# Supplementary material for: Structural insights into a bacterial terpene cyclase fused with haloacid Dehalogenase-like phosphatase
Source: Chem Sci. 2025 Jul 28;16(34):15310–9. doi: 10.1039/d5sc04719f (PMC12365925; doi:10.1039/d5sc04719f)
Supplement: SC-016-D5SC04719F-s001 [file SC-016-D5SC04719F-s001.cif]

data_FreeJob_refine
_cell.volume                      3814882.638
_cell.length_a                    97.032
_cell.length_b                    97.032
_cell.length_c                    405.183
_cell.angle_beta                  90.000
_cell.angle_gamma                 90.000
_cell.angle_alpha                 90.000
_space_group.name_H-M_alt         'P 43 21 2'
_space_group.name_Hall            ' P 4nw 2abw'
_space_group.IT_number            96
_space_group.crystal_system       tetragonal
_symmetry.Int_Tables_number       96
_symmetry.space_group_name_H-M    'P 43 21 2'
_symmetry.space_group_name_Hall   ' P 4nw 2abw'
_computing.structure_refinement   'PHENIX (phenix.refine: 1.11.1_2575)'
_reflns.B_iso_Wilson_estimate     44.7381444834
_refine.ls_percent_reflns_R_free  5.02829129728
_refine.pdbx_overall_phase_error  22.7072719809
_refine.ls_R_factor_obs           0.185786985739
_refine.pdbx_stereochemistry_target_values 'GeoStd + Monomer Library + CDL v1.2'
_refine.B_iso_mean                51.308264391
_refine.ls_number_reflns_R_free   4390
_refine.ls_percent_reflns_obs     99.9874022241
_refine.ls_R_factor_R_work        0.183655443551
_refine.pdbx_solvent_shrinkage_radii 0.9
_refine.ls_d_res_high             2.30000025366
_refine.ls_number_reflns_obs      87306
_refine.pdbx_ls_sigma_F           1.34881404777
_refine.ls_number_reflns_R_work   82916
_refine.ls_d_res_low              47.1819365502
_refine.solvent_model_details     'FLAT BULK SOLVENT MODEL'
_refine.ls_R_factor_R_free        0.226276153165
_refine.overall_SU_ML             0.285489962239
_refine.pdbx_solvent_vdw_probe_radii 1.11
_exptl.method                     'X-RAY DIFFRACTION'
loop_
  _space_group_symop.id
  _space_group_symop.operation_xyz
  1  x,y,z
  2  -y+1/2,x+1/2,z+3/4
  3  y+1/2,-x+1/2,z+1/4
  4  x+1/2,-y+1/2,-z+1/4
  5  -x+1/2,y+1/2,-z+3/4
  6  -x,-y,z+1/2
  7  y,x,-z
  8  -y,-x,-z+1/2

loop_
  _software.pdbx_ordinal
  _software.name
  _software.version
  _software.type
  _software.contact_author
  _software.contact_author_email
  _software.location
  _software.classification
  _software.citation_id
  _software.language
  1  phenix.refine  1.11.1_2575  program  'Paul D. Adams'  pdadams@lbl.gov  https://www.phenix-online.org/  refinement  phenix.refine  Python/C++
  1  Phenix         1.11.1_2575  program  'Paul D. Adams'  pdadams@lbl.gov  https://www.phenix-online.org/  refinement  phenix         Python/C++

loop_
  _citation.id
  _citation.title
  _citation.journal_abbrev
  _citation.journal_volume
  _citation.page_first
  _citation.page_last
  _citation.year
  _citation.journal_id_ASTM
  _citation.journal_id_ISSN
  _citation.journal_id_CSD
  phenix.refine  'Towards automated crystallographic structure refinement with phenix.refine.'        'Acta Crystallogr., Sect. D: Biol. Crystallogr.'  68  352   67  2012  ABCRE6  0907-4449  0766
  phenix         'PHENIX: a comprehensive Python-based system for macromolecular structure solution'  'Acta Crystallogr., Sect. D: Biol. Crystallogr.'  66  213  221  2010  ABCRE6  0907-4449  0766

loop_
  _refine_ls_restr.type
  _refine_ls_restr.number
  _refine_ls_restr.dev_ideal
  _refine_ls_restr.weight
  _refine_ls_restr.pdbx_restraint_function
  f_bond_d             8723   0.0134592043512  ?  ?
  f_angle_d           11828     1.24217869095  ?  ?
  f_chiral_restr       1308   0.0647291421003  ?  ?
  f_plane_restr        1492  0.00813777499215  ?  ?
  f_dihedral_angle_d   5194     20.3941224952  ?  ?

loop_
  _refine_ls_shell.d_res_high
  _refine_ls_shell.d_res_low
  _refine_ls_shell.number_reflns_R_work
  _refine_ls_shell.R_factor_R_work
  _refine_ls_shell.percent_reflns_obs
  _refine_ls_shell.R_factor_R_free
  _refine_ls_shell.number_reflns_R_free
  7.1387  47.1918  3090  0.171081969126  99.7238416692  0.194890548671  160
  5.6692   7.1387  2902   0.20385696303          100.0  0.247739775645  157
  4.9535   5.6692  2864  0.159918973464          100.0  0.178544525186  138
   4.501   4.9535  2825  0.143230623449          100.0  0.179681376489  151
  4.1786    4.501  2816   0.13933521695          100.0  0.160903481133  136
  3.9323   4.1786  2779  0.153793483388          100.0  0.205259277876  148
  3.7355   3.9323  2780  0.166377397557          100.0  0.193830131176  148
  3.5729   3.7355  2780  0.174070520904  99.9659863946    0.2318609376  159
  3.4354   3.5729  2741  0.183246335285          100.0  0.238187802738  160
  3.3169   3.4354  2782   0.18562902697          100.0  0.243335741961  152
  3.2132   3.3169  2756  0.192374093486          100.0  0.212275349064  143
  3.1214   3.2132  2749  0.197911319948          100.0  0.236726957988  124
  3.0392   3.1214  2728  0.196567804081          100.0  0.221640293094  160
  2.9651   3.0392  2765  0.194494786142          100.0  0.257230201326  154
  2.8977   2.9651  2718  0.200171712417          100.0  0.260987409667  170
   2.836   2.8977  2734  0.194637286639  99.9652657173  0.222901780704  144
  2.7793    2.836  2707  0.207938037367          100.0  0.265303694666  141
  2.7269   2.7793  2771  0.205181125999          100.0  0.250220922916  148
  2.6782   2.7269  2712  0.209100082977          100.0   0.29112825349  150
  2.6328   2.6782  2723  0.223831305539          100.0  0.284650331667  139
  2.5903   2.6328  2734  0.224269827994          100.0  0.267997094999  135
  2.5505   2.5903  2686   0.23204286492          100.0  0.316801145364  156
   2.513   2.5505  2749  0.228912925635          100.0  0.269518166238  153
  2.4776    2.513  2734  0.233416959143          100.0   0.30971060177  133
  2.4441   2.4776  2707  0.223828912153          100.0  0.281513667459  136
  2.4124   2.4441  2714  0.244113777461          100.0  0.314192113596  133
  2.3822   2.4124  2755  0.259225557906          100.0  0.308823539547  138
  2.3535   2.3822  2692  0.262207646563          100.0  0.337364614576  151
  2.3261   2.3535  2715  0.260726521603          100.0  0.337057047915  138
     2.3   2.3261  2708  0.271107363532          100.0  0.321238061878  135

loop_
  _atom_type.symbol
  _atom_type.scat_dispersion_real
  _atom_type.scat_dispersion_imag
  _atom_type.scat_Cromer_Mann_a1
  _atom_type.scat_Cromer_Mann_a2
  _atom_type.scat_Cromer_Mann_b1
  _atom_type.scat_Cromer_Mann_b2
  _atom_type.scat_Cromer_Mann_c
  _atom_type.scat_source
  _atom_type.scat_dispersion_source
  C    .  .  3.54356  2.42580  25.62398   1.50364  0.0  
;
2-Gaussian fit: Grosse-Kunstleve RW, Sauter NK, Adams PD:
Newsletter of the IUCr Commission on Crystallographic Computing 2004, 3, 22-31.
;
  .
  Cl   .  .  9.50761  7.44341   1.04373  23.83732  0.0  
;
2-Gaussian fit: Grosse-Kunstleve RW, Sauter NK, Adams PD:
Newsletter of the IUCr Commission on Crystallographic Computing 2004, 3, 22-31.
;
  .
  H    .  .  0.51345  0.48472  24.73122   6.32584  0.0  
;
2-Gaussian fit: Grosse-Kunstleve RW, Sauter NK, Adams PD:
Newsletter of the IUCr Commission on Crystallographic Computing 2004, 3, 22-31.
;
  .
  O    .  .  4.49882  3.47563  15.80542   1.70748  0.0  
;
2-Gaussian fit: Grosse-Kunstleve RW, Sauter NK, Adams PD:
Newsletter of the IUCr Commission on Crystallographic Computing 2004, 3, 22-31.
;
  .
  N    .  .  4.01032  2.96436  19.97189   1.75589  0.0  
;
2-Gaussian fit: Grosse-Kunstleve RW, Sauter NK, Adams PD:
Newsletter of the IUCr Commission on Crystallographic Computing 2004, 3, 22-31.
;
  .
  P    .  .  9.51135  5.44231   1.42069  35.72801  0.0  
;
2-Gaussian fit: Grosse-Kunstleve RW, Sauter NK, Adams PD:
Newsletter of the IUCr Commission on Crystallographic Computing 2004, 3, 22-31.
;
  .
  S    .  .  9.55732  6.39887   1.23737  29.19336  0.0  
;
2-Gaussian fit: Grosse-Kunstleve RW, Sauter NK, Adams PD:
Newsletter of the IUCr Commission on Crystallographic Computing 2004, 3, 22-31.
;
  .
  O1-  .  .  5.12366  3.84317   3.49406  27.47979  0.0  
;
2-Gaussian fit: Grosse-Kunstleve RW, Sauter NK, Adams PD:
Newsletter of the IUCr Commission on Crystallographic Computing 2004, 3, 22-31.
;
  .

loop_
  _atom_site.group_PDB
  _atom_site.id
  _atom_site.label_atom_id
  _atom_site.label_alt_id
  _atom_site.label_comp_id
  _atom_site.auth_asym_id
  _atom_site.auth_seq_id
  _atom_site.pdbx_PDB_ins_code
  _atom_site.Cartn_x
  _atom_site.Cartn_y
  _atom_site.Cartn_z
  _atom_site.occupancy
  _atom_site.B_iso_or_equiv
  _atom_site.type_symbol
  _atom_site.pdbx_formal_charge
  _atom_site.label_asym_id
  _atom_site.label_entity_id
  _atom_site.label_seq_id
  _atom_site.pdbx_PDB_model_num
  ATOM       1  N     .  GLY  A   -2  ?   73.54823   56.13626   28.02535  1.000   98.49799  N   ?   A  ?     1  1
  ATOM       2  CA    .  GLY  A   -2  ?   72.20714   56.01410   27.47919  1.000   95.62178  C   ?   A  ?     1  1
  ATOM       3  C     .  GLY  A   -2  ?   71.25194   55.15091   28.29461  1.000  100.74814  C   ?   A  ?     1  1
  ATOM       4  O     .  GLY  A   -2  ?   71.32959   53.91246   28.27843  1.000   96.67744  O   ?   A  ?     1  1
  ATOM       5  N     .  SER  A   -1  ?   70.32242   55.80793   28.99656  1.000  101.10540  N   ?   A  ?     2  1
  ATOM       6  CA    .  SER  A   -1  ?   69.39986   55.09390   29.87646  1.000  104.78339  C   ?   A  ?     2  1
  ATOM       7  C     .  SER  A   -1  ?   68.17779   54.54255   29.14961  1.000  101.32875  C   ?   A  ?     2  1
  ATOM       8  O     .  SER  A   -1  ?   67.54269   53.61055   29.66082  1.000   93.27662  O   ?   A  ?     2  1
  ATOM       9  CB    .  SER  A   -1  ?   68.95545   56.01095   31.01398  1.000   81.61621  C   ?   A  ?     2  1
  ATOM      10  OG    .  SER  A   -1  ?   70.06651   56.32831   31.82487  1.000   83.99559  O   ?   A  ?     2  1
  ATOM      11  N     .  HIS  A    0  ?   67.84773   55.08770   27.97535  1.000  107.27296  N   ?   A  ?     3  1
  ATOM      12  CA    .  HIS  A    0  ?   66.67802   54.64231   27.22755  1.000   95.84882  C   ?   A  ?     3  1
  ATOM      13  C     .  HIS  A    0  ?   66.75080   53.14610   26.95501  1.000   93.29254  C   ?   A  ?     3  1
  ATOM      14  O     .  HIS  A    0  ?   67.81367   52.60754   26.62548  1.000   99.55768  O   ?   A  ?     3  1
  ATOM      15  CB    .  HIS  A    0  ?   66.56254   55.41756   25.91136  1.000   91.13222  C   ?   A  ?     3  1
  ATOM      16  CG    .  HIS  A    0  ?   66.32260   56.88351   26.09892  1.000   96.21341  C   ?   A  ?     3  1
  ATOM      17  ND1   .  HIS  A    0  ?   65.17781   57.37917   26.68951  1.000   98.72842  N   ?   A  ?     3  1
  ATOM      18  CD2   .  HIS  A    0  ?   67.08363   57.96053   25.79177  1.000   83.67350  C   ?   A  ?     3  1
  ATOM      19  CE1   .  HIS  A    0  ?   65.23796   58.69907   26.72553  1.000   90.28676  C   ?   A  ?     3  1
  ATOM      20  NE2   .  HIS  A    0  ?   66.38494   59.07731   26.18841  1.000   93.45599  N   ?   A  ?     3  1
  ATOM      21  N     .  LEU  A   19  ?   65.61689   52.46492   27.12778  1.000   91.47163  N   ?   A  ?     4  1
  ATOM      22  CA    .  LEU  A   19  ?   65.56691   51.05992   26.76338  1.000   90.50154  C   ?   A  ?     4  1
  ATOM      23  C     .  LEU  A   19  ?   65.82098   50.90884   25.27266  1.000   91.45935  C   ?   A  ?     4  1
  ATOM      24  O     .  LEU  A   19  ?   65.58143   51.81549   24.46330  1.000   91.28687  O   ?   A  ?     4  1
  ATOM      25  CB    .  LEU  A   19  ?   64.22436   50.42413   27.11161  1.000   82.86672  C   ?   A  ?     4  1
  ATOM      26  CG    .  LEU  A   19  ?   63.86983   50.12760   28.55758  1.000   87.88178  C   ?   A  ?     4  1
  ATOM      27  CD1   .  LEU  A   19  ?   63.00521   51.26233   29.09412  1.000   88.65909  C   ?   A  ?     4  1
  ATOM      28  CD2   .  LEU  A   19  ?   63.13121   48.81316   28.62512  1.000   62.82131  C   ?   A  ?     4  1
  ATOM      29  N     .  THR  A   20  ?   66.31098   49.74926   24.91061  1.000   85.87831  N   ?   A  ?     5  1
  ATOM      30  CA    .  THR  A   20  ?   66.66572   49.51683   23.52412  1.000   93.18276  C   ?   A  ?     5  1
  ATOM      31  C     .  THR  A   20  ?   65.75155   48.42399   22.96986  1.000   81.21515  C   ?   A  ?     5  1
  ATOM      32  O     .  THR  A   20  ?   65.78241   47.27750   23.46115  1.000   61.35786  O   ?   A  ?     5  1
  ATOM      33  CB    .  THR  A   20  ?   68.15171   49.16510   23.43292  1.000   90.57472  C   ?   A  ?     5  1
  ATOM      34  OG1   .  THR  A   20  ?   68.57919   49.25459   22.06886  1.000   92.00883  O   ?   A  ?     5  1
  ATOM      35  CG2   .  THR  A   20  ?   68.46600   47.77139   24.05609  1.000   70.01227  C   ?   A  ?     5  1
  ATOM      36  N     .  PRO  A   21  ?   64.86685   48.75253   22.02394  1.000   73.39194  N   ?   A  ?     6  1
  ATOM      37  CA    .  PRO  A   21  ?   64.00358   47.72342   21.42306  1.000   78.05378  C   ?   A  ?     6  1
  ATOM      38  C     .  PRO  A   21  ?   64.81833   46.71090   20.63247  1.000   66.53063  C   ?   A  ?     6  1
  ATOM      39  O     .  PRO  A   21  ?   65.72588   47.06816   19.88090  1.000   75.64655  O   ?   A  ?     6  1
  ATOM      40  CB    .  PRO  A   21  ?   63.07492   48.52637   20.49955  1.000   66.23432  C   ?   A  ?     6  1
  ATOM      41  CG    .  PRO  A   21  ?   63.16221   49.95129   21.01101  1.000   82.78200  C   ?   A  ?     6  1
  ATOM      42  CD    .  PRO  A   21  ?   64.57735   50.09796   21.50604  1.000   64.05901  C   ?   A  ?     6  1
  ATOM      43  N     .  GLU  A   22  ?   64.48945   45.43962   20.81246  1.000   65.94197  N   ?   A  ?     7  1
  ATOM      44  CA    .  GLU  A   22  ?   65.04220   44.38653   19.96875  1.000   70.12492  C   ?   A  ?     7  1
  ATOM      45  C     .  GLU  A   22  ?   64.38535   44.43597   18.58531  1.000   71.51061  C   ?   A  ?     7  1
  ATOM      46  O     .  GLU  A   22  ?   63.16388   44.28665   18.47358  1.000   64.89992  O   ?   A  ?     7  1
  ATOM      47  CB    .  GLU  A   22  ?   64.82232   43.02828   20.63786  1.000   64.94081  C   ?   A  ?     7  1
  ATOM      48  CG    .  GLU  A   22  ?   65.23615   41.83537   19.78358  1.000   76.72919  C   ?   A  ?     7  1
  ATOM      49  CD    .  GLU  A   22  ?   65.08811   40.48906   20.49805  1.000   91.73761  C   ?   A  ?     7  1
  ATOM      50  OE1   .  GLU  A   22  ?   65.29071   39.45064   19.82055  1.000  100.18043  O   ?   A  ?     7  1
  ATOM      51  OE2   .  GLU  A   22  ?   64.77550   40.45794   21.71873  1.000   78.04516  O   ?   A  ?     7  1
  ATOM      52  N     .  LEU  A   23  ?   65.17838   44.68061   17.53230  1.000   75.08911  N   ?   A  ?     8  1
  ATOM      53  CA    .  LEU  A   23  ?   64.62842   44.69427   16.17597  1.000   73.04994  C   ?   A  ?     8  1
  ATOM      54  C     .  LEU  A   23  ?   64.30608   43.27598   15.71166  1.000   73.41784  C   ?   A  ?     8  1
  ATOM      55  O     .  LEU  A   23  ?   65.10272   42.35239   15.89887  1.000   73.24334  O   ?   A  ?     8  1
  ATOM      56  CB    .  LEU  A   23  ?   65.59339   45.34876   15.20182  1.000   53.64535  C   ?   A  ?     8  1
  ATOM      57  CG    .  LEU  A   23  ?   65.75900   46.83714   15.45043  1.000   69.66512  C   ?   A  ?     8  1
  ATOM      58  CD1   .  LEU  A   23  ?   66.03760   47.55740   14.14672  1.000   62.44371  C   ?   A  ?     8  1
  ATOM      59  CD2   .  LEU  A   23  ?   64.51051   47.38203   16.11255  1.000   73.49286  C   ?   A  ?     8  1
  ATOM      60  N     .  ILE  A   24  ?   63.12687   43.09312   15.12590  1.000   62.37064  N   ?   A  ?     9  1
  ATOM      61  CA    .  ILE  A   24  ?   62.70253   41.79275   14.62348  1.000   71.05681  C   ?   A  ?     9  1
  ATOM      62  C     .  ILE  A   24  ?   62.53207   41.90974   13.11845  1.000   69.02463  C   ?   A  ?     9  1
  ATOM      63  O     .  ILE  A   24  ?   61.87679   42.84320   12.63119  1.000   58.32224  O   ?   A  ?     9  1
  ATOM      64  CB    .  ILE  A   24  ?   61.40923   41.30194   15.29037  1.000   57.50937  C   ?   A  ?     9  1
  ATOM      65  CG1   .  ILE  A   24  ?   61.51358   41.47051   16.79783  1.000   70.39022  C   ?   A  ?     9  1
  ATOM      66  CG2   .  ILE  A   24  ?   61.15699   39.83852   14.95423  1.000   70.55668  C   ?   A  ?     9  1
  ATOM      67  CD1   .  ILE  A   24  ?   62.81025   40.99207   17.34322  1.000   71.32710  C   ?   A  ?     9  1
  ATOM      68  N     .  THR  A   25  ?   63.15075   40.97700   12.38344  1.000   63.51478  N   ?   A  ?    10  1
  ATOM      69  CA    .  THR  A   25  ?   63.05254   41.00129   10.92863  1.000   73.42639  C   ?   A  ?    10  1
  ATOM      70  C     .  THR  A   25  ?   62.77548   39.63492   10.33087  1.000   60.24031  C   ?   A  ?    10  1
  ATOM      71  O     .  THR  A   25  ?   62.91819   39.47586    9.12169  1.000   74.86654  O   ?   A  ?    10  1
  ATOM      72  CB    .  THR  A   25  ?   64.32502   41.55526   10.28557  1.000   67.50593  C   ?   A  ?    10  1
  ATOM      73  OG1   .  THR  A   25  ?   65.47304   40.95957   10.90693  1.000   71.29891  O   ?   A  ?    10  1
  ATOM      74  CG2   .  THR  A   25  ?   64.36581   43.06101   10.39015  1.000   68.19283  C   ?   A  ?    10  1
  ATOM      75  N     .  SER  A   26  ?   62.39824   38.64473   11.11633  1.000   57.26749  N   ?   A  ?    11  1
  ATOM      76  CA    .  SER  A   26  ?   62.10524   37.35648   10.52530  1.000   67.41730  C   ?   A  ?    11  1
  ATOM      77  C     .  SER  A   26  ?   60.87397   36.78584   11.19277  1.000   70.94981  C   ?   A  ?    11  1
  ATOM      78  O     .  SER  A   26  ?   60.79926   36.75593   12.42282  1.000   74.81203  O   ?   A  ?    11  1
  ATOM      79  CB    .  SER  A   26  ?   63.27776   36.39700   10.68553  1.000   70.70276  C   ?   A  ?    11  1
  ATOM      80  OG    .  SER  A   26  ?   63.42622   36.05119   12.03834  1.000   72.67914  O   ?   A  ?    11  1
  ATOM      81  N     .  LEU  A   27  ?   59.92226   36.32232   10.38171  1.000   60.15537  N   ?   A  ?    12  1
  ATOM      82  CA    .  LEU  A   27  ?   58.69622   35.76812   10.93107  1.000   58.05823  C   ?   A  ?    12  1
  ATOM      83  C     .  LEU  A   27  ?   58.97965   34.71799   11.98621  1.000   61.60545  C   ?   A  ?    12  1
  ATOM      84  O     .  LEU  A   27  ?   58.17391   34.53047   12.91357  1.000   57.81631  O   ?   A  ?    12  1
  ATOM      85  CB    .  LEU  A   27  ?   57.83149   35.17606    9.81635  1.000   60.07436  C   ?   A  ?    12  1
  ATOM      86  CG    .  LEU  A   27  ?   57.45452   36.16564    8.71865  1.000   65.95865  C   ?   A  ?    12  1
  ATOM      87  CD1   .  LEU  A   27  ?   56.45211   35.53356    7.77324  1.000   60.23971  C   ?   A  ?    12  1
  ATOM      88  CD2   .  LEU  A   27  ?   56.90170   37.44208    9.32926  1.000   70.91717  C   ?   A  ?    12  1
  ATOM      89  N     .  GLN  A   28  ?   60.10179   34.00686   11.85997  1.000   64.32575  N   ?   A  ?    13  1
  ATOM      90  CA    .  GLN  A   28  ?   60.43926   32.99854   12.85946  1.000   68.68512  C   ?   A  ?    13  1
  ATOM      91  C     .  GLN  A   28  ?   60.73812   33.64773   14.20482  1.000   75.79582  C   ?   A  ?    13  1
  ATOM      92  O     .  GLN  A   28  ?   60.33851   33.13230   15.25852  1.000   65.58256  O   ?   A  ?    13  1
  ATOM      93  CB    .  GLN  A   28  ?   61.63281   32.16329   12.39671  1.000   80.75228  C   ?   A  ?    13  1
  ATOM      94  CG    .  GLN  A   28  ?   62.12357   31.20800   13.46685  1.000   84.50538  C   ?   A  ?    13  1
  ATOM      95  CD    .  GLN  A   28  ?   63.39345   30.50021   13.08057  1.000  110.38169  C   ?   A  ?    13  1
  ATOM      96  OE1   .  GLN  A   28  ?   63.97908   30.77835   12.02737  1.000  123.06404  O   ?   A  ?    13  1
  ATOM      97  NE2   .  GLN  A   28  ?   63.83546   29.57306   13.93077  1.000  111.30921  N   ?   A  ?    13  1
  ATOM      98  N     .  GLU  A   29  ?   61.45508   34.77229   14.18401  1.000   68.62158  N   ?   A  ?    14  1
  ATOM      99  CA    .  GLU  A   29  ?   61.66349   35.54758   15.40012  1.000   80.83950  C   ?   A  ?    14  1
  ATOM     100  C     .  GLU  A   29  ?   60.32145   36.01761   15.97595  1.000   77.92363  C   ?   A  ?    14  1
  ATOM     101  O     .  GLU  A   29  ?   59.99513   35.73295   17.13806  1.000   69.64599  O   ?   A  ?    14  1
  ATOM     102  CB    .  GLU  A   29  ?   62.60731   36.71878   15.08967  1.000   69.97351  C   ?   A  ?    14  1
  ATOM     103  CG    .  GLU  A   29  ?   63.22254   37.42015   16.29984  1.000   92.37053  C   ?   A  ?    14  1
  ATOM     104  CD    .  GLU  A   29  ?   63.88585   36.45816   17.29390  1.000  102.06869  C   ?   A  ?    14  1
  ATOM     105  OE1   .  GLU  A   29  ?   64.17231   35.29671   16.90947  1.000  106.26480  O   ?   A  ?    14  1
  ATOM     106  OE2   .  GLU  A   29  ?   64.11780   36.86905   18.46084  1.000   95.02852  O   ?   A  ?    14  1
  ATOM     107  N     .  LEU  A   30  ?   59.50507   36.68610   15.14827  1.000   63.78725  N   ?   A  ?    15  1
  ATOM     108  CA    .  LEU  A   30  ?   58.20269   37.17102   15.58966  1.000   52.20416  C   ?   A  ?    15  1
  ATOM     109  C     .  LEU  A   30  ?   57.39503   36.06590   16.24427  1.000   62.85122  C   ?   A  ?    15  1
  ATOM     110  O     .  LEU  A   30  ?   56.67129   36.30441   17.21727  1.000   71.75777  O   ?   A  ?    15  1
  ATOM     111  CB    .  LEU  A   30  ?   57.43411   37.75564   14.40632  1.000   57.44886  C   ?   A  ?    15  1
  ATOM     112  CG    .  LEU  A   30  ?   56.02490   38.31448   14.63122  1.000   53.95653  C   ?   A  ?    15  1
  ATOM     113  CD1   .  LEU  A   30  ?   56.06765   39.60457   15.44313  1.000   52.45830  C   ?   A  ?    15  1
  ATOM     114  CD2   .  LEU  A   30  ?   55.37500   38.59246   13.27988  1.000   61.34271  C   ?   A  ?    15  1
  ATOM     115  N     .  SER  A   31  ?   57.50668   34.84442   15.72994  1.000   62.20049  N   ?   A  ?    16  1
  ATOM     116  CA    .  SER  A   31  ?   56.69186   33.76124   16.26110  1.000   59.57116  C   ?   A  ?    16  1
  ATOM     117  C     .  SER  A   31  ?   57.19066   33.30822   17.61400  1.000   57.63039  C   ?   A  ?    16  1
  ATOM     118  O     .  SER  A   31  ?   56.39709   32.87652   18.44962  1.000   60.24583  O   ?   A  ?    16  1
  ATOM     119  CB    .  SER  A   31  ?   56.67978   32.57558   15.29207  1.000   64.05948  C   ?   A  ?    16  1
  ATOM     120  OG    .  SER  A   31  ?   55.97077   31.46191   15.83657  1.000   61.59282  O   ?   A  ?    16  1
  ATOM     121  N     .  GLN  A   32  ?   58.50414   33.34568   17.82812  1.000   65.37517  N   ?   A  ?    17  1
  ATOM     122  CA    .  GLN  A   32  ?   59.04247   32.95322   19.12090  1.000   67.83194  C   ?   A  ?    17  1
  ATOM     123  C     .  GLN  A   32  ?   58.63719   33.95359   20.19811  1.000   68.81678  C   ?   A  ?    17  1
  ATOM     124  O     .  GLN  A   32  ?   58.08161   33.56918   21.23516  1.000   63.73042  O   ?   A  ?    17  1
  ATOM     125  CB    .  GLN  A   32  ?   60.56017   32.82549   19.03041  1.000   70.79238  C   ?   A  ?    17  1
  ATOM     126  CG    .  GLN  A   32  ?   61.02303   31.65749   18.16446  1.000   93.45013  C   ?   A  ?    17  1
  ATOM     127  CD    .  GLN  A   32  ?   62.49778   31.76406   17.77738  1.000  112.01067  C   ?   A  ?    17  1
  ATOM     128  OE1   .  GLN  A   32  ?   63.15685   32.78915   18.03233  1.000  100.85682  O   ?   A  ?    17  1
  ATOM     129  NE2   .  GLN  A   32  ?   63.02289   30.70441   17.15350  1.000  110.97416  N   ?   A  ?    17  1
  ATOM     130  N     .  ILE  A   33  ?   58.90431   35.24437   19.94999  1.000   56.17848  N   ?   A  ?    18  1
  ATOM     131  CA    .  ILE  A   33  ?   58.47931   36.32394   20.83978  1.000   57.95540  C   ?   A  ?    18  1
  ATOM     132  C     .  ILE  A   33  ?   56.99173   36.20157   21.16893  1.000   60.83175  C   ?   A  ?    18  1
  ATOM     133  O     .  ILE  A   33  ?   56.61581   36.01104   22.33122  1.000   55.48481  O   ?   A  ?    18  1
  ATOM     134  CB    .  ILE  A   33  ?   58.82099   37.68501   20.21398  1.000   62.07740  C   ?   A  ?    18  1
  ATOM     135  CG1   .  ILE  A   33  ?   60.32938   37.81125   20.08086  1.000   55.67205  C   ?   A  ?    18  1
  ATOM     136  CG2   .  ILE  A   33  ?   58.28505   38.82904   21.04337  1.000   58.19456  C   ?   A  ?    18  1
  ATOM     137  CD1   .  ILE  A   33  ?   60.74226   38.98648   19.25653  1.000   72.87368  C   ?   A  ?    18  1
  ATOM     138  N     .  LEU  A   34  ?   56.11964   36.24940   20.14833  1.000   53.65795  N   ?   A  ?    19  1
  ATOM     139  CA    .  LEU  A   34  ?   54.68674   36.19363   20.43770  1.000   48.72726  C   ?   A  ?    19  1
  ATOM     140  C     .  LEU  A   34  ?   54.30214   34.92536   21.17942  1.000   59.52100  C   ?   A  ?    19  1
  ATOM     141  O     .  LEU  A   34  ?   53.32692   34.92470   21.94634  1.000   53.52478  O   ?   A  ?    19  1
  ATOM     142  CB    .  LEU  A   34  ?   53.85253   36.30459   19.16687  1.000   46.77946  C   ?   A  ?    19  1
  ATOM     143  CG    .  LEU  A   34  ?   53.98897   37.63953   18.42875  1.000   48.01133  C   ?   A  ?    19  1
  ATOM     144  CD1   .  LEU  A   34  ?   53.25174   37.48069   17.14399  1.000   43.90103  C   ?   A  ?    19  1
  ATOM     145  CD2   .  LEU  A   34  ?   53.39320   38.75972   19.25141  1.000   47.41794  C   ?   A  ?    19  1
  ATOM     146  N     .  ASP  A   35  ?   55.04866   33.83939   20.98498  1.000   58.91054  N   ?   A  ?    20  1
  ATOM     147  CA    .  ASP  A   35  ?   54.65322   32.59484   21.63137  1.000   55.26182  C   ?   A  ?    20  1
  ATOM     148  C     .  ASP  A   35  ?   54.88729   32.65078   23.12806  1.000   58.31595  C   ?   A  ?    20  1
  ATOM     149  O     .  ASP  A   35  ?   54.27855   31.87250   23.86800  1.000   50.31292  O   ?   A  ?    20  1
  ATOM     150  CB    .  ASP  A   35  ?   55.40452   31.40865   21.02540  1.000   60.64054  C   ?   A  ?    20  1
  ATOM     151  CG    .  ASP  A   35  ?   54.51868   30.17271   20.87263  1.000   85.43032  C   ?   A  ?    20  1
  ATOM     152  OD1   .  ASP  A   35  ?   53.47431   30.06045   21.57380  1.000   66.02551  O   ?   A  ?    20  1
  ATOM     153  OD2   .  ASP  A   35  ?   54.86488   29.30925   20.03389  1.000  102.19172  O   ?   A  ?    20  1
  ATOM     154  N     .  ARG  A   36  ?   55.72532   33.58656   23.58746  1.000   57.07848  N   ?   A  ?    21  1
  ATOM     155  CA    .  ARG  A   36  ?   56.02228   33.69612   25.00783  1.000   64.27214  C   ?   A  ?    21  1
  ATOM     156  C     .  ARG  A   36  ?   54.86162   34.25621   25.82655  1.000   57.23177  C   ?   A  ?    21  1
  ATOM     157  O     .  ARG  A   36  ?   54.84637   34.05016   27.03854  1.000   61.47366  O   ?   A  ?    21  1
  ATOM     158  CB    .  ARG  A   36  ?   57.27300   34.55338   25.20544  1.000   54.55516  C   ?   A  ?    21  1
  ATOM     159  CG    .  ARG  A   36  ?   58.54398   33.84797   24.74765  1.000   60.64531  C   ?   A  ?    21  1
  ATOM     160  CD    .  ARG  A   36  ?   59.80517   34.60267   25.12513  1.000   64.70054  C   ?   A  ?    21  1
  ATOM     161  NE    .  ARG  A   36  ?   60.55220   34.99554   23.94353  1.000   73.92664  N   ?   A  ?    21  1
  ATOM     162  CZ    .  ARG  A   36  ?   61.59425   34.33329   23.44545  1.000   88.98409  C   ?   A  ?    21  1
  ATOM     163  NH1   .  ARG  A   36  ?   62.04281   33.22683   24.04485  1.000   91.96703  N   ?   A  ?    21  1
  ATOM     164  NH2   .  ARG  A   36  ?   62.19038   34.78114   22.33883  1.000   82.53403  N   ?   A  ?    21  1
  ATOM     165  N     .  TYR  A   37  ?   53.87635   34.91450   25.20345  1.000   64.47282  N   ?   A  ?    22  1
  ATOM     166  CA    .  TYR  A   37  ?   52.84199   35.66445   25.91462  1.000   48.15397  C   ?   A  ?    22  1
  ATOM     167  C     .  TYR  A   37  ?   51.49204   34.96351   25.87467  1.000   51.84429  C   ?   A  ?    22  1
  ATOM     168  O     .  TYR  A   37  ?   51.13831   34.33719   24.87683  1.000   58.92764  O   ?   A  ?    22  1
  ATOM     169  CB    .  TYR  A   37  ?   52.68971   37.06387   25.32546  1.000   46.80499  C   ?   A  ?    22  1
  ATOM     170  CG    .  TYR  A   37  ?   53.90956   37.92091   25.52195  1.000   49.48983  C   ?   A  ?    22  1
  ATOM     171  CD1   .  TYR  A   37  ?   54.06860   38.69850   26.67371  1.000   48.01971  C   ?   A  ?    22  1
  ATOM     172  CD2   .  TYR  A   37  ?   54.90105   37.94460   24.57563  1.000   41.51523  C   ?   A  ?    22  1
  ATOM     173  CE1   .  TYR  A   37  ?   55.18606   39.49246   26.85013  1.000   43.09477  C   ?   A  ?    22  1
  ATOM     174  CE2   .  TYR  A   37  ?   56.02385   38.73932   24.73301  1.000   49.11328  C   ?   A  ?    22  1
  ATOM     175  CZ    .  TYR  A   37  ?   56.16600   39.49734   25.88088  1.000   46.91057  C   ?   A  ?    22  1
  ATOM     176  OH    .  TYR  A   37  ?   57.28414   40.28205   26.02540  1.000   47.88075  O   ?   A  ?    22  1
  ATOM     177  N     .  ASP  A   38  ?   50.72292   35.09945   26.96963  1.000   49.32100  N   ?   A  ?    23  1
  ATOM     178  CA    .  ASP  A   38  ?   49.38455   34.51432   27.02644  1.000   53.61886  C   ?   A  ?    23  1
  ATOM     179  C     .  ASP  A   38  ?   48.34924   35.34307   26.28809  1.000   48.24837  C   ?   A  ?    23  1
  ATOM     180  O     .  ASP  A   38  ?   47.31968   34.80923   25.85810  1.000   47.08849  O   ?   A  ?    23  1
  ATOM     181  CB    .  ASP  A   38  ?   48.90518   34.39218   28.46937  1.000   54.08386  C   ?   A  ?    23  1
  ATOM     182  CG    .  ASP  A   38  ?   49.63731   33.34056   29.22899  1.000   73.44580  C   ?   A  ?    23  1
  ATOM     183  OD1   .  ASP  A   38  ?   50.25290   32.45510   28.58392  1.000   69.09051  O   ?   A  ?    23  1
  ATOM     184  OD2   .  ASP  A   38  ?   49.59199   33.40715   30.47381  1.000   61.61082  O   ?   A  ?    23  1
  ATOM     185  N     .  THR  A   39  ?   48.56954   36.64486   26.20798  1.000   45.39471  N   ?   A  ?    24  1
  ATOM     186  CA    .  THR  A   39  ?   47.55386   37.59569   25.79802  1.000   50.03941  C   ?   A  ?    24  1
  ATOM     187  C     .  THR  A   39  ?   48.15529   38.54484   24.78551  1.000   47.76364  C   ?   A  ?    24  1
  ATOM     188  O     .  THR  A   39  ?   49.25446   39.07606   25.00272  1.000   45.66860  O   ?   A  ?    24  1
  ATOM     189  CB    .  THR  A   39  ?   47.01986   38.35067   27.01278  1.000   52.43841  C   ?   A  ?    24  1
  ATOM     190  OG1   .  THR  A   39  ?   46.50050   37.38419   27.92325  1.000   47.12032  O   ?   A  ?    24  1
  ATOM     191  CG2   .  THR  A   39  ?   45.89236   39.33041   26.61734  1.000   51.92614  C   ?   A  ?    24  1
  ATOM     192  N     .  ILE  A   40  ?   47.45185   38.73797   23.67115  1.000   41.74052  N   ?   A  ?    25  1
  ATOM     193  CA    .  ILE  A   40  ?   47.91415   39.67159   22.65566  1.000   43.03318  C   ?   A  ?    25  1
  ATOM     194  C     .  ILE  A   40  ?   46.79122   40.66149   22.38205  1.000   50.13179  C   ?   A  ?    25  1
  ATOM     195  O     .  ILE  A   40  ?   45.61767   40.27969   22.26551  1.000   40.72422  O   ?   A  ?    25  1
  ATOM     196  CB    .  ILE  A   40  ?   48.39334   38.95221   21.36967  1.000   48.56840  C   ?   A  ?    25  1
  ATOM     197  CG1   .  ILE  A   40  ?   49.50550   37.94580   21.72598  1.000   41.55012  C   ?   A  ?    25  1
  ATOM     198  CG2   .  ILE  A   40  ?   48.99936   39.94187   20.36109  1.000   36.82391  C   ?   A  ?    25  1
  ATOM     199  CD1   .  ILE  A   40  ?   49.01086   36.63326   22.20266  1.000   40.68613  C   ?   A  ?    25  1
  ATOM     200  N     .  VAL  A   41  ?   47.15195   41.93332   22.31638  1.000   43.72630  N   ?   A  ?    26  1
  ATOM     201  CA    .  VAL  A   41  ?   46.21291   43.00557   22.05823  1.000   41.00219  C   ?   A  ?    26  1
  ATOM     202  C     .  VAL  A   41  ?   46.57567   43.60173   20.70847  1.000   37.85295  C   ?   A  ?    26  1
  ATOM     203  O     .  VAL  A   41  ?   47.73138   43.97461   20.47782  1.000   38.26791  O   ?   A  ?    26  1
  ATOM     204  CB    .  VAL  A   41  ?   46.25776   44.05141   23.17948  1.000   44.03873  C   ?   A  ?    26  1
  ATOM     205  CG1   .  VAL  A   41  ?   45.22093   45.11265   22.94145  1.000   30.74147  C   ?   A  ?    26  1
  ATOM     206  CG2   .  VAL  A   41  ?   46.02437   43.36237   24.54146  1.000   34.33196  C   ?   A  ?    26  1
  ATOM     207  N     .  PHE  A   42  ?   45.60732   43.63642   19.80420  1.000   38.84522  N   ?   A  ?    27  1
  ATOM     208  CA    .  PHE  A   42  ?   45.77759   44.20558   18.47184  1.000   44.24231  C   ?   A  ?    27  1
  ATOM     209  C     .  PHE  A   42  ?   45.07207   45.54696   18.36443  1.000   33.96354  C   ?   A  ?    27  1
  ATOM     210  O     .  PHE  A   42  ?   43.98809   45.72431   18.90332  1.000   41.40160  O   ?   A  ?    27  1
  ATOM     211  CB    .  PHE  A   42  ?   45.18554   43.29708   17.39124  1.000   43.68368  C   ?   A  ?    27  1
  ATOM     212  CG    .  PHE  A   42  ?   46.02882   42.11349   17.04694  1.000   40.24505  C   ?   A  ?    27  1
  ATOM     213  CD1   .  PHE  A   42  ?   45.95456   40.94704   17.80014  1.000   41.94344  C   ?   A  ?    27  1
  ATOM     214  CD2   .  PHE  A   42  ?   46.84958   42.14217   15.92624  1.000   43.01081  C   ?   A  ?    27  1
  ATOM     215  CE1   .  PHE  A   42  ?   46.72430   39.81431   17.46262  1.000   45.83725  C   ?   A  ?    27  1
  ATOM     216  CE2   .  PHE  A   42  ?   47.62899   41.03055   15.59218  1.000   45.95165  C   ?   A  ?    27  1
  ATOM     217  CZ    .  PHE  A   42  ?   47.56948   39.86810   16.37570  1.000   43.91541  C   ?   A  ?    27  1
  ATOM     218  N     .  ASP  A   43  ?   45.68361   46.46750   17.64969  1.000   50.91330  N   ?   A  ?    28  1
  ATOM     219  CA    .  ASP  A   43  ?   45.02831   47.61862   17.04458  1.000   41.41174  C   ?   A  ?    28  1
  ATOM     220  C     .  ASP  A   43  ?   44.40764   47.20054   15.69840  1.000   50.71505  C   ?   A  ?    28  1
  ATOM     221  O     .  ASP  A   43  ?   44.82394   46.21783   15.08677  1.000   46.27691  O   ?   A  ?    28  1
  ATOM     222  CB    .  ASP  A   43  ?   46.08903   48.71337   16.85385  1.000   43.56352  C   ?   A  ?    28  1
  ATOM     223  CG    .  ASP  A   43  ?   45.51787   50.06725   16.40234  1.000   67.58403  C   ?   A  ?    28  1
  ATOM     224  OD1   .  ASP  A   43  ?   44.31265   50.39525   16.63836  1.000   58.45231  O   ?   A  ?    28  1
  ATOM     225  OD2   .  ASP  A   43  ?   46.32680   50.81864   15.80109  1.000   78.95870  O   ?   A  ?    28  1
  ATOM     226  N     .  LEU  A   44  ?   43.41409   47.94910   15.21738  1.000   39.10115  N   ?   A  ?    29  1
  ATOM     227  CA    .  LEU  A   44  ?   42.90163   47.69354   13.86428  1.000   37.67218  C   ?   A  ?    29  1
  ATOM     228  C     .  LEU  A   44  ?   43.72663   48.44844   12.82929  1.000   51.30302  C   ?   A  ?    29  1
  ATOM     229  O     .  LEU  A   44  ?   44.38610   47.84804   11.97963  1.000   52.91083  O   ?   A  ?    29  1
  ATOM     230  CB    .  LEU  A   44  ?   41.43650   48.09245   13.72597  1.000   42.21376  C   ?   A  ?    29  1
  ATOM     231  CG    .  LEU  A   44  ?   40.37756   47.25500   14.38547  1.000   45.42741  C   ?   A  ?    29  1
  ATOM     232  CD1   .  LEU  A   44  ?   39.08605   47.98684   14.18871  1.000   46.03492  C   ?   A  ?    29  1
  ATOM     233  CD2   .  LEU  A   44  ?   40.31910   45.87456   13.72945  1.000   54.91180  C   ?   A  ?    29  1
  ATOM     234  N     .  GLY  A   45  ?   43.66826   49.76523   12.87928  1.000   53.19288  N   ?   A  ?    30  1
  ATOM     235  CA    .  GLY  A   45  ?   44.26509   50.60784   11.88161  1.000   56.45879  C   ?   A  ?    30  1
  ATOM     236  C     .  GLY  A   45  ?   45.72439   50.31484   11.72455  1.000   61.74830  C   ?   A  ?    30  1
  ATOM     237  O     .  GLY  A   45  ?   46.45013   50.16861   12.70940  1.000   76.76027  O   ?   A  ?    30  1
  ATOM     238  N     .  ASP  A   46  ?   46.14972   50.18794   10.47061  1.000   83.44336  N   ?   A  ?    31  1
  ATOM     239  CA    .  ASP  A   46  ?   47.55520   50.01120   10.12224  1.000   77.00608  C   ?   A  ?    31  1
  ATOM     240  C     .  ASP  A   46  ?   48.23221   48.94805   10.98087  1.000   66.34143  C   ?   A  ?    31  1
  ATOM     241  O     .  ASP  A   46  ?   49.44194   49.01212   11.21700  1.000   86.83960  O   ?   A  ?    31  1
  ATOM     242  CB    .  ASP  A   46  ?   48.31522   51.33831   10.21458  1.000   96.10859  C   ?   A  ?    31  1
  ATOM     243  CG    .  ASP  A   46  ?   49.38881   51.45261    9.16046  1.000  100.17793  C   ?   A  ?    31  1
  ATOM     244  OD1   .  ASP  A   46  ?   49.02135   51.70851    7.98837  1.000  111.20117  O   ?   A  ?    31  1
  ATOM     245  OD2   .  ASP  A   46  ?   50.58122   51.25166    9.49806  1.000   92.87938  O   ?   A  ?    31  1
  ATOM     246  N     .  VAL  A   47  ?   47.46172   47.98382   11.48902  1.000   55.28247  N   ?   A  ?    32  1
  ATOM     247  CA    .  VAL  A   47  ?   48.04313   46.70543   11.89126  1.000   55.53816  C   ?   A  ?    32  1
  ATOM     248  C     .  VAL  A   47  ?   47.33332   45.58601   11.12002  1.000   47.53470  C   ?   A  ?    32  1
  ATOM     249  O     .  VAL  A   47  ?   47.96816   44.79106   10.43324  1.000   50.60280  O   ?   A  ?    32  1
  ATOM     250  CB    .  VAL  A   47  ?   47.97843   46.49022   13.41274  1.000   55.26332  C   ?   A  ?    32  1
  ATOM     251  CG1   .  VAL  A   47  ?   48.40935   45.09176   13.75373  1.000   49.91320  C   ?   A  ?    32  1
  ATOM     252  CG2   .  VAL  A   47  ?   48.87502   47.49089   14.16114  1.000   55.86272  C   ?   A  ?    32  1
  ATOM     253  N     .  LEU  A   48  ?   46.01805   45.54143   11.20975  1.000   37.86774  N   ?   A  ?    33  1
  ATOM     254  CA    .  LEU  A   48  ?   45.18303   44.55612   10.55993  1.000   39.91560  C   ?   A  ?    33  1
  ATOM     255  C     .  LEU  A   48  ?   44.53630   45.08423    9.29032  1.000   40.32398  C   ?   A  ?    33  1
  ATOM     256  O     .  LEU  A   48  ?   44.04005   44.28428    8.49573  1.000   40.64842  O   ?   A  ?    33  1
  ATOM     257  CB    .  LEU  A   48  ?   44.09619   44.06243   11.53755  1.000   36.09673  C   ?   A  ?    33  1
  ATOM     258  CG    .  LEU  A   48  ?   44.68267   43.28411   12.72108  1.000   47.25760  C   ?   A  ?    33  1
  ATOM     259  CD1   .  LEU  A   48  ?   43.64836   42.99325   13.71481  1.000   49.32214  C   ?   A  ?    33  1
  ATOM     260  CD2   .  LEU  A   48  ?   45.24881   41.95459   12.26206  1.000   45.28917  C   ?   A  ?    33  1
  ATOM     261  N     .  LEU  A   49  ?   44.55074   46.39722    9.07880  1.000   40.14327  N   ?   A  ?    34  1
  ATOM     262  CA    .  LEU  A   49  ?   43.91745   47.04413    7.94548  1.000   45.48456  C   ?   A  ?    34  1
  ATOM     263  C     .  LEU  A   49  ?   44.81643   48.14223    7.38823  1.000   55.50724  C   ?   A  ?    34  1
  ATOM     264  O     .  LEU  A   49  ?   45.63602   48.71237    8.10946  1.000   61.11271  O   ?   A  ?    34  1
  ATOM     265  CB    .  LEU  A   49  ?   42.57393   47.65941    8.34907  1.000   38.64433  C   ?   A  ?    34  1
  ATOM     266  CG    .  LEU  A   49  ?   41.50272   46.72654    8.89374  1.000   36.82781  C   ?   A  ?    34  1
  ATOM     267  CD1   .  LEU  A   49  ?   40.31186   47.54813    9.36794  1.000   41.54515  C   ?   A  ?    34  1
  ATOM     268  CD2   .  LEU  A   49  ?   41.03871   45.81974    7.76340  1.000   42.60697  C   ?   A  ?    34  1
  ATOM     269  N     .  HIS  A   50  ?   44.64730   48.43705    6.09142  1.000   49.02336  N   ?   A  ?    35  1
  ATOM     270  CA    .  HIS  A   50  ?   45.17738   49.64523    5.47507  1.000   50.30125  C   ?   A  ?    35  1
  ATOM     271  C     .  HIS  A   50  ?   44.15785   50.20375    4.47571  1.000   69.16195  C   ?   A  ?    35  1
  ATOM     272  O     .  HIS  A   50  ?   43.18685   49.52947    4.07796  1.000   56.35377  O   ?   A  ?    35  1
  ATOM     273  CB    .  HIS  A   50  ?   46.51129   49.37651    4.79739  1.000   61.70117  C   ?   A  ?    35  1
  ATOM     274  CG    .  HIS  A   50  ?   46.46668   48.22571    3.85274  1.000   65.64493  C   ?   A  ?    35  1
  ATOM     275  ND1   .  HIS  A   50  ?   46.06304   48.35871    2.53816  1.000   65.42731  N   ?   A  ?    35  1
  ATOM     276  CD2   .  HIS  A   50  ?   46.73463   46.91053    4.03568  1.000   70.93411  C   ?   A  ?    35  1
  ATOM     277  CE1   .  HIS  A   50  ?   46.10194   47.17606    1.94550  1.000   61.20987  C   ?   A  ?    35  1
  ATOM     278  NE2   .  HIS  A   50  ?   46.50499   46.27903    2.83262  1.000   66.81289  N   ?   A  ?    35  1
  ATOM     279  N     .  TRP  A   51  ?   44.37423   51.46591    4.09391  1.000   68.23899  N   ?   A  ?    36  1
  ATOM     280  CA    .  TRP  A   51  ?   43.43410   52.17570    3.23192  1.000   65.44752  C   ?   A  ?    36  1
  ATOM     281  C     .  TRP  A   51  ?   44.17247   53.30027    2.52893  1.000   61.92157  C   ?   A  ?    36  1
  ATOM     282  O     .  TRP  A   51  ?   45.29498   53.65174    2.90202  1.000   65.29431  O   ?   A  ?    36  1
  ATOM     283  CB    .  TRP  A   51  ?   42.20601   52.71049    4.01483  1.000   66.60444  C   ?   A  ?    36  1
  ATOM     284  CG    .  TRP  A   51  ?   42.42478   53.86292    5.05737  1.000   88.81689  C   ?   A  ?    36  1
  ATOM     285  CD1   .  TRP  A   51  ?   41.98724   55.18500    4.96132  1.000   71.18429  C   ?   A  ?    36  1
  ATOM     286  CD2   .  TRP  A   51  ?   43.07898   53.76061    6.34730  1.000  100.72506  C   ?   A  ?    36  1
  ATOM     287  NE1   .  TRP  A   51  ?   42.34125   55.88412    6.10231  1.000   66.73071  N   ?   A  ?    36  1
  ATOM     288  CE2   .  TRP  A   51  ?   43.01641   55.04284    6.95606  1.000   92.80917  C   ?   A  ?    36  1
  ATOM     289  CE3   .  TRP  A   51  ?   43.72392   52.71029    7.04188  1.000   84.57811  C   ?   A  ?    36  1
  ATOM     290  CZ2   .  TRP  A   51  ?   43.58262   55.29536    8.22295  1.000  103.65510  C   ?   A  ?    36  1
  ATOM     291  CZ3   .  TRP  A   51  ?   44.27777   52.96784    8.30183  1.000   73.80428  C   ?   A  ?    36  1
  ATOM     292  CH2   .  TRP  A   51  ?   44.20175   54.24537    8.87504  1.000   84.09156  C   ?   A  ?    36  1
  ATOM     293  N     .  ASP  A   52  ?   43.53437   53.83516    1.48596  1.000   67.53875  N   ?   A  ?    37  1
  ATOM     294  CA    .  ASP  A   52  ?   44.02784   54.99964    0.75450  1.000   73.97132  C   ?   A  ?    37  1
  ATOM     295  C     .  ASP  A   52  ?   43.25188   56.23301    1.21431  1.000   83.91251  C   ?   A  ?    37  1
  ATOM     296  O     .  ASP  A   52  ?   42.01411   56.25370    1.18403  1.000   66.22194  O   ?   A  ?    37  1
  ATOM     297  CB    .  ASP  A   52  ?   43.88836   54.82289   -0.76765  1.000   65.15466  C   ?   A  ?    37  1
  ATOM     298  CG    .  ASP  A   52  ?   44.78757   53.69523   -1.33500  1.000   99.36540  C   ?   A  ?    37  1
  ATOM     299  OD1   .  ASP  A   52  ?   45.74898   53.26589   -0.63162  1.000   89.64413  O   ?   A  ?    37  1
  ATOM     300  OD2   .  ASP  A   52  ?   44.53070   53.24760   -2.49643  1.000   89.78273  O   ?   A  ?    37  1
  ATOM     301  N     .  SER  A   53  ?   43.97015   57.26901    1.61995  1.000   79.65037  N   ?   A  ?    38  1
  ATOM     302  CA    .  SER  A   53  ?   43.28119   58.43671    2.13731  1.000   77.76665  C   ?   A  ?    38  1
  ATOM     303  C     .  SER  A   53  ?   43.09650   59.57663    1.11849  1.000   87.87581  C   ?   A  ?    38  1
  ATOM     304  O     .  SER  A   53  ?   42.25959   60.46174    1.35448  1.000   75.04267  O   ?   A  ?    38  1
  ATOM     305  CB    .  SER  A   53  ?   44.02331   58.94525    3.38122  1.000   78.57544  C   ?   A  ?    38  1
  ATOM     306  OG    .  SER  A   53  ?   45.35322   59.30680    3.06676  1.000   82.16086  O   ?   A  ?    38  1
  ATOM     307  N     .  VAL  A   54  ?   43.81877   59.59257   -0.01026  1.000   82.35502  N   ?   A  ?    39  1
  ATOM     308  CA    .  VAL  A   54  ?   43.75574   60.72770   -0.93729  1.000   81.19618  C   ?   A  ?    39  1
  ATOM     309  C     .  VAL  A   54  ?   42.62813   60.50883   -1.93556  1.000   80.35794  C   ?   A  ?    39  1
  ATOM     310  O     .  VAL  A   54  ?   42.53348   59.44491   -2.55976  1.000   82.11085  O   ?   A  ?    39  1
  ATOM     311  CB    .  VAL  A   54  ?   45.09496   60.94122   -1.66404  1.000   80.63417  C   ?   A  ?    39  1
  ATOM     312  CG1   .  VAL  A   54  ?   44.96537   62.07428   -2.70223  1.000   63.03652  C   ?   A  ?    39  1
  ATOM     313  CG2   .  VAL  A   54  ?   46.21627   61.20964   -0.65218  1.000   66.95865  C   ?   A  ?    39  1
  ATOM     314  N     .  HIS  A   55  ?   41.76353   61.51946   -2.08540  1.000   92.00297  N   ?   A  ?    40  1
  ATOM     315  CA    .  HIS  A   55  ?   40.60983   61.41008   -2.98701  1.000   91.69751  C   ?   A  ?    40  1
  ATOM     316  C     .  HIS  A   55  ?   40.22065   62.81463   -3.46374  1.000   99.30842  C   ?   A  ?    40  1
  ATOM     317  O     .  HIS  A   55  ?   39.41686   63.50587   -2.82766  1.000   95.83724  O   ?   A  ?    40  1
  ATOM     318  CB    .  HIS  A   55  ?   39.44800   60.69179   -2.30886  1.000   71.42973  C   ?   A  ?    40  1
  ATOM     319  CG    .  HIS  A   55  ?   39.78598   59.29195   -1.90405  1.000   84.28064  C   ?   A  ?    40  1
  ATOM     320  ND1   .  HIS  A   55  ?   40.16358   58.32681   -2.81802  1.000   82.30903  N   ?   A  ?    40  1
  ATOM     321  CD2   .  HIS  A   55  ?   39.87948   58.71332   -0.68375  1.000   69.56943  C   ?   A  ?    40  1
  ATOM     322  CE1   .  HIS  A   55  ?   40.45169   57.20878   -2.17909  1.000   79.34471  C   ?   A  ?    40  1
  ATOM     323  NE2   .  HIS  A   55  ?   40.28761   57.41668   -0.88241  1.000   82.97248  N   ?   A  ?    40  1
  ATOM     324  N     .  PHE  A   56  ?   40.81527   63.23418   -4.58178  1.000  103.67879  N   ?   A  ?    41  1
  ATOM     325  CA    .  PHE  A   56  ?   40.22931   64.33170   -5.33747  1.000   96.14687  C   ?   A  ?    41  1
  ATOM     326  C     .  PHE  A   56  ?   38.89448   63.86297   -5.87842  1.000   99.44418  C   ?   A  ?    41  1
  ATOM     327  O     .  PHE  A   56  ?   38.72302   62.68974   -6.23398  1.000  106.19564  O   ?   A  ?    41  1
  ATOM     328  CB    .  PHE  A   56  ?   41.12884   64.76856   -6.48918  1.000   77.25675  C   ?   A  ?    41  1
  ATOM     329  CG    .  PHE  A   56  ?   42.55628   64.87086   -6.11068  1.000   80.40468  C   ?   A  ?    41  1
  ATOM     330  CD1   .  PHE  A   56  ?   43.07556   66.07048   -5.65268  1.000   73.30210  C   ?   A  ?    41  1
  ATOM     331  CD2   .  PHE  A   56  ?   43.38039   63.75447   -6.18408  1.000   86.11832  C   ?   A  ?    41  1
  ATOM     332  CE1   .  PHE  A   56  ?   44.40035   66.17039   -5.28010  1.000   85.07261  C   ?   A  ?    41  1
  ATOM     333  CE2   .  PHE  A   56  ?   44.71032   63.83558   -5.81223  1.000   93.94776  C   ?   A  ?    41  1
  ATOM     334  CZ    .  PHE  A   56  ?   45.22474   65.04695   -5.35612  1.000  100.43093  C   ?   A  ?    41  1
  ATOM     335  N     .  THR  A   57  ?   37.93821   64.76018   -5.91240  1.000   85.33653  N   ?   A  ?    42  1
  ATOM     336  CA    .  THR  A   57  ?   36.66183   64.37471   -6.47080  1.000   91.93688  C   ?   A  ?    42  1
  ATOM     337  C     .  THR  A   57  ?   36.35958   65.30562   -7.63754  1.000   87.80631  C   ?   A  ?    42  1
  ATOM     338  O     .  THR  A   57  ?   37.23337   66.05640   -8.10259  1.000   77.26027  O   ?   A  ?    42  1
  ATOM     339  CB    .  THR  A   57  ?   35.58492   64.38593   -5.38156  1.000   95.08449  C   ?   A  ?    42  1
  ATOM     340  OG1   .  THR  A   57  ?   35.62498   65.64316   -4.68350  1.000   82.11743  O   ?   A  ?    42  1
  ATOM     341  CG2   .  THR  A   57  ?   35.82173   63.22541   -4.39484  1.000   75.14626  C   ?   A  ?    42  1
  ATOM     342  N     .  SER  A   58  ?   35.11471   65.23210   -8.11584  1.000   85.36827  N   ?   A  ?    43  1
  ATOM     343  CA    .  SER  A   58  ?   34.58608   66.16458   -9.10100  1.000   87.76830  C   ?   A  ?    43  1
  ATOM     344  C     .  SER  A   58  ?   34.47110   67.58159   -8.56152  1.000   92.34033  C   ?   A  ?    43  1
  ATOM     345  O     .  SER  A   58  ?   34.08322   68.47468   -9.32483  1.000   94.98403  O   ?   A  ?    43  1
  ATOM     346  CB    .  SER  A   58  ?   33.21894   65.68024   -9.59597  1.000   88.82176  C   ?   A  ?    43  1
  ATOM     347  OG    .  SER  A   58  ?   32.43694   65.19546   -8.51066  1.000  103.69520  O   ?   A  ?    43  1
  ATOM     348  N     .  GLU  A   59  ?   34.80258   67.80628   -7.28495  1.000   93.14124  N   ?   A  ?    44  1
  ATOM     349  CA    .  GLU  A   59  ?   34.71960   69.11462   -6.63986  1.000   75.07049  C   ?   A  ?    44  1
  ATOM     350  C     .  GLU  A   59  ?   36.11656   69.54610   -6.20780  1.000   67.47285  C   ?   A  ?    44  1
  ATOM     351  O     .  GLU  A   59  ?   36.74252   68.88754   -5.37256  1.000   68.66130  O   ?   A  ?    44  1
  ATOM     352  CB    .  GLU  A   59  ?   33.75288   69.06950   -5.45350  1.000   66.56203  C   ?   A  ?    44  1
  ATOM     353  CG    .  GLU  A   59  ?   33.87879   70.23806   -4.47077  1.000   84.24965  C   ?   A  ?    44  1
  ATOM     354  CD    .  GLU  A   59  ?   33.35908   71.57844   -5.01213  1.000   83.49012  C   ?   A  ?    44  1
  ATOM     355  OE1   .  GLU  A   59  ?   34.19429   72.47707   -5.28586  1.000   79.43031  O   ?   A  ?    44  1
  ATOM     356  OE2   .  GLU  A   59  ?   32.11580   71.72674   -5.14480  1.000   76.85018  O   ?   A  ?    44  1
  ATOM     357  N     .  THR  A   60  ?   36.59944   70.66312   -6.76820  1.000   72.12999  N   ?   A  ?    45  1
  ATOM     358  CA    .  THR  A   60  ?   37.96916   71.10155   -6.50547  1.000   78.22437  C   ?   A  ?    45  1
  ATOM     359  C     .  THR  A   60  ?   38.13177   71.82919   -5.16244  1.000   74.34963  C   ?   A  ?    45  1
  ATOM     360  O     .  THR  A   60  ?   39.22122   71.79152   -4.57047  1.000   61.79316  O   ?   A  ?    45  1
  ATOM     361  CB    .  THR  A   60  ?   38.45457   71.99548   -7.65412  1.000   82.21280  C   ?   A  ?    45  1
  ATOM     362  OG1   .  THR  A   60  ?   39.83937   72.31746   -7.45842  1.000   79.51600  O   ?   A  ?    45  1
  ATOM     363  CG2   .  THR  A   60  ?   37.62233   73.28636   -7.73497  1.000   76.48703  C   ?   A  ?    45  1
  ATOM     364  N     .  LYS  A   61  ?   37.08716   72.49205   -4.66111  1.000   68.71129  N   ?   A  ?    46  1
  ATOM     365  CA    .  LYS  A   61  ?   37.23927   73.30661   -3.45555  1.000   85.38603  C   ?   A  ?    46  1
  ATOM     366  C     .  LYS  A   61  ?   37.51720   72.43435   -2.23082  1.000   74.59760  C   ?   A  ?    46  1
  ATOM     367  O     .  LYS  A   61  ?   36.86197   71.40379   -2.02207  1.000   63.11524  O   ?   A  ?    46  1
  ATOM     368  CB    .  LYS  A   61  ?   35.98745   74.16874   -3.21973  1.000   87.50475  C   ?   A  ?    46  1
  ATOM     369  CG    .  LYS  A   61  ?   35.79427   75.32353   -4.23423  1.000   98.40742  C   ?   A  ?    46  1
  ATOM     370  CD    .  LYS  A   61  ?   34.36961   75.38428   -4.80307  1.000   88.66119  C   ?   A  ?    46  1
  ATOM     371  CE    .  LYS  A   61  ?   33.32948   75.59072   -3.70438  1.000   84.00035  C   ?   A  ?    46  1
  ATOM     372  NZ    .  LYS  A   61  ?   31.92773   75.38035   -4.20075  1.000   89.84113  N   ?   A  ?    46  1
  ATOM     373  N     .  GLY  A   62  ?   38.49581   72.84973   -1.43080  1.000   58.32637  N   ?   A  ?    47  1
  ATOM     374  CA    .  GLY  A   62  ?   38.71917   72.30785   -0.10417  1.000   56.96385  C   ?   A  ?    47  1
  ATOM     375  C     .  GLY  A   62  ?   39.92021   71.37820   -0.03062  1.000   69.81976  C   ?   A  ?    47  1
  ATOM     376  O     .  GLY  A   62  ?   40.76171   71.31368   -0.93409  1.000   61.19302  O   ?   A  ?    47  1
  ATOM     377  N     .  ILE  A   63  ?   39.98874   70.64365    1.09316  1.000   52.34901  N   ?   A  ?    48  1
  ATOM     378  CA    .  ILE  A   63  ?   41.06058   69.67756    1.29317  1.000   54.92354  C   ?   A  ?    48  1
  ATOM     379  C     .  ILE  A   63  ?   40.93498   68.51683    0.29777  1.000   58.15764  C   ?   A  ?    48  1
  ATOM     380  O     .  ILE  A   63  ?   39.89986   68.31821   -0.35857  1.000   52.89832  O   ?   A  ?    48  1
  ATOM     381  CB    .  ILE  A   63  ?   41.02727   69.17122    2.73877  1.000   57.53800  C   ?   A  ?    48  1
  ATOM     382  CG1   .  ILE  A   63  ?   39.69848   68.43210    2.95727  1.000   49.78164  C   ?   A  ?    48  1
  ATOM     383  CG2   .  ILE  A   63  ?   41.20466   70.31599    3.68194  1.000   43.83367  C   ?   A  ?    48  1
  ATOM     384  CD1   .  ILE  A   63  ?   39.66785   67.64008    4.20067  1.000   57.50250  C   ?   A  ?    48  1
  ATOM     385  N     .  ASP  A   64  ?   42.01156   67.72137    0.18947  1.000   54.37993  N   ?   A  ?    49  1
  ATOM     386  CA    .  ASP  A   64  ?   41.98043   66.51451   -0.65565  1.000   75.33227  C   ?   A  ?    49  1
  ATOM     387  C     .  ASP  A   64  ?   42.37806   65.24249    0.07325  1.000   69.52387  C   ?   A  ?    49  1
  ATOM     388  O     .  ASP  A   64  ?   42.25043   64.14381   -0.49142  1.000   59.82685  O   ?   A  ?    49  1
  ATOM     389  CB    .  ASP  A   64  ?   42.89366   66.67413   -1.88224  1.000   56.66943  C   ?   A  ?    49  1
  ATOM     390  CG    .  ASP  A   64  ?   42.42263   67.76618   -2.79414  1.000   70.12731  C   ?   A  ?    49  1
  ATOM     391  OD1   .  ASP  A   64  ?   41.29894   67.61321   -3.33404  1.000   73.11599  O   ?   A  ?    49  1
  ATOM     392  OD2   .  ASP  A   64  ?   43.14158   68.78654   -2.92327  1.000   59.67642  O   ?   A  ?    49  1
  ATOM     393  N     .  ASP  A   65  ?   42.85857   65.35678    1.29548  1.000   53.75981  N   ?   A  ?    50  1
  ATOM     394  CA    .  ASP  A   65  ?   43.39645   64.22422    2.01578  1.000   62.79891  C   ?   A  ?    50  1
  ATOM     395  C     .  ASP  A   65  ?   42.56067   64.01680    3.28083  1.000   58.30116  C   ?   A  ?    50  1
  ATOM     396  O     .  ASP  A   65  ?   42.51617   64.88947    4.15175  1.000   51.97071  O   ?   A  ?    50  1
  ATOM     397  CB    .  ASP  A   65  ?   44.87178   64.48336    2.31325  1.000   51.52921  C   ?   A  ?    50  1
  ATOM     398  CG    .  ASP  A   65  ?   45.56553   63.29300    2.85837  1.000   60.88278  C   ?   A  ?    50  1
  ATOM     399  OD1   .  ASP  A   65  ?   44.92002   62.24335    3.03560  1.000   68.36494  O   ?   A  ?    50  1
  ATOM     400  OD2   .  ASP  A   65  ?   46.76956   63.41918    3.13195  1.000   82.49798  O   ?   A  ?    50  1
  ATOM     401  N     .  VAL  A   66  ?   41.90059   62.86646    3.36547  1.000   53.15246  N   ?   A  ?    51  1
  ATOM     402  CA    .  VAL  A   66  ?   41.09802   62.44238    4.50533  1.000   55.37150  C   ?   A  ?    51  1
  ATOM     403  C     .  VAL  A   66  ?   41.90071   62.46945    5.80372  1.000   61.18299  C   ?   A  ?    51  1
  ATOM     404  O     .  VAL  A   66  ?   41.31744   62.46628    6.89074  1.000   50.91494  O   ?   A  ?    51  1
  ATOM     405  CB    .  VAL  A   66  ?   40.49325   61.04850    4.24921  1.000   46.12854  C   ?   A  ?    51  1
  ATOM     406  CG1   .  VAL  A   66  ?   40.11327   60.37016    5.53985  1.000   52.32064  C   ?   A  ?    51  1
  ATOM     407  CG2   .  VAL  A   66  ?   39.25588   61.16534    3.39383  1.000   43.51674  C   ?   A  ?    51  1
  ATOM     408  N     .  ARG  A   67  ?   43.23315   62.53661    5.71832  1.000   58.13885  N   ?   A  ?    52  1
  ATOM     409  CA    .  ARG  A   67  ?   44.02578   62.70938    6.93694  1.000   59.15583  C   ?   A  ?    52  1
  ATOM     410  C     .  ARG  A   67  ?   43.76603   64.04984    7.63435  1.000   57.68798  C   ?   A  ?    52  1
  ATOM     411  O     .  ARG  A   67  ?   44.05863   64.18149    8.82863  1.000   50.70254  O   ?   A  ?    52  1
  ATOM     412  CB    .  ARG  A   67  ?   45.52172   62.58443    6.62729  1.000   57.47878  C   ?   A  ?    52  1
  ATOM     413  CG    .  ARG  A   67  ?   46.04392   61.14359    6.59109  1.000   82.27377  C   ?   A  ?    52  1
  ATOM     414  CD    .  ARG  A   67  ?   47.52874   61.05860    6.16382  1.000   94.60038  C   ?   A  ?    52  1
  ATOM     415  NE    .  ARG  A   67  ?   47.68171   61.11516    4.70756  1.000  106.66779  N   ?   A  ?    52  1
  ATOM     416  CZ    .  ARG  A   67  ?   48.05169   60.09396    3.93191  1.000  103.57294  C   ?   A  ?    52  1
  ATOM     417  NH1   .  ARG  A   67  ?   48.13746   60.26731    2.61378  1.000   94.12419  N   ?   A  ?    52  1
  ATOM     418  NH2   .  ARG  A   67  ?   48.34518   58.90825    4.46479  1.000  106.74059  N   ?   A  ?    52  1
  ATOM     419  N     .  LYS  A   68  ?   43.26282   65.05992    6.91587  1.000   53.19668  N   ?   A  ?    53  1
  ATOM     420  CA    .  LYS  A   68  ?   42.95263   66.33493    7.56115  1.000   51.73216  C   ?   A  ?    53  1
  ATOM     421  C     .  LYS  A   68  ?   41.72555   66.21628    8.45885  1.000   52.30820  C   ?   A  ?    53  1
  ATOM     422  O     .  LYS  A   68  ?   41.60860   66.94537    9.44577  1.000   49.51924  O   ?   A  ?    53  1
  ATOM     423  CB    .  LYS  A   68  ?   42.72137   67.42616    6.51438  1.000   57.77322  C   ?   A  ?    53  1
  ATOM     424  CG    .  LYS  A   68  ?   43.90197   67.69406    5.57106  1.000   60.22001  C   ?   A  ?    53  1
  ATOM     425  CD    .  LYS  A   68  ?   45.05246   68.39288    6.27670  1.000   56.33363  C   ?   A  ?    53  1
  ATOM     426  CE    .  LYS  A   68  ?   46.17039   68.75692    5.28005  1.000   79.23975  C   ?   A  ?    53  1
  ATOM     427  NZ    .  LYS  A   68  ?   45.66530   69.44221    4.04081  1.000   82.32021  N   ?   A  ?    53  1
  ATOM     428  N     .  MET  A   69  ?   40.80913   65.31386    8.11662  1.000   41.36441  N   ?   A  ?    54  1
  ATOM     429  CA    .  MET  A   69  ?   39.62787   65.02992    8.90673  1.000   44.70751  C   ?   A  ?    54  1
  ATOM     430  C     .  MET  A   69  ?   39.95066   64.18803   10.13918  1.000   52.08558  C   ?   A  ?    54  1
  ATOM     431  O     .  MET  A   69  ?   39.52410   64.52445   11.25368  1.000   48.97934  O   ?   A  ?    54  1
  ATOM     432  CB    .  MET  A   69  ?   38.60642   64.31187    8.03846  1.000   37.64089  C   ?   A  ?    54  1
  ATOM     433  CG    .  MET  A   69  ?   38.19950   65.09811    6.82718  1.000   47.86692  C   ?   A  ?    54  1
  ATOM     434  SD    .  MET  A   69  ?   37.18295   64.12418    5.66341  1.000   60.79570  S   ?   A  ?    54  1
  ATOM     435  CE    .  MET  A   69  ?   35.79747   63.89775    6.74863  1.000   40.70052  C   ?   A  ?    54  1
  ATOM     436  N     .  VAL  A   70  ?   40.69216   63.08312    9.96871  1.000   45.41205  N   ?   A  ?    55  1
  ATOM     437  CA    .  VAL  A   70  ?   40.86660   62.16956   11.09666  1.000   47.89234  C   ?   A  ?    55  1
  ATOM     438  C     .  VAL  A   70  ?   41.81707   62.75276   12.12600  1.000   39.56530  C   ?   A  ?    55  1
  ATOM     439  O     .  VAL  A   70  ?   41.79583   62.32032   13.27636  1.000   46.29368  O   ?   A  ?    55  1
  ATOM     440  CB    .  VAL  A   70  ?   41.34015   60.75217   10.68467  1.000   51.34367  C   ?   A  ?    55  1
  ATOM     441  CG1   .  VAL  A   70  ?   40.37311   60.11869    9.65762  1.000   45.71789  C   ?   A  ?    55  1
  ATOM     442  CG2   .  VAL  A   70  ?   42.73559   60.79450   10.16296  1.000   44.70023  C   ?   A  ?    55  1
  ATOM     443  N     .  LYS  A   71  ?   42.62086   63.75123   11.77489  1.000   41.70146  N   ?   A  ?    56  1
  ATOM     444  CA    .  LYS  A   71  ?   43.49686   64.35066   12.78070  1.000   47.13303  C   ?   A  ?    56  1
  ATOM     445  C     .  LYS  A   71  ?   42.92006   65.63596   13.40226  1.000   51.56857  C   ?   A  ?    56  1
  ATOM     446  O     .  LYS  A   71  ?   43.55800   66.22090   14.27328  1.000   51.65841  O   ?   A  ?    56  1
  ATOM     447  CB    .  LYS  A   71  ?   44.87585   64.62787   12.17686  1.000   45.38000  C   ?   A  ?    56  1
  ATOM     448  CG    .  LYS  A   71  ?   45.01066   66.05575   11.63974  1.000   71.65810  C   ?   A  ?    56  1
  ATOM     449  CD    .  LYS  A   71  ?   46.12913   66.25185   10.58920  1.000   81.05790  C   ?   A  ?    56  1
  ATOM     450  CE    .  LYS  A   71  ?   46.31684   67.75401   10.24045  1.000   75.95004  C   ?   A  ?    56  1
  ATOM     451  NZ    .  LYS  A   71  ?   46.98509   68.48662   11.37949  1.000   88.49123  N   ?   A  ?    56  1
  ATOM     452  N     .  HIS  A   72  ?   41.73631   66.08697   12.97212  1.000   39.66969  N   ?   A  ?    57  1
  ATOM     453  CA    .  HIS  A   72  ?   41.06853   67.24762   13.54052  1.000   46.38822  C   ?   A  ?    57  1
  ATOM     454  C     .  HIS  A   72  ?   40.41681   66.89952   14.89208  1.000   42.83759  C   ?   A  ?    57  1
  ATOM     455  O     .  HIS  A   72  ?   39.82495   65.82351   15.04282  1.000   37.63520  O   ?   A  ?    57  1
  ATOM     456  CB    .  HIS  A   72  ?   40.00526   67.76798   12.57003  1.000   40.71205  C   ?   A  ?    57  1
  ATOM     457  CG    .  HIS  A   72  ?   39.45424   69.09047   12.98066  1.000   60.73806  C   ?   A  ?    57  1
  ATOM     458  ND1   .  HIS  A   72  ?   38.44364   69.21933   13.91456  1.000   46.36053  N   ?   A  ?    57  1
  ATOM     459  CD2   .  HIS  A   72  ?   39.83669   70.34660   12.65958  1.000   39.69371  C   ?   A  ?    57  1
  ATOM     460  CE1   .  HIS  A   72  ?   38.20367   70.49974   14.11556  1.000   43.94809  C   ?   A  ?    57  1
  ATOM     461  NE2   .  HIS  A   72  ?   39.03592   71.20298   13.37020  1.000   50.93030  N   ?   A  ?    57  1
  ATOM     462  N     .  PRO  A   73  ?   40.49043   67.79707   15.88754  1.000   41.93028  N   ?   A  ?    58  1
  ATOM     463  CA    .  PRO  A   73  ?   39.90909   67.47626   17.21888  1.000   33.93746  C   ?   A  ?    58  1
  ATOM     464  C     .  PRO  A   73  ?   38.47631   66.98623   17.16097  1.000   32.06366  C   ?   A  ?    58  1
  ATOM     465  O     .  PRO  A   73  ?   38.10066   66.08990   17.92102  1.000   42.70453  O   ?   A  ?    58  1
  ATOM     466  CB    .  PRO  A   73  ?   40.04744   68.79889   17.99819  1.000   38.81449  C   ?   A  ?    58  1
  ATOM     467  CG    .  PRO  A   73  ?   41.37481   69.42720   17.37499  1.000   38.32512  C   ?   A  ?    58  1
  ATOM     468  CD    .  PRO  A   73  ?   41.26861   69.05247   15.88141  1.000   41.87003  C   ?   A  ?    58  1
  ATOM     469  N     .  VAL  A   74  ?   37.66689   67.47871   16.23244  1.000   33.10147  N   ?   A  ?    59  1
  ATOM     470  CA    .  VAL  A   74  ?   36.30344   66.98766   16.16506  1.000   40.64411  C   ?   A  ?    59  1
  ATOM     471  C     .  VAL  A   74  ?   36.27006   65.47500   15.92024  1.000   42.73738  C   ?   A  ?    59  1
  ATOM     472  O     .  VAL  A   74  ?   35.30235   64.79553   16.28757  1.000   37.49160  O   ?   A  ?    59  1
  ATOM     473  CB    .  VAL  A   74  ?   35.54125   67.78459   15.07633  1.000   42.57908  C   ?   A  ?    59  1
  ATOM     474  CG1   .  VAL  A   74  ?   34.24075   67.11705   14.74803  1.000   37.57217  C   ?   A  ?    59  1
  ATOM     475  CG2   .  VAL  A   74  ?   35.30180   69.22014   15.54967  1.000   36.53289  C   ?   A  ?    59  1
  ATOM     476  N     .  TRP  A   75  ?   37.28263   64.93072   15.23251  1.000   46.57572  N   ?   A  ?    60  1
  ATOM     477  CA    .  TRP  A   75  ?   37.27059   63.49635   14.95125  1.000   42.93633  C   ?   A  ?    60  1
  ATOM     478  C     .  TRP  A   75  ?   37.27608   62.68704   16.24738  1.000   37.42754  C   ?   A  ?    60  1
  ATOM     479  O     .  TRP  A   75  ?   36.64733   61.62382   16.32059  1.000   36.20411  O   ?   A  ?    60  1
  ATOM     480  CB    .  TRP  A   75  ?   38.47175   63.11304   14.07221  1.000   51.54519  C   ?   A  ?    60  1
  ATOM     481  CG    .  TRP  A   75  ?   38.24196   61.83725   13.33107  1.000   51.99546  C   ?   A  ?    60  1
  ATOM     482  CD1   .  TRP  A   75  ?   38.75123   60.59103   13.62871  1.000   41.52012  C   ?   A  ?    60  1
  ATOM     483  CD2   .  TRP  A   75  ?   37.39856   61.67049   12.17750  1.000   45.28785  C   ?   A  ?    60  1
  ATOM     484  NE1   .  TRP  A   75  ?   38.28184   59.67017   12.71442  1.000   38.82838  N   ?   A  ?    60  1
  ATOM     485  CE2   .  TRP  A   75  ?   37.44759   60.29708   11.82156  1.000   44.01872  C   ?   A  ?    60  1
  ATOM     486  CE3   .  TRP  A   75  ?   36.60207   62.55160   11.41163  1.000   40.67932  C   ?   A  ?    60  1
  ATOM     487  CZ2   .  TRP  A   75  ?   36.75274   59.78294   10.71880  1.000   42.60467  C   ?   A  ?    60  1
  ATOM     488  CZ3   .  TRP  A   75  ?   35.90110   62.03586   10.31169  1.000   45.01469  C   ?   A  ?    60  1
  ATOM     489  CH2   .  TRP  A   75  ?   35.97848   60.65253    9.98478  1.000   44.20280  C   ?   A  ?    60  1
  ATOM     490  N     .  GLN  A   76  ?   37.92613   63.20689   17.28816  1.000   31.11994  N   ?   A  ?    61  1
  ATOM     491  CA    .  GLN  A   76  ?   37.88585   62.55989   18.60659  1.000   40.57017  C   ?   A  ?    61  1
  ATOM     492  C     .  GLN  A   76  ?   36.47273   62.40948   19.14684  1.000   41.31446  C   ?   A  ?    61  1
  ATOM     493  O     .  GLN  A   76  ?   36.15874   61.39720   19.77972  1.000   42.78497  O   ?   A  ?    61  1
  ATOM     494  CB    .  GLN  A   76  ?   38.70267   63.35165   19.61969  1.000   38.07335  C   ?   A  ?    61  1
  ATOM     495  CG    .  GLN  A   76  ?   40.11260   63.59435   19.17618  1.000   37.35774  C   ?   A  ?    61  1
  ATOM     496  CD    .  GLN  A   76  ?   40.84189   64.51887   20.14532  1.000   59.83973  C   ?   A  ?    61  1
  ATOM     497  OE1   .  GLN  A   76  ?   40.35353   64.79845   21.25032  1.000   53.99872  O   ?   A  ?    61  1
  ATOM     498  NE2   .  GLN  A   76  ?   42.00531   64.99538   19.73858  1.000   50.84372  N   ?   A  ?    61  1
  ATOM     499  N     .  ASP  A   77  ?   35.62978   63.43828   18.99183  1.000   31.07204  N   ?   A  ?    62  1
  ATOM     500  CA    .  ASP  A   77  ?   34.24506   63.29764   19.41494  1.000   32.67963  C   ?   A  ?    62  1
  ATOM     501  C     .  ASP  A   77  ?   33.51961   62.20432   18.62131  1.000   53.50315  C   ?   A  ?    62  1
  ATOM     502  O     .  ASP  A   77  ?   32.64744   61.49995   19.16156  1.000   35.49843  O   ?   A  ?    62  1
  ATOM     503  CB    .  ASP  A   77  ?   33.50649   64.62656   19.24813  1.000   33.18497  C   ?   A  ?    62  1
  ATOM     504  CG    .  ASP  A   77  ?   34.07782   65.73851   20.13379  1.000   39.44071  C   ?   A  ?    62  1
  ATOM     505  OD1   .  ASP  A   77  ?   34.22154   65.55452   21.36127  1.000   43.14057  O   ?   A  ?    62  1
  ATOM     506  OD2   .  ASP  A   77  ?   34.38327   66.80535   19.57556  1.000   40.65669  O   ?   A  ?    62  1
  ATOM     507  N     .  LEU  A   78  ?   33.79296   62.11769   17.31104  1.000   39.17619  N   ?   A  ?    63  1
  ATOM     508  CA    .  LEU  A   78  ?   33.24208   61.02914   16.51098  1.000   42.67838  C   ?   A  ?    63  1
  ATOM     509  C     .  LEU  A   78  ?   33.72052   59.67452   17.04257  1.000   38.77200  C   ?   A  ?    63  1
  ATOM     510  O     .  LEU  A   78  ?   32.91681   58.77027   17.28736  1.000   34.69255  O   ?   A  ?    63  1
  ATOM     511  CB    .  LEU  A   78  ?   33.65179   61.21760   15.03444  1.000   38.08334  C   ?   A  ?    63  1
  ATOM     512  CG    .  LEU  A   78  ?   33.13836   60.19398   14.00422  1.000   40.74579  C   ?   A  ?    63  1
  ATOM     513  CD1   .  LEU  A   78  ?   31.60096   60.03726   14.03661  1.000   33.21972  C   ?   A  ?    63  1
  ATOM     514  CD2   .  LEU  A   78  ?   33.62911   60.54867   12.55953  1.000   35.83892  C   ?   A  ?    63  1
  ATOM     515  N     .  GLU  A   79  ?   35.03678   59.53076   17.22882  1.000   29.19110  N   ?   A  ?    64  1
  ATOM     516  CA    .  GLU  A   79  ?   35.60817   58.27603   17.69794  1.000   38.17740  C   ?   A  ?    64  1
  ATOM     517  C     .  GLU  A   79  ?   35.01521   57.81836   19.02828  1.000   47.81345  C   ?   A  ?    64  1
  ATOM     518  O     .  GLU  A   79  ?   34.85923   56.60716   19.25413  1.000   42.49670  O   ?   A  ?    64  1
  ATOM     519  CB    .  GLU  A   79  ?   37.11481   58.42751   17.83125  1.000   33.60193  C   ?   A  ?    64  1
  ATOM     520  CG    .  GLU  A   79  ?   37.82466   58.31169   16.47304  1.000   42.72004  C   ?   A  ?    64  1
  ATOM     521  CD    .  GLU  A   79  ?   39.31591   58.46254   16.61386  1.000   35.67197  C   ?   A  ?    64  1
  ATOM     522  OE1   .  GLU  A   79  ?   40.00196   58.27886   15.61297  1.000   44.41489  O   ?   A  ?    64  1
  ATOM     523  OE2   .  GLU  A   79  ?   39.80235   58.80585   17.73017  1.000   50.29468  O   ?   A  ?    64  1
  ATOM     524  N     .  LYS  A   80  ?   34.71190   58.76253   19.93547  1.000   39.96050  N   ?   A  ?    65  1
  ATOM     525  CA    .  LYS  A   80  ?   34.17046   58.41459   21.24202  1.000   42.20183  C   ?   A  ?    65  1
  ATOM     526  C     .  LYS  A   80  ?   32.67985   58.19752   21.20992  1.000   37.22249  C   ?   A  ?    65  1
  ATOM     527  O     .  LYS  A   80  ?   32.09947   57.92840   22.25952  1.000   45.02450  O   ?   A  ?    65  1
  ATOM     528  CB    .  LYS  A   80  ?   34.48944   59.49055   22.28347  1.000   40.81479  C   ?   A  ?    65  1
  ATOM     529  CG    .  LYS  A   80  ?   35.92344   59.60159   22.65864  1.000   49.54302  C   ?   A  ?    65  1
  ATOM     530  CD    .  LYS  A   80  ?   36.10473   60.25518   24.00717  1.000   48.79474  C   ?   A  ?    65  1
  ATOM     531  CE    .  LYS  A   80  ?   36.09500   61.74710   23.95378  1.000   66.46738  C   ?   A  ?    65  1
  ATOM     532  NZ    .  LYS  A   80  ?   36.59747   62.27391   25.27320  1.000   69.78944  N   ?   A  ?    65  1
  ATOM     533  N     .  GLY  A   81  ?   32.05053   58.25589   20.04735  1.000   35.62984  N   ?   A  ?    66  1
  ATOM     534  CA    .  GLY  A   81  ?   30.62460   58.04170   19.96872  1.000   29.57335  C   ?   A  ?    66  1
  ATOM     535  C     .  GLY  A   81  ?   29.76685   59.22093   20.41743  1.000   51.45289  C   ?   A  ?    66  1
  ATOM     536  O     .  GLY  A   81  ?   28.53222   59.09623   20.43993  1.000   38.38464  O   ?   A  ?    66  1
  ATOM     537  N     .  LEU  A   82  ?   30.37229   60.37049   20.72704  1.000   36.89571  N   ?   A  ?    67  1
  ATOM     538  CA    .  LEU  A   82  ?   29.61730   61.54801   21.15129  1.000   38.53176  C   ?   A  ?    67  1
  ATOM     539  C     .  LEU  A   82  ?   28.80063   62.13653   20.02173  1.000   43.71503  C   ?   A  ?    67  1
  ATOM     540  O     .  LEU  A   82  ?   27.74021   62.71127   20.27057  1.000   46.15472  O   ?   A  ?    67  1
  ATOM     541  CB    .  LEU  A   82  ?   30.56799   62.62067   21.69902  1.000   32.42665  C   ?   A  ?    67  1
  ATOM     542  CG    .  LEU  A   82  ?   31.40904   62.07615   22.85551  1.000   44.95673  C   ?   A  ?    67  1
  ATOM     543  CD1   .  LEU  A   82  ?   32.38116   63.14967   23.43716  1.000   31.76393  C   ?   A  ?    67  1
  ATOM     544  CD2   .  LEU  A   82  ?   30.40367   61.50315   23.94381  1.000   41.35882  C   ?   A  ?    67  1
  ATOM     545  N     .  ILE  A   83  ?   29.28387   62.04101   18.78422  1.000   39.79525  N   ?   A  ?    68  1
  ATOM     546  CA    .  ILE  A   83  ?   28.55531   62.53244   17.62469  1.000   42.08160  C   ?   A  ?    68  1
  ATOM     547  C     .  ILE  A   83  ?   28.60084   61.46055   16.53486  1.000   43.80008  C   ?   A  ?    68  1
  ATOM     548  O     .  ILE  A   83  ?   29.43567   60.55627   16.55556  1.000   39.89278  O   ?   A  ?    68  1
  ATOM     549  CB    .  ILE  A   83  ?   29.13801   63.88081   17.11327  1.000   46.55284  C   ?   A  ?    68  1
  ATOM     550  CG1   .  ILE  A   83  ?   30.57543   63.70981   16.66042  1.000   33.57051  C   ?   A  ?    68  1
  ATOM     551  CG2   .  ILE  A   83  ?   29.02336   65.00698   18.19636  1.000   30.18007  C   ?   A  ?    68  1
  ATOM     552  CD1   .  ILE  A   83  ?   31.17092   64.98289   16.02909  1.000   29.16715  C   ?   A  ?    68  1
  ATOM     553  N     .  ASN  A   84  ?   27.67882   61.54935   15.57895  1.000   39.57815  N   ?   A  ?    69  1
  ATOM     554  CA    .  ASN  A   84  ?   27.74555   60.63011   14.45895  1.000   42.65130  C   ?   A  ?    69  1
  ATOM     555  C     .  ASN  A   84  ?   28.44285   61.28497   13.25104  1.000   41.80128  C   ?   A  ?    69  1
  ATOM     556  O     .  ASN  A   84  ?   28.94860   62.41216   13.31481  1.000   37.01034  O   ?   A  ?    69  1
  ATOM     557  CB    .  ASN  A   84  ?   26.35516   60.10367   14.14006  1.000   42.33224  C   ?   A  ?    69  1
  ATOM     558  CG    .  ASN  A   84  ?   25.46667   61.12809   13.51495  1.000   47.89877  C   ?   A  ?    69  1
  ATOM     559  OD1   .  ASN  A   84  ?   25.88628   62.25177   13.20234  1.000   53.64443  O   ?   A  ?    69  1
  ATOM     560  ND2   .  ASN  A   84  ?   24.21925   60.74304   13.29796  1.000   45.48632  N   ?   A  ?    69  1
  ATOM     561  N     .  GLN  A   85  ?   28.50859   60.54022   12.14259  1.000   44.35948  N   ?   A  ?    70  1
  ATOM     562  CA    .  GLN  A   85  ?   29.29405   60.98845   10.98532  1.000   43.14407  C   ?   A  ?    70  1
  ATOM     563  C     .  GLN  A   85  ?   28.68032   62.21407   10.30303  1.000   41.16014  C   ?   A  ?    70  1
  ATOM     564  O     .  GLN  A   85  ?   29.40755   63.14110    9.91680  1.000   42.10602  O   ?   A  ?    70  1
  ATOM     565  CB    .  GLN  A   85  ?   29.44170   59.83685    9.98790  1.000   41.45688  C   ?   A  ?    70  1
  ATOM     566  CG    .  GLN  A   85  ?   30.55747   58.85808   10.39546  1.000   45.67679  C   ?   A  ?    70  1
  ATOM     567  CD    .  GLN  A   85  ?   30.87201   57.79610    9.31350  1.000   47.92918  C   ?   A  ?    70  1
  ATOM     568  OE1   .  GLN  A   85  ?   30.49471   57.93276    8.14188  1.000   43.90577  O   ?   A  ?    70  1
  ATOM     569  NE2   .  GLN  A   85  ?   31.55256   56.73016    9.72256  1.000   38.66793  N   ?   A  ?    70  1
  ATOM     570  N     .  GLU  A   86  ?   27.34994   62.23544   10.12609  1.000   40.80465  N   ?   A  ?    71  1
  ATOM     571  CA    .  GLU  A   86  ?   26.68482   63.42820    9.57461  1.000   45.44955  C   ?   A  ?    71  1
  ATOM     572  C     .  GLU  A   86  ?   27.07163   64.66520   10.36151  1.000   48.80693  C   ?   A  ?    71  1
  ATOM     573  O     .  GLU  A   86  ?   27.46331   65.69448    9.80103  1.000   37.77229  O   ?   A  ?    71  1
  ATOM     574  CB    .  GLU  A   86  ?   25.16905   63.26958    9.63371  1.000   42.02455  C   ?   A  ?    71  1
  ATOM     575  CG    .  GLU  A   86  ?   24.53511   63.18556    8.31511  1.000   57.53136  C   ?   A  ?    71  1
  ATOM     576  CD    .  GLU  A   86  ?   23.04488   63.19877    8.41321  1.000   61.01820  C   ?   A  ?    71  1
  ATOM     577  OE1   .  GLU  A   86  ?   22.40276   62.99929    7.36041  1.000   79.19840  O   ?   A  ?    71  1
  ATOM     578  OE2   .  GLU  A   86  ?   22.52470   63.41633    9.53125  1.000   56.40284  O   ?   A  ?    71  1
  ATOM     579  N     .  PHE  A   87  ?   26.99694   64.54586   11.68922  1.000   46.24346  N   ?   A  ?    72  1
  ATOM     580  CA    .  PHE  A   87  ?   27.29991   65.65324   12.58058  1.000   40.18219  C   ?   A  ?    72  1
  ATOM     581  C     .  PHE  A   87  ?   28.76375   66.05011   12.45901  1.000   41.43123  C   ?   A  ?    72  1
  ATOM     582  O     .  PHE  A   87  ?   29.09253   67.22912   12.30434  1.000   42.78766  O   ?   A  ?    72  1
  ATOM     583  CB    .  PHE  A   87  ?   26.93393   65.21411   14.00664  1.000   47.67635  C   ?   A  ?    72  1
  ATOM     584  CG    .  PHE  A   87  ?   26.38854   66.28870   14.87191  1.000   38.15779  C   ?   A  ?    72  1
  ATOM     585  CD1   .  PHE  A   87  ?   25.04910   66.62417   14.80939  1.000   49.66868  C   ?   A  ?    72  1
  ATOM     586  CD2   .  PHE  A   87  ?   27.21255   66.93207   15.79258  1.000   55.33857  C   ?   A  ?    72  1
  ATOM     587  CE1   .  PHE  A   87  ?   24.52011   67.61745   15.62631  1.000   51.19552  C   ?   A  ?    72  1
  ATOM     588  CE2   .  PHE  A   87  ?   26.71026   67.92538   16.63888  1.000   49.22614  C   ?   A  ?    72  1
  ATOM     589  CZ    .  PHE  A   87  ?   25.33793   68.26849   16.55118  1.000   45.75172  C   ?   A  ?    72  1
  ATOM     590  N     .  ALA  A   88  ?   29.67119   65.07057   12.53129  1.000   43.02553  N   ?   A  ?    73  1
  ATOM     591  CA    .  ALA  A   88  ?   31.08447   65.40974   12.41814  1.000   43.94468  C   ?   A  ?    73  1
  ATOM     592  C     .  ALA  A   88  ?   31.38531   66.09706   11.07788  1.000   44.97825  C   ?   A  ?    73  1
  ATOM     593  O     .  ALA  A   88  ?   32.17937   67.05092   11.00931  1.000   35.36666  O   ?   A  ?    73  1
  ATOM     594  CB    .  ALA  A   88  ?   31.94494   64.15315   12.59565  1.000   32.15784  C   ?   A  ?    73  1
  ATOM     595  N     .  LEU  A   89  ?   30.78454   65.61319    9.99456  1.000   35.91777  N   ?   A  ?    74  1
  ATOM     596  CA    .  LEU  A   89  ?   31.12481   66.21749    8.70896  1.000   47.34237  C   ?   A  ?    74  1
  ATOM     597  C     .  LEU  A   89  ?   30.57033   67.63999    8.60955  1.000   50.77966  C   ?   A  ?    74  1
  ATOM     598  O     .  LEU  A   89  ?   31.18015   68.49252    7.95123  1.000   41.44302  O   ?   A  ?    74  1
  ATOM     599  CB    .  LEU  A   89  ?   30.62083   65.34923    7.54814  1.000   42.69807  C   ?   A  ?    74  1
  ATOM     600  CG    .  LEU  A   89  ?   31.34924   64.01173    7.32229  1.000   57.74716  C   ?   A  ?    74  1
  ATOM     601  CD1   .  LEU  A   89  ?   30.83005   63.32406    6.09898  1.000   49.49380  C   ?   A  ?    74  1
  ATOM     602  CD2   .  LEU  A   89  ?   32.80903   64.24566    7.13025  1.000   53.48334  C   ?   A  ?    74  1
  ATOM     603  N     .  THR  A   90  ?   29.41747   67.91540    9.24013  1.000   41.00991  N   ?   A  ?    75  1
  ATOM     604  CA    .  THR  A   90  ?   28.91828   69.29259    9.25843  1.000   44.81374  C   ?   A  ?    75  1
  ATOM     605  C     .  THR  A   90  ?   29.91882   70.22610    9.93964  1.000   47.40025  C   ?   A  ?    75  1
  ATOM     606  O     .  THR  A   90  ?   30.32544   71.24169    9.36099  1.000   36.86440  O   ?   A  ?    75  1
  ATOM     607  CB    .  THR  A   90  ?   27.54981   69.33560    9.92074  1.000   48.13527  C   ?   A  ?    75  1
  ATOM     608  OG1   .  THR  A   90  ?   26.66343   68.53642    9.13146  1.000   43.30950  O   ?   A  ?    75  1
  ATOM     609  CG2   .  THR  A   90  ?   26.97683   70.77072    9.96991  1.000   43.49177  C   ?   A  ?    75  1
  ATOM     610  N     .  ALA  A   91  ?   30.38632   69.86017   11.14103  1.000   34.59849  N   ?   A  ?    76  1
  ATOM     611  CA    .  ALA  A   91  ?   31.40255   70.66676   11.79646  1.000   36.84000  C   ?   A  ?    76  1
  ATOM     612  C     .  ALA  A   91  ?   32.66099   70.78683   10.93829  1.000   42.04103  C   ?   A  ?    76  1
  ATOM     613  O     .  ALA  A   91  ?   33.25054   71.87092   10.84586  1.000   42.04295  O   ?   A  ?    76  1
  ATOM     614  CB    .  ALA  A   91  ?   31.75459   70.08351   13.17607  1.000   30.41493  C   ?   A  ?    76  1
  ATOM     615  N     .  LEU  A   92  ?   33.12985   69.67085   10.35110  1.000   41.57387  N   ?   A  ?    77  1
  ATOM     616  CA    .  LEU  A   92  ?   34.38707   69.73524    9.60740  1.000   41.60931  C   ?   A  ?    77  1
  ATOM     617  C     .  LEU  A   92  ?   34.23993   70.53957    8.31941  1.000   41.40809  C   ?   A  ?    77  1
  ATOM     618  O     .  LEU  A   92  ?   35.19626   71.21055    7.90246  1.000   37.46807  O   ?   A  ?    77  1
  ATOM     619  CB    .  LEU  A   92  ?   34.89742   68.33010    9.30214  1.000   40.97999  C   ?   A  ?    77  1
  ATOM     620  CG    .  LEU  A   92  ?   35.35789   67.58716   10.57445  1.000   49.14421  C   ?   A  ?    77  1
  ATOM     621  CD1   .  LEU  A   92  ?   35.57523   66.11944   10.24904  1.000   44.71014  C   ?   A  ?    77  1
  ATOM     622  CD2   .  LEU  A   92  ?   36.60363   68.19080   11.16936  1.000   39.40859  C   ?   A  ?    77  1
  ATOM     623  N     .  SER  A   93  ?   33.06660   70.49019    7.66810  1.000   34.85127  N   ?   A  ?    78  1
  ATOM     624  CA    .  SER  A   93  ?   32.91265   71.27431    6.44326  1.000   42.04305  C   ?   A  ?    78  1
  ATOM     625  C     .  SER  A   93  ?   33.14228   72.74257    6.73472  1.000   51.06480  C   ?   A  ?    78  1
  ATOM     626  O     .  SER  A   93  ?   33.79370   73.43954    5.95128  1.000   47.81845  O   ?   A  ?    78  1
  ATOM     627  CB    .  SER  A   93  ?   31.54979   71.05463    5.81446  1.000   42.04573  C   ?   A  ?    78  1
  ATOM     628  OG    .  SER  A   93  ?   30.52478   71.58808    6.59913  1.000   50.11374  O   ?   A  ?    78  1
  ATOM     629  N     .  CYS  A   94  ?   32.69874   73.20133    7.91841  1.000   48.22176  N   ?   A  ?    79  1
  ATOM     630  CA    .  CYS  A   94  ?   33.01399   74.54594    8.37819  1.000   42.63417  C   ?   A  ?    79  1
  ATOM     631  C     .  CYS  A   94  ?   34.50648   74.70897    8.68580  1.000   42.35249  C   ?   A  ?    79  1
  ATOM     632  O     .  CYS  A   94  ?   35.16528   75.58266    8.11275  1.000   47.05575  O   ?   A  ?    79  1
  ATOM     633  CB    .  CYS  A   94  ?   32.13667   74.91551    9.60344  1.000   42.75594  C   ?   A  ?    79  1
  ATOM     634  SG    .  CYS  A   94  ?   32.67951   76.43752   10.46553  1.000   42.10961  S   ?   A  ?    79  1
  ATOM     635  N     .  GLU  A   95  ?   35.07744   73.88158    9.58501  1.000   45.77073  N   ?   A  ?    80  1
  ATOM     636  CA    .  GLU  A   95  ?   36.45978   74.13627   10.01291  1.000   31.68406  C   ?   A  ?    80  1
  ATOM     637  C     .  GLU  A   95  ?   37.47081   73.95335    8.88324  1.000   47.16467  C   ?   A  ?    80  1
  ATOM     638  O     .  GLU  A   95  ?   38.52915   74.60892    8.88274  1.000   43.51577  O   ?   A  ?    80  1
  ATOM     639  CB    .  GLU  A   95  ?   36.87303   73.22470   11.16686  1.000   40.24415  C   ?   A  ?    80  1
  ATOM     640  CG    .  GLU  A   95  ?   36.12591   73.40944   12.45266  1.000   46.06674  C   ?   A  ?    80  1
  ATOM     641  CD    .  GLU  A   95  ?   36.02076   74.87513   12.82465  1.000   52.27779  C   ?   A  ?    80  1
  ATOM     642  OE1   .  GLU  A   95  ?   34.85881   75.38924   12.83030  1.000   40.05068  O   ?   A  ?    80  1
  ATOM     643  OE2   .  GLU  A   95  ?   37.10077   75.50295   13.04865  1.000   45.40920  O   ?   A  ?    80  1
  ATOM     644  N     .  LEU  A   96  ?   37.21629   73.02176    7.96610  1.000   38.27697  N   ?   A  ?    81  1
  ATOM     645  CA    .  LEU  A   96  ?   38.14657   72.72429    6.87621  1.000   54.71380  C   ?   A  ?    81  1
  ATOM     646  C     .  LEU  A   96  ?   37.73886   73.40132    5.57259  1.000   51.63375  C   ?   A  ?    81  1
  ATOM     647  O     .  LEU  A   96  ?   38.32197   73.11084    4.52765  1.000   58.30116  O   ?   A  ?    81  1
  ATOM     648  CB    .  LEU  A   96  ?   38.25565   71.20948    6.66118  1.000   37.82265  C   ?   A  ?    81  1
  ATOM     649  CG    .  LEU  A   96  ?   38.60835   70.35959    7.89785  1.000   44.99885  C   ?   A  ?    81  1
  ATOM     650  CD1   .  LEU  A   96  ?   38.56251   68.87107    7.58064  1.000   46.05287  C   ?   A  ?    81  1
  ATOM     651  CD2   .  LEU  A   96  ?   39.94310   70.75875    8.50323  1.000   43.47594  C   ?   A  ?    81  1
  ATOM     652  N     .  GLU  A   97  ?   36.70691   74.24433    5.60715  1.000   51.97704  N   ?   A  ?    82  1
  ATOM     653  CA    .  GLU  A   97  ?   36.29276   75.04227    4.45656  1.000   58.52286  C   ?   A  ?    82  1
  ATOM     654  C     .  GLU  A   97  ?   36.15554   74.16628    3.22005  1.000   47.67589  C   ?   A  ?    82  1
  ATOM     655  O     .  GLU  A   97  ?   36.64913   74.48363    2.13969  1.000   48.70429  O   ?   A  ?    82  1
  ATOM     656  CB    .  GLU  A   97  ?   37.26623   76.21255    4.23235  1.000   47.14749  C   ?   A  ?    82  1
  ATOM     657  CG    .  GLU  A   97  ?   37.49483   76.95989    5.55109  1.000   53.21446  C   ?   A  ?    82  1
  ATOM     658  CD    .  GLU  A   97  ?   38.40010   78.16876    5.46041  1.000   53.28575  C   ?   A  ?    82  1
  ATOM     659  OE1   .  GLU  A   97  ?   38.47380   78.80553    4.38843  1.000   80.70270  O   ?   A  ?    82  1
  ATOM     660  OE2   .  GLU  A   97  ?   39.03093   78.50068    6.48622  1.000   62.43874  O   ?   A  ?    82  1
  ATOM     661  N     .  THR  A   98  ?   35.42244   73.06219    3.37608  1.000   51.31407  N   ?   A  ?    83  1
  ATOM     662  CA    .  THR  A   98  ?   35.27470   72.10321    2.32435  1.000   41.49211  C   ?   A  ?    83  1
  ATOM     663  C     .  THR  A   98  ?   33.81031   71.71231    2.30164  1.000   38.74569  C   ?   A  ?    83  1
  ATOM     664  O     .  THR  A   98  ?   33.26142   71.36779    3.34979  1.000   43.15968  O   ?   A  ?    83  1
  ATOM     665  CB    .  THR  A   98  ?   36.14576   70.83997    2.54298  1.000   53.33140  C   ?   A  ?    83  1
  ATOM     666  OG1   .  THR  A   98  ?   37.54181   71.17563    2.64683  1.000   41.42850  O   ?   A  ?    83  1
  ATOM     667  CG2   .  THR  A   98  ?   35.89862   69.83497    1.42390  1.000   41.21007  C   ?   A  ?    83  1
  ATOM     668  N     .  PRO  A   99  ?   33.17584   71.66168    1.13487  1.000   38.75395  N   ?   A  ?    84  1
  ATOM     669  CA    .  PRO  A   99  ?   31.76254   71.27076    1.10542  1.000   36.39147  C   ?   A  ?    84  1
  ATOM     670  C     .  PRO  A   99  ?   31.57291   69.91458    1.75510  1.000   44.56244  C   ?   A  ?    84  1
  ATOM     671  O     .  PRO  A   99  ?   32.34139   68.97771    1.52008  1.000   52.95221  O   ?   A  ?    84  1
  ATOM     672  CB    .  PRO  A   99  ?   31.40841   71.24577   -0.39913  1.000   37.31979  C   ?   A  ?    84  1
  ATOM     673  CG    .  PRO  A   99  ?   32.38703   72.16898   -1.05486  1.000   35.82261  C   ?   A  ?    84  1
  ATOM     674  CD    .  PRO  A   99  ?   33.67802   72.09653   -0.18708  1.000   34.56905  C   ?   A  ?    84  1
  ATOM     675  N     .  CYS  A  100  ?   30.52651   69.81048    2.57352  1.000   51.43040  N   ?   A  ?    85  1
  ATOM     676  CA    .  CYS  A  100  ?   30.27852   68.57754    3.30958  1.000   53.55631  C   ?   A  ?    85  1
  ATOM     677  C     .  CYS  A  100  ?   30.07919   67.38637    2.36083  1.000   52.94142  C   ?   A  ?    85  1
  ATOM     678  O     .  CYS  A  100  ?   30.50451   66.26837    2.66370  1.000   45.83301  O   ?   A  ?    85  1
  ATOM     679  CB    .  CYS  A  100  ?   29.05799   68.75383    4.22483  1.000   51.28082  C   ?   A  ?    85  1
  ATOM     680  SG    .  CYS  A  100  ?   27.52006   68.94862    3.26502  1.000   60.87042  S   ?   A  ?    85  1
  ATOM     681  N     .  SER  A  101  ?   29.41264   67.59347    1.22345  1.000   47.77523  N   ?   A  ?    86  1
  ATOM     682  CA    .  SER  A  101  ?   29.22625   66.47772    0.29725  1.000   50.74202  C   ?   A  ?    86  1
  ATOM     683  C     .  SER  A  101  ?   30.55452   66.00170   -0.28920  1.000   41.00308  C   ?   A  ?    86  1
  ATOM     684  O     .  SER  A  101  ?   30.67880   64.83418   -0.64768  1.000   48.06275  O   ?   A  ?    86  1
  ATOM     685  CB    .  SER  A  101  ?   28.26684   66.85663   -0.82671  1.000   46.02776  C   ?   A  ?    86  1
  ATOM     686  OG    .  SER  A  101  ?   28.83636   67.95984   -1.49629  1.000   54.76815  O   ?   A  ?    86  1
  ATOM     687  N     .  LYS  A  102  ?   31.57089   66.86016   -0.35053  1.000   43.25699  N   ?   A  ?    87  1
  ATOM     688  CA    .  LYS  A  102  ?   32.88393   66.37578   -0.75528  1.000   41.48844  C   ?   A  ?    87  1
  ATOM     689  C     .  LYS  A  102  ?   33.56022   65.57477    0.36112  1.000   50.86672  C   ?   A  ?    87  1
  ATOM     690  O     .  LYS  A  102  ?   34.17851   64.52903    0.10345  1.000   48.88687  O   ?   A  ?    87  1
  ATOM     691  CB    .  LYS  A  102  ?   33.77404   67.53486   -1.18932  1.000   37.70130  C   ?   A  ?    87  1
  ATOM     692  CG    .  LYS  A  102  ?   35.14052   67.05183   -1.54189  1.000   46.20365  C   ?   A  ?    87  1
  ATOM     693  CD    .  LYS  A  102  ?   36.02647   68.11321   -2.07985  1.000   42.06039  C   ?   A  ?    87  1
  ATOM     694  CE    .  LYS  A  102  ?   37.46129   67.66801   -1.95424  1.000   51.48705  C   ?   A  ?    87  1
  ATOM     695  NZ    .  LYS  A  102  ?   38.42592   68.71849   -2.41928  1.000   66.77063  N   ?   A  ?    87  1
  ATOM     696  N     .  LEU  A  103  ?   33.49378   66.07508    1.60422  1.000   50.70541  N   ?   A  ?    88  1
  ATOM     697  CA    .  LEU  A  103  ?   34.01522   65.33445    2.74731  1.000   41.15703  C   ?   A  ?    88  1
  ATOM     698  C     .  LEU  A  103  ?   33.40363   63.95196    2.83542  1.000   41.08203  C   ?   A  ?    88  1
  ATOM     699  O     .  LEU  A  103  ?   34.09252   62.96418    3.11931  1.000   47.36184  O   ?   A  ?    88  1
  ATOM     700  CB    .  LEU  A  103  ?   33.73087   66.09281    4.02910  1.000   49.73622  C   ?   A  ?    88  1
  ATOM     701  CG    .  LEU  A  103  ?   34.52026   67.37813    4.16715  1.000   54.58189  C   ?   A  ?    88  1
  ATOM     702  CD1   .  LEU  A  103  ?   34.12914   68.05945    5.49006  1.000   45.12461  C   ?   A  ?    88  1
  ATOM     703  CD2   .  LEU  A  103  ?   35.98632   67.03739    4.13013  1.000   42.63235  C   ?   A  ?    88  1
  ATOM     704  N     .  LYS  A  104  ?   32.10430   63.86486    2.61694  1.000   42.23720  N   ?   A  ?    89  1
  ATOM     705  CA    .  LYS  A  104  ?   31.42696   62.58433    2.70438  1.000   43.39406  C   ?   A  ?    89  1
  ATOM     706  C     .  LYS  A  104  ?   31.92809   61.63930    1.61699  1.000   50.85262  C   ?   A  ?    89  1
  ATOM     707  O     .  LYS  A  104  ?   32.18550   60.45510    1.86411  1.000   50.62415  O   ?   A  ?    89  1
  ATOM     708  CB    .  LYS  A  104  ?   29.91395   62.78301    2.57999  1.000   33.31462  C   ?   A  ?    89  1
  ATOM     709  CG    .  LYS  A  104  ?   29.15113   61.50890    2.91961  1.000   38.86980  C   ?   A  ?    89  1
  ATOM     710  CD    .  LYS  A  104  ?   27.77458   61.55262    2.37848  1.000   45.06719  C   ?   A  ?    89  1
  ATOM     711  CE    .  LYS  A  104  ?   26.85888   60.64276    3.15466  1.000   58.96183  C   ?   A  ?    89  1
  ATOM     712  NZ    .  LYS  A  104  ?   25.62348   60.34616    2.35908  1.000   87.29543  N   ?   A  ?    89  1
  ATOM     713  N     .  GLU  A  105  ?   32.03476   62.14987    0.39589  1.000   53.30972  N   ?   A  ?    90  1
  ATOM     714  CA    .  GLU  A  105  ?   32.54110   61.35943   -0.70845  1.000   59.91696  C   ?   A  ?    90  1
  ATOM     715  C     .  GLU  A  105  ?   33.96361   60.88561   -0.42475  1.000   50.22395  C   ?   A  ?    90  1
  ATOM     716  O     .  GLU  A  105  ?   34.27913   59.70860   -0.58875  1.000   47.55329  O   ?   A  ?    90  1
  ATOM     717  CB    .  GLU  A  105  ?   32.47260   62.20070   -1.97019  1.000   56.15481  C   ?   A  ?    90  1
  ATOM     718  CG    .  GLU  A  105  ?   32.15295   61.43589   -3.22141  1.000   82.03801  C   ?   A  ?    90  1
  ATOM     719  CD    .  GLU  A  105  ?   32.45302   62.26544   -4.45020  1.000   94.89720  C   ?   A  ?    90  1
  ATOM     720  OE1   .  GLU  A  105  ?   33.39182   61.88016   -5.18934  1.000   94.93190  O   ?   A  ?    90  1
  ATOM     721  OE2   .  GLU  A  105  ?   31.77679   63.31735   -4.64273  1.000   88.89157  O   ?   A  ?    90  1
  ATOM     722  N     .  MET  A  106  ?   34.83182   61.78381    0.02933  1.000   47.66135  N   ?   A  ?    91  1
  ATOM     723  CA    .  MET  A  106  ?   36.18598   61.37428    0.40146  1.000   46.09010  C   ?   A  ?    91  1
  ATOM     724  C     .  MET  A  106  ?   36.19114   60.26739    1.45040  1.000   58.47866  C   ?   A  ?    91  1
  ATOM     725  O     .  MET  A  106  ?   36.99860   59.32686    1.37554  1.000   45.71418  O   ?   A  ?    91  1
  ATOM     726  CB    .  MET  A  106  ?   36.96210   62.57679    0.92127  1.000   53.30149  C   ?   A  ?    91  1
  ATOM     727  CG    .  MET  A  106  ?   37.09326   63.68776   -0.11468  1.000   52.09443  C   ?   A  ?    91  1
  ATOM     728  SD    .  MET  A  106  ?   37.91681   65.13877    0.56591  1.000   54.53028  S   ?   A  ?    91  1
  ATOM     729  CE    .  MET  A  106  ?   39.39199   64.45923    1.28584  1.000   47.43135  C   ?   A  ?    91  1
  ATOM     730  N     .  LEU  A  107  ?   35.32613   60.38111    2.46337  1.000   44.10625  N   ?   A  ?    92  1
  ATOM     731  CA    .  LEU  A  107  ?   35.35404   59.40476    3.54062  1.000   44.37131  C   ?   A  ?    92  1
  ATOM     732  C     .  LEU  A  107  ?   34.81701   58.06327    3.06531  1.000   44.63751  C   ?   A  ?    92  1
  ATOM     733  O     .  LEU  A  107  ?   35.34360   57.01059    3.43557  1.000   45.70585  O   ?   A  ?    92  1
  ATOM     734  CB    .  LEU  A  107  ?   34.54695   59.91644    4.73209  1.000   44.16522  C   ?   A  ?    92  1
  ATOM     735  CG    .  LEU  A  107  ?   34.26959   58.98895    5.91991  1.000   45.61709  C   ?   A  ?    92  1
  ATOM     736  CD1   .  LEU  A  107  ?   35.56543   58.67877    6.58902  1.000   39.04391  C   ?   A  ?    92  1
  ATOM     737  CD2   .  LEU  A  107  ?   33.29144   59.66432    6.91654  1.000   44.27725  C   ?   A  ?    92  1
  ATOM     738  N     .  GLU  A  108  ?   33.76268   58.07491    2.25363  1.000   41.83763  N   ?   A  ?    93  1
  ATOM     739  CA    .  GLU  A  108  ?   33.23174   56.82475    1.72720  1.000   41.54981  C   ?   A  ?    93  1
  ATOM     740  C     .  GLU  A  108  ?   34.26790   56.09092    0.86713  1.000   50.12583  C   ?   A  ?    93  1
  ATOM     741  O     .  GLU  A  108  ?   34.44820   54.87274    0.98864  1.000   44.20403  O   ?   A  ?    93  1
  ATOM     742  CB    .  GLU  A  108  ?   31.96602   57.10813    0.92958  1.000   43.12006  C   ?   A  ?    93  1
  ATOM     743  CG    .  GLU  A  108  ?   30.80918   57.50446    1.81095  1.000   49.12616  C   ?   A  ?    93  1
  ATOM     744  CD    .  GLU  A  108  ?   29.58530   57.90170    0.99908  1.000   82.56612  C   ?   A  ?    93  1
  ATOM     745  OE1   .  GLU  A  108  ?   29.73298   58.32316   -0.19635  1.000   73.34110  O   ?   A  ?    93  1
  ATOM     746  OE2   .  GLU  A  108  ?   28.47122   57.77810    1.56344  1.000   76.50375  O   ?   A  ?    93  1
  ATOM     747  N     .  LEU  A  109  ?   34.93167   56.81020   -0.03451  1.000   44.18152  N   ?   A  ?    94  1
  ATOM     748  CA    .  LEU  A  109  ?   35.94447   56.18737   -0.87003  1.000   40.88317  C   ?   A  ?    94  1
  ATOM     749  C     .  LEU  A  109  ?   37.07954   55.61812   -0.03266  1.000   53.00307  C   ?   A  ?    94  1
  ATOM     750  O     .  LEU  A  109  ?   37.52626   54.48522   -0.27349  1.000   51.87244  O   ?   A  ?    94  1
  ATOM     751  CB    .  LEU  A  109  ?   36.48134   57.18606   -1.87719  1.000   43.96746  C   ?   A  ?    94  1
  ATOM     752  CG    .  LEU  A  109  ?   35.47428   57.60954   -2.93513  1.000   53.48863  C   ?   A  ?    94  1
  ATOM     753  CD1   .  LEU  A  109  ?   36.11956   58.67999   -3.80736  1.000   48.76254  C   ?   A  ?    94  1
  ATOM     754  CD2   .  LEU  A  109  ?   34.94302   56.40158   -3.78001  1.000   52.39998  C   ?   A  ?    94  1
  ATOM     755  N     .  SER  A  110  ?   37.57649   56.38872    0.94968  1.000   42.41023  N   ?   A  ?    95  1
  ATOM     756  CA    .  SER  A  110  ?   38.60543   55.84197    1.83045  1.000   39.73196  C   ?   A  ?    95  1
  ATOM     757  C     .  SER  A  110  ?   38.12040   54.55317    2.49166  1.000   45.39082  C   ?   A  ?    95  1
  ATOM     758  O     .  SER  A  110  ?   38.82654   53.54222    2.51838  1.000   55.22463  O   ?   A  ?    95  1
  ATOM     759  CB    .  SER  A  110  ?   39.01512   56.86829    2.88671  1.000   42.17856  C   ?   A  ?    95  1
  ATOM     760  OG    .  SER  A  110  ?   39.33292   58.10483    2.27235  1.000   51.00707  O   ?   A  ?    95  1
  ATOM     761  N     .  ILE  A  111  ?   36.89933   54.55712    2.99736  1.000   45.32202  N   ?   A  ?    96  1
  ATOM     762  CA    .  ILE  A  111  ?   36.41403   53.39513    3.70751  1.000   51.00050  C   ?   A  ?    96  1
  ATOM     763  C     .  ILE  A  111  ?   36.28548   52.22191    2.75399  1.000   53.26725  C   ?   A  ?    96  1
  ATOM     764  O     .  ILE  A  111  ?   36.52835   51.06924    3.12426  1.000   51.31510  O   ?   A  ?    96  1
  ATOM     765  CB    .  ILE  A  111  ?   35.08086   53.74840    4.39126  1.000   51.88035  C   ?   A  ?    96  1
  ATOM     766  CG1   .  ILE  A  111  ?   35.35414   54.29397    5.79526  1.000   57.60444  C   ?   A  ?    96  1
  ATOM     767  CG2   .  ILE  A  111  ?   34.12280   52.55022    4.40027  1.000   43.46135  C   ?   A  ?    96  1
  ATOM     768  CD1   .  ILE  A  111  ?   34.13356   54.94844    6.43152  1.000   63.11005  C   ?   A  ?    96  1
  ATOM     769  N     .  ALA  A  112  ?   35.88664   52.49499    1.51345  1.000   44.96140  N   ?   A  ?    97  1
  ATOM     770  CA    .  ALA  A  112  ?   35.66102   51.42859    0.56245  1.000   44.16490  C   ?   A  ?    97  1
  ATOM     771  C     .  ALA  A  112  ?   36.96696   50.79687    0.08654  1.000   58.66120  C   ?   A  ?    97  1
  ATOM     772  O     .  ALA  A  112  ?   36.94173   49.70786   -0.49529  1.000   44.46740  O   ?   A  ?    97  1
  ATOM     773  CB    .  ALA  A  112  ?   34.88995   51.97713   -0.62095  1.000   36.42618  C   ?   A  ?    97  1
  ATOM     774  N     .  SER  A  113  ?   38.09378   51.46900    0.30324  1.000   44.17932  N   ?   A  ?    98  1
  ATOM     775  CA    .  SER  A  113  ?   39.37344   51.01831   -0.17307  1.000   46.66382  C   ?   A  ?    98  1
  ATOM     776  C     .  SER  A  113  ?   40.15221   50.25245    0.87936  1.000   54.91570  C   ?   A  ?    98  1
  ATOM     777  O     .  SER  A  113  ?   41.31468   49.93858    0.63806  1.000   49.02750  O   ?   A  ?    98  1
  ATOM     778  CB    .  SER  A  113  ?   40.20421   52.21710   -0.63457  1.000   48.35362  C   ?   A  ?    98  1
  ATOM     779  OG    .  SER  A  113  ?   40.79442   52.89383    0.46856  1.000   44.35361  O   ?   A  ?    98  1
  ATOM     780  N     .  LEU  A  114  ?   39.56075   49.99082    2.04455  1.000   44.99633  N   ?   A  ?    99  1
  ATOM     781  CA    .  LEU  A  114  ?   40.26479   49.29669    3.11289  1.000   47.01800  C   ?   A  ?    99  1
  ATOM     782  C     .  LEU  A  114  ?   40.39284   47.81550    2.79807  1.000   42.24217  C   ?   A  ?    99  1
  ATOM     783  O     .  LEU  A  114  ?   39.45116   47.18117    2.31597  1.000   43.85739  O   ?   A  ?    99  1
  ATOM     784  CB    .  LEU  A  114  ?   39.51771   49.43530    4.45084  1.000   51.09939  C   ?   A  ?    99  1
  ATOM     785  CG    .  LEU  A  114  ?   39.29768   50.76081    5.19620  1.000   65.14584  C   ?   A  ?    99  1
  ATOM     786  CD1   .  LEU  A  114  ?   38.02679   50.68493    6.06701  1.000   56.24441  C   ?   A  ?    99  1
  ATOM     787  CD2   .  LEU  A  114  ?   40.48676   51.12621    6.03843  1.000   40.05321  C   ?   A  ?    99  1
  ATOM     788  N     .  GLN  A  115  ?   41.52188   47.24301    3.18549  1.000   46.30727  N   ?   A  ?   100  1
  ATOM     789  CA    .  GLN  A  115  ?   41.77664   45.82300    3.01307  1.000   40.12770  C   ?   A  ?   100  1
  ATOM     790  C     .  GLN  A  115  ?   42.52055   45.31609    4.22574  1.000   35.20802  C   ?   A  ?   100  1
  ATOM     791  O     .  GLN  A  115  ?   43.12361   46.09221    4.96880  1.000   43.44752  O   ?   A  ?   100  1
  ATOM     792  CB    .  GLN  A  115  ?   42.60924   45.56316    1.75042  1.000   36.36700  C   ?   A  ?   100  1
  ATOM     793  CG    .  GLN  A  115  ?   41.93747   45.99957    0.49338  1.000   34.91175  C   ?   A  ?   100  1
  ATOM     794  CD    .  GLN  A  115  ?   42.84009   45.74949   -0.70128  1.000   53.53605  C   ?   A  ?   100  1
  ATOM     795  OE1   .  GLN  A  115  ?   43.84835   46.44514   -0.86753  1.000   47.84842  O   ?   A  ?   100  1
  ATOM     796  NE2   .  GLN  A  115  ?   42.51601   44.71280   -1.51130  1.000   42.98768  N   ?   A  ?   100  1
  ATOM     797  N     .  VAL  A  116  ?   42.49920   43.99856    4.41607  1.000   34.62338  N   ?   A  ?   101  1
  ATOM     798  CA    .  VAL  A  116  ?   43.31031   43.43235    5.49389  1.000   35.58030  C   ?   A  ?   101  1
  ATOM     799  C     .  VAL  A  116  ?   44.80607   43.58873    5.20153  1.000   47.21482  C   ?   A  ?   101  1
  ATOM     800  O     .  VAL  A  116  ?   45.27104   43.71859    4.05015  1.000   42.11639  O   ?   A  ?   101  1
  ATOM     801  CB    .  VAL  A  116  ?   42.96233   41.95964    5.72880  1.000   46.68265  C   ?   A  ?   101  1
  ATOM     802  CG1   .  VAL  A  116  ?   41.47721   41.79675    5.97373  1.000   38.57822  C   ?   A  ?   101  1
  ATOM     803  CG2   .  VAL  A  116  ?   43.46438   41.09011    4.50933  1.000   39.80923  C   ?   A  ?   101  1
  ATOM     804  N     .  ASN  A  117  ?   45.57108   43.56783    6.27093  1.000   41.12339  N   ?   A  ?   102  1
  ATOM     805  CA    .  ASN  A  117  ?   46.99714   43.36147    6.20464  1.000   44.24977  C   ?   A  ?   102  1
  ATOM     806  C     .  ASN  A  117  ?   47.23535   41.85276    6.21809  1.000   52.16236  C   ?   A  ?   102  1
  ATOM     807  O     .  ASN  A  117  ?   47.10081   41.20274    7.26955  1.000   48.29003  O   ?   A  ?   102  1
  ATOM     808  CB    .  ASN  A  117  ?   47.68053   44.05292    7.37375  1.000   56.64036  C   ?   A  ?   102  1
  ATOM     809  CG    .  ASN  A  117  ?   49.17038   43.86596    7.36969  1.000   59.08341  C   ?   A  ?   102  1
  ATOM     810  OD1   .  ASN  A  117  ?   49.70531   42.89284    6.80240  1.000   69.54094  O   ?   A  ?   102  1
  ATOM     811  ND2   .  ASN  A  117  ?   49.86353   44.79593    8.00729  1.000   61.09432  N   ?   A  ?   102  1
  ATOM     812  N     .  PRO  A  118  ?   47.58796   41.26521    5.07064  1.000   42.56724  N   ?   A  ?   103  1
  ATOM     813  CA    .  PRO  A  118  ?   47.55682   39.78828    4.96342  1.000   42.75371  C   ?   A  ?   103  1
  ATOM     814  C     .  PRO  A  118  ?   48.46958   39.09368    5.96061  1.000   38.60535  C   ?   A  ?   103  1
  ATOM     815  O     .  PRO  A  118  ?   48.02734   38.16003    6.64484  1.000   48.68870  O   ?   A  ?   103  1
  ATOM     816  CB    .  PRO  A  118  ?   47.96334   39.53621    3.50487  1.000   47.36908  C   ?   A  ?   103  1
  ATOM     817  CG    .  PRO  A  118  ?   47.70570   40.85706    2.78267  1.000   45.05144  C   ?   A  ?   103  1
  ATOM     818  CD    .  PRO  A  118  ?   47.99399   41.92107    3.82554  1.000   46.56879  C   ?   A  ?   103  1
  ATOM     819  N     .  LEU  A  119  ?   49.71403   39.55192    6.11080  1.000   38.22667  N   ?   A  ?   104  1
  ATOM     820  CA    .  LEU  A  119  ?   50.59115   39.00065    7.14224  1.000   38.86997  C   ?   A  ?   104  1
  ATOM     821  C     .  LEU  A  119  ?   49.94766   39.06289    8.52289  1.000   51.51762  C   ?   A  ?   104  1
  ATOM     822  O     .  LEU  A  119  ?   49.96870   38.08406    9.28311  1.000   49.94590  O   ?   A  ?   104  1
  ATOM     823  CB    .  LEU  A  119  ?   51.92886   39.74957    7.16546  1.000   50.10931  C   ?   A  ?   104  1
  ATOM     824  CG    .  LEU  A  119  ?   52.73065   39.63289    8.49132  1.000   72.17112  C   ?   A  ?   104  1
  ATOM     825  CD1   .  LEU  A  119  ?   53.14041   38.17705    8.81311  1.000   55.77521  C   ?   A  ?   104  1
  ATOM     826  CD2   .  LEU  A  119  ?   53.97073   40.57530    8.59037  1.000   64.34050  C   ?   A  ?   104  1
  ATOM     827  N     .  MET  A  120  ?   49.39882   40.22177    8.88784  1.000   46.76408  N   ?   A  ?   105  1
  ATOM     828  CA    .  MET  A  120  ?   48.97424   40.37009   10.27052  1.000   42.96413  C   ?   A  ?   105  1
  ATOM     829  C     .  MET  A  120  ?   47.68293   39.61708   10.54197  1.000   44.46983  C   ?   A  ?   105  1
  ATOM     830  O     .  MET  A  120  ?   47.49718   39.08845   11.64600  1.000   47.16533  O   ?   A  ?   105  1
  ATOM     831  CB    .  MET  A  120  ?   48.84970   41.85154   10.62219  1.000   56.04387  C   ?   A  ?   105  1
  ATOM     832  CG    .  MET  A  120  ?   50.19004   42.59953   10.67794  1.000   59.54584  C   ?   A  ?   105  1
  ATOM     833  SD    .  MET  A  120  ?   51.52480   41.76007   11.58048  1.000   63.55940  S   ?   A  ?   105  1
  ATOM     834  CE    .  MET  A  120  ?   50.78777   41.52751   13.20887  1.000   42.22485  C   ?   A  ?   105  1
  ATOM     835  N     .  VAL  A  121  ?   46.78848   39.51899    9.55784  1.000   40.65656  N   ?   A  ?   106  1
  ATOM     836  CA    .  VAL  A  121  ?   45.61441   38.67798    9.75960  1.000   35.67712  C   ?   A  ?   106  1
  ATOM     837  C     .  VAL  A  121  ?   46.02795   37.21267    9.92539  1.000   45.30886  C   ?   A  ?   106  1
  ATOM     838  O     .  VAL  A  121  ?   45.45044   36.46804   10.73652  1.000   38.45065  O   ?   A  ?   106  1
  ATOM     839  CB    .  VAL  A  121  ?   44.62982   38.86163    8.60071  1.000   49.40878  C   ?   A  ?   106  1
  ATOM     840  CG1   .  VAL  A  121  ?   43.65007   37.73222    8.62648  1.000   56.28397  C   ?   A  ?   106  1
  ATOM     841  CG2   .  VAL  A  121  ?   43.91761   40.18118    8.74501  1.000   47.55438  C   ?   A  ?   106  1
  ATOM     842  N     .  GLU  A  122  ?   47.04777   36.77354    9.17501  1.000   42.88026  N   ?   A  ?   107  1
  ATOM     843  CA    .  GLU  A  122  ?   47.51623   35.39731    9.33782  1.000   45.88445  C   ?   A  ?   107  1
  ATOM     844  C     .  GLU  A  122  ?   48.10597   35.19176   10.73678  1.000   49.99915  C   ?   A  ?   107  1
  ATOM     845  O     .  GLU  A  122  ?   47.79882   34.19075   11.39971  1.000   47.11698  O   ?   A  ?   107  1
  ATOM     846  CB    .  GLU  A  122  ?   48.52914   35.05341    8.23028  1.000   44.89424  C   ?   A  ?   107  1
  ATOM     847  CG    .  GLU  A  122  ?   49.13469   33.60844    8.31363  1.000   48.84911  C   ?   A  ?   107  1
  ATOM     848  CD    .  GLU  A  122  ?   48.08813   32.49538    8.25630  1.000   47.24844  C   ?   A  ?   107  1
  ATOM     849  OE1   .  GLU  A  122  ?   46.96089   32.72384    7.76514  1.000   55.42176  O   ?   A  ?   107  1
  ATOM     850  OE2   .  GLU  A  122  ?   48.38415   31.37661    8.71810  1.000   60.33786  O   ?   A  ?   107  1
  ATOM     851  N     .  VAL  A  123  ?   48.92856   36.15573   11.20889  1.000   44.13464  N   ?   A  ?   108  1
  ATOM     852  CA    .  VAL  A  123  ?   49.42655   36.16769   12.59434  1.000   43.55015  C   ?   A  ?   108  1
  ATOM     853  C     .  VAL  A  123  ?   48.28642   35.96882   13.59048  1.000   48.12462  C   ?   A  ?   108  1
  ATOM     854  O     .  VAL  A  123  ?   48.34399   35.10642   14.48159  1.000   53.96229  O   ?   A  ?   108  1
  ATOM     855  CB    .  VAL  A  123  ?   50.16630   37.48695   12.88381  1.000   51.30831  C   ?   A  ?   108  1
  ATOM     856  CG1   .  VAL  A  123  ?   50.47184   37.61217   14.37775  1.000   43.42475  C   ?   A  ?   108  1
  ATOM     857  CG2   .  VAL  A  123  ?   51.43267   37.62471   12.02304  1.000   43.94162  C   ?   A  ?   108  1
  ATOM     858  N     .  LEU  A  124  ?   47.24247   36.78830   13.46273  1.000   44.83524  N   ?   A  ?   109  1
  ATOM     859  CA    .  LEU  A  124  ?   46.08408   36.70041   14.34896  1.000   48.73544  C   ?   A  ?   109  1
  ATOM     860  C     .  LEU  A  124  ?   45.43611   35.32047   14.29075  1.000   51.38121  C   ?   A  ?   109  1
  ATOM     861  O     .  LEU  A  124  ?   45.07305   34.74311   15.33030  1.000   49.70974  O   ?   A  ?   109  1
  ATOM     862  CB    .  LEU  A  124  ?   45.08548   37.79763   13.95777  1.000   44.96956  C   ?   A  ?   109  1
  ATOM     863  CG    .  LEU  A  124  ?   43.67026   37.81496   14.48902  1.000   45.61974  C   ?   A  ?   109  1
  ATOM     864  CD1   .  LEU  A  124  ?   43.69472   38.05305   15.96393  1.000   42.64772  C   ?   A  ?   109  1
  ATOM     865  CD2   .  LEU  A  124  ?   42.93735   38.94056   13.80628  1.000   51.72142  C   ?   A  ?   109  1
  ATOM     866  N     .  ARG  A  125  ?   45.25586   34.78322   13.08122  1.000   49.38705  N   ?   A  ?   110  1
  ATOM     867  CA    .  ARG  A  125  ?   44.66443   33.45643   12.95241  1.000   45.21920  C   ?   A  ?   110  1
  ATOM     868  C     .  ARG  A  125  ?   45.53153   32.41132   13.64714  1.000   54.60816  C   ?   A  ?   110  1
  ATOM     869  O     .  ARG  A  125  ?   45.01798   31.48676   14.29596  1.000   53.88801  O   ?   A  ?   110  1
  ATOM     870  CB    .  ARG  A  125  ?   44.47028   33.08934   11.47314  1.000   46.68875  C   ?   A  ?   110  1
  ATOM     871  CG    .  ARG  A  125  ?   43.73552   31.76372   11.26281  1.000   50.94030  C   ?   A  ?   110  1
  ATOM     872  CD    .  ARG  A  125  ?   43.78271   31.29389    9.80929  1.000   53.27807  C   ?   A  ?   110  1
  ATOM     873  NE    .  ARG  A  125  ?   45.12643   30.81981    9.50270  1.000   74.67745  N   ?   A  ?   110  1
  ATOM     874  CZ    .  ARG  A  125  ?   45.55060   29.57743    9.74785  1.000   71.03478  C   ?   A  ?   110  1
  ATOM     875  NH1   .  ARG  A  125  ?   44.72072   28.67084   10.26530  1.000   72.38927  N   ?   A  ?   110  1
  ATOM     876  NH2   .  ARG  A  125  ?   46.80631   29.25075    9.48268  1.000   55.02158  N   ?   A  ?   110  1
  ATOM     877  N     .  VAL  A  126  ?   46.85062   32.54230   13.54167  1.000   47.90735  N   ?   A  ?   111  1
  ATOM     878  CA    .  VAL  A  126  ?   47.68761   31.53168   14.17306  1.000   53.45804  C   ?   A  ?   111  1
  ATOM     879  C     .  VAL  A  126  ?   47.64727   31.66114   15.68940  1.000   57.26386  C   ?   A  ?   111  1
  ATOM     880  O     .  VAL  A  126  ?   47.59602   30.64734   16.40276  1.000   58.71496  O   ?   A  ?   111  1
  ATOM     881  CB    .  VAL  A  126  ?   49.12891   31.59376   13.65340  1.000   52.86628  C   ?   A  ?   111  1
  ATOM     882  CG1   .  VAL  A  126  ?   49.98829   30.69626   14.51517  1.000   47.74291  C   ?   A  ?   111  1
  ATOM     883  CG2   .  VAL  A  126  ?   49.18842   31.17577   12.19641  1.000   51.54009  C   ?   A  ?   111  1
  ATOM     884  N     .  LEU  A  127  ?   47.69501   32.89509   16.21703  1.000   48.17814  N   ?   A  ?   112  1
  ATOM     885  CA    .  LEU  A  127  ?   47.61644   33.05522   17.67218  1.000   46.79803  C   ?   A  ?   112  1
  ATOM     886  C     .  LEU  A  127  ?   46.30904   32.49047   18.21436  1.000   45.86764  C   ?   A  ?   112  1
  ATOM     887  O     .  LEU  A  127  ?   46.27747   31.90278   19.30100  1.000   50.76389  O   ?   A  ?   112  1
  ATOM     888  CB    .  LEU  A  127  ?   47.75865   34.51984   18.05285  1.000   38.92834  C   ?   A  ?   112  1
  ATOM     889  CG    .  LEU  A  127  ?   49.11751   35.05425   17.73859  1.000   43.74557  C   ?   A  ?   112  1
  ATOM     890  CD1   .  LEU  A  127  ?   49.10604   36.57468   17.79038  1.000   45.45703  C   ?   A  ?   112  1
  ATOM     891  CD2   .  LEU  A  127  ?   50.04958   34.43873   18.72933  1.000   40.21731  C   ?   A  ?   112  1
  ATOM     892  N     .  HIS  A  128  ?   45.22366   32.64704   17.45893  1.000   45.92288  N   ?   A  ?   113  1
  ATOM     893  CA    .  HIS  A  128  ?   43.96274   32.03255   17.83746  1.000   47.51932  C   ?   A  ?   113  1
  ATOM     894  C     .  HIS  A  128  ?   44.05934   30.51114   17.87283  1.000   61.83450  C   ?   A  ?   113  1
  ATOM     895  O     .  HIS  A  128  ?   43.49036   29.86931   18.76728  1.000   57.81875  O   ?   A  ?   113  1
  ATOM     896  CB    .  HIS  A  128  ?   42.87451   32.44623   16.86632  1.000   39.80143  C   ?   A  ?   113  1
  ATOM     897  CG    .  HIS  A  128  ?   41.53830   31.85624   17.18031  1.000   41.66601  C   ?   A  ?   113  1
  ATOM     898  ND1   .  HIS  A  128  ?   40.81240   32.21490   18.29776  1.000   43.88137  N   ?   A  ?   113  1
  ATOM     899  CD2   .  HIS  A  128  ?   40.79477   30.92528   16.53143  1.000   48.47868  C   ?   A  ?   113  1
  ATOM     900  CE1   .  HIS  A  128  ?   39.65870   31.56547   18.30341  1.000   46.21742  C   ?   A  ?   113  1
  ATOM     901  NE2   .  HIS  A  128  ?   39.62606   30.77156   17.24269  1.000   51.97391  N   ?   A  ?   113  1
  ATOM     902  N     .  LYS  A  129  ?   44.73018   29.91016   16.88096  1.000   60.09350  N   ?   A  ?   114  1
  ATOM     903  CA    .  LYS  A  129  ?   44.87446   28.45657   16.86409  1.000   47.99395  C   ?   A  ?   114  1
  ATOM     904  C     .  LYS  A  129  ?   45.63711   27.97452   18.08892  1.000   58.44649  C   ?   A  ?   114  1
  ATOM     905  O     .  LYS  A  129  ?   45.23949   26.99748   18.73455  1.000   58.20927  O   ?   A  ?   114  1
  ATOM     906  CB    .  LYS  A  129  ?   45.57075   28.00265   15.58552  1.000   60.75745  C   ?   A  ?   114  1
  ATOM     907  CG    .  LYS  A  129  ?   44.60831   27.68583   14.47465  1.000   75.15244  C   ?   A  ?   114  1
  ATOM     908  CD    .  LYS  A  129  ?   45.05749   26.46533   13.70178  1.000  101.68669  C   ?   A  ?   114  1
  ATOM     909  CE    .  LYS  A  129  ?   43.99124   26.01707   12.70775  1.000  101.22830  C   ?   A  ?   114  1
  ATOM     910  NZ    .  LYS  A  129  ?   44.21050   24.58629   12.38958  1.000   95.93465  N   ?   A  ?   114  1
  ATOM     911  N     .  LYS  A  130  ?   46.73545   28.65152   18.42734  1.000   49.01827  N   ?   A  ?   115  1
  ATOM     912  CA    .  LYS  A  130  ?   47.49890   28.34153   19.62639  1.000   51.14222  C   ?   A  ?   115  1
  ATOM     913  C     .  LYS  A  130  ?   46.73544   28.64645   20.94031  1.000   62.58822  C   ?   A  ?   115  1
  ATOM     914  O     .  LYS  A  130  ?   47.35485   28.56506   22.03214  1.000   58.59179  O   ?   A  ?   115  1
  ATOM     915  CB    .  LYS  A  130  ?   48.82296   29.09230   19.59276  1.000   47.92279  C   ?   A  ?   115  1
  ATOM     916  CG    .  LYS  A  130  ?   49.66521   28.68381   18.40147  1.000   56.61398  C   ?   A  ?   115  1
  ATOM     917  CD    .  LYS  A  130  ?   51.07409   29.25882   18.42301  1.000   61.05821  C   ?   A  ?   115  1
  ATOM     918  CE    .  LYS  A  130  ?   51.86264   28.76399   17.19512  1.000   75.35041  C   ?   A  ?   115  1
  ATOM     919  NZ    .  LYS  A  130  ?   53.35497   28.78340   17.37806  1.000   81.22724  N   ?   A  ?   115  1
  ATOM     920  N     .  ASP  A  131  ?   45.43890   28.96569   20.87894  1.000   50.88343  N   ?   A  ?   116  1
  ATOM     921  CA    .  ASP  A  131  ?   44.64487   29.29318   22.07715  1.000   62.36806  C   ?   A  ?   116  1
  ATOM     922  C     .  ASP  A  131  ?   45.28884   30.38100   22.94999  1.000   55.34829  C   ?   A  ?   116  1
  ATOM     923  O     .  ASP  A  131  ?   45.32288   30.26565   24.17455  1.000   57.55210  O   ?   A  ?   116  1
  ATOM     924  CB    .  ASP  A  131  ?   44.37414   28.03633   22.90998  1.000   66.62186  C   ?   A  ?   116  1
  ATOM     925  CG    .  ASP  A  131  ?   43.82219   26.89199   22.06646  1.000   87.06108  C   ?   A  ?   116  1
  ATOM     926  OD1   .  ASP  A  131  ?   42.75351   27.06978   21.43257  1.000   89.00649  O   ?   A  ?   116  1
  ATOM     927  OD2   .  ASP  A  131  ?   44.46931   25.81595   22.01044  1.000  104.07217  O   ?   A  ?   116  1
  ATOM     928  N     .  LYS  A  132  ?   45.79666   31.45505   22.32517  1.000   51.34291  N   ?   A  ?   117  1
  ATOM     929  CA    .  LYS  A  132  ?   46.07243   32.68127   23.07244  1.000   51.15200  C   ?   A  ?   117  1
  ATOM     930  C     .  LYS  A  132  ?   44.77011   33.40839   23.42759  1.000   43.68284  C   ?   A  ?   117  1
  ATOM     931  O     .  LYS  A  132  ?   43.71369   33.19146   22.82753  1.000   46.57152  O   ?   A  ?   117  1
  ATOM     932  CB    .  LYS  A  132  ?   46.96225   33.63404   22.27455  1.000   54.63572  C   ?   A  ?   117  1
  ATOM     933  CG    .  LYS  A  132  ?   48.29829   33.09919   21.84312  1.000   44.32276  C   ?   A  ?   117  1
  ATOM     934  CD    .  LYS  A  132  ?   49.04184   32.48709   22.99130  1.000   51.89925  C   ?   A  ?   117  1
  ATOM     935  CE    .  LYS  A  132  ?   50.50694   32.23663   22.58989  1.000   52.13124  C   ?   A  ?   117  1
  ATOM     936  NZ    .  LYS  A  132  ?   51.38757   31.83084   23.74032  1.000   54.65004  N   ?   A  ?   117  1
  ATOM     937  N     .  GLN  A  133  ?   44.85389   34.30327   24.40307  1.000   51.17433  N   ?   A  ?   118  1
  ATOM     938  CA    .  GLN  A  133  ?   43.80146   35.29506   24.62651  1.000   46.98569  C   ?   A  ?   118  1
  ATOM     939  C     .  GLN  A  133  ?   44.11155   36.50909   23.75994  1.000   42.38335  C   ?   A  ?   118  1
  ATOM     940  O     .  GLN  A  133  ?   45.19480   37.08039   23.87534  1.000   49.50634  O   ?   A  ?   118  1
  ATOM     941  CB    .  GLN  A  133  ?   43.73056   35.71008   26.09177  1.000   55.48590  C   ?   A  ?   118  1
  ATOM     942  CG    .  GLN  A  133  ?   43.13274   34.69534   26.95986  1.000   57.26824  C   ?   A  ?   118  1
  ATOM     943  CD    .  GLN  A  133  ?   41.65679   34.65727   26.80636  1.000   62.04823  C   ?   A  ?   118  1
  ATOM     944  OE1   .  GLN  A  133  ?   40.99278   35.64563   27.06242  1.000   86.48666  O   ?   A  ?   118  1
  ATOM     945  NE2   .  GLN  A  133  ?   41.12202   33.52605   26.38963  1.000   60.31837  N   ?   A  ?   118  1
  ATOM     946  N     .  ILE  A  134  ?   43.17300   36.90249   22.89937  1.000   38.25511  N   ?   A  ?   119  1
  ATOM     947  CA    .  ILE  A  134  ?   43.40422   37.98189   21.94225  1.000   44.55588  C   ?   A  ?   119  1
  ATOM     948  C     .  ILE  A  134  ?   42.30822   39.03238   22.07130  1.000   41.29751  C   ?   A  ?   119  1
  ATOM     949  O     .  ILE  A  134  ?   41.11633   38.70545   22.13475  1.000   41.29966  O   ?   A  ?   119  1
  ATOM     950  CB    .  ILE  A  134  ?   43.49336   37.45651   20.50209  1.000   38.52904  C   ?   A  ?   119  1
  ATOM     951  CG1   .  ILE  A  134  ?   44.39202   36.19453   20.47110  1.000   48.16579  C   ?   A  ?   119  1
  ATOM     952  CG2   .  ILE  A  134  ?   44.10068   38.51228   19.62084  1.000   35.48245  C   ?   A  ?   119  1
  ATOM     953  CD1   .  ILE  A  134  ?   44.44110   35.49367   19.07905  1.000   44.78671  C   ?   A  ?   119  1
  ATOM     954  N     .  TYR  A  135  ?   42.71314   40.29199   22.13647  1.000   41.93300  N   ?   A  ?   120  1
  ATOM     955  CA    .  TYR  A  135  ?   41.76662   41.38078   22.28594  1.000   45.16082  C   ?   A  ?   120  1
  ATOM     956  C     .  TYR  A  135  ?   42.02040   42.39792   21.20702  1.000   30.51944  C   ?   A  ?   120  1
  ATOM     957  O     .  TYR  A  135  ?   43.16105   42.61844   20.80998  1.000   39.84297  O   ?   A  ?   120  1
  ATOM     958  CB    .  TYR  A  135  ?   41.86972   42.01469   23.65387  1.000   36.05647  C   ?   A  ?   120  1
  ATOM     959  CG    .  TYR  A  135  ?   41.46432   41.05337   24.71723  1.000   39.05919  C   ?   A  ?   120  1
  ATOM     960  CD1   .  TYR  A  135  ?   40.12954   40.71103   24.88410  1.000   40.20927  C   ?   A  ?   120  1
  ATOM     961  CD2   .  TYR  A  135  ?   42.39314   40.49132   25.55328  1.000   46.09082  C   ?   A  ?   120  1
  ATOM     962  CE1   .  TYR  A  135  ?   39.74679   39.85573   25.84162  1.000   42.67668  C   ?   A  ?   120  1
  ATOM     963  CE2   .  TYR  A  135  ?   42.00731   39.61000   26.54021  1.000   43.87642  C   ?   A  ?   120  1
  ATOM     964  CZ    .  TYR  A  135  ?   40.68707   39.28750   26.66532  1.000   41.89416  C   ?   A  ?   120  1
  ATOM     965  OH    .  TYR  A  135  ?   40.27962   38.40527   27.64671  1.000   51.21148  O   ?   A  ?   120  1
  ATOM     966  N     .  CYS  A  136  ?   40.94925   42.99531   20.72433  1.000   38.03048  N   ?   A  ?   121  1
  ATOM     967  CA    .  CYS  A  136  ?   41.02885   44.14305   19.82667  1.000   36.11063  C   ?   A  ?   121  1
  ATOM     968  C     .  CYS  A  136  ?   40.75852   45.42579   20.63032  1.000   35.14251  C   ?   A  ?   121  1
  ATOM     969  O     .  CYS  A  136  ?   39.73171   45.52074   21.32990  1.000   35.93350  O   ?   A  ?   121  1
  ATOM     970  CB    .  CYS  A  136  ?   40.00848   43.97348   18.69716  1.000   38.10438  C   ?   A  ?   121  1
  ATOM     971  SG    .  CYS  A  136  ?   40.08575   45.35179   17.51165  1.000   40.43488  S   ?   A  ?   121  1
  ATOM     972  N     .  LEU  A  137  ?   41.67526   46.39185   20.53888  1.000   35.14930  N   ?   A  ?   122  1
  ATOM     973  CA    .  LEU  A  137  ?   41.57776   47.69721   21.20816  1.000   35.84007  C   ?   A  ?   122  1
  ATOM     974  C     .  LEU  A  137  ?   41.82947   48.76812   20.16574  1.000   36.03337  C   ?   A  ?   122  1
  ATOM     975  O     .  LEU  A  137  ?   42.96168   48.90499   19.70364  1.000   42.37028  O   ?   A  ?   122  1
  ATOM     976  CB    .  LEU  A  137  ?   42.59486   47.84848   22.35077  1.000   36.09517  C   ?   A  ?   122  1
  ATOM     977  CG    .  LEU  A  137  ?   42.57632   49.23150   23.06694  1.000   37.62133  C   ?   A  ?   122  1
  ATOM     978  CD1   .  LEU  A  137  ?   41.33008   49.39249   23.90241  1.000   29.73784  C   ?   A  ?   122  1
  ATOM     979  CD2   .  LEU  A  137  ?   43.77859   49.45640   23.96658  1.000   37.44186  C   ?   A  ?   122  1
  ATOM     980  N     .  SER  A  138  ?   40.80452   49.54788   19.80252  1.000   36.15042  N   ?   A  ?   123  1
  ATOM     981  CA    .  SER  A  138  ?   40.99197   50.44332   18.66822  1.000   35.86402  C   ?   A  ?   123  1
  ATOM     982  C     .  SER  A  138  ?   40.09441   51.68739   18.75364  1.000   40.64927  C   ?   A  ?   123  1
  ATOM     983  O     .  SER  A  138  ?   38.97643   51.62796   19.27530  1.000   34.43093  O   ?   A  ?   123  1
  ATOM     984  CB    .  SER  A  138  ?   40.70739   49.67638   17.38144  1.000   46.92927  C   ?   A  ?   123  1
  ATOM     985  OG    .  SER  A  138  ?   41.29642   50.35937   16.31104  1.000   62.91095  O   ?   A  ?   123  1
  ATOM     986  N     .  ASN  A  139  ?   40.58222   52.81266   18.20630  1.000   32.87690  N   ?   A  ?   124  1
  ATOM     987  CA    .  ASN  A  139  ?   39.76222   54.00578   18.00449  1.000   39.75458  C   ?   A  ?   124  1
  ATOM     988  C     .  ASN  A  139  ?   39.04741   53.87100   16.67125  1.000   42.21460  C   ?   A  ?   124  1
  ATOM     989  O     .  ASN  A  139  ?   39.68505   53.98157   15.62788  1.000   47.84010  O   ?   A  ?   124  1
  ATOM     990  CB    .  ASN  A  139  ?   40.59539   55.28847   17.99370  1.000   32.79387  C   ?   A  ?   124  1
  ATOM     991  CG    .  ASN  A  139  ?   41.29928   55.54197   19.30689  1.000   40.65118  C   ?   A  ?   124  1
  ATOM     992  OD1   .  ASN  A  139  ?   41.01321   54.89871   20.31549  1.000   33.43564  O   ?   A  ?   124  1
  ATOM     993  ND2   .  ASN  A  139  ?   42.20974   56.50102   19.30649  1.000   32.02824  N   ?   A  ?   124  1
  ATOM     994  N     .  VAL  A  140  ?   37.72283   53.68725   16.70121  1.000   39.85478  N   ?   A  ?   125  1
  ATOM     995  CA    .  VAL  A  140  ?   36.88526   53.61770   15.50248  1.000   43.86625  C   ?   A  ?   125  1
  ATOM     996  C     .  VAL  A  140  ?   35.55931   54.25011   15.85522  1.000   38.28647  C   ?   A  ?   125  1
  ATOM     997  O     .  VAL  A  140  ?   35.00246   53.92641   16.90138  1.000   36.61623  O   ?   A  ?   125  1
  ATOM     998  CB    .  VAL  A  140  ?   36.58011   52.16690   15.01870  1.000   36.81301  C   ?   A  ?   125  1
  ATOM     999  CG1   .  VAL  A  140  ?   36.24902   52.16209   13.54336  1.000   31.22348  C   ?   A  ?   125  1
  ATOM    1000  CG2   .  VAL  A  140  ?   37.64578   51.23020   15.36995  1.000   41.88197  C   ?   A  ?   125  1
  ATOM    1001  N     .  ASP  A  141  ?   35.00009   55.07180   14.95056  1.000   36.10291  N   ?   A  ?   126  1
  ATOM    1002  CA    .  ASP  A  141  ?   33.63941   55.55295   15.19104  1.000   35.90386  C   ?   A  ?   126  1
  ATOM    1003  C     .  ASP  A  141  ?   32.62671   54.42076   14.97158  1.000   44.70292  C   ?   A  ?   126  1
  ATOM    1004  O     .  ASP  A  141  ?   32.92008   53.38199   14.36098  1.000   44.95262  O   ?   A  ?   126  1
  ATOM    1005  CB    .  ASP  A  141  ?   33.30260   56.77023   14.31863  1.000   32.75483  C   ?   A  ?   126  1
  ATOM    1006  CG    .  ASP  A  141  ?   33.18786   56.42822   12.83800  1.000   36.00901  C   ?   A  ?   126  1
  ATOM    1007  OD1   .  ASP  A  141  ?   34.21172   56.36224   12.12167  1.000   37.82594  O   ?   A  ?   126  1
  ATOM    1008  OD2   .  ASP  A  141  ?   32.06262   56.19711   12.40793  1.000   40.54516  O   ?   A  ?   126  1
  ATOM    1009  N     .  LEU  A  142  ?   31.40402   54.64314   15.46187  1.000   36.72583  N   ?   A  ?   127  1
  ATOM    1010  CA    .  LEU  A  142  ?   30.42787   53.56510   15.53054  1.000   38.77079  C   ?   A  ?   127  1
  ATOM    1011  C     .  LEU  A  142  ?   30.00960   53.06967   14.14543  1.000   44.75571  C   ?   A  ?   127  1
  ATOM    1012  O     .  LEU  A  142  ?   29.89640   51.86200   13.92146  1.000   40.21918  O   ?   A  ?   127  1
  ATOM    1013  CB    .  LEU  A  142  ?   29.20511   54.02572   16.29660  1.000   32.89992  C   ?   A  ?   127  1
  ATOM    1014  CG    .  LEU  A  142  ?   28.23716   52.88082   16.63617  1.000   38.93426  C   ?   A  ?   127  1
  ATOM    1015  CD1   .  LEU  A  142  ?   28.88589   52.00588   17.69851  1.000   42.72788  C   ?   A  ?   127  1
  ATOM    1016  CD2   .  LEU  A  142  ?   26.92432   53.41911   17.18877  1.000   40.54133  C   ?   A  ?   127  1
  ATOM    1017  N     .  GLU  A  143  ?   29.71650   53.97940   13.22284  1.000   39.03349  N   ?   A  ?   128  1
  ATOM    1018  CA    .  GLU  A  143  ?   29.20343   53.53441   11.93530  1.000   44.54970  C   ?   A  ?   128  1
  ATOM    1019  C     .  GLU  A  143  ?   30.30312   52.86413   11.11115  1.000   38.02268  C   ?   A  ?   128  1
  ATOM    1020  O     .  GLU  A  143  ?   30.02626   51.89856   10.41576  1.000   41.61220  O   ?   A  ?   128  1
  ATOM    1021  CB    .  GLU  A  143  ?   28.56362   54.69961   11.17120  1.000   38.02790  C   ?   A  ?   128  1
  ATOM    1022  CG    .  GLU  A  143  ?   27.38227   55.35081   11.90315  1.000   47.43247  C   ?   A  ?   128  1
  ATOM    1023  CD    .  GLU  A  143  ?   27.21091   56.86907   11.54752  1.000   57.39142  C   ?   A  ?   128  1
  ATOM    1024  OE1   .  GLU  A  143  ?   26.36797   57.21245   10.67597  1.000   49.70183  O   ?   A  ?   128  1
  ATOM    1025  OE2   .  GLU  A  143  ?   27.92270   57.71338   12.14421  1.000   41.42685  O   ?   A  ?   128  1
  ATOM    1026  N     .  SER  A  144  ?   31.54545   53.36184   11.18010  1.000   31.17306  N   ?   A  ?   129  1
  ATOM    1027  CA    .  SER  A  144  ?   32.67451   52.64169   10.61022  1.000   39.30432  C   ?   A  ?   129  1
  ATOM    1028  C     .  SER  A  144  ?   32.83334   51.25629   11.22687  1.000   43.98168  C   ?   A  ?   129  1
  ATOM    1029  O     .  SER  A  144  ?   33.13344   50.29300   10.52213  1.000   49.18346  O   ?   A  ?   129  1
  ATOM    1030  CB    .  SER  A  144  ?   33.95634   53.43125   10.80035  1.000   33.10450  C   ?   A  ?   129  1
  ATOM    1031  OG    .  SER  A  144  ?   33.84357   54.60308   10.09550  1.000   38.69592  O   ?   A  ?   129  1
  ATOM    1032  N     .  PHE  A  145  ?   32.63525   51.12479   12.53510  1.000   41.28576  N   ?   A  ?   130  1
  ATOM    1033  CA    .  PHE  A  145  ?   32.84041   49.81941   13.16129  1.000   44.24673  C   ?   A  ?   130  1
  ATOM    1034  C     .  PHE  A  145  ?   31.80453   48.81945   12.66343  1.000   44.66041  C   ?   A  ?   130  1
  ATOM    1035  O     .  PHE  A  145  ?   32.12179   47.67194   12.38325  1.000   40.55245  O   ?   A  ?   130  1
  ATOM    1036  CB    .  PHE  A  145  ?   32.76876   49.94255   14.68737  1.000   39.31731  C   ?   A  ?   130  1
  ATOM    1037  CG    .  PHE  A  145  ?   32.86118   48.61918   15.43256  1.000   38.27903  C   ?   A  ?   130  1
  ATOM    1038  CD1   .  PHE  A  145  ?   33.84496   47.69226   15.12080  1.000   38.40688  C   ?   A  ?   130  1
  ATOM    1039  CD2   .  PHE  A  145  ?   31.98054   48.32780   16.47353  1.000   39.43111  C   ?   A  ?   130  1
  ATOM    1040  CE1   .  PHE  A  145  ?   33.93596   46.49928   15.81558  1.000   36.49244  C   ?   A  ?   130  1
  ATOM    1041  CE2   .  PHE  A  145  ?   32.07373   47.14927   17.18350  1.000   34.85639  C   ?   A  ?   130  1
  ATOM    1042  CZ    .  PHE  A  145  ?   33.06288   46.22027   16.85919  1.000   35.08437  C   ?   A  ?   130  1
  ATOM    1043  N     .  SER  A  146  ?   30.54657   49.23284   12.64275  1.000   42.28265  N   ?   A  ?   131  1
  ATOM    1044  CA    .  SER  A  146  ?   29.48801   48.47082   12.02228  1.000   44.50720  C   ?   A  ?   131  1
  ATOM    1045  C     .  SER  A  146  ?   29.91057   47.96894   10.64211  1.000   46.99522  C   ?   A  ?   131  1
  ATOM    1046  O     .  SER  A  146  ?   29.81253   46.77880   10.33689  1.000   40.52251  O   ?   A  ?   131  1
  ATOM    1047  CB    .  SER  A  146  ?   28.24960   49.37334   11.91270  1.000   42.78762  C   ?   A  ?   131  1
  ATOM    1048  OG    .  SER  A  146  ?   27.11753   48.59997   11.58949  1.000   68.18839  O   ?   A  ?   131  1
  ATOM    1049  N     .  TYR  A  147  ?   30.33297   48.88747    9.78522  1.000   32.89957  N   ?   A  ?   132  1
  ATOM    1050  CA    .  TYR  A  147  ?   30.73065   48.53209    8.43443  1.000   44.39107  C   ?   A  ?   132  1
  ATOM    1051  C     .  TYR  A  147  ?   31.87156   47.52290    8.45507  1.000   45.39486  C   ?   A  ?   132  1
  ATOM    1052  O     .  TYR  A  147  ?   31.80108   46.48591    7.79304  1.000   42.76164  O   ?   A  ?   132  1
  ATOM    1053  CB    .  TYR  A  147  ?   31.11855   49.80545    7.65664  1.000   35.77563  C   ?   A  ?   132  1
  ATOM    1054  CG    .  TYR  A  147  ?   31.65276   49.52830    6.28710  1.000   38.83465  C   ?   A  ?   132  1
  ATOM    1055  CD1   .  TYR  A  147  ?   30.80449   49.37701    5.20837  1.000   51.51598  C   ?   A  ?   132  1
  ATOM    1056  CD2   .  TYR  A  147  ?   33.01960   49.39511    6.06594  1.000   52.48162  C   ?   A  ?   132  1
  ATOM    1057  CE1   .  TYR  A  147  ?   31.31658   49.10461    3.91732  1.000   53.15720  C   ?   A  ?   132  1
  ATOM    1058  CE2   .  TYR  A  147  ?   33.53759   49.13281    4.80664  1.000   46.98454  C   ?   A  ?   132  1
  ATOM    1059  CZ    .  TYR  A  147  ?   32.67637   48.98594    3.72900  1.000   54.83328  C   ?   A  ?   132  1
  ATOM    1060  OH    .  TYR  A  147  ?   33.18178   48.71658    2.46859  1.000   57.21916  O   ?   A  ?   132  1
  ATOM    1061  N     .  LEU  A  148  ?   32.92690   47.80552    9.22969  1.000   39.19018  N   ?   A  ?   133  1
  ATOM    1062  CA    .  LEU  A  148  ?   34.05865   46.89649    9.29559  1.000   41.64926  C   ?   A  ?   133  1
  ATOM    1063  C     .  LEU  A  148  ?   33.65311   45.52995    9.81813  1.000   40.43707  C   ?   A  ?   133  1
  ATOM    1064  O     .  LEU  A  148  ?   34.21419   44.49445    9.41252  1.000   36.46610  O   ?   A  ?   133  1
  ATOM    1065  CB    .  LEU  A  148  ?   35.14885   47.46684   10.17970  1.000   38.55066  C   ?   A  ?   133  1
  ATOM    1066  CG    .  LEU  A  148  ?   35.76601   48.74545    9.66589  1.000   39.44162  C   ?   A  ?   133  1
  ATOM    1067  CD1   .  LEU  A  148  ?   36.81689   49.16141   10.68618  1.000   52.55399  C   ?   A  ?   133  1
  ATOM    1068  CD2   .  LEU  A  148  ?   36.35145   48.56870    8.30494  1.000   41.40262  C   ?   A  ?   133  1
  ATOM    1069  N     .  TYR  A  149  ?   32.71991   45.50080   10.75171  1.000   39.79595  N   ?   A  ?   134  1
  ATOM    1070  CA    .  TYR  A  149  ?   32.32067   44.21364   11.30011  1.000   43.00419  C   ?   A  ?   134  1
  ATOM    1071  C     .  TYR  A  149  ?   31.69976   43.34330   10.21331  1.000   46.36877  C   ?   A  ?   134  1
  ATOM    1072  O     .  TYR  A  149  ?   31.96199   42.13858   10.14253  1.000   42.23071  O   ?   A  ?   134  1
  ATOM    1073  CB    .  TYR  A  149  ?   31.33293   44.38892   12.45237  1.000   34.77131  C   ?   A  ?   134  1
  ATOM    1074  CG    .  TYR  A  149  ?   31.07959   43.06241   13.09910  1.000   35.39145  C   ?   A  ?   134  1
  ATOM    1075  CD1   .  TYR  A  149  ?   32.01527   42.52205   13.95665  1.000   34.19169  C   ?   A  ?   134  1
  ATOM    1076  CD2   .  TYR  A  149  ?   29.94825   42.31375   12.77906  1.000   36.55816  C   ?   A  ?   134  1
  ATOM    1077  CE1   .  TYR  A  149  ?   31.78780   41.29545   14.56284  1.000   46.48689  C   ?   A  ?   134  1
  ATOM    1078  CE2   .  TYR  A  149  ?   29.73999   41.04850   13.33541  1.000   38.85970  C   ?   A  ?   134  1
  ATOM    1079  CZ    .  TYR  A  149  ?   30.64515   40.55868   14.22341  1.000   41.65683  C   ?   A  ?   134  1
  ATOM    1080  OH    .  TYR  A  149  ?   30.43440   39.31612   14.80406  1.000   67.60757  O   ?   A  ?   134  1
  ATOM    1081  N     .  LYS  A  150  ?   30.86001   43.94025    9.37050  1.000   38.54914  N   ?   A  ?   135  1
  ATOM    1082  CA    .  LYS  A  150  ?   30.21074   43.20352    8.29958  1.000   40.94145  C   ?   A  ?   135  1
  ATOM    1083  C     .  LYS  A  150  ?   31.21983   42.78521    7.22672  1.000   39.73200  C   ?   A  ?   135  1
  ATOM    1084  O     .  LYS  A  150  ?   31.16035   41.65758    6.75226  1.000   45.65588  O   ?   A  ?   135  1
  ATOM    1085  CB    .  LYS  A  150  ?   29.07948   44.05891    7.71157  1.000   44.72623  C   ?   A  ?   135  1
  ATOM    1086  CG    .  LYS  A  150  ?   28.15077   43.38884    6.72133  1.000   42.64298  C   ?   A  ?   135  1
  ATOM    1087  CD    .  LYS  A  150  ?   27.40316   44.48044    5.92074  1.000   56.91413  C   ?   A  ?   135  1
  ATOM    1088  CE    .  LYS  A  150  ?   26.26184   43.91929    5.06400  1.000   62.41542  C   ?   A  ?   135  1
  ATOM    1089  NZ    .  LYS  A  150  ?   25.06416   43.60783    5.91829  1.000   82.89728  N   ?   A  ?   135  1
  ATOM    1090  N     .  GLN  A  151  ?   32.17242   43.65657    6.87879  1.000   39.28672  N   ?   A  ?   136  1
  ATOM    1091  CA    .  GLN  A  151  ?   33.00369   43.51533    5.67741  1.000   40.94180  C   ?   A  ?   136  1
  ATOM    1092  C     .  GLN  A  151  ?   34.12141   42.52272    5.84958  1.000   43.32299  C   ?   A  ?   136  1
  ATOM    1093  O     .  GLN  A  151  ?   34.50847   41.89053    4.87791  1.000   42.76361  O   ?   A  ?   136  1
  ATOM    1094  CB    .  GLN  A  151  ?   33.70589   44.81975    5.26273  1.000   42.96009  C   ?   A  ?   136  1
  ATOM    1095  CG    .  GLN  A  151  ?   32.95530   45.74480    4.40546  1.000   60.55839  C   ?   A  ?   136  1
  ATOM    1096  CD    .  GLN  A  151  ?   32.30248   45.07912    3.21247  1.000   76.64505  C   ?   A  ?   136  1
  ATOM    1097  OE1   .  GLN  A  151  ?   31.06784   44.84897    3.20120  1.000   61.85189  O   ?   A  ?   136  1
  ATOM    1098  NE2   .  GLN  A  151  ?   33.11425   44.78084    2.19087  1.000   58.02818  N   ?   A  ?   136  1
  ATOM    1099  N     .  PHE  A  152  ?   34.72018   42.44150    7.03190  1.000   39.49398  N   ?   A  ?   137  1
  ATOM    1100  CA    .  PHE  A  152  ?   35.87346   41.58697    7.22557  1.000   33.14817  C   ?   A  ?   137  1
  ATOM    1101  C     .  PHE  A  152  ?   35.52331   40.43420    8.15131  1.000   45.03703  C   ?   A  ?   137  1
  ATOM    1102  O     .  PHE  A  152  ?   34.49715   40.46024    8.84921  1.000   46.16558  O   ?   A  ?   137  1
  ATOM    1103  CB    .  PHE  A  152  ?   37.04613   42.41683    7.74406  1.000   41.22924  C   ?   A  ?   137  1
  ATOM    1104  CG    .  PHE  A  152  ?   37.43209   43.51475    6.79228  1.000   47.26550  C   ?   A  ?   137  1
  ATOM    1105  CD1   .  PHE  A  152  ?   38.17660   43.23438    5.65857  1.000   37.54014  C   ?   A  ?   137  1
  ATOM    1106  CD2   .  PHE  A  152  ?   37.00822   44.81469    7.00466  1.000   43.04404  C   ?   A  ?   137  1
  ATOM    1107  CE1   .  PHE  A  152  ?   38.49831   44.21799    4.77520  1.000   38.70713  C   ?   A  ?   137  1
  ATOM    1108  CE2   .  PHE  A  152  ?   37.34394   45.83283    6.10691  1.000   43.13738  C   ?   A  ?   137  1
  ATOM    1109  CZ    .  PHE  A  152  ?   38.08080   45.53181    4.99551  1.000   42.87262  C   ?   A  ?   137  1
  ATOM    1110  N     .  ASP  A  153  ?   36.39506   39.40532    8.15151  1.000   37.80433  N   ?   A  ?   138  1
  ATOM    1111  CA    .  ASP  A  153  ?   36.06313   38.13291    8.79001  1.000   39.53231  C   ?   A  ?   138  1
  ATOM    1112  C     .  ASP  A  153  ?   37.12669   37.64832    9.76903  1.000   40.68058  C   ?   A  ?   138  1
  ATOM    1113  O     .  ASP  A  153  ?   37.12318   36.47099   10.14629  1.000   44.43385  O   ?   A  ?   138  1
  ATOM    1114  CB    .  ASP  A  153  ?   35.78625   37.07458    7.72117  1.000   52.82416  C   ?   A  ?   138  1
  ATOM    1115  CG    .  ASP  A  153  ?   34.65351   37.49821    6.78633  1.000   65.02845  C   ?   A  ?   138  1
  ATOM    1116  OD1   .  ASP  A  153  ?   33.49815   37.68068    7.27806  1.000   50.83394  O   ?   A  ?   138  1
  ATOM    1117  OD2   .  ASP  A  153  ?   34.94324   37.71307    5.57294  1.000   67.56198  O   ?   A  ?   138  1
  ATOM    1118  N     .  PHE  A  154  ?   38.00844   38.52928   10.22728  1.000   36.43656  N   ?   A  ?   139  1
  ATOM    1119  CA    .  PHE  A  154  ?   38.91714   38.17285   11.30241  1.000   39.16678  C   ?   A  ?   139  1
  ATOM    1120  C     .  PHE  A  154  ?   38.35259   38.42696   12.71686  1.000   40.92982  C   ?   A  ?   139  1
  ATOM    1121  O     .  PHE  A  154  ?   39.03355   38.08958   13.69763  1.000   43.22075  O   ?   A  ?   139  1
  ATOM    1122  CB    .  PHE  A  154  ?   40.23243   38.91506   11.10793  1.000   37.58020  C   ?   A  ?   139  1
  ATOM    1123  CG    .  PHE  A  154  ?   40.06305   40.38962   10.98679  1.000   41.45660  C   ?   A  ?   139  1
  ATOM    1124  CD1   .  PHE  A  154  ?   39.82184   41.16678   12.11881  1.000   41.19812  C   ?   A  ?   139  1
  ATOM    1125  CD2   .  PHE  A  154  ?   40.15200   41.00936    9.75586  1.000   32.82852  C   ?   A  ?   139  1
  ATOM    1126  CE1   .  PHE  A  154  ?   39.66721   42.54929   12.00391  1.000   42.87490  C   ?   A  ?   139  1
  ATOM    1127  CE2   .  PHE  A  154  ?   39.99678   42.37260    9.63683  1.000   43.08340  C   ?   A  ?   139  1
  ATOM    1128  CZ    .  PHE  A  154  ?   39.76360   43.14544   10.77497  1.000   38.13646  C   ?   A  ?   139  1
  ATOM    1129  N     .  TRP  A  155  ?   37.12912   38.96859   12.85903  1.000   37.12079  N   ?   A  ?   140  1
  ATOM    1130  CA    .  TRP  A  155  ?   36.59412   39.27340   14.20137  1.000   39.16559  C   ?   A  ?   140  1
  ATOM    1131  C     .  TRP  A  155  ?   36.47157   38.01655   15.05230  1.000   43.96607  C   ?   A  ?   140  1
  ATOM    1132  O     .  TRP  A  155  ?   36.67354   38.06246   16.27800  1.000   47.41619  O   ?   A  ?   140  1
  ATOM    1133  CB    .  TRP  A  155  ?   35.23785   39.98939   14.07692  1.000   34.91199  C   ?   A  ?   140  1
  ATOM    1134  CG    .  TRP  A  155  ?   35.39495   41.24997   13.16389  1.000   40.85634  C   ?   A  ?   140  1
  ATOM    1135  CD1   .  TRP  A  155  ?   35.07404   41.36082   11.84903  1.000   40.35375  C   ?   A  ?   140  1
  ATOM    1136  CD2   .  TRP  A  155  ?   35.99732   42.51589   13.52712  1.000   39.85801  C   ?   A  ?   140  1
  ATOM    1137  NE1   .  TRP  A  155  ?   35.41482   42.63534   11.36235  1.000   35.03187  N   ?   A  ?   140  1
  ATOM    1138  CE2   .  TRP  A  155  ?   35.97731   43.34980   12.37346  1.000   38.99209  C   ?   A  ?   140  1
  ATOM    1139  CE3   .  TRP  A  155  ?   36.52875   43.02814   14.71785  1.000   40.64701  C   ?   A  ?   140  1
  ATOM    1140  CZ2   .  TRP  A  155  ?   36.45072   44.66246   12.38260  1.000   38.40155  C   ?   A  ?   140  1
  ATOM    1141  CZ3   .  TRP  A  155  ?   37.00934   44.33064   14.72282  1.000   36.41349  C   ?   A  ?   140  1
  ATOM    1142  CH2   .  TRP  A  155  ?   36.96682   45.12677   13.55574  1.000   41.12526  C   ?   A  ?   140  1
  ATOM    1143  N     .  LYS  A  156  ?   36.19161   36.87511   14.41609  1.000   43.57296  N   ?   A  ?   141  1
  ATOM    1144  CA    .  LYS  A  156  ?   36.04358   35.61758   15.13570  1.000   41.63019  C   ?   A  ?   141  1
  ATOM    1145  C     .  LYS  A  156  ?   37.32043   35.21901   15.87579  1.000   44.14879  C   ?   A  ?   141  1
  ATOM    1146  O     .  LYS  A  156  ?   37.27237   34.37889   16.78516  1.000   42.18033  O   ?   A  ?   141  1
  ATOM    1147  CB    .  LYS  A  156  ?   35.64065   34.53293   14.13792  1.000   44.04145  C   ?   A  ?   141  1
  ATOM    1148  CG    .  LYS  A  156  ?   36.68440   34.33091   13.01959  1.000   43.14697  C   ?   A  ?   141  1
  ATOM    1149  CD    .  LYS  A  156  ?   36.15539   33.33208   11.97698  1.000   56.98547  C   ?   A  ?   141  1
  ATOM    1150  CE    .  LYS  A  156  ?   37.16662   33.12340   10.81372  1.000   54.35410  C   ?   A  ?   141  1
  ATOM    1151  NZ    .  LYS  A  156  ?   36.44638   33.08123    9.49888  1.000   69.69503  N   ?   A  ?   141  1
  ATOM    1152  N     .  TYR  A  157  ?   38.46531   35.77865   15.50166  1.000   36.07483  N   ?   A  ?   142  1
  ATOM    1153  CA    .  TYR  A  157  ?   39.68498   35.45978   16.21678  1.000   40.79248  C   ?   A  ?   142  1
  ATOM    1154  C     .  TYR  A  157  ?   39.82193   36.19916   17.55483  1.000   44.71173  C   ?   A  ?   142  1
  ATOM    1155  O     .  TYR  A  157  ?   40.79145   35.94224   18.28459  1.000   47.90474  O   ?   A  ?   142  1
  ATOM    1156  CB    .  TYR  A  157  ?   40.89652   35.75438   15.30656  1.000   33.97256  C   ?   A  ?   142  1
  ATOM    1157  CG    .  TYR  A  157  ?   40.86423   35.00558   14.00012  1.000   42.58747  C   ?   A  ?   142  1
  ATOM    1158  CD1   .  TYR  A  157  ?   40.43077   33.67338   13.92653  1.000   49.50704  C   ?   A  ?   142  1
  ATOM    1159  CD2   .  TYR  A  157  ?   41.25609   35.62282   12.82658  1.000   50.55780  C   ?   A  ?   142  1
  ATOM    1160  CE1   .  TYR  A  157  ?   40.42878   32.98302   12.70062  1.000   46.26311  C   ?   A  ?   142  1
  ATOM    1161  CE2   .  TYR  A  157  ?   41.22704   34.96044   11.61824  1.000   42.86144  C   ?   A  ?   142  1
  ATOM    1162  CZ    .  TYR  A  157  ?   40.81531   33.64276   11.56089  1.000   52.78283  C   ?   A  ?   142  1
  ATOM    1163  OH    .  TYR  A  157  ?   40.79747   33.02073   10.34590  1.000   52.96328  O   ?   A  ?   142  1
  ATOM    1164  N     .  PHE  A  158  ?   38.91269   37.10760   17.90640  1.000   40.12888  N   ?   A  ?   143  1
  ATOM    1165  CA    .  PHE  A  158  ?   39.09010   37.94224   19.10497  1.000   46.80131  C   ?   A  ?   143  1
  ATOM    1166  C     .  PHE  A  158  ?   38.33251   37.34555   20.28728  1.000   36.73993  C   ?   A  ?   143  1
  ATOM    1167  O     .  PHE  A  158  ?   37.20363   36.88528   20.14385  1.000   38.24871  O   ?   A  ?   143  1
  ATOM    1168  CB    .  PHE  A  158  ?   38.60806   39.38954   18.85731  1.000   40.54656  C   ?   A  ?   143  1
  ATOM    1169  CG    .  PHE  A  158  ?   39.52649   40.18273   17.96572  1.000   35.75596  C   ?   A  ?   143  1
  ATOM    1170  CD1   .  PHE  A  158  ?   40.89808   40.21840   18.22723  1.000   35.88184  C   ?   A  ?   143  1
  ATOM    1171  CD2   .  PHE  A  158  ?   39.02855   40.85484   16.85439  1.000   32.10874  C   ?   A  ?   143  1
  ATOM    1172  CE1   .  PHE  A  158  ?   41.77786   40.91334   17.38282  1.000   38.51542  C   ?   A  ?   143  1
  ATOM    1173  CE2   .  PHE  A  158  ?   39.88131   41.56590   16.00855  1.000   37.92491  C   ?   A  ?   143  1
  ATOM    1174  CZ    .  PHE  A  158  ?   41.27200   41.59685   16.26910  1.000   33.69099  C   ?   A  ?   143  1
  ATOM    1175  N     .  ASP  A  159  ?   38.94304   37.37054   21.46098  1.000   37.27404  N   ?   A  ?   144  1
  ATOM    1176  CA    .  ASP  A  159  ?   38.18409   37.01320   22.65078  1.000   46.26561  C   ?   A  ?   144  1
  ATOM    1177  C     .  ASP  A  159  ?   37.35522   38.16840   23.20213  1.000   44.90497  C   ?   A  ?   144  1
  ATOM    1178  O     .  ASP  A  159  ?   36.37059   37.92691   23.89329  1.000   40.21959  O   ?   A  ?   144  1
  ATOM    1179  CB    .  ASP  A  159  ?   39.14399   36.45246   23.68414  1.000   53.67888  C   ?   A  ?   144  1
  ATOM    1180  CG    .  ASP  A  159  ?   39.84827   35.20932   23.15325  1.000   55.57841  C   ?   A  ?   144  1
  ATOM    1181  OD1   .  ASP  A  159  ?   39.10874   34.25031   22.89056  1.000   57.02612  O   ?   A  ?   144  1
  ATOM    1182  OD2   .  ASP  A  159  ?   41.08306   35.22535   22.91515  1.000   51.21390  O   ?   A  ?   144  1
  ATOM    1183  N     .  GLY  A  160  ?   37.70157   39.40513   22.88344  1.000   45.71818  N   ?   A  ?   145  1
  ATOM    1184  CA    .  GLY  A  160  ?   36.90576   40.54930   23.29156  1.000   44.58750  C   ?   A  ?   145  1
  ATOM    1185  C     .  GLY  A  160  ?   37.27341   41.72388   22.42107  1.000   42.22789  C   ?   A  ?   145  1
  ATOM    1186  O     .  GLY  A  160  ?   38.41618   41.83576   21.95307  1.000   42.41259  O   ?   A  ?   145  1
  ATOM    1187  N     .  ILE  A  161  ?   36.28708   42.57902   22.15561  1.000   38.51001  N   ?   A  ?   146  1
  ATOM    1188  CA    .  ILE  A  161  ?   36.45224   43.71303   21.24189  1.000   44.00761  C   ?   A  ?   146  1
  ATOM    1189  C     .  ILE  A  161  ?   36.14179   45.02234   21.98486  1.000   44.08578  C   ?   A  ?   146  1
  ATOM    1190  O     .  ILE  A  161  ?   35.02323   45.22976   22.47118  1.000   36.92199  O   ?   A  ?   146  1
  ATOM    1191  CB    .  ILE  A  161  ?   35.57142   43.54984   20.00348  1.000   40.18666  C   ?   A  ?   146  1
  ATOM    1192  CG1   .  ILE  A  161  ?   35.99887   42.28521   19.25886  1.000   37.56304  C   ?   A  ?   146  1
  ATOM    1193  CG2   .  ILE  A  161  ?   35.67340   44.77665   19.10638  1.000   34.86719  C   ?   A  ?   146  1
  ATOM    1194  CD1   .  ILE  A  161  ?   35.06000   41.95356   18.07469  1.000   37.38486  C   ?   A  ?   146  1
  ATOM    1195  N     .  TYR  A  162  ?   37.13019   45.89448   22.04958  1.000   39.20343  N   ?   A  ?   147  1
  ATOM    1196  CA    .  TYR  A  162  ?   37.09688   47.12491   22.81954  1.000   33.28933  C   ?   A  ?   147  1
  ATOM    1197  C     .  TYR  A  162  ?   37.31159   48.28646   21.85798  1.000   35.02899  C   ?   A  ?   147  1
  ATOM    1198  O     .  TYR  A  162  ?   38.43827   48.58182   21.47706  1.000   35.78112  O   ?   A  ?   147  1
  ATOM    1199  CB    .  TYR  A  162  ?   38.17395   47.09133   23.87130  1.000   35.04267  C   ?   A  ?   147  1
  ATOM    1200  CG    .  TYR  A  162  ?   37.88223   46.10719   24.93677  1.000   39.12133  C   ?   A  ?   147  1
  ATOM    1201  CD1   .  TYR  A  162  ?   38.14166   44.73114   24.74926  1.000   35.16268  C   ?   A  ?   147  1
  ATOM    1202  CD2   .  TYR  A  162  ?   37.31457   46.53845   26.15070  1.000   36.72045  C   ?   A  ?   147  1
  ATOM    1203  CE1   .  TYR  A  162  ?   37.85553   43.80092   25.77661  1.000   39.36427  C   ?   A  ?   147  1
  ATOM    1204  CE2   .  TYR  A  162  ?   36.99229   45.62620   27.17621  1.000   39.39086  C   ?   A  ?   147  1
  ATOM    1205  CZ    .  TYR  A  162  ?   37.28358   44.26884   26.98853  1.000   45.45881  C   ?   A  ?   147  1
  ATOM    1206  OH    .  TYR  A  162  ?   36.99195   43.41686   28.02173  1.000   45.99060  O   ?   A  ?   147  1
  ATOM    1207  N     .  VAL  A  163  ?   36.24235   48.96677   21.49416  1.000   39.30452  N   ?   A  ?   148  1
  ATOM    1208  CA    .  VAL  A  163  ?   36.26391   49.95808   20.42970  1.000   39.12161  C   ?   A  ?   148  1
  ATOM    1209  C     .  VAL  A  163  ?   35.83480   51.29681   21.02158  1.000   38.25953  C   ?   A  ?   148  1
  ATOM    1210  O     .  VAL  A  163  ?   34.83683   51.35728   21.75045  1.000   33.89063  O   ?   A  ?   148  1
  ATOM    1211  CB    .  VAL  A  163  ?   35.34541   49.48220   19.28149  1.000   32.91012  C   ?   A  ?   148  1
  ATOM    1212  CG1   .  VAL  A  163  ?   34.74864   50.57838   18.57600  1.000   46.27185  C   ?   A  ?   148  1
  ATOM    1213  CG2   .  VAL  A  163  ?   36.21209   48.61462   18.30187  1.000   37.93569  C   ?   A  ?   148  1
  ATOM    1214  N     .  SER  A  164  ?   36.58150   52.36374   20.70235  1.000   37.29746  N   ?   A  ?   149  1
  ATOM    1215  CA    .  SER  A  164  ?   36.36769   53.66778   21.34176  1.000   34.77527  C   ?   A  ?   149  1
  ATOM    1216  C     .  SER  A  164  ?   34.90543   54.08670   21.32049  1.000   41.43166  C   ?   A  ?   149  1
  ATOM    1217  O     .  SER  A  164  ?   34.36439   54.51905   22.33827  1.000   34.58891  O   ?   A  ?   149  1
  ATOM    1218  CB    .  SER  A  164  ?   37.22695   54.72723   20.66442  1.000   34.60239  C   ?   A  ?   149  1
  ATOM    1219  OG    .  SER  A  164  ?   36.89997   54.82841   19.30491  1.000   38.54184  O   ?   A  ?   149  1
  ATOM    1220  N     .  ALA  A  165  ?   34.22340   53.92865   20.17883  1.000   37.01556  N   ?   A  ?   150  1
  ATOM    1221  CA    .  ALA  A  165  ?   32.83159   54.39464   20.11039  1.000   35.86864  C   ?   A  ?   150  1
  ATOM    1222  C     .  ALA  A  165  ?   31.87876   53.59408   21.00865  1.000   49.79376  C   ?   A  ?   150  1
  ATOM    1223  O     .  ALA  A  165  ?   30.76115   54.05692   21.27714  1.000   42.87020  O   ?   A  ?   150  1
  ATOM    1224  CB    .  ALA  A  165  ?   32.30062   54.33600   18.67272  1.000   37.76372  C   ?   A  ?   150  1
  ATOM    1225  N     .  LEU  A  166  ?   32.25025   52.39335   21.44844  1.000   38.37413  N   ?   A  ?   151  1
  ATOM    1226  CA    .  LEU  A  166  ?   31.41830   51.72648   22.43654  1.000   38.92872  C   ?   A  ?   151  1
  ATOM    1227  C     .  LEU  A  166  ?   31.89437   51.99839   23.84327  1.000   41.10993  C   ?   A  ?   151  1
  ATOM    1228  O     .  LEU  A  166  ?   31.22605   51.59128   24.79891  1.000   38.62045  O   ?   A  ?   151  1
  ATOM    1229  CB    .  LEU  A  166  ?   31.38438   50.21475   22.20066  1.000   36.81561  C   ?   A  ?   151  1
  ATOM    1230  CG    .  LEU  A  166  ?   30.28775   49.80694   21.21511  1.000   45.63232  C   ?   A  ?   151  1
  ATOM    1231  CD1   .  LEU  A  166  ?   30.66991   50.17186   19.79301  1.000   36.56516  C   ?   A  ?   151  1
  ATOM    1232  CD2   .  LEU  A  166  ?   29.97109   48.33397   21.33147  1.000   45.31282  C   ?   A  ?   151  1
  ATOM    1233  N     .  LEU  A  167  ?   33.03502   52.66801   23.99583  1.000   34.11784  N   ?   A  ?   152  1
  ATOM    1234  CA    .  LEU  A  167  ?   33.59748   52.84543   25.32214  1.000   41.16466  C   ?   A  ?   152  1
  ATOM    1235  C     .  LEU  A  167  ?   33.50046   54.26253   25.83767  1.000   38.47816  C   ?   A  ?   152  1
  ATOM    1236  O     .  LEU  A  167  ?   33.69469   54.46152   27.03886  1.000   38.06563  O   ?   A  ?   152  1
  ATOM    1237  CB    .  LEU  A  167  ?   35.06927   52.43558   25.36294  1.000   30.86571  C   ?   A  ?   152  1
  ATOM    1238  CG    .  LEU  A  167  ?   35.34066   50.98608   25.02966  1.000   39.53556  C   ?   A  ?   152  1
  ATOM    1239  CD1   .  LEU  A  167  ?   36.86361   50.76276   25.13774  1.000   34.51609  C   ?   A  ?   152  1
  ATOM    1240  CD2   .  LEU  A  167  ?   34.54320   49.98798   25.91266  1.000   31.39815  C   ?   A  ?   152  1
  ATOM    1241  N     .  GLN  A  168  ?   33.22940   55.24279   24.96239  1.000   35.14064  N   ?   A  ?   153  1
  ATOM    1242  CA    .  GLN  A  168  ?   33.39967   56.65638   25.28356  1.000   40.24090  C   ?   A  ?   153  1
  ATOM    1243  C     .  GLN  A  168  ?   34.79532   56.91004   25.86181  1.000   41.41505  C   ?   A  ?   153  1
  ATOM    1244  O     .  GLN  A  168  ?   34.97195   57.67006   26.80166  1.000   44.88850  O   ?   A  ?   153  1
  ATOM    1245  CB    .  GLN  A  168  ?   32.30458   57.12227   26.23991  1.000   37.89570  C   ?   A  ?   153  1
  ATOM    1246  CG    .  GLN  A  168  ?   31.67077   58.40723   25.87871  1.000   55.84588  C   ?   A  ?   153  1
  ATOM    1247  CD    .  GLN  A  168  ?   30.43178   58.65786   26.72379  1.000   51.72139  C   ?   A  ?   153  1
  ATOM    1248  OE1   .  GLN  A  168  ?   30.54725   58.86775   27.92088  1.000   61.51075  O   ?   A  ?   153  1
  ATOM    1249  NE2   .  GLN  A  168  ?   29.25201   58.60514   26.11287  1.000   44.51576  N   ?   A  ?   153  1
  ATOM    1250  N     .  LEU  A  169  ?   35.79885   56.24915   25.29100  1.000   39.53764  N   ?   A  ?   154  1
  ATOM    1251  CA    .  LEU  A  169  ?   37.19453   56.45186   25.64636  1.000   35.86069  C   ?   A  ?   154  1
  ATOM    1252  C     .  LEU  A  169  ?   38.02107   56.29590   24.37151  1.000   39.24458  C   ?   A  ?   154  1
  ATOM    1253  O     .  LEU  A  169  ?   37.57286   55.68301   23.40156  1.000   45.29104  O   ?   A  ?   154  1
  ATOM    1254  CB    .  LEU  A  169  ?   37.64034   55.45083   26.71809  1.000   30.60121  C   ?   A  ?   154  1
  ATOM    1255  CG    .  LEU  A  169  ?   36.95662   55.45931   28.11463  1.000   46.55399  C   ?   A  ?   154  1
  ATOM    1256  CD1   .  LEU  A  169  ?   37.32137   54.22784   28.94403  1.000   35.35013  C   ?   A  ?   154  1
  ATOM    1257  CD2   .  LEU  A  169  ?   37.29645   56.70925   28.94217  1.000   41.49251  C   ?   A  ?   154  1
  ATOM    1258  N     .  ARG  A  170  ?   39.24201   56.81787   24.36297  1.000   33.55672  N   ?   A  ?   155  1
  ATOM    1259  CA    .  ARG  A  170  ?   40.05072   56.61161   23.16867  1.000   42.88445  C   ?   A  ?   155  1
  ATOM    1260  C     .  ARG  A  170  ?   41.52773   56.60483   23.51655  1.000   44.77792  C   ?   A  ?   155  1
  ATOM    1261  O     .  ARG  A  170  ?   41.96795   57.28377   24.44706  1.000   42.96638  O   ?   A  ?   155  1
  ATOM    1262  CB    .  ARG  A  170  ?   39.75447   57.65883   22.08868  1.000   38.08944  C   ?   A  ?   155  1
  ATOM    1263  CG    .  ARG  A  170  ?   40.20084   59.03361   22.40768  1.000   50.58474  C   ?   A  ?   155  1
  ATOM    1264  CD    .  ARG  A  170  ?   39.66359   60.03390   21.34645  1.000   49.00174  C   ?   A  ?   155  1
  ATOM    1265  NE    .  ARG  A  170  ?   40.33616   59.83054   20.07472  1.000   49.59871  N   ?   A  ?   155  1
  ATOM    1266  CZ    .  ARG  A  170  ?   41.57082   60.26505   19.83754  1.000   46.32146  C   ?   A  ?   155  1
  ATOM    1267  NH1   .  ARG  A  170  ?   42.21468   60.93249   20.76869  1.000   43.60811  N   ?   A  ?   155  1
  ATOM    1268  NH2   .  ARG  A  170  ?   42.15317   60.04301   18.67269  1.000   48.34031  N   ?   A  ?   155  1
  ATOM    1269  N     .  LYS  A  171  ?   42.27451   55.77184   22.79551  1.000   40.56263  N   ?   A  ?   156  1
  ATOM    1270  CA    .  LYS  A  171  ?   43.71886   55.81824   22.86831  1.000   36.25160  C   ?   A  ?   156  1
  ATOM    1271  C     .  LYS  A  171  ?   44.18750   57.21029   22.47379  1.000   38.10492  C   ?   A  ?   156  1
  ATOM    1272  O     .  LYS  A  171  ?   43.62174   57.81392   21.55482  1.000   43.24866  O   ?   A  ?   156  1
  ATOM    1273  CB    .  LYS  A  171  ?   44.33332   54.76968   21.93158  1.000   45.78700  C   ?   A  ?   156  1
  ATOM    1274  CG    .  LYS  A  171  ?   44.14484   53.34752   22.42277  1.000   44.27374  C   ?   A  ?   156  1
  ATOM    1275  CD    .  LYS  A  171  ?   44.02253   52.33304   21.28296  1.000   46.38254  C   ?   A  ?   156  1
  ATOM    1276  CE    .  LYS  A  171  ?   45.14185   52.41752   20.33048  1.000   44.74768  C   ?   A  ?   156  1
  ATOM    1277  NZ    .  LYS  A  171  ?   45.01587   51.35990   19.30721  1.000   66.56552  N   ?   A  ?   156  1
  ATOM    1278  N     .  PRO  A  172  ?   45.24240   57.73418   23.10420  1.000   42.33168  N   ?   A  ?   157  1
  ATOM    1279  CA    .  PRO  A  172  ?   46.08655   57.09141   24.12049  1.000   42.51586  C   ?   A  ?   157  1
  ATOM    1280  C     .  PRO  A  172  ?   45.71888   57.42433   25.57281  1.000   44.71267  C   ?   A  ?   157  1
  ATOM    1281  O     .  PRO  A  172  ?   46.58370   57.32826   26.43511  1.000   45.80635  O   ?   A  ?   157  1
  ATOM    1282  CB    .  PRO  A  172  ?   47.46069   57.65575   23.80700  1.000   44.14800  C   ?   A  ?   157  1
  ATOM    1283  CG    .  PRO  A  172  ?   47.14595   59.03273   23.39878  1.000   41.37515  C   ?   A  ?   157  1
  ATOM    1284  CD    .  PRO  A  172  ?   45.84581   58.98236   22.62641  1.000   38.71315  C   ?   A  ?   157  1
  ATOM    1285  N     .  ASN  A  173  ?   44.47305   57.79765   25.84060  1.000   45.67532  N   ?   A  ?   158  1
  ATOM    1286  CA    .  ASN  A  173  ?   44.06897   58.07767   27.20798  1.000   42.79447  C   ?   A  ?   158  1
  ATOM    1287  C     .  ASN  A  173  ?   44.38845   56.87101   28.09298  1.000   49.98919  C   ?   A  ?   158  1
  ATOM    1288  O     .  ASN  A  173  ?   43.95325   55.75336   27.78784  1.000   53.59666  O   ?   A  ?   158  1
  ATOM    1289  CB    .  ASN  A  173  ?   42.57361   58.40981   27.25482  1.000   44.70291  C   ?   A  ?   158  1
  ATOM    1290  CG    .  ASN  A  173  ?   42.03365   58.62414   28.69970  1.000   60.88358  C   ?   A  ?   158  1
  ATOM    1291  OD1   .  ASN  A  173  ?   42.78915   58.61923   29.69493  1.000   56.75665  O   ?   A  ?   158  1
  ATOM    1292  ND2   .  ASN  A  173  ?   40.71161   58.81636   28.80461  1.000   60.49536  N   ?   A  ?   158  1
  ATOM    1293  N     .  PRO  A  174  ?   45.11750   57.04986   29.19185  1.000   45.99212  N   ?   A  ?   159  1
  ATOM    1294  CA    .  PRO  A  174  ?   45.37310   55.91500   30.10839  1.000   41.32072  C   ?   A  ?   159  1
  ATOM    1295  C     .  PRO  A  174  ?   44.13325   55.18771   30.54363  1.000   42.23338  C   ?   A  ?   159  1
  ATOM    1296  O     .  PRO  A  174  ?   44.18264   53.97779   30.81227  1.000   44.84243  O   ?   A  ?   159  1
  ATOM    1297  CB    .  PRO  A  174  ?   46.05931   56.57343   31.31936  1.000   46.82177  C   ?   A  ?   159  1
  ATOM    1298  CG    .  PRO  A  174  ?   46.33583   58.00476   30.90873  1.000   46.21704  C   ?   A  ?   159  1
  ATOM    1299  CD    .  PRO  A  174  ?   46.01011   58.18508   29.44903  1.000   44.70710  C   ?   A  ?   159  1
  ATOM    1300  N     .  ASP  A  175  ?   43.01060   55.89390   30.63625  1.000   43.36412  N   ?   A  ?   160  1
  ATOM    1301  CA    .  ASP  A  175  ?   41.78424   55.25890   31.09785  1.000   38.21987  C   ?   A  ?   160  1
  ATOM    1302  C     .  ASP  A  175  ?   41.33895   54.12875   30.17799  1.000   50.68773  C   ?   A  ?   160  1
  ATOM    1303  O     .  ASP  A  175  ?   40.65990   53.20928   30.63744  1.000   39.73172  O   ?   A  ?   160  1
  ATOM    1304  CB    .  ASP  A  175  ?   40.67090   56.30012   31.21240  1.000   47.91483  C   ?   A  ?   160  1
  ATOM    1305  CG    .  ASP  A  175  ?   40.86488   57.23494   32.40501  1.000   65.34876  C   ?   A  ?   160  1
  ATOM    1306  OD1   .  ASP  A  175  ?   41.59191   56.85723   33.35536  1.000   65.81777  O   ?   A  ?   160  1
  ATOM    1307  OD2   .  ASP  A  175  ?   40.28700   58.34130   32.38980  1.000   70.31343  O   ?   A  ?   160  1
  ATOM    1308  N     .  ILE  A  176  ?   41.65556   54.18995   28.87077  1.000   38.74146  N   ?   A  ?   161  1
  ATOM    1309  CA    .  ILE  A  176  ?   41.20373   53.09178   28.01976  1.000   44.95425  C   ?   A  ?   161  1
  ATOM    1310  C     .  ILE  A  176  ?   42.03813   51.83932   28.29944  1.000   38.31451  C   ?   A  ?   161  1
  ATOM    1311  O     .  ILE  A  176  ?   41.49752   50.74191   28.40767  1.000   40.63241  O   ?   A  ?   161  1
  ATOM    1312  CB    .  ILE  A  176  ?   41.19081   53.49053   26.52319  1.000   39.28160  C   ?   A  ?   161  1
  ATOM    1313  CG1   .  ILE  A  176  ?   40.23626   52.55937   25.75297  1.000   38.03362  C   ?   A  ?   161  1
  ATOM    1314  CG2   .  ILE  A  176  ?   42.60146   53.50471   25.92820  1.000   33.24071  C   ?   A  ?   161  1
  ATOM    1315  CD1   .  ILE  A  176  ?   39.97418   52.97389   24.32918  1.000   33.15422  C   ?   A  ?   161  1
  ATOM    1316  N     .  PHE  A  177  ?   43.34052   51.98951   28.53529  1.000   47.40087  N   ?   A  ?   162  1
  ATOM    1317  CA    .  PHE  A  177  ?   44.14172   50.82908   28.93576  1.000   39.32275  C   ?   A  ?   162  1
  ATOM    1318  C     .  PHE  A  177  ?   43.67426   50.27948   30.27498  1.000   41.34681  C   ?   A  ?   162  1
  ATOM    1319  O     .  PHE  A  177  ?   43.47387   49.06076   30.43870  1.000   46.35492  O   ?   A  ?   162  1
  ATOM    1320  CB    .  PHE  A  177  ?   45.62487   51.19561   28.95944  1.000   34.56896  C   ?   A  ?   162  1
  ATOM    1321  CG    .  PHE  A  177  ?   46.14395   51.60623   27.61131  1.000   41.04522  C   ?   A  ?   162  1
  ATOM    1322  CD1   .  PHE  A  177  ?   46.64273   50.65429   26.71388  1.000   37.85905  C   ?   A  ?   162  1
  ATOM    1323  CD2   .  PHE  A  177  ?   46.04509   52.92592   27.19894  1.000   40.23020  C   ?   A  ?   162  1
  ATOM    1324  CE1   .  PHE  A  177  ?   47.05432   51.03140   25.42644  1.000   39.50310  C   ?   A  ?   162  1
  ATOM    1325  CE2   .  PHE  A  177  ?   46.47539   53.31750   25.94662  1.000   43.74424  C   ?   A  ?   162  1
  ATOM    1326  CZ    .  PHE  A  177  ?   46.98222   52.35407   25.04069  1.000   41.39292  C   ?   A  ?   162  1
  ATOM    1327  N     .  GLN  A  178  ?   43.43831   51.16052   31.23517  1.000   48.16967  N   ?   A  ?   163  1
  ATOM    1328  CA    .  GLN  A  178  ?   42.95907   50.68594   32.53150  1.000   42.58216  C   ?   A  ?   163  1
  ATOM    1329  C     .  GLN  A  178  ?   41.63102   49.94336   32.39444  1.000   42.64087  C   ?   A  ?   163  1
  ATOM    1330  O     .  GLN  A  178  ?   41.40605   48.90911   33.04221  1.000   46.65394  O   ?   A  ?   163  1
  ATOM    1331  CB    .  GLN  A  178  ?   42.84233   51.86397   33.48455  1.000   42.70159  C   ?   A  ?   163  1
  ATOM    1332  CG    .  GLN  A  178  ?   42.17960   51.51504   34.79899  1.000   65.82977  C   ?   A  ?   163  1
  ATOM    1333  CD    .  GLN  A  178  ?   42.15797   52.69822   35.76530  1.000   72.37572  C   ?   A  ?   163  1
  ATOM    1334  OE1   .  GLN  A  178  ?   42.73397   53.76104   35.49528  1.000   59.18244  O   ?   A  ?   163  1
  ATOM    1335  NE2   .  GLN  A  178  ?   41.48605   52.51687   36.88944  1.000   67.77124  N   ?   A  ?   163  1
  ATOM    1336  N     .  TYR  A  179  ?   40.71801   50.45929   31.57176  1.000   44.77910  N   ?   A  ?   164  1
  ATOM    1337  CA    .  TYR  A  179  ?   39.43447   49.78984   31.48089  1.000   39.06851  C   ?   A  ?   164  1
  ATOM    1338  C     .  TYR  A  179  ?   39.59254   48.41335   30.82281  1.000   43.37454  C   ?   A  ?   164  1
  ATOM    1339  O     .  TYR  A  179  ?   38.98468   47.43785   31.26115  1.000   40.02683  O   ?   A  ?   164  1
  ATOM    1340  CB    .  TYR  A  179  ?   38.42800   50.67248   30.73321  1.000   36.36398  C   ?   A  ?   164  1
  ATOM    1341  CG    .  TYR  A  179  ?   37.06069   50.00236   30.62053  1.000   41.60657  C   ?   A  ?   164  1
  ATOM    1342  CD1   .  TYR  A  179  ?   36.09282   50.14608   31.62144  1.000   31.59186  C   ?   A  ?   164  1
  ATOM    1343  CD2   .  TYR  A  179  ?   36.74789   49.19134   29.52853  1.000   36.17998  C   ?   A  ?   164  1
  ATOM    1344  CE1   .  TYR  A  179  ?   34.84490   49.49453   31.53452  1.000   31.52836  C   ?   A  ?   164  1
  ATOM    1345  CE2   .  TYR  A  179  ?   35.51072   48.56272   29.42633  1.000   34.15041  C   ?   A  ?   164  1
  ATOM    1346  CZ    .  TYR  A  179  ?   34.57621   48.70324   30.44188  1.000   38.79623  C   ?   A  ?   164  1
  ATOM    1347  OH    .  TYR  A  179  ?   33.36678   48.06628   30.32613  1.000   38.24778  O   ?   A  ?   164  1
  ATOM    1348  N     .  LEU  A  180  ?   40.42726   48.30671   29.78679  1.000   41.94458  N   ?   A  ?   165  1
  ATOM    1349  CA    .  LEU  A  180  ?   40.63295   47.01067   29.13942  1.000   43.29908  C   ?   A  ?   165  1
  ATOM    1350  C     .  LEU  A  180  ?   41.21484   46.00257   30.12203  1.000   39.49047  C   ?   A  ?   165  1
  ATOM    1351  O     .  LEU  A  180  ?   40.72030   44.87550   30.24344  1.000   41.34818  O   ?   A  ?   165  1
  ATOM    1352  CB    .  LEU  A  180  ?   41.55135   47.17605   27.91438  1.000   39.89320  C   ?   A  ?   165  1
  ATOM    1353  CG    .  LEU  A  180  ?   42.22034   45.89954   27.35463  1.000   47.13866  C   ?   A  ?   165  1
  ATOM    1354  CD1   .  LEU  A  180  ?   41.20704   44.90579   26.80614  1.000   44.71351  C   ?   A  ?   165  1
  ATOM    1355  CD2   .  LEU  A  180  ?   43.28806   46.24430   26.31763  1.000   41.21539  C   ?   A  ?   165  1
  ATOM    1356  N     .  ILE  A  181  ?   42.27427   46.40489   30.83472  1.000   42.61344  N   ?   A  ?   166  1
  ATOM    1357  CA    .  ILE  A  181  ?   42.92904   45.52951   31.79307  1.000   41.15953  C   ?   A  ?   166  1
  ATOM    1358  C     .  ILE  A  181  ?   41.95092   45.03955   32.85218  1.000   52.78979  C   ?   A  ?   166  1
  ATOM    1359  O     .  ILE  A  181  ?   41.99791   43.87003   33.26914  1.000   41.65087  O   ?   A  ?   166  1
  ATOM    1360  CB    .  ILE  A  181  ?   44.12499   46.23753   32.44322  1.000   47.38119  C   ?   A  ?   166  1
  ATOM    1361  CG1   .  ILE  A  181  ?   45.25418   46.42678   31.42969  1.000   36.75824  C   ?   A  ?   166  1
  ATOM    1362  CG2   .  ILE  A  181  ?   44.56480   45.41342   33.65425  1.000   38.18088  C   ?   A  ?   166  1
  ATOM    1363  CD1   .  ILE  A  181  ?   46.19666   47.48406   31.84646  1.000   45.41421  C   ?   A  ?   166  1
  ATOM    1364  N     .  SER  A  182  ?   41.06661   45.92586   33.32155  1.000   44.91071  N   ?   A  ?   167  1
  ATOM    1365  CA    .  SER  A  182  ?   40.09970   45.54241   34.34429  1.000   35.15481  C   ?   A  ?   167  1
  ATOM    1366  C     .  SER  A  182  ?   38.94959   44.74590   33.75651  1.000   52.33057  C   ?   A  ?   167  1
  ATOM    1367  O     .  SER  A  182  ?   38.51234   43.75221   34.34142  1.000   48.90379  O   ?   A  ?   167  1
  ATOM    1368  CB    .  SER  A  182  ?   39.55631   46.79443   35.03247  1.000   45.63008  C   ?   A  ?   167  1
  ATOM    1369  OG    .  SER  A  182  ?   38.32091   46.48482   35.66859  1.000   61.61237  O   ?   A  ?   167  1
  ATOM    1370  N     .  SER  A  183  ?   38.40724   45.20685   32.62142  1.000   43.33651  N   ?   A  ?   168  1
  ATOM    1371  CA    .  SER  A  183  ?   37.28984   44.51553   32.00067  1.000   38.89804  C   ?   A  ?   168  1
  ATOM    1372  C     .  SER  A  183  ?   37.63621   43.06697   31.71611  1.000   43.79867  C   ?   A  ?   168  1
  ATOM    1373  O     .  SER  A  183  ?   36.83724   42.17121   31.95850  1.000   43.47558  O   ?   A  ?   168  1
  ATOM    1374  CB    .  SER  A  183  ?   36.90186   45.21580   30.69779  1.000   33.73903  C   ?   A  ?   168  1
  ATOM    1375  OG    .  SER  A  183  ?   35.75533   44.57923   30.16055  1.000   41.63687  O   ?   A  ?   168  1
  ATOM    1376  N     .  ALA  A  184  ?   38.80616   42.82891   31.14644  1.000   48.05316  N   ?   A  ?   169  1
  ATOM    1377  CA    .  ALA  A  184  ?   39.17834   41.50830   30.66764  1.000   55.11032  C   ?   A  ?   169  1
  ATOM    1378  C     .  ALA  A  184  ?   40.00646   40.71995   31.67459  1.000   49.79421  C   ?   A  ?   169  1
  ATOM    1379  O     .  ALA  A  184  ?   40.40913   39.59902   31.37086  1.000   61.89583  O   ?   A  ?   169  1
  ATOM    1380  CB    .  ALA  A  184  ?   39.95059   41.62510   29.34331  1.000   48.73395  C   ?   A  ?   169  1
  ATOM    1381  N     .  SER  A  185  ?   40.26415   41.26747   32.86229  1.000   51.49056  N   ?   A  ?   170  1
  ATOM    1382  CA    .  SER  A  185  ?   41.10409   40.59027   33.85873  1.000   52.70254  C   ?   A  ?   170  1
  ATOM    1383  C     .  SER  A  185  ?   42.47319   40.23672   33.28436  1.000   53.16972  C   ?   A  ?   170  1
  ATOM    1384  O     .  SER  A  185  ?   42.94567   39.11051   33.39237  1.000   56.72131  O   ?   A  ?   170  1
  ATOM    1385  CB    .  SER  A  185  ?   40.41210   39.33947   34.37756  1.000   42.85432  C   ?   A  ?   170  1
  ATOM    1386  OG    .  SER  A  185  ?   39.11395   39.65308   34.79421  1.000   56.32249  O   ?   A  ?   170  1
  ATOM    1387  N     .  ILE  A  186  ?   43.12370   41.20844   32.67438  1.000   51.86237  N   ?   A  ?   171  1
  ATOM    1388  CA    .  ILE  A  186  ?   44.36695   40.91140   31.99054  1.000   55.09405  C   ?   A  ?   171  1
  ATOM    1389  C     .  ILE  A  186  ?   45.49628   40.85351   33.00165  1.000   49.65090  C   ?   A  ?   171  1
  ATOM    1390  O     .  ILE  A  186  ?   45.63094   41.73238   33.85867  1.000   51.65583  O   ?   A  ?   171  1
  ATOM    1391  CB    .  ILE  A  186  ?   44.64550   41.94238   30.89062  1.000   40.39086  C   ?   A  ?   171  1
  ATOM    1392  CG1   .  ILE  A  186  ?   43.69539   41.69589   29.73600  1.000   51.44123  C   ?   A  ?   171  1
  ATOM    1393  CG2   .  ILE  A  186  ?   46.07366   41.82810   30.42190  1.000   44.65855  C   ?   A  ?   171  1
  ATOM    1394  CD1   .  ILE  A  186  ?   43.78510   42.73327   28.66858  1.000   57.39502  C   ?   A  ?   171  1
  ATOM    1395  N     .  ASN  A  187  ?   46.32069   39.82341   32.89177  1.000   58.01271  N   ?   A  ?   172  1
  ATOM    1396  CA    .  ASN  A  187  ?   47.59554   39.77372   33.59254  1.000   47.56223  C   ?   A  ?   172  1
  ATOM    1397  C     .  ASN  A  187  ?   48.63566   40.45100   32.71436  1.000   54.05344  C   ?   A  ?   172  1
  ATOM    1398  O     .  ASN  A  187  ?   49.12986   39.86768   31.74737  1.000   55.00449  O   ?   A  ?   172  1
  ATOM    1399  CB    .  ASN  A  187  ?   47.97288   38.33809   33.89569  1.000   49.85373  C   ?   A  ?   172  1
  ATOM    1400  CG    .  ASN  A  187  ?   49.16289   38.25166   34.81388  1.000   74.26833  C   ?   A  ?   172  1
  ATOM    1401  OD1   .  ASN  A  187  ?   50.02984   39.14121   34.81774  1.000   62.28922  O   ?   A  ?   172  1
  ATOM    1402  ND2   .  ASN  A  187  ?   49.21434   37.18762   35.61788  1.000   80.60711  N   ?   A  ?   172  1
  ATOM    1403  N     .  THR  A  188  ?   48.98477   41.68631   33.04764  1.000   49.35164  N   ?   A  ?   173  1
  ATOM    1404  CA    .  THR  A  188  ?   49.81039   42.46018   32.13291  1.000   51.42276  C   ?   A  ?   173  1
  ATOM    1405  C     .  THR  A  188  ?   51.18706   41.85134   31.92631  1.000   52.80159  C   ?   A  ?   173  1
  ATOM    1406  O     .  THR  A  188  ?   51.86454   42.17613   30.93070  1.000   49.90139  O   ?   A  ?   173  1
  ATOM    1407  CB    .  THR  A  188  ?   49.96442   43.91016   32.62578  1.000   54.25538  C   ?   A  ?   173  1
  ATOM    1408  OG1   .  THR  A  188  ?   50.67570   43.91483   33.86483  1.000   54.31760  O   ?   A  ?   173  1
  ATOM    1409  CG2   .  THR  A  188  ?   48.61502   44.57756   32.79371  1.000   45.62741  C   ?   A  ?   173  1
  ATOM    1410  N     .  LYS  A  189  ?   51.64082   41.00558   32.85018  1.000   54.52757  N   ?   A  ?   174  1
  ATOM    1411  CA    .  LYS  A  189  ?   53.01033   40.51322   32.74344  1.000   50.74370  C   ?   A  ?   174  1
  ATOM    1412  C     .  LYS  A  189  ?   53.17297   39.63234   31.51341  1.000   58.76959  C   ?   A  ?   174  1
  ATOM    1413  O     .  LYS  A  189  ?   54.21162   39.68153   30.84368  1.000   52.33463  O   ?   A  ?   174  1
  ATOM    1414  CB    .  LYS  A  189  ?   53.39421   39.75935   34.01256  1.000   60.02197  C   ?   A  ?   174  1
  ATOM    1415  CG    .  LYS  A  189  ?   54.88643   39.65418   34.25080  1.000   71.50435  C   ?   A  ?   174  1
  ATOM    1416  CD    .  LYS  A  189  ?   55.17226   38.63073   35.37751  1.000  100.02542  C   ?   A  ?   174  1
  ATOM    1417  CE    .  LYS  A  189  ?   56.60196   38.07904   35.31189  1.000  105.57801  C   ?   A  ?   174  1
  ATOM    1418  NZ    .  LYS  A  189  ?   56.86514   37.04569   36.35268  1.000  120.12278  N   ?   A  ?   174  1
  ATOM    1419  N     .  SER  A  190  ?   52.15020   38.83811   31.19384  1.000   41.79629  N   ?   A  ?   175  1
  ATOM    1420  CA    .  SER  A  190  ?   52.14888   37.97695   30.01967  1.000   59.07297  C   ?   A  ?   175  1
  ATOM    1421  C     .  SER  A  190  ?   51.28519   38.55768   28.89818  1.000   58.51044  C   ?   A  ?   175  1
  ATOM    1422  O     .  SER  A  190  ?   50.57160   37.82293   28.19598  1.000   49.92985  O   ?   A  ?   175  1
  ATOM    1423  CB    .  SER  A  190  ?   51.67815   36.57271   30.39413  1.000   45.37087  C   ?   A  ?   175  1
  ATOM    1424  OG    .  SER  A  190  ?   50.34358   36.62036   30.87073  1.000   72.98683  O   ?   A  ?   175  1
  ATOM    1425  N     .  THR  A  191  ?   51.32874   39.87397   28.70823  1.000   51.72622  N   ?   A  ?   176  1
  ATOM    1426  CA    .  THR  A  191  ?   50.52776   40.52647   27.68619  1.000   39.04237  C   ?   A  ?   176  1
  ATOM    1427  C     .  THR  A  191  ?   51.45008   41.34117   26.81580  1.000   48.23156  C   ?   A  ?   176  1
  ATOM    1428  O     .  THR  A  191  ?   52.32122   42.06217   27.32772  1.000   44.42577  O   ?   A  ?   176  1
  ATOM    1429  CB    .  THR  A  191  ?   49.44754   41.42615   28.28398  1.000   44.20045  C   ?   A  ?   176  1
  ATOM    1430  OG1   .  THR  A  191  ?   48.57178   40.62895   29.07769  1.000   41.47757  O   ?   A  ?   176  1
  ATOM    1431  CG2   .  THR  A  191  ?   48.62298   42.10049   27.16504  1.000   44.09596  C   ?   A  ?   176  1
  ATOM    1432  N     .  ILE  A  192  ?   51.27318   41.21469   25.49996  1.000   40.78758  N   ?   A  ?   177  1
  ATOM    1433  CA    .  ILE  A  192  ?   52.01953   42.05850   24.57449  1.000   41.45179  C   ?   A  ?   177  1
  ATOM    1434  C     .  ILE  A  192  ?   51.01602   42.82616   23.72399  1.000   39.45926  C   ?   A  ?   177  1
  ATOM    1435  O     .  ILE  A  192  ?   49.88368   42.38212   23.50178  1.000   39.34974  O   ?   A  ?   177  1
  ATOM    1436  CB    .  ILE  A  192  ?   53.01402   41.22778   23.72344  1.000   48.89386  C   ?   A  ?   177  1
  ATOM    1437  CG1   .  ILE  A  192  ?   53.76119   42.10433   22.74701  1.000   36.89307  C   ?   A  ?   177  1
  ATOM    1438  CG2   .  ILE  A  192  ?   52.32738   40.03394   23.01226  1.000   33.77274  C   ?   A  ?   177  1
  ATOM    1439  CD1   .  ILE  A  192  ?   55.07989   41.47202   22.30272  1.000   43.17249  C   ?   A  ?   177  1
  ATOM    1440  N     .  PHE  A  193  ?   51.41902   44.01143   23.29763  1.000   35.66842  N   ?   A  ?   178  1
  ATOM    1441  CA    .  PHE  A  193  ?   50.51885   44.92939   22.63521  1.000   40.69595  C   ?   A  ?   178  1
  ATOM    1442  C     .  PHE  A  193  ?   51.15976   45.35705   21.32033  1.000   42.19102  C   ?   A  ?   178  1
  ATOM    1443  O     .  PHE  A  193  ?   52.29165   45.83911   21.31796  1.000   47.09549  O   ?   A  ?   178  1
  ATOM    1444  CB    .  PHE  A  193  ?   50.22067   46.13853   23.55060  1.000   35.96097  C   ?   A  ?   178  1
  ATOM    1445  CG    .  PHE  A  193  ?   49.41301   47.20581   22.89907  1.000   38.88736  C   ?   A  ?   178  1
  ATOM    1446  CD1   .  PHE  A  193  ?   48.26737   46.87864   22.16521  1.000   62.47528  C   ?   A  ?   178  1
  ATOM    1447  CD2   .  PHE  A  193  ?   49.79370   48.52420   22.97062  1.000   42.44238  C   ?   A  ?   178  1
  ATOM    1448  CE1   .  PHE  A  193  ?   47.50799   47.86428   21.53476  1.000   54.03421  C   ?   A  ?   178  1
  ATOM    1449  CE2   .  PHE  A  193  ?   49.01220   49.53552   22.37237  1.000   50.28669  C   ?   A  ?   178  1
  ATOM    1450  CZ    .  PHE  A  193  ?   47.87497   49.20996   21.67569  1.000   47.18158  C   ?   A  ?   178  1
  ATOM    1451  N     .  ILE  A  194  ?   50.44097   45.18477   20.21548  1.000   43.88054  N   ?   A  ?   179  1
  ATOM    1452  CA    .  ILE  A  194  ?   50.95532   45.44851   18.86997  1.000   45.44464  C   ?   A  ?   179  1
  ATOM    1453  C     .  ILE  A  194  ?   50.30835   46.71515   18.32254  1.000   43.04813  C   ?   A  ?   179  1
  ATOM    1454  O     .  ILE  A  194  ?   49.08170   46.79492   18.15392  1.000   41.82073  O   ?   A  ?   179  1
  ATOM    1455  CB    .  ILE  A  194  ?   50.67760   44.26603   17.93174  1.000   48.05164  C   ?   A  ?   179  1
  ATOM    1456  CG1   .  ILE  A  194  ?   51.20465   42.95342   18.52739  1.000   40.47753  C   ?   A  ?   179  1
  ATOM    1457  CG2   .  ILE  A  194  ?   51.24526   44.56562   16.56604  1.000   43.11030  C   ?   A  ?   179  1
  ATOM    1458  CD1   .  ILE  A  194  ?   50.72524   41.68941   17.78658  1.000   44.37231  C   ?   A  ?   179  1
  ATOM    1459  N     .  ASP  A  195  ?   51.11990   47.69721   18.00243  1.000   40.53426  N   ?   A  ?   180  1
  ATOM    1460  CA    .  ASP  A  195  ?   50.51817   48.93757   17.55721  1.000   45.88158  C   ?   A  ?   180  1
  ATOM    1461  C     .  ASP  A  195  ?   51.59241   49.62055   16.74280  1.000   41.94858  C   ?   A  ?   180  1
  ATOM    1462  O     .  ASP  A  195  ?   52.76776   49.28309   16.86548  1.000   54.09341  O   ?   A  ?   180  1
  ATOM    1463  CB    .  ASP  A  195  ?   50.02356   49.78043   18.76239  1.000   43.63978  C   ?   A  ?   180  1
  ATOM    1464  CG    .  ASP  A  195  ?   49.12147   50.95806   18.35364  1.000   51.96876  C   ?   A  ?   180  1
  ATOM    1465  OD1   .  ASP  A  195  ?   49.56129   51.79702   17.56233  1.000   53.08856  O   ?   A  ?   180  1
  ATOM    1466  OD2   .  ASP  A  195  ?   47.95704   51.05975   18.82782  1.000   54.87473  O   ?   A  ?   180  1
  ATOM    1467  N     .  ASP  A  196  ?   51.18015   50.52552   15.86190  1.000   45.35553  N   ?   A  ?   181  1
  ATOM    1468  CA    .  ASP  A  196  ?   52.13526   51.31914   15.09062  1.000   49.34918  C   ?   A  ?   181  1
  ATOM    1469  C     .  ASP  A  196  ?   52.43374   52.69145   15.69723  1.000   53.88501  C   ?   A  ?   181  1
  ATOM    1470  O     .  ASP  A  196  ?   53.44250   53.29122   15.32663  1.000   65.52990  O   ?   A  ?   181  1
  ATOM    1471  CB    .  ASP  A  196  ?   51.64755   51.51617   13.64126  1.000   48.69365  C   ?   A  ?   181  1
  ATOM    1472  CG    .  ASP  A  196  ?   50.45028   52.46517   13.53757  1.000   63.26013  C   ?   A  ?   181  1
  ATOM    1473  OD1   .  ASP  A  196  ?   49.41703   52.28383   14.23204  1.000   68.90608  O   ?   A  ?   181  1
  ATOM    1474  OD2   .  ASP  A  196  ?   50.54456   53.40978   12.73932  1.000   79.82712  O   ?   A  ?   181  1
  ATOM    1475  N     .  LYS  A  197  ?   51.59845   53.21603   16.60522  1.000   55.79239  N   ?   A  ?   182  1
  ATOM    1476  CA    .  LYS  A  197  ?   51.82239   54.54937   17.15957  1.000   54.78860  C   ?   A  ?   182  1
  ATOM    1477  C     .  LYS  A  197  ?   52.62145   54.44164   18.45161  1.000   63.42344  C   ?   A  ?   182  1
  ATOM    1478  O     .  LYS  A  197  ?   52.22284   53.74183   19.39810  1.000   60.77637  O   ?   A  ?   182  1
  ATOM    1479  CB    .  LYS  A  197  ?   50.52361   55.32202   17.42899  1.000   52.94265  C   ?   A  ?   182  1
  ATOM    1480  CG    .  LYS  A  197  ?   49.46767   55.35823   16.34591  1.000   70.23585  C   ?   A  ?   182  1
  ATOM    1481  CD    .  LYS  A  197  ?   49.99954   55.66279   14.94314  1.000   83.92486  C   ?   A  ?   182  1
  ATOM    1482  CE    .  LYS  A  197  ?   48.85272   55.92633   13.91383  1.000   97.28883  C   ?   A  ?   182  1
  ATOM    1483  NZ    .  LYS  A  197  ?   47.76127   54.88849   13.86160  1.000   97.25922  N   ?   A  ?   182  1
  ATOM    1484  N     .  SER  A  198  ?   53.73449   55.17178   18.49956  1.000   57.88405  N   ?   A  ?   183  1
  ATOM    1485  CA    .  SER  A  198  ?   54.60192   55.09527   19.66266  1.000   61.14036  C   ?   A  ?   183  1
  ATOM    1486  C     .  SER  A  198  ?   53.90054   55.55542   20.93947  1.000   63.21587  C   ?   A  ?   183  1
  ATOM    1487  O     .  SER  A  198  ?   54.16021   55.00318   22.02585  1.000   52.71452  O   ?   A  ?   183  1
  ATOM    1488  CB    .  SER  A  198  ?   55.86399   55.91360   19.41429  1.000   57.56010  C   ?   A  ?   183  1
  ATOM    1489  OG    .  SER  A  198  ?   56.96489   55.02656   19.31544  1.000   68.57155  O   ?   A  ?   183  1
  ATOM    1490  N     .  GLU  A  199  ?   53.01602   56.55521   20.85101  1.000   49.71217  N   ?   A  ?   184  1
  ATOM    1491  CA    .  GLU  A  199  ?   52.43665   57.00876   22.10701  1.000   49.16249  C   ?   A  ?   184  1
  ATOM    1492  C     .  GLU  A  199  ?   51.41403   56.02576   22.66569  1.000   55.70285  C   ?   A  ?   184  1
  ATOM    1493  O     .  GLU  A  199  ?   51.21672   56.00439   23.88691  1.000   51.70860  O   ?   A  ?   184  1
  ATOM    1494  CB    .  GLU  A  199  ?   51.84788   58.40835   21.97760  1.000   48.53098  C   ?   A  ?   184  1
  ATOM    1495  CG    .  GLU  A  199  ?   50.88766   58.62629   20.86316  1.000   71.12629  C   ?   A  ?   184  1
  ATOM    1496  CD    .  GLU  A  199  ?   50.07827   59.89048   21.08476  1.000   78.96336  C   ?   A  ?   184  1
  ATOM    1497  OE1   .  GLU  A  199  ?   50.38387   60.60587   22.08355  1.000   70.24537  O   ?   A  ?   184  1
  ATOM    1498  OE2   .  GLU  A  199  ?   49.14315   60.15242   20.27899  1.000   87.65084  O   ?   A  ?   184  1
  ATOM    1499  N     .  ASN  A  200  ?   50.81588   55.15445   21.83574  1.000   47.75011  N   ?   A  ?   185  1
  ATOM    1500  CA    .  ASN  A  200  ?   49.95983   54.12476   22.41595  1.000   37.46493  C   ?   A  ?   185  1
  ATOM    1501  C     .  ASN  A  200  ?   50.79884   53.09558   23.14853  1.000   43.11551  C   ?   A  ?   185  1
  ATOM    1502  O     .  ASN  A  200  ?   50.43219   52.63989   24.24698  1.000   43.35617  O   ?   A  ?   185  1
  ATOM    1503  CB    .  ASN  A  200  ?   49.08771   53.44638   21.34444  1.000   39.11757  C   ?   A  ?   185  1
  ATOM    1504  CG    .  ASN  A  200  ?   48.10132   54.39602   20.70758  1.000   50.14625  C   ?   A  ?   185  1
  ATOM    1505  OD1   .  ASN  A  200  ?   47.70472   55.40301   21.30659  1.000   50.87067  O   ?   A  ?   185  1
  ATOM    1506  ND2   .  ASN  A  200  ?   47.70486   54.09472   19.48067  1.000   42.45160  N   ?   A  ?   185  1
  ATOM    1507  N     .  LEU  A  201  ?   51.93674   52.73597   22.55238  1.000   43.53600  N   ?   A  ?   186  1
  ATOM    1508  CA    .  LEU  A  201  ?   52.79556   51.68369   23.08504  1.000   51.29517  C   ?   A  ?   186  1
  ATOM    1509  C     .  LEU  A  201  ?   53.39701   52.09262   24.41847  1.000   42.87242  C   ?   A  ?   186  1
  ATOM    1510  O     .  LEU  A  201  ?   53.44276   51.28547   25.35459  1.000   40.58746  O   ?   A  ?   186  1
  ATOM    1511  CB    .  LEU  A  201  ?   53.90338   51.34522   22.06498  1.000   41.62683  C   ?   A  ?   186  1
  ATOM    1512  CG    .  LEU  A  201  ?   53.41639   50.67984   20.77806  1.000   49.63693  C   ?   A  ?   186  1
  ATOM    1513  CD1   .  LEU  A  201  ?   54.48561   50.67037   19.69271  1.000   43.29264  C   ?   A  ?   186  1
  ATOM    1514  CD2   .  LEU  A  201  ?   52.90069   49.26923   21.10061  1.000   46.85674  C   ?   A  ?   186  1
  ATOM    1515  N     .  GLN  A  202  ?   53.82824   53.35523   24.51569  1.000   43.35255  N   ?   A  ?   187  1
  ATOM    1516  CA    .  GLN  A  202  ?   54.37958   53.91500   25.75500  1.000   50.13319  C   ?   A  ?   187  1
  ATOM    1517  C     .  GLN  A  202  ?   53.33912   53.94164   26.87061  1.000   55.10556  C   ?   A  ?   187  1
  ATOM    1518  O     .  GLN  A  202  ?   53.64035   53.64471   28.04090  1.000   53.38514  O   ?   A  ?   187  1
  ATOM    1519  CB    .  GLN  A  202  ?   54.89596   55.33390   25.47160  1.000   52.74236  C   ?   A  ?   187  1
  ATOM    1520  CG    .  GLN  A  202  ?   55.24644   56.13545   26.71324  1.000   72.72848  C   ?   A  ?   187  1
  ATOM    1521  CD    .  GLN  A  202  ?   56.58554   55.70413   27.32241  1.000   74.96882  C   ?   A  ?   187  1
  ATOM    1522  OE1   .  GLN  A  202  ?   56.66243   54.71704   28.09265  1.000   62.05150  O   ?   A  ?   187  1
  ATOM    1523  NE2   .  GLN  A  202  ?   57.65003   56.42244   26.95294  1.000   51.29250  N   ?   A  ?   187  1
  ATOM    1524  N     .  GLU  A  203  ?   52.10134   54.28061   26.51827  1.000   46.02970  N   ?   A  ?   188  1
  ATOM    1525  CA    .  GLU  A  203  ?   51.03602   54.26928   27.50808  1.000   46.11015  C   ?   A  ?   188  1
  ATOM    1526  C     .  GLU  A  203  ?   50.78124   52.85293   27.99803  1.000   46.75773  C   ?   A  ?   188  1
  ATOM    1527  O     .  GLU  A  203  ?   50.53054   52.63755   29.18745  1.000   51.54755  O   ?   A  ?   188  1
  ATOM    1528  CB    .  GLU  A  203  ?   49.77323   54.91171   26.90928  1.000   45.63910  C   ?   A  ?   188  1
  ATOM    1529  CG    .  GLU  A  203  ?   48.73692   55.37166   27.90722  1.000   58.28599  C   ?   A  ?   188  1
  ATOM    1530  CD    .  GLU  A  203  ?   49.35480   56.25664   28.99852  1.000   66.32237  C   ?   A  ?   188  1
  ATOM    1531  OE1   .  GLU  A  203  ?   49.32636   55.84008   30.17450  1.000   58.59136  O   ?   A  ?   188  1
  ATOM    1532  OE2   .  GLU  A  203  ?   49.90913   57.33351   28.65827  1.000   53.35514  O   ?   A  ?   188  1
  ATOM    1533  N     .  ALA  A  204  ?   50.87904   51.86362   27.10610  1.000   45.49424  N   ?   A  ?   189  1
  ATOM    1534  CA    .  ALA  A  204  ?   50.64026   50.47868   27.52104  1.000   46.72908  C   ?   A  ?   189  1
  ATOM    1535  C     .  ALA  A  204  ?   51.80998   49.91205   28.33464  1.000   46.21852  C   ?   A  ?   189  1
  ATOM    1536  O     .  ALA  A  204  ?   51.59900   49.14190   29.28165  1.000   43.76981  O   ?   A  ?   189  1
  ATOM    1537  CB    .  ALA  A  204  ?   50.36628   49.59525   26.29033  1.000   48.68631  C   ?   A  ?   189  1
  ATOM    1538  N     .  ALA  A  205  ?   53.04924   50.24365   27.95760  1.000   42.37401  N   ?   A  ?   190  1
  ATOM    1539  CA    .  ALA  A  205  ?   54.20009   49.77551   28.73642  1.000   54.28720  C   ?   A  ?   190  1
  ATOM    1540  C     .  ALA  A  205  ?   54.15020   50.30510   30.17424  1.000   53.42788  C   ?   A  ?   190  1
  ATOM    1541  O     .  ALA  A  205  ?   54.48110   49.58300   31.12233  1.000   48.37181  O   ?   A  ?   190  1
  ATOM    1542  CB    .  ALA  A  205  ?   55.50774   50.18410   28.05280  1.000   33.78018  C   ?   A  ?   190  1
  ATOM    1543  N     .  ASN  A  206  ?   53.70177   51.55455   30.35883  1.000   52.31064  N   ?   A  ?   191  1
  ATOM    1544  CA    .  ASN  A  206  ?   53.57243   52.08417   31.71217  1.000   53.98253  C   ?   A  ?   191  1
  ATOM    1545  C     .  ASN  A  206  ?   52.46606   51.41379   32.49724  1.000   47.22317  C   ?   A  ?   191  1
  ATOM    1546  O     .  ASN  A  206  ?   52.33291   51.68682   33.68341  1.000   61.93718  O   ?   A  ?   191  1
  ATOM    1547  CB    .  ASN  A  206  ?   53.37920   53.60231   31.67691  1.000   42.86951  C   ?   A  ?   191  1
  ATOM    1548  CG    .  ASN  A  206  ?   54.66492   54.30272   31.33947  1.000   47.19882  C   ?   A  ?   191  1
  ATOM    1549  OD1   .  ASN  A  206  ?   55.74795   53.67534   31.37248  1.000   47.46280  O   ?   A  ?   191  1
  ATOM    1550  ND2   .  ASN  A  206  ?   54.58347   55.58075   30.99161  1.000   46.83457  N   ?   A  ?   191  1
  ATOM    1551  N     .  PHE  A  207  ?   51.68662   50.53641   31.88522  1.000   51.78697  N   ?   A  ?   192  1
  ATOM    1552  CA    .  PHE  A  207  ?   50.80772   49.64870   32.62304  1.000   37.87047  C   ?   A  ?   192  1
  ATOM    1553  C     .  PHE  A  207  ?   51.43945   48.28379   32.78566  1.000   54.36493  C   ?   A  ?   192  1
  ATOM    1554  O     .  PHE  A  207  ?   50.78984   47.35119   33.28142  1.000   48.50593  O   ?   A  ?   192  1
  ATOM    1555  CB    .  PHE  A  207  ?   49.46077   49.53158   31.92189  1.000   48.11917  C   ?   A  ?   192  1
  ATOM    1556  CG    .  PHE  A  207  ?   48.47830   50.66161   32.24285  1.000   50.45548  C   ?   A  ?   192  1
  ATOM    1557  CD1   .  PHE  A  207  ?   47.65912   50.58997   33.36032  1.000   41.26521  C   ?   A  ?   192  1
  ATOM    1558  CD2   .  PHE  A  207  ?   48.33757   51.74312   31.38976  1.000   45.66981  C   ?   A  ?   192  1
  ATOM    1559  CE1   .  PHE  A  207  ?   46.74939   51.58788   33.65122  1.000   50.01976  C   ?   A  ?   192  1
  ATOM    1560  CE2   .  PHE  A  207  ?   47.42495   52.76282   31.67597  1.000   56.57755  C   ?   A  ?   192  1
  ATOM    1561  CZ    .  PHE  A  207  ?   46.61562   52.67633   32.82229  1.000   40.24135  C   ?   A  ?   192  1
  ATOM    1562  N     .  GLY  A  208  ?   52.69808   48.14092   32.35484  1.000   53.44460  N   ?   A  ?   193  1
  ATOM    1563  CA    .  GLY  A  208  ?   53.38649   46.86989   32.44789  1.000   61.04422  C   ?   A  ?   193  1
  ATOM    1564  C     .  GLY  A  208  ?   53.21168   45.91424   31.27872  1.000   53.36724  C   ?   A  ?   193  1
  ATOM    1565  O     .  GLY  A  208  ?   53.72534   44.79449   31.35618  1.000   50.06715  O   ?   A  ?   193  1
  ATOM    1566  N     .  ILE  A  209  ?   52.50371   46.31731   30.20181  1.000   54.94749  N   ?   A  ?   194  1
  ATOM    1567  CA    .  ILE  A  209  ?   52.31585   45.48081   29.01274  1.000   43.05605  C   ?   A  ?   194  1
  ATOM    1568  C     .  ILE  A  209  ?   53.55594   45.59433   28.13452  1.000   44.71496  C   ?   A  ?   194  1
  ATOM    1569  O     .  ILE  A  209  ?   54.07832   46.69432   27.91679  1.000   44.80774  O   ?   A  ?   194  1
  ATOM    1570  CB    .  ILE  A  209  ?   51.03645   45.90470   28.25246  1.000   47.02481  C   ?   A  ?   194  1
  ATOM    1571  CG1   .  ILE  A  209  ?   49.81146   45.80094   29.17738  1.000   45.01742  C   ?   A  ?   194  1
  ATOM    1572  CG2   .  ILE  A  209  ?   50.84208   45.09439   26.87545  1.000   44.70501  C   ?   A  ?   194  1
  ATOM    1573  CD1   .  ILE  A  209  ?   48.57320   46.59042   28.70279  1.000   42.16717  C   ?   A  ?   194  1
  ATOM    1574  N     .  SER  A  210  ?   54.03738   44.47041   27.60682  1.000   51.60588  N   ?   A  ?   195  1
  ATOM    1575  CA    .  SER  A  210  ?   55.16230   44.57483   26.67651  1.000   58.17427  C   ?   A  ?   195  1
  ATOM    1576  C     .  SER  A  210  ?   54.68184   45.06447   25.31818  1.000   41.44111  C   ?   A  ?   195  1
  ATOM    1577  O     .  SER  A  210  ?   53.51394   44.90523   24.95705  1.000   45.21868  O   ?   A  ?   195  1
  ATOM    1578  CB    .  SER  A  210  ?   55.89519   43.24253   26.52654  1.000   54.96891  C   ?   A  ?   195  1
  ATOM    1579  OG    .  SER  A  210  ?   56.30712   42.73200   27.78724  1.000   51.35817  O   ?   A  ?   195  1
  ATOM    1580  N     .  THR  A  211  ?   55.58860   45.68568   24.56680  1.000   43.76348  N   ?   A  ?   196  1
  ATOM    1581  CA    .  THR  A  211  ?   55.18327   46.38544   23.36637  1.000   45.40861  C   ?   A  ?   196  1
  ATOM    1582  C     .  THR  A  211  ?   55.84339   45.80040   22.11960  1.000   61.69382  C   ?   A  ?   196  1
  ATOM    1583  O     .  THR  A  211  ?   56.94800   45.24869   22.17500  1.000   56.10872  O   ?   A  ?   196  1
  ATOM    1584  CB    .  THR  A  211  ?   55.50456   47.85274   23.48044  1.000   53.10742  C   ?   A  ?   196  1
  ATOM    1585  OG1   .  THR  A  211  ?   56.89578   47.98825   23.74467  1.000   55.71520  O   ?   A  ?   196  1
  ATOM    1586  CG2   .  THR  A  211  ?   54.67713   48.50649   24.63566  1.000   50.58865  C   ?   A  ?   196  1
  ATOM    1587  N     .  LEU  A  212  ?   55.15145   45.94713   20.98248  1.000   51.99468  N   ?   A  ?   197  1
  ATOM    1588  CA    .  LEU  A  212  ?   55.63911   45.49064   19.67604  1.000   46.09212  C   ?   A  ?   197  1
  ATOM    1589  C     .  LEU  A  212  ?   55.24376   46.55041   18.65129  1.000   46.90162  C   ?   A  ?   197  1
  ATOM    1590  O     .  LEU  A  212  ?   54.07131   46.65382   18.27839  1.000   47.94496  O   ?   A  ?   197  1
  ATOM    1591  CB    .  LEU  A  212  ?   55.07104   44.12283   19.31985  1.000   46.66644  C   ?   A  ?   197  1
  ATOM    1592  CG    .  LEU  A  212  ?   55.72046   43.37904   18.13892  1.000   62.15367  C   ?   A  ?   197  1
  ATOM    1593  CD1   .  LEU  A  212  ?   57.24656   43.25539   18.30541  1.000   47.26673  C   ?   A  ?   197  1
  ATOM    1594  CD2   .  LEU  A  212  ?   55.06039   41.97740   17.96000  1.000   48.15888  C   ?   A  ?   197  1
  ATOM    1595  N     .  LYS  A  213  ?   56.21308   47.35921   18.22710  1.000   50.87472  N   ?   A  ?   198  1
  ATOM    1596  CA    .  LYS  A  213  ?   55.93577   48.43710   17.28528  1.000   50.77596  C   ?   A  ?   198  1
  ATOM    1597  C     .  LYS  A  213  ?   55.91989   47.85839   15.88469  1.000   62.51841  C   ?   A  ?   198  1
  ATOM    1598  O     .  LYS  A  213  ?   56.93268   47.30941   15.43190  1.000   69.06997  O   ?   A  ?   198  1
  ATOM    1599  CB    .  LYS  A  213  ?   56.97424   49.56037   17.37898  1.000   42.96562  C   ?   A  ?   198  1
  ATOM    1600  CG    .  LYS  A  213  ?   56.46410   50.84919   16.70226  1.000   60.41104  C   ?   A  ?   198  1
  ATOM    1601  CD    .  LYS  A  213  ?   57.43745   52.02729   16.74945  1.000   49.81707  C   ?   A  ?   198  1
  ATOM    1602  CE    .  LYS  A  213  ?   56.88055   53.20490   15.92855  1.000   56.74721  C   ?   A  ?   198  1
  ATOM    1603  NZ    .  LYS  A  213  ?   57.68846   54.45815   16.05060  1.000   76.85894  N   ?   A  ?   198  1
  ATOM    1604  N     .  TYR  A  214  ?   54.77696   47.97567   15.20528  1.000   56.46070  N   ?   A  ?   199  1
  ATOM    1605  CA    .  TYR  A  214  ?   54.61897   47.50611   13.83000  1.000   57.76598  C   ?   A  ?   199  1
  ATOM    1606  C     .  TYR  A  214  ?   55.11555   48.58473   12.87234  1.000   52.19506  C   ?   A  ?   199  1
  ATOM    1607  O     .  TYR  A  214  ?   54.46538   49.61557   12.70989  1.000   64.57320  O   ?   A  ?   199  1
  ATOM    1608  CB    .  TYR  A  214  ?   53.15608   47.15380   13.55110  1.000   65.76375  C   ?   A  ?   199  1
  ATOM    1609  CG    .  TYR  A  214  ?   52.90949   46.61399   12.15367  1.000   59.29004  C   ?   A  ?   199  1
  ATOM    1610  CD1   .  TYR  A  214  ?   53.35346   45.36061   11.79906  1.000   67.46848  C   ?   A  ?   199  1
  ATOM    1611  CD2   .  TYR  A  214  ?   52.24074   47.36501   11.19688  1.000   75.69529  C   ?   A  ?   199  1
  ATOM    1612  CE1   .  TYR  A  214  ?   53.14688   44.85261   10.54759  1.000   73.86831  C   ?   A  ?   199  1
  ATOM    1613  CE2   .  TYR  A  214  ?   52.03213   46.86736    9.91968  1.000   82.38187  C   ?   A  ?   199  1
  ATOM    1614  CZ    .  TYR  A  214  ?   52.49293   45.60040    9.60752  1.000   78.14694  C   ?   A  ?   199  1
  ATOM    1615  OH    .  TYR  A  214  ?   52.32332   45.07052    8.35562  1.000   70.71340  O   ?   A  ?   199  1
  ATOM    1616  N     .  ASN  A  215  ?   56.26929   48.35679   12.25034  1.000   61.66858  N   ?   A  ?   200  1
  ATOM    1617  CA    .  ASN  A  215  ?   56.81930   49.24521   11.22963  1.000   67.18864  C   ?   A  ?   200  1
  ATOM    1618  C     .  ASN  A  215  ?   56.69461   48.59741    9.84769  1.000   68.74295  C   ?   A  ?   200  1
  ATOM    1619  O     .  ASN  A  215  ?   56.34191   47.41916    9.70638  1.000   63.60273  O   ?   A  ?   200  1
  ATOM    1620  CB    .  ASN  A  215  ?   58.28757   49.57943   11.52629  1.000   62.98006  C   ?   A  ?   200  1
  ATOM    1621  CG    .  ASN  A  215  ?   58.48414   50.35319   12.84694  1.000   70.41514  C   ?   A  ?   200  1
  ATOM    1622  OD1   .  ASN  A  215  ?   57.87377   51.40344   13.08498  1.000   57.48395  O   ?   A  ?   200  1
  ATOM    1623  ND2   .  ASN  A  215  ?   59.35782   49.82770   13.70344  1.000   68.75631  N   ?   A  ?   200  1
  ATOM    1624  N     .  LYS  A  216  ?   56.98933   49.38521    8.81407  1.000   58.15254  N   ?   A  ?   201  1
  ATOM    1625  CA    .  LYS  A  216  ?   56.87411   48.88581    7.44252  1.000   77.11148  C   ?   A  ?   201  1
  ATOM    1626  C     .  LYS  A  216  ?   57.68064   47.60553    7.24842  1.000   66.62432  C   ?   A  ?   201  1
  ATOM    1627  O     .  LYS  A  216  ?   57.13780   46.56101    6.86613  1.000   56.73839  O   ?   A  ?   201  1
  ATOM    1628  CB    .  LYS  A  216  ?   57.32587   49.96482    6.44678  1.000   81.00746  C   ?   A  ?   201  1
  ATOM    1629  CG    .  LYS  A  216  ?   57.28947   49.56002    4.96902  1.000   76.86487  C   ?   A  ?   201  1
  ATOM    1630  CD    .  LYS  A  216  ?   57.72712   50.73587    4.04426  1.000   95.34082  C   ?   A  ?   201  1
  ATOM    1631  CE    .  LYS  A  216  ?   58.03155   50.30445    2.59033  1.000   85.23523  C   ?   A  ?   201  1
  ATOM    1632  NZ    .  LYS  A  216  ?   59.44080   49.79785    2.36446  1.000   76.67875  N   ?   A  ?   201  1
  ATOM    1633  N     .  ASP  A  217  ?   58.97924   47.66045    7.54339  1.000   65.01783  N   ?   A  ?   202  1
  ATOM    1634  CA    .  ASP  A  217  ?   59.87956   46.56125    7.22345  1.000   81.08746  C   ?   A  ?   202  1
  ATOM    1635  C     .  ASP  A  217  ?   60.45778   45.85901    8.45331  1.000   83.48476  C   ?   A  ?   202  1
  ATOM    1636  O     .  ASP  A  217  ?   61.29202   44.95441    8.29959  1.000   67.65487  O   ?   A  ?   202  1
  ATOM    1637  CB    .  ASP  A  217  ?   61.00283   47.06436    6.30578  1.000   85.62870  C   ?   A  ?   202  1
  ATOM    1638  CG    .  ASP  A  217  ?   60.50316   47.39940    4.88232  1.000   92.32602  C   ?   A  ?   202  1
  ATOM    1639  OD1   .  ASP  A  217  ?   59.64375   46.65317    4.33935  1.000   84.58458  O   ?   A  ?   202  1
  ATOM    1640  OD2   .  ASP  A  217  ?   60.96606   48.41575    4.30747  1.000   92.56329  O   ?   A  ?   202  1
  ATOM    1641  N     .  ASN  A  218  ?   60.01584   46.21283    9.66281  1.000   77.52659  N   ?   A  ?   203  1
  ATOM    1642  CA    .  ASN  A  218  ?   60.51469   45.53839   10.85933  1.000   75.04459  C   ?   A  ?   203  1
  ATOM    1643  C     .  ASN  A  218  ?   59.48800   45.62242   11.98793  1.000   69.93349  C   ?   A  ?   203  1
  ATOM    1644  O     .  ASN  A  218  ?   58.46250   46.30785   11.89018  1.000   70.19359  O   ?   A  ?   203  1
  ATOM    1645  CB    .  ASN  A  218  ?   61.83390   46.15323   11.30930  1.000   70.37324  C   ?   A  ?   203  1
  ATOM    1646  CG    .  ASN  A  218  ?   61.65214   47.56773   11.77805  1.000   71.25329  C   ?   A  ?   203  1
  ATOM    1647  OD1   .  ASN  A  218  ?   61.34563   47.79702   12.93990  1.000   87.25000  O   ?   A  ?   203  1
  ATOM    1648  ND2   .  ASN  A  218  ?   61.77889   48.52227   10.86868  1.000   81.06991  N   ?   A  ?   203  1
  ATOM    1649  N     .  PHE  A  219  ?   59.79092   44.91362   13.06985  1.000   57.54534  N   ?   A  ?   204  1
  ATOM    1650  CA    .  PHE  A  219  ?   59.09988   45.05080   14.34221  1.000   54.93968  C   ?   A  ?   204  1
  ATOM    1651  C     .  PHE  A  219  ?   60.08992   45.51110   15.40669  1.000   71.76279  C   ?   A  ?   204  1
  ATOM    1652  O     .  PHE  A  219  ?   61.23259   45.04042   15.43276  1.000   73.09458  O   ?   A  ?   204  1
  ATOM    1653  CB    .  PHE  A  219  ?   58.49733   43.74289   14.77201  1.000   60.24218  C   ?   A  ?   204  1
  ATOM    1654  CG    .  PHE  A  219  ?   57.36182   43.28850   13.91997  1.000   70.06631  C   ?   A  ?   204  1
  ATOM    1655  CD1   .  PHE  A  219  ?   56.07971   43.75529   14.15497  1.000   60.51501  C   ?   A  ?   204  1
  ATOM    1656  CD2   .  PHE  A  219  ?   57.56756   42.37585   12.89680  1.000   58.56224  C   ?   A  ?   204  1
  ATOM    1657  CE1   .  PHE  A  219  ?   55.01848   43.32725   13.37168  1.000   74.60337  C   ?   A  ?   204  1
  ATOM    1658  CE2   .  PHE  A  219  ?   56.51036   41.93181   12.11236  1.000   70.62101  C   ?   A  ?   204  1
  ATOM    1659  CZ    .  PHE  A  219  ?   55.22735   42.40992   12.34680  1.000   69.30215  C   ?   A  ?   204  1
  ATOM    1660  N     .  GLU  A  220  ?   59.66284   46.42991   16.28337  1.000   55.48942  N   ?   A  ?   205  1
  ATOM    1661  CA    .  GLU  A  220  ?   60.42845   46.79216   17.47908  1.000   57.06800  C   ?   A  ?   205  1
  ATOM    1662  C     .  GLU  A  220  ?   59.80576   46.12293   18.70363  1.000   49.63827  C   ?   A  ?   205  1
  ATOM    1663  O     .  GLU  A  220  ?   58.64787   46.39252   19.04235  1.000   52.60322  O   ?   A  ?   205  1
  ATOM    1664  CB    .  GLU  A  220  ?   60.48206   48.30225   17.66709  1.000   49.82487  C   ?   A  ?   205  1
  ATOM    1665  CG    .  GLU  A  220  ?   61.29936   49.02156   16.64700  1.000   64.28018  C   ?   A  ?   205  1
  ATOM    1666  CD    .  GLU  A  220  ?   61.07546   50.51801   16.70409  1.000   58.89060  C   ?   A  ?   205  1
  ATOM    1667  OE1   .  GLU  A  220  ?   61.25811   51.20100   15.67857  1.000   70.85518  O   ?   A  ?   205  1
  ATOM    1668  OE2   .  GLU  A  220  ?   60.70208   51.02029   17.77888  1.000   71.71543  O   ?   A  ?   205  1
  ATOM    1669  N     .  TYR  A  221  ?   60.56712   45.23875   19.34170  1.000   50.30342  N   ?   A  ?   206  1
  ATOM    1670  CA    .  TYR  A  221  ?   60.11672   44.44182   20.47537  1.000   53.96761  C   ?   A  ?   206  1
  ATOM    1671  C     .  TYR  A  221  ?   60.75300   44.95165   21.76006  1.000   62.68208  C   ?   A  ?   206  1
  ATOM    1672  O     .  TYR  A  221  ?   61.98616   44.95253   21.88813  1.000   62.42550  O   ?   A  ?   206  1
  ATOM    1673  CB    .  TYR  A  221  ?   60.47399   42.97723   20.30130  1.000   53.06000  C   ?   A  ?   206  1
  ATOM    1674  CG    .  TYR  A  221  ?   60.18462   42.16378   21.54016  1.000   46.79648  C   ?   A  ?   206  1
  ATOM    1675  CD1   .  TYR  A  221  ?   58.92480   42.17232   22.10804  1.000   48.22781  C   ?   A  ?   206  1
  ATOM    1676  CD2   .  TYR  A  221  ?   61.17304   41.38719   22.14297  1.000   50.02825  C   ?   A  ?   206  1
  ATOM    1677  CE1   .  TYR  A  221  ?   58.64972   41.42461   23.23184  1.000   47.59557  C   ?   A  ?   206  1
  ATOM    1678  CE2   .  TYR  A  221  ?   60.90719   40.63603   23.27882  1.000   43.75140  C   ?   A  ?   206  1
  ATOM    1679  CZ    .  TYR  A  221  ?   59.65090   40.67630   23.81048  1.000   47.77795  C   ?   A  ?   206  1
  ATOM    1680  OH    .  TYR  A  221  ?   59.37413   39.95292   24.91726  1.000   49.32248  O   ?   A  ?   206  1
  ATOM    1681  N     .  THR  A  222  ?   59.91202   45.33648   22.72292  1.000   65.86490  N   ?   A  ?   207  1
  ATOM    1682  CA    .  THR  A  222  ?   60.35386   45.81330   24.03654  1.000   54.04947  C   ?   A  ?   207  1
  ATOM    1683  C     .  THR  A  222  ?   59.69299   44.93408   25.08064  1.000   51.37890  C   ?   A  ?   207  1
  ATOM    1684  O     .  THR  A  222  ?   58.48276   45.05543   25.32331  1.000   56.47414  O   ?   A  ?   207  1
  ATOM    1685  CB    .  THR  A  222  ?   59.99135   47.28454   24.26132  1.000   54.27286  C   ?   A  ?   207  1
  ATOM    1686  OG1   .  THR  A  222  ?   60.47990   48.08203   23.17847  1.000   55.40841  O   ?   A  ?   207  1
  ATOM    1687  CG2   .  THR  A  222  ?   60.63459   47.77071   25.52549  1.000   57.05111  C   ?   A  ?   207  1
  ATOM    1688  N     .  ALA  A  223  ?   60.47284   44.03822   25.68958  1.000   54.23960  N   ?   A  ?   208  1
  ATOM    1689  CA    .  ALA  A  223  ?   59.98046   43.32553   26.86712  1.000   56.63546  C   ?   A  ?   208  1
  ATOM    1690  C     .  ALA  A  223  ?   59.87232   44.30203   28.04335  1.000   65.68318  C   ?   A  ?   208  1
  ATOM    1691  O     .  ALA  A  223  ?   60.70883   45.20571   28.20206  1.000   53.96943  O   ?   A  ?   208  1
  ATOM    1692  CB    .  ALA  A  223  ?   60.89797   42.15586   27.21912  1.000   43.78339  C   ?   A  ?   208  1
  ATOM    1693  N     .  ILE  A  224  ?   58.80006   44.16816   28.82666  1.000   52.43415  N   ?   A  ?   209  1
  ATOM    1694  CA    .  ILE  A  224  ?   58.49348   45.11122   29.90526  1.000   56.71994  C   ?   A  ?   209  1
  ATOM    1695  C     .  ILE  A  224  ?   58.32695   44.28505   31.16077  1.000   55.01967  C   ?   A  ?   209  1
  ATOM    1696  O     .  ILE  A  224  ?   57.34427   43.54447   31.29506  1.000   51.03387  O   ?   A  ?   209  1
  ATOM    1697  CB    .  ILE  A  224  ?   57.23888   45.95702   29.63347  1.000   56.32495  C   ?   A  ?   209  1
  ATOM    1698  CG1   .  ILE  A  224  ?   57.49466   46.94814   28.49789  1.000   41.83372  C   ?   A  ?   209  1
  ATOM    1699  CG2   .  ILE  A  224  ?   56.85442   46.76125   30.87054  1.000   48.83982  C   ?   A  ?   209  1
  ATOM    1700  CD1   .  ILE  A  224  ?   58.57123   48.00213   28.81332  1.000   43.52665  C   ?   A  ?   209  1
  ATOM    1701  N     .  GLU  A  225  ?   59.30649   44.36787   32.06016  1.000   65.74681  N   ?   A  ?   210  1
  ATOM    1702  CA    .  GLU  A  225  ?   59.20901   43.59576   33.29201  1.000   72.24622  C   ?   A  ?   210  1
  ATOM    1703  C     .  GLU  A  225  ?   57.99643   44.02637   34.09857  1.000   67.00148  C   ?   A  ?   210  1
  ATOM    1704  O     .  GLU  A  225  ?   57.22832   43.18017   34.57474  1.000   67.62512  O   ?   A  ?   210  1
  ATOM    1705  CB    .  GLU  A  225  ?   60.48063   43.73148   34.12182  1.000   75.18612  C   ?   A  ?   210  1
  ATOM    1706  CG    .  GLU  A  225  ?   60.63511   42.59654   35.13025  1.000   80.18689  C   ?   A  ?   210  1
  ATOM    1707  CD    .  GLU  A  225  ?   61.93057   42.67831   35.92427  1.000   97.24454  C   ?   A  ?   210  1
  ATOM    1708  OE1   .  GLU  A  225  ?   61.85478   42.66193   37.17601  1.000   91.55923  O   ?   A  ?   210  1
  ATOM    1709  OE2   .  GLU  A  225  ?   63.01616   42.76300   35.29697  1.000   93.90079  O   ?   A  ?   210  1
  ATOM    1710  N     .  GLY  A  226  ?   57.79774   45.34348   34.23950  1.000   60.33933  N   ?   A  ?   211  1
  ATOM    1711  CA    .  GLY  A  226  ?   56.66500   45.92004   34.94692  1.000   58.08394  C   ?   A  ?   211  1
  ATOM    1712  C     .  GLY  A  226  ?   56.63686   45.46312   36.39325  1.000   69.32941  C   ?   A  ?   211  1
  ATOM    1713  O     .  GLY  A  226  ?   57.67561   45.19136   37.01334  1.000   70.84632  O   ?   A  ?   211  1
  ATOM    1714  N     .  GLY  A  227  ?   55.43095   45.38261   36.94922  1.000   69.19452  N   ?   A  ?   212  1
  ATOM    1715  CA    .  GLY  A  227  ?   55.29510   44.88335   38.30689  1.000   85.40837  C   ?   A  ?   212  1
  ATOM    1716  C     .  GLY  A  227  ?   54.58647   45.81987   39.26595  1.000   96.27424  C   ?   A  ?   212  1
  ATOM    1717  O     .  GLY  A  227  ?   53.80810   45.36300   40.10796  1.000   93.64796  O   ?   A  ?   212  1
  ATOM    1718  N     .  TRP  A  228  ?   54.86586   47.13599   39.15509  1.000  100.72947  N   ?   A  ?   213  1
  ATOM    1719  CA    .  TRP  A  228  ?   54.17083   48.21182   39.86106  1.000   92.82502  C   ?   A  ?   213  1
  ATOM    1720  C     .  TRP  A  228  ?   52.66131   48.07600   39.67704  1.000  104.08280  C   ?   A  ?   213  1
  ATOM    1721  O     .  TRP  A  228  ?   52.20962   47.44509   38.70875  1.000  106.59978  O   ?   A  ?   213  1
  ATOM    1722  CB    .  TRP  A  228  ?   54.65155   49.57828   39.35894  1.000   85.68842  C   ?   A  ?   213  1
  ATOM    1723  CG    .  TRP  A  228  ?   54.57463   49.71785   37.85072  1.000   90.04853  C   ?   A  ?   213  1
  ATOM    1724  CD1   .  TRP  A  228  ?   53.45967   50.02327   37.10737  1.000   89.41244  C   ?   A  ?   213  1
  ATOM    1725  CD2   .  TRP  A  228  ?   55.65238   49.55989   36.90642  1.000   85.23858  C   ?   A  ?   213  1
  ATOM    1726  NE1   .  TRP  A  228  ?   53.77888   50.06514   35.76594  1.000   83.37206  N   ?   A  ?   213  1
  ATOM    1727  CE2   .  TRP  A  228  ?   55.11424   49.78393   35.61321  1.000   88.62263  C   ?   A  ?   213  1
  ATOM    1728  CE3   .  TRP  A  228  ?   57.01333   49.25042   37.02723  1.000   69.53852  C   ?   A  ?   213  1
  ATOM    1729  CZ2   .  TRP  A  228  ?   55.89662   49.70322   34.44507  1.000   72.37210  C   ?   A  ?   213  1
  ATOM    1730  CZ3   .  TRP  A  228  ?   57.78302   49.16615   35.87736  1.000   71.42878  C   ?   A  ?   213  1
  ATOM    1731  CH2   .  TRP  A  228  ?   57.22392   49.39513   34.59856  1.000   76.94602  C   ?   A  ?   213  1
  ATOM    1732  N     .  PRO  A  229  ?   51.85236   48.63979   40.57444  1.000  115.96524  N   ?   A  ?   214  1
  ATOM    1733  CA    .  PRO  A  229  ?   50.39861   48.45684   40.49842  1.000  105.98678  C   ?   A  ?   214  1
  ATOM    1734  C     .  PRO  A  229  ?   49.70629   49.51066   39.62959  1.000  109.78367  C   ?   A  ?   214  1
  ATOM    1735  O     .  PRO  A  229  ?   50.30007   50.51338   39.21021  1.000  102.98425  O   ?   A  ?   214  1
  ATOM    1736  CB    .  PRO  A  229  ?   49.96396   48.55875   41.97175  1.000  104.21588  C   ?   A  ?   214  1
  ATOM    1737  CG    .  PRO  A  229  ?   50.99675   49.43867   42.61955  1.000   98.30471  C   ?   A  ?   214  1
  ATOM    1738  CD    .  PRO  A  229  ?   52.28064   49.30473   41.82457  1.000  105.18302  C   ?   A  ?   214  1
  ATOM    1739  N     .  ILE  A  230  ?   48.43090   49.25732   39.35932  1.000  105.07902  N   ?   A  ?   215  1
  ATOM    1740  CA    .  ILE  A  230  ?   47.65387   50.01970   38.37693  1.000  118.54166  C   ?   A  ?   215  1
  ATOM    1741  C     .  ILE  A  230  ?   46.83720   51.08968   39.09857  1.000  113.54026  C   ?   A  ?   215  1
  ATOM    1742  O     .  ILE  A  230  ?   46.12128   50.76018   40.05807  1.000  100.31716  O   ?   A  ?   215  1
  ATOM    1743  CB    .  ILE  A  230  ?   46.73251   49.10613   37.53906  1.000  110.79203  C   ?   A  ?   215  1
  ATOM    1744  CG1   .  ILE  A  230  ?   47.47106   48.55547   36.30025  1.000   98.88062  C   ?   A  ?   215  1
  ATOM    1745  CG2   .  ILE  A  230  ?   45.44889   49.86281   37.13781  1.000   92.79211  C   ?   A  ?   215  1
  ATOM    1746  CD1   .  ILE  A  230  ?   47.91498   47.08463   36.38256  1.000   86.98541  C   ?   A  ?   215  1
  ATOM    1747  N     .  PRO  A  231  ?   46.88390   52.36852   38.65091  1.000  116.31489  N   ?   A  ?   216  1
  ATOM    1748  CA    .  PRO  A  231  ?   46.19638   53.52684   39.25238  1.000  112.11667  C   ?   A  ?   216  1
  ATOM    1749  C     .  PRO  A  231  ?   44.78671   53.22302   39.76011  1.000  102.83229  C   ?   A  ?   216  1
  ATOM    1750  O     .  PRO  A  231  ?   44.14617   52.30301   39.24250  1.000  111.86998  O   ?   A  ?   216  1
  ATOM    1751  CB    .  PRO  A  231  ?   46.14485   54.53872   38.09935  1.000  100.69966  C   ?   A  ?   216  1
  ATOM    1752  CG    .  PRO  A  231  ?   47.36803   54.24440   37.28631  1.000   99.40416  C   ?   A  ?   216  1
  ATOM    1753  CD    .  PRO  A  231  ?   47.65451   52.75401   37.44860  1.000  109.10772  C   ?   A  ?   216  1
  ATOM    1754  N     .  ASN  A  234  ?   38.36477   53.64523   38.56453  1.000   78.85860  N   ?   A  ?   217  1
  ATOM    1755  CA    .  ASN  A  234  ?   37.56872   54.47460   37.65662  1.000  103.38242  C   ?   A  ?   217  1
  ATOM    1756  C     .  ASN  A  234  ?   36.18720   54.66716   38.30299  1.000  112.49984  C   ?   A  ?   217  1
  ATOM    1757  O     .  ASN  A  234  ?   36.10939   55.05298   39.47425  1.000  115.04501  O   ?   A  ?   217  1
  ATOM    1758  CB    .  ASN  A  234  ?   37.47261   53.84677   36.22635  1.000  101.44347  C   ?   A  ?   217  1
  ATOM    1759  CG    .  ASN  A  234  ?   38.56842   54.39307   35.23588  1.000  109.62936  C   ?   A  ?   217  1
  ATOM    1760  OD1   .  ASN  A  234  ?   39.25392   55.36559   35.56270  1.000  114.35067  O   ?   A  ?   217  1
  ATOM    1761  ND2   .  ASN  A  234  ?   38.71610   53.76789   34.02532  1.000   62.21740  N   ?   A  ?   217  1
  ATOM    1762  N     .  MET  A  235  ?   35.10819   54.39010   37.55420  1.000  109.89402  N   ?   A  ?   218  1
  ATOM    1763  CA    .  MET  A  235  ?   33.73479   54.43707   38.06870  1.000  101.65702  C   ?   A  ?   218  1
  ATOM    1764  C     .  MET  A  235  ?   33.47161   53.42270   39.19114  1.000  100.66442  C   ?   A  ?   218  1
  ATOM    1765  O     .  MET  A  235  ?   32.37044   53.39791   39.75212  1.000   87.12254  O   ?   A  ?   218  1
  ATOM    1766  CB    .  MET  A  235  ?   32.72456   54.19108   36.93296  1.000   81.06987  C   ?   A  ?   218  1
  ATOM    1767  CG    .  MET  A  235  ?   32.84124   55.11674   35.73231  1.000   83.63033  C   ?   A  ?   218  1
  ATOM    1768  SD    .  MET  A  235  ?   32.35700   56.81000   36.16335  1.000  144.20767  S   ?   A  ?   218  1
  ATOM    1769  CE    .  MET  A  235  ?   32.15687   57.64617   34.57545  1.000   77.39810  C   ?   A  ?   218  1
  ATOM    1770  N     .  THR  A  236  ?   34.48214   52.61145   39.54532  1.000  105.36975  N   ?   A  ?   219  1
  ATOM    1771  CA    .  THR  A  236  ?   34.24753   51.35643   40.27054  1.000  103.91526  C   ?   A  ?   219  1
  ATOM    1772  C     .  THR  A  236  ?   33.59210   51.51254   41.64931  1.000  105.52418  C   ?   A  ?   219  1
  ATOM    1773  O     .  THR  A  236  ?   32.78125   50.63954   42.01667  1.000   84.64579  O   ?   A  ?   219  1
  ATOM    1774  CB    .  THR  A  236  ?   35.57325   50.58160   40.39864  1.000  100.15524  C   ?   A  ?   219  1
  ATOM    1775  OG1   .  THR  A  236  ?   36.36110   50.76578   39.21286  1.000  105.86176  O   ?   A  ?   219  1
  ATOM    1776  CG2   .  THR  A  236  ?   35.31412   49.08048   40.60752  1.000   76.27748  C   ?   A  ?   219  1
  ATOM    1777  N     .  PRO  A  237  ?   33.89952   52.53708   42.46231  1.000  110.29284  N   ?   A  ?   220  1
  ATOM    1778  CA    .  PRO  A  237  ?   33.18896   52.65798   43.75274  1.000   97.12360  C   ?   A  ?   220  1
  ATOM    1779  C     .  PRO  A  237  ?   31.70309   52.95853   43.59220  1.000   95.94435  C   ?   A  ?   220  1
  ATOM    1780  O     .  PRO  A  237  ?   30.86319   52.30251   44.24168  1.000   77.24230  O   ?   A  ?   220  1
  ATOM    1781  CB    .  PRO  A  237  ?   33.94785   53.79244   44.46123  1.000   97.81789  C   ?   A  ?   220  1
  ATOM    1782  CG    .  PRO  A  237  ?   35.28459   53.84259   43.78789  1.000   93.71043  C   ?   A  ?   220  1
  ATOM    1783  CD    .  PRO  A  237  ?   35.01033   53.50247   42.35866  1.000  105.21510  C   ?   A  ?   220  1
  ATOM    1784  N     .  GLU  A  238  ?   31.35122   53.94177   42.74765  1.000   73.28223  N   ?   A  ?   221  1
  ATOM    1785  CA    .  GLU  A  238  ?   29.94306   54.18902   42.46867  1.000   67.25453  C   ?   A  ?   221  1
  ATOM    1786  C     .  GLU  A  238  ?   29.25596   52.90664   42.04015  1.000   65.79732  C   ?   A  ?   221  1
  ATOM    1787  O     .  GLU  A  238  ?   28.14669   52.60524   42.49850  1.000   63.82403  O   ?   A  ?   221  1
  ATOM    1788  CB    .  GLU  A  238  ?   29.77888   55.25869   41.38922  1.000   64.75611  C   ?   A  ?   221  1
  ATOM    1789  CG    .  GLU  A  238  ?   30.77059   56.40128   41.49230  1.000   87.23754  C   ?   A  ?   221  1
  ATOM    1790  CD    .  GLU  A  238  ?   32.06119   56.14060   40.71517  1.000  107.91039  C   ?   A  ?   221  1
  ATOM    1791  OE1   .  GLU  A  238  ?   31.95376   55.89282   39.49058  1.000  106.40897  O   ?   A  ?   221  1
  ATOM    1792  OE2   .  GLU  A  238  ?   33.17125   56.18093   41.31763  1.000   91.83907  O   ?   A  ?   221  1
  ATOM    1793  N     .  ILE  A  239  ?   29.91495   52.12139   41.18029  1.000   62.47865  N   ?   A  ?   222  1
  ATOM    1794  CA    .  ILE  A  239  ?   29.25731   50.96032   40.59955  1.000   53.33879  C   ?   A  ?   222  1
  ATOM    1795  C     .  ILE  A  239  ?   28.84550   49.98773   41.68877  1.000   52.73169  C   ?   A  ?   222  1
  ATOM    1796  O     .  ILE  A  239  ?   27.71996   49.48102   41.68451  1.000   53.56642  O   ?   A  ?   222  1
  ATOM    1797  CB    .  ILE  A  239  ?   30.14538   50.27672   39.54226  1.000   65.75148  C   ?   A  ?   222  1
  ATOM    1798  CG1   .  ILE  A  239  ?   30.52695   51.26549   38.42956  1.000   79.90827  C   ?   A  ?   222  1
  ATOM    1799  CG2   .  ILE  A  239  ?   29.37168   49.11301   38.92513  1.000   47.28528  C   ?   A  ?   222  1
  ATOM    1800  CD1   .  ILE  A  239  ?   31.55859   50.72341   37.39408  1.000   67.98807  C   ?   A  ?   222  1
  ATOM    1801  N     .  HIS  A  240  ?   29.73020   49.73226   42.65313  1.000   52.55363  N   ?   A  ?   223  1
  ATOM    1802  CA    .  HIS  A  240  ?   29.43008   48.72655   43.66793  1.000   58.19995  C   ?   A  ?   223  1
  ATOM    1803  C     .  HIS  A  240  ?   28.23846   49.13286   44.54023  1.000   55.59700  C   ?   A  ?   223  1
  ATOM    1804  O     .  HIS  A  240  ?   27.40086   48.29125   44.89842  1.000   62.40586  O   ?   A  ?   223  1
  ATOM    1805  CB    .  HIS  A  240  ?   30.65807   48.47217   44.52140  1.000   49.63186  C   ?   A  ?   223  1
  ATOM    1806  CG    .  HIS  A  240  ?   30.44127   47.43528   45.57758  1.000   76.86706  C   ?   A  ?   223  1
  ATOM    1807  ND1   .  HIS  A  240  ?   30.53501   46.08088   45.32499  1.000   87.70266  N   ?   A  ?   223  1
  ATOM    1808  CD2   .  HIS  A  240  ?   30.12583   47.55115   46.89030  1.000   78.54353  C   ?   A  ?   223  1
  ATOM    1809  CE1   .  HIS  A  240  ?   30.29248   45.40823   46.43719  1.000   74.84952  C   ?   A  ?   223  1
  ATOM    1810  NE2   .  HIS  A  240  ?   30.03821   46.27665   47.40065  1.000   78.38046  N   ?   A  ?   223  1
  ATOM    1811  N     .  LYS  A  241  ?   28.13429   50.41575   44.88525  1.000   57.06435  N   ?   A  ?   224  1
  ATOM    1812  CA    .  LYS  A  241  ?   27.00086   50.86899   45.68520  1.000   50.41714  C   ?   A  ?   224  1
  ATOM    1813  C     .  LYS  A  241  ?   25.71055   50.84000   44.87837  1.000   53.82420  C   ?   A  ?   224  1
  ATOM    1814  O     .  LYS  A  241  ?   24.65863   50.49324   45.41813  1.000   45.95434  O   ?   A  ?   224  1
  ATOM    1815  CB    .  LYS  A  241  ?   27.25389   52.27971   46.22809  1.000   54.69281  C   ?   A  ?   224  1
  ATOM    1816  CG    .  LYS  A  241  ?   28.57797   52.38743   46.99892  1.000   86.55544  C   ?   A  ?   224  1
  ATOM    1817  CD    .  LYS  A  241  ?   28.43217   53.01300   48.39625  1.000   95.92794  C   ?   A  ?   224  1
  ATOM    1818  CE    .  LYS  A  241  ?   29.76653   52.99828   49.17382  1.000   87.48601  C   ?   A  ?   224  1
  ATOM    1819  NZ    .  LYS  A  241  ?   29.71709   53.79031   50.45279  1.000   70.03042  N   ?   A  ?   224  1
  ATOM    1820  N     .  LYS  A  242  ?   25.75447   51.19355   43.58251  1.000   36.00417  N   ?   A  ?   225  1
  ATOM    1821  CA    .  LYS  A  242  ?   24.50293   51.15704   42.84399  1.000   47.22811  C   ?   A  ?   225  1
  ATOM    1822  C     .  LYS  A  242  ?   24.05808   49.71754   42.62209  1.000   51.14887  C   ?   A  ?   225  1
  ATOM    1823  O     .  LYS  A  242  ?   22.85655   49.42102   42.71511  1.000   52.47339  O   ?   A  ?   225  1
  ATOM    1824  CB    .  LYS  A  242  ?   24.61831   51.93213   41.54218  1.000   47.81651  C   ?   A  ?   225  1
  ATOM    1825  CG    .  LYS  A  242  ?   25.10155   53.35100   41.77710  1.000   49.23831  C   ?   A  ?   225  1
  ATOM    1826  CD    .  LYS  A  242  ?   25.03699   54.19407   40.51250  1.000   60.83702  C   ?   A  ?   225  1
  ATOM    1827  CE    .  LYS  A  242  ?   24.98938   55.69812   40.81238  1.000   50.87562  C   ?   A  ?   225  1
  ATOM    1828  NZ    .  LYS  A  242  ?   24.90802   56.44228   39.52647  1.000   70.18116  N   ?   A  ?   225  1
  ATOM    1829  N     .  ARG  A  243  ?   25.01429   48.80240   42.40889  1.000   41.21444  N   ?   A  ?   226  1
  ATOM    1830  CA    .  ARG  A  243  ?   24.66354   47.39170   42.25609  1.000   52.48742  C   ?   A  ?   226  1
  ATOM    1831  C     .  ARG  A  243  ?   23.99758   46.87300   43.51743  1.000   46.82202  C   ?   A  ?   226  1
  ATOM    1832  O     .  ARG  A  243  ?   22.92395   46.26595   43.45344  1.000   48.45891  O   ?   A  ?   226  1
  ATOM    1833  CB    .  ARG  A  243  ?   25.90261   46.54232   41.89868  1.000   39.39077  C   ?   A  ?   226  1
  ATOM    1834  CG    .  ARG  A  243  ?   26.36875   46.70763   40.43002  1.000   54.08173  C   ?   A  ?   226  1
  ATOM    1835  CD    .  ARG  A  243  ?   27.57030   45.78049   40.04439  1.000   58.61545  C   ?   A  ?   226  1
  ATOM    1836  NE    .  ARG  A  243  ?   27.17296   44.37959   40.01171  1.000   62.35476  N   ?   A  ?   226  1
  ATOM    1837  CZ    .  ARG  A  243  ?   28.00468   43.34345   40.01597  1.000   62.76083  C   ?   A  ?   226  1
  ATOM    1838  NH1   .  ARG  A  243  ?   29.31518   43.52982   40.05791  1.000   56.24593  N   ?   A  ?   226  1
  ATOM    1839  NH2   .  ARG  A  243  ?   27.51081   42.11100   39.98339  1.000   61.96478  N   ?   A  ?   226  1
  ATOM    1840  N     .  THR  A  244  ?   24.61434   47.13601   44.67839  1.000   46.51856  N   ?   A  ?   227  1
  ATOM    1841  CA    .  THR  A  244  ?   24.06157   46.72202   45.97071  1.000   47.37726  C   ?   A  ?   227  1
  ATOM    1842  C     .  THR  A  244  ?   22.67190   47.29613   46.19964  1.000   46.03975  C   ?   A  ?   227  1
  ATOM    1843  O     .  THR  A  244  ?   21.73602   46.57666   46.58935  1.000   49.04274  O   ?   A  ?   227  1
  ATOM    1844  CB    .  THR  A  244  ?   24.99000   47.17422   47.10211  1.000   57.74379  C   ?   A  ?   227  1
  ATOM    1845  OG1   .  THR  A  244  ?   26.31135   46.67857   46.87268  1.000   52.75157  O   ?   A  ?   227  1
  ATOM    1846  CG2   .  THR  A  244  ?   24.49346   46.62733   48.43103  1.000   59.22323  C   ?   A  ?   227  1
  ATOM    1847  N     .  LEU  A  245  ?   22.52144   48.60386   45.97576  1.000   44.16066  N   ?   A  ?   228  1
  ATOM    1848  CA    .  LEU  A  245  ?   21.22424   49.24758   46.17087  1.000   42.47608  C   ?   A  ?   228  1
  ATOM    1849  C     .  LEU  A  245  ?   20.14824   48.62912   45.26716  1.000   46.15504  C   ?   A  ?   228  1
  ATOM    1850  O     .  LEU  A  245  ?   19.02929   48.37291   45.72687  1.000   43.66109  O   ?   A  ?   228  1
  ATOM    1851  CB    .  LEU  A  245  ?   21.35390   50.75363   45.93969  1.000   39.80279  C   ?   A  ?   228  1
  ATOM    1852  CG    .  LEU  A  245  ?   20.20481   51.60362   46.49410  1.000   58.07240  C   ?   A  ?   228  1
  ATOM    1853  CD1   .  LEU  A  245  ?   20.21822   51.61828   48.02013  1.000   41.73708  C   ?   A  ?   228  1
  ATOM    1854  CD2   .  LEU  A  245  ?   20.24335   53.00627   45.95218  1.000   39.67063  C   ?   A  ?   228  1
  ATOM    1855  N     .  GLY  A  246  ?   20.47477   48.34984   43.98709  1.000   41.32052  N   ?   A  ?   229  1
  ATOM    1856  CA    .  GLY  A  246  ?   19.51419   47.67567   43.10941  1.000   42.17467  C   ?   A  ?   229  1
  ATOM    1857  C     .  GLY  A  246  ?   19.19867   46.24211   43.53962  1.000   46.24237  C   ?   A  ?   229  1
  ATOM    1858  O     .  GLY  A  246  ?   18.03416   45.82104   43.53674  1.000   36.80936  O   ?   A  ?   229  1
  ATOM    1859  N     .  GLU  A  247  ?   20.22411   45.48282   43.94483  1.000   39.09292  N   ?   A  ?   230  1
  ATOM    1860  CA    .  GLU  A  247  ?   19.98481   44.13889   44.46498  1.000   47.85123  C   ?   A  ?   230  1
  ATOM    1861  C     .  GLU  A  247  ?   19.02778   44.17273   45.64463  1.000   52.27464  C   ?   A  ?   230  1
  ATOM    1862  O     .  GLU  A  247  ?   17.95535   43.53306   45.61300  1.000   49.78709  O   ?   A  ?   230  1
  ATOM    1863  CB    .  GLU  A  247  ?   21.30165   43.47729   44.86405  1.000   43.66108  C   ?   A  ?   230  1
  ATOM    1864  CG    .  GLU  A  247  ?   22.31399   43.53051   43.75061  1.000   58.60935  C   ?   A  ?   230  1
  ATOM    1865  CD    .  GLU  A  247  ?   23.54103   42.72876   44.04969  1.000   60.99989  C   ?   A  ?   230  1
  ATOM    1866  OE1   .  GLU  A  247  ?   24.37689   42.53949   43.13033  1.000   65.02035  O   ?   A  ?   230  1
  ATOM    1867  OE2   .  GLU  A  247  ?   23.66565   42.30363   45.21015  1.000   69.09254  O   ?   A  ?   230  1
  ATOM    1868  N     .  ASP  A  248  ?   19.39330   44.92635   46.69952  1.000   44.79932  N   ?   A  ?   231  1
  ATOM    1869  CA    .  ASP  A  248  ?   18.48224   45.06619   47.83825  1.000   44.60219  C   ?   A  ?   231  1
  ATOM    1870  C     .  ASP  A  248  ?   17.07036   45.45833   47.39789  1.000   36.91180  C   ?   A  ?   231  1
  ATOM    1871  O     .  ASP  A  248  ?   16.08497   44.90121   47.88426  1.000   43.31572  O   ?   A  ?   231  1
  ATOM    1872  CB    .  ASP  A  248  ?   19.01350   46.09045   48.82510  1.000   48.01287  C   ?   A  ?   231  1
  ATOM    1873  CG    .  ASP  A  248  ?   20.35445   45.72203   49.39714  1.000   51.18478  C   ?   A  ?   231  1
  ATOM    1874  OD1   .  ASP  A  248  ?   20.77314   44.53145   49.40042  1.000   53.34365  O   ?   A  ?   231  1
  ATOM    1875  OD2   .  ASP  A  248  ?   21.00249   46.66300   49.85946  1.000   53.95902  O   ?   A  ?   231  1
  ATOM    1876  N     .  TYR  A  249  ?   16.93849   46.40710   46.46419  1.000   45.03590  N   ?   A  ?   232  1
  ATOM    1877  CA    .  TYR  A  249  ?   15.59487   46.77113   46.01272  1.000   32.84583  C   ?   A  ?   232  1
  ATOM    1878  C     .  TYR  A  249  ?   14.87186   45.57173   45.40611  1.000   44.89994  C   ?   A  ?   232  1
  ATOM    1879  O     .  TYR  A  249  ?   13.71337   45.28768   45.74514  1.000   44.32767  O   ?   A  ?   232  1
  ATOM    1880  CB    .  TYR  A  249  ?   15.64849   47.90851   45.00365  1.000   35.45372  C   ?   A  ?   232  1
  ATOM    1881  CG    .  TYR  A  249  ?   14.28511   48.15858   44.42425  1.000   37.74810  C   ?   A  ?   232  1
  ATOM    1882  CD1   .  TYR  A  249  ?   13.34428   48.89818   45.12790  1.000   37.85908  C   ?   A  ?   232  1
  ATOM    1883  CD2   .  TYR  A  249  ?   13.91318   47.61811   43.19304  1.000   34.29322  C   ?   A  ?   232  1
  ATOM    1884  CE1   .  TYR  A  249  ?   12.08552   49.13664   44.60962  1.000   37.76267  C   ?   A  ?   232  1
  ATOM    1885  CE2   .  TYR  A  249  ?   12.65895   47.83663   42.67200  1.000   34.32610  C   ?   A  ?   232  1
  ATOM    1886  CZ    .  TYR  A  249  ?   11.73892   48.58985   43.38601  1.000   38.29063  C   ?   A  ?   232  1
  ATOM    1887  OH    .  TYR  A  249  ?   10.48041   48.81688   42.88407  1.000   42.26617  O   ?   A  ?   232  1
  ATOM    1888  N     .  LEU  A  250  ?   15.53739   44.84966   44.49300  1.000   38.45803  N   ?   A  ?   233  1
  ATOM    1889  CA    .  LEU  A  250  ?   14.83745   43.77630   43.78563  1.000   39.65740  C   ?   A  ?   233  1
  ATOM    1890  C     .  LEU  A  250  ?   14.53071   42.61104   44.72207  1.000   36.29871  C   ?   A  ?   233  1
  ATOM    1891  O     .  LEU  A  250  ?   13.43296   42.03505   44.67449  1.000   38.38553  O   ?   A  ?   233  1
  ATOM    1892  CB    .  LEU  A  250  ?   15.66704   43.30861   42.58439  1.000   35.18845  C   ?   A  ?   233  1
  ATOM    1893  CG    .  LEU  A  250  ?   15.11123   42.16936   41.72815  1.000   36.54339  C   ?   A  ?   233  1
  ATOM    1894  CD1   .  LEU  A  250  ?   13.72702   42.56410   41.17875  1.000   33.04548  C   ?   A  ?   233  1
  ATOM    1895  CD2   .  LEU  A  250  ?   16.15092   41.86351   40.58288  1.000   30.90173  C   ?   A  ?   233  1
  ATOM    1896  N     .  ASN  A  251  ?   15.48559   42.27615   45.59640  1.000   38.30741  N   ?   A  ?   234  1
  ATOM    1897  CA    .  ASN  A  251  ?   15.28452   41.18888   46.54827  1.000   47.01403  C   ?   A  ?   234  1
  ATOM    1898  C     .  ASN  A  251  ?   14.10375   41.46491   47.47185  1.000   43.80058  C   ?   A  ?   234  1
  ATOM    1899  O     .  ASN  A  251  ?   13.27148   40.58147   47.69870  1.000   48.33877  O   ?   A  ?   234  1
  ATOM    1900  CB    .  ASN  A  251  ?   16.57605   40.94629   47.33545  1.000   48.71199  C   ?   A  ?   234  1
  ATOM    1901  CG    .  ASN  A  251  ?   17.64644   40.27726   46.47420  1.000   54.73807  C   ?   A  ?   234  1
  ATOM    1902  OD1   .  ASN  A  251  ?   17.34512   39.82261   45.37380  1.000   50.18632  O   ?   A  ?   234  1
  ATOM    1903  ND2   .  ASN  A  251  ?   18.88354   40.22291   46.95674  1.000   44.15598  N   ?   A  ?   234  1
  ATOM    1904  N     .  LEU  A  252  ?   13.98621   42.69509   47.98369  1.000   48.09073  N   ?   A  ?   235  1
  ATOM    1905  CA    .  LEU  A  252  ?   12.81562   43.03741   48.79021  1.000   36.53404  C   ?   A  ?   235  1
  ATOM    1906  C     .  LEU  A  252  ?   11.52633   42.89458   47.98346  1.000   45.35883  C   ?   A  ?   235  1
  ATOM    1907  O     .  LEU  A  252  ?   10.54474   42.31719   48.46882  1.000   53.43462  O   ?   A  ?   235  1
  ATOM    1908  CB    .  LEU  A  252  ?   12.95735   44.46098   49.33048  1.000   49.26980  C   ?   A  ?   235  1
  ATOM    1909  CG    .  LEU  A  252  ?   13.22091   44.70079   50.81033  1.000   67.26322  C   ?   A  ?   235  1
  ATOM    1910  CD1   .  LEU  A  252  ?   12.11528   44.09981   51.64377  1.000   52.84910  C   ?   A  ?   235  1
  ATOM    1911  CD2   .  LEU  A  252  ?   13.28125   46.17484   51.01636  1.000   62.00684  C   ?   A  ?   235  1
  ATOM    1912  N     .  ARG  A  253  ?   11.50774   43.38065   46.73130  1.000   44.58820  N   ?   A  ?   236  1
  ATOM    1913  CA    .  ARG  A  253  ?   10.26824   43.28347   45.94894  1.000   52.35952  C   ?   A  ?   236  1
  ATOM    1914  C     .  ARG  A  253  ?    9.86776   41.82552   45.70593  1.000   44.40101  C   ?   A  ?   236  1
  ATOM    1915  O     .  ARG  A  253  ?    8.68547   41.46404   45.82351  1.000   40.95482  O   ?   A  ?   236  1
  ATOM    1916  CB    .  ARG  A  253  ?   10.38716   44.04399   44.61706  1.000   46.28770  C   ?   A  ?   236  1
  ATOM    1917  CG    .  ARG  A  253  ?   10.53274   45.59120   44.70959  1.000   38.34633  C   ?   A  ?   236  1
  ATOM    1918  CD    .  ARG  A  253  ?    9.24592   46.29271   45.13964  1.000   41.83544  C   ?   A  ?   236  1
  ATOM    1919  NE    .  ARG  A  253  ?    8.09126   45.94100   44.31378  1.000   40.21148  N   ?   A  ?   236  1
  ATOM    1920  CZ    .  ARG  A  253  ?    6.83731   46.32656   44.56791  1.000   51.78666  C   ?   A  ?   236  1
  ATOM    1921  NH1   .  ARG  A  253  ?    5.83728   45.93774   43.76662  1.000   47.04627  N   ?   A  ?   236  1
  ATOM    1922  NH2   .  ARG  A  253  ?    6.57792   47.10097   45.62496  1.000   42.76124  N   ?   A  ?   236  1
  ATOM    1923  N     .  LEU  A  254  ?   10.82960   40.96797   45.37172  1.000   45.61087  N   ?   A  ?   237  1
  ATOM    1924  CA    .  LEU  A  254  ?   10.43574   39.60633   44.98867  1.000   52.43955  C   ?   A  ?   237  1
  ATOM    1925  C     .  LEU  A  254  ?   10.25367   38.69175   46.19743  1.000   49.95473  C   ?   A  ?   237  1
  ATOM    1926  O     .  LEU  A  254  ?    9.48251   37.74065   46.10945  1.000   41.32540  O   ?   A  ?   237  1
  ATOM    1927  CB    .  LEU  A  254  ?   11.44887   38.99544   44.01279  1.000   41.44849  C   ?   A  ?   237  1
  ATOM    1928  CG    .  LEU  A  254  ?   11.57241   39.72321   42.66900  1.000   35.83051  C   ?   A  ?   237  1
  ATOM    1929  CD1   .  LEU  A  254  ?   12.80774   39.26273   41.90770  1.000   39.76237  C   ?   A  ?   237  1
  ATOM    1930  CD2   .  LEU  A  254  ?   10.31130   39.54852   41.86633  1.000   38.45841  C   ?   A  ?   237  1
  ATOM    1931  N     .  ARG  A  255  ?   10.93186   38.96815   47.32536  1.000   42.04393  N   ?   A  ?   238  1
  ATOM    1932  CA    .  ARG  A  255  ?   10.61275   38.27237   48.57622  1.000   49.52574  C   ?   A  ?   238  1
  ATOM    1933  C     .  ARG  A  255  ?    9.22877   38.64279   49.07207  1.000   45.14231  C   ?   A  ?   238  1
  ATOM    1934  O     .  ARG  A  255  ?    8.51532   37.79266   49.60363  1.000   49.66404  O   ?   A  ?   238  1
  ATOM    1935  CB    .  ARG  A  255  ?   11.65316   38.57010   49.65121  1.000   40.42390  C   ?   A  ?   238  1
  ATOM    1936  CG    .  ARG  A  255  ?   12.80748   37.60625   49.54970  1.000   40.90503  C   ?   A  ?   238  1
  ATOM    1937  CD    .  ARG  A  255  ?   14.07876   38.11281   50.22318  1.000   40.41260  C   ?   A  ?   238  1
  ATOM    1938  NE    .  ARG  A  255  ?   15.17614   37.17653   49.99900  1.000   41.49218  N   ?   A  ?   238  1
  ATOM    1939  CZ    .  ARG  A  255  ?   16.45775   37.51043   50.03057  1.000   52.69796  C   ?   A  ?   238  1
  ATOM    1940  NH1   .  ARG  A  255  ?   16.81853   38.76709   50.26885  1.000   45.98082  N   ?   A  ?   238  1
  ATOM    1941  NH2   .  ARG  A  255  ?   17.38668   36.57706   49.83415  1.000   58.39831  N   ?   A  ?   238  1
  ATOM    1942  N     .  LYS  A  256  ?    8.80880   39.88891   48.86018  1.000   48.58013  N   ?   A  ?   239  1
  ATOM    1943  CA    .  LYS  A  256  ?    7.44896   40.27587   49.21885  1.000   45.28340  C   ?   A  ?   239  1
  ATOM    1944  C     .  LYS  A  256  ?    6.43117   39.78773   48.19213  1.000   55.76579  C   ?   A  ?   239  1
  ATOM    1945  O     .  LYS  A  256  ?    5.34776   39.33064   48.56856  1.000   55.90496  O   ?   A  ?   239  1
  ATOM    1946  CB    .  LYS  A  256  ?    7.36187   41.79140   49.36781  1.000   50.76154  C   ?   A  ?   239  1
  ATOM    1947  CG    .  LYS  A  256  ?    6.08573   42.33208   50.03217  1.000   62.59415  C   ?   A  ?   239  1
  ATOM    1948  CD    .  LYS  A  256  ?    6.11952   43.87738   50.12297  1.000   69.88160  C   ?   A  ?   239  1
  ATOM    1949  CE    .  LYS  A  256  ?    5.41636   44.43427   51.38190  1.000   88.62938  C   ?   A  ?   239  1
  ATOM    1950  NZ    .  LYS  A  256  ?    3.94876   44.18144   51.40289  1.000   78.02189  N   ?   A  ?   239  1
  ATOM    1951  N     .  PHE  A  257  ?    6.73304   39.89978   46.89115  1.000   48.53812  N   ?   A  ?   240  1
  ATOM    1952  CA    .  PHE  A  257  ?    5.79641   39.51240   45.83109  1.000   47.01184  C   ?   A  ?   240  1
  ATOM    1953  C     .  PHE  A  257  ?    6.49970   38.60112   44.83067  1.000   63.93688  C   ?   A  ?   240  1
  ATOM    1954  O     .  PHE  A  257  ?    6.82299   39.03453   43.71185  1.000   53.97868  O   ?   A  ?   240  1
  ATOM    1955  CB    .  PHE  A  257  ?    5.20976   40.73315   45.10917  1.000   51.47767  C   ?   A  ?   240  1
  ATOM    1956  CG    .  PHE  A  257  ?    4.54483   41.72763   46.02291  1.000   53.29720  C   ?   A  ?   240  1
  ATOM    1957  CD1   .  PHE  A  257  ?    3.32287   41.43933   46.60981  1.000   57.45374  C   ?   A  ?   240  1
  ATOM    1958  CD2   .  PHE  A  257  ?    5.15831   42.93548   46.31497  1.000   52.66730  C   ?   A  ?   240  1
  ATOM    1959  CE1   .  PHE  A  257  ?    2.71893   42.33571   47.46567  1.000   50.48919  C   ?   A  ?   240  1
  ATOM    1960  CE2   .  PHE  A  257  ?    4.55580   43.84793   47.17139  1.000   63.49997  C   ?   A  ?   240  1
  ATOM    1961  CZ    .  PHE  A  257  ?    3.33250   43.54781   47.74524  1.000   53.44874  C   ?   A  ?   240  1
  ATOM    1962  N     .  PRO  A  258  ?    6.70668   37.31604   45.17504  1.000   54.54369  N   ?   A  ?   241  1
  ATOM    1963  CA    .  PRO  A  258  ?    7.37764   36.41584   44.22446  1.000   51.64205  C   ?   A  ?   241  1
  ATOM    1964  C     .  PRO  A  258  ?    6.54937   36.15166   42.98249  1.000   48.96796  C   ?   A  ?   241  1
  ATOM    1965  O     .  PRO  A  258  ?    7.13025   35.79717   41.94921  1.000   50.31434  O   ?   A  ?   241  1
  ATOM    1966  CB    .  PRO  A  258  ?    7.61814   35.13002   45.03640  1.000   54.59714  C   ?   A  ?   241  1
  ATOM    1967  CG    .  PRO  A  258  ?    6.78917   35.31937   46.37738  1.000   60.36254  C   ?   A  ?   241  1
  ATOM    1968  CD    .  PRO  A  258  ?    5.97518   36.56620   46.21567  1.000   50.92050  C   ?   A  ?   241  1
  ATOM    1969  N     .  PHE  A  259  ?    5.22817   36.33127   43.02619  1.000   41.52820  N   ?   A  ?   242  1
  ATOM    1970  CA    .  PHE  A  259  ?    4.45969   36.39718   41.78287  1.000   45.75050  C   ?   A  ?   242  1
  ATOM    1971  C     .  PHE  A  259  ?    4.63528   37.80226   41.19748  1.000   51.52379  C   ?   A  ?   242  1
  ATOM    1972  O     .  PHE  A  259  ?    4.02121   38.76900   41.66258  1.000   46.68692  O   ?   A  ?   242  1
  ATOM    1973  CB    .  PHE  A  259  ?    2.99926   36.07192   42.02569  1.000   39.86099  C   ?   A  ?   242  1
  ATOM    1974  CG    .  PHE  A  259  ?    2.18781   35.98597   40.75152  1.000   50.32138  C   ?   A  ?   242  1
  ATOM    1975  CD1   .  PHE  A  259  ?    1.85762   37.13719   40.03487  1.000   42.53103  C   ?   A  ?   242  1
  ATOM    1976  CD2   .  PHE  A  259  ?    1.76621   34.76012   40.26934  1.000   44.65970  C   ?   A  ?   242  1
  ATOM    1977  CE1   .  PHE  A  259  ?    1.11941   37.05627   38.85034  1.000   51.16490  C   ?   A  ?   242  1
  ATOM    1978  CE2   .  PHE  A  259  ?    1.02136   34.66701   39.09063  1.000   51.72486  C   ?   A  ?   242  1
  ATOM    1979  CZ    .  PHE  A  259  ?    0.69278   35.81331   38.37906  1.000   53.99215  C   ?   A  ?   242  1
  ATOM    1980  N     .  CYS  A  260  ?    5.47258   37.92856   40.17171  1.000   50.55878  N   ?   A  ?   243  1
  ATOM    1981  CA    .  CYS  A  260  ?    5.93777   39.25532   39.75919  1.000   42.69056  C   ?   A  ?   243  1
  ATOM    1982  C     .  CYS  A  260  ?    4.76759   40.16247   39.46096  1.000   40.85863  C   ?   A  ?   243  1
  ATOM    1983  O     .  CYS  A  260  ?    3.89194   39.81811   38.65438  1.000   38.27254  O   ?   A  ?   243  1
  ATOM    1984  CB    .  CYS  A  260  ?    6.82356   39.18398   38.51828  1.000   43.51897  C   ?   A  ?   243  1
  ATOM    1985  SG    .  CYS  A  260  ?    7.72584   40.75920   38.27260  1.000   43.99411  S   ?   A  ?   243  1
  ATOM    1986  N     .  LYS  A  261  ?    4.77957   41.34470   40.07624  1.000   35.54374  N   ?   A  ?   244  1
  ATOM    1987  CA    .  LYS  A  261  ?    3.66439   42.25423   39.84306  1.000   45.04778  C   ?   A  ?   244  1
  ATOM    1988  C     .  LYS  A  261  ?    3.76438   42.85286   38.44444  1.000   44.88403  C   ?   A  ?   244  1
  ATOM    1989  O     .  LYS  A  261  ?    4.79328   42.76705   37.77447  1.000   44.22165  O   ?   A  ?   244  1
  ATOM    1990  CB    .  LYS  A  261  ?    3.61982   43.35770   40.90394  1.000   40.81186  C   ?   A  ?   244  1
  ATOM    1991  CG    .  LYS  A  261  ?    3.28479   42.85506   42.31855  1.000   45.32657  C   ?   A  ?   244  1
  ATOM    1992  CD    .  LYS  A  261  ?    2.83525   43.98582   43.31020  1.000   57.83724  C   ?   A  ?   244  1
  ATOM    1993  CE    .  LYS  A  261  ?    1.30465   44.03082   43.59636  1.000   51.41557  C   ?   A  ?   244  1
  ATOM    1994  NZ    .  LYS  A  261  ?    0.78591   42.74746   44.24770  1.000   55.30229  N   ?   A  ?   244  1
  ATOM    1995  N     .  SER  A  262  ?    2.68358   43.48906   38.01345  1.000   45.94285  N   ?   A  ?   245  1
  ATOM    1996  CA    .  SER  A  262  ?    2.70998   44.22039   36.76492  1.000   41.44986  C   ?   A  ?   245  1
  ATOM    1997  C     .  SER  A  262  ?    1.67043   45.32752   36.80970  1.000   42.21313  C   ?   A  ?   245  1
  ATOM    1998  O     .  SER  A  262  ?    0.68406   45.25601   37.54634  1.000   44.81394  O   ?   A  ?   245  1
  ATOM    1999  CB    .  SER  A  262  ?    2.41437   43.29668   35.59569  1.000   42.78472  C   ?   A  ?   245  1
  ATOM    2000  OG    .  SER  A  262  ?    1.16751   42.66299   35.83251  1.000   45.82272  O   ?   A  ?   245  1
  ATOM    2001  N     .  PHE  A  263  ?    1.89496   46.34592   35.99685  1.000   41.24279  N   ?   A  ?   246  1
  ATOM    2002  CA    .  PHE  A  263  ?    0.96131   47.44418   35.80735  1.000   44.09088  C   ?   A  ?   246  1
  ATOM    2003  C     .  PHE  A  263  ?    0.60702   47.51986   34.33439  1.000   43.73009  C   ?   A  ?   246  1
  ATOM    2004  O     .  PHE  A  263  ?    1.41674   47.14919   33.47225  1.000   44.09661  O   ?   A  ?   246  1
  ATOM    2005  CB    .  PHE  A  263  ?    1.57376   48.77024   36.30328  1.000   43.02040  C   ?   A  ?   246  1
  ATOM    2006  CG    .  PHE  A  263  ?    1.77708   48.78719   37.79088  1.000   44.18657  C   ?   A  ?   246  1
  ATOM    2007  CD1   .  PHE  A  263  ?    2.72084   47.92171   38.38417  1.000   65.13847  C   ?   A  ?   246  1
  ATOM    2008  CD2   .  PHE  A  263  ?    1.02788   49.62057   38.61017  1.000   50.70843  C   ?   A  ?   246  1
  ATOM    2009  CE1   .  PHE  A  263  ?    2.92467   47.89332   39.77181  1.000   53.02912  C   ?   A  ?   246  1
  ATOM    2010  CE2   .  PHE  A  263  ?    1.21130   49.62034   40.00536  1.000   43.52695  C   ?   A  ?   246  1
  ATOM    2011  CZ    .  PHE  A  263  ?    2.15440   48.75382   40.58963  1.000   61.63755  C   ?   A  ?   246  1
  ATOM    2012  N     .  VAL  A  264  ?   -0.62796   47.93455   34.05053  1.000   39.63142  N   ?   A  ?   247  1
  ATOM    2013  CA    .  VAL  A  264  ?   -1.09781   48.09883   32.68426  1.000   40.23146  C   ?   A  ?   247  1
  ATOM    2014  C     .  VAL  A  264  ?   -1.37926   49.57219   32.40774  1.000   47.35257  C   ?   A  ?   247  1
  ATOM    2015  O     .  VAL  A  264  ?   -1.84690   50.30989   33.28215  1.000   45.71502  O   ?   A  ?   247  1
  ATOM    2016  CB    .  VAL  A  264  ?   -2.33350   47.21818   32.40033  1.000   38.95806  C   ?   A  ?   247  1
  ATOM    2017  CG1   .  VAL  A  264  ?   -1.94588   45.72823   32.52441  1.000   48.75437  C   ?   A  ?   247  1
  ATOM    2018  CG2   .  VAL  A  264  ?   -3.51428   47.55876   33.34014  1.000   40.43440  C   ?   A  ?   247  1
  ATOM    2019  N     .  SER  A  265  ?   -1.09238   49.99860   31.18336  1.000   42.50965  N   ?   A  ?   248  1
  ATOM    2020  CA    .  SER  A  265  ?   -1.43708   51.33714   30.75970  1.000   44.53642  C   ?   A  ?   248  1
  ATOM    2021  C     .  SER  A  265  ?   -1.37997   51.36469   29.25014  1.000   50.32017  C   ?   A  ?   248  1
  ATOM    2022  O     .  SER  A  265  ?   -1.25935   50.32146   28.60339  1.000   51.55326  O   ?   A  ?   248  1
  ATOM    2023  CB    .  SER  A  265  ?   -0.51291   52.38536   31.38737  1.000   58.31081  C   ?   A  ?   248  1
  ATOM    2024  OG    .  SER  A  265  ?   -1.13222   53.65230   31.30711  1.000   62.63686  O   ?   A  ?   248  1
  ATOM    2025  N     .  ASN  A  266  ?   -1.51397   52.55486   28.67305  1.000   45.64382  N   ?   A  ?   249  1
  ATOM    2026  CA    .  ASN  A  266  ?   -1.59463   52.67262   27.22508  1.000   42.28597  C   ?   A  ?   249  1
  ATOM    2027  C     .  ASN  A  266  ?   -0.31170   53.23802   26.63444  1.000   38.37061  C   ?   A  ?   249  1
  ATOM    2028  O     .  ASN  A  266  ?   -0.28769   53.60030   25.47341  1.000   51.15850  O   ?   A  ?   249  1
  ATOM    2029  CB    .  ASN  A  266  ?   -2.80837   53.52199   26.82465  1.000   48.80691  C   ?   A  ?   249  1
  ATOM    2030  CG    .  ASN  A  266  ?   -2.63503   55.03216   27.15434  1.000   71.14489  C   ?   A  ?   249  1
  ATOM    2031  OD1   .  ASN  A  266  ?   -1.97999   55.43972   28.14911  1.000   63.15710  O   ?   A  ?   249  1
  ATOM    2032  ND2   .  ASN  A  266  ?   -3.23547   55.86149   26.31552  1.000   61.44423  N   ?   A  ?   249  1
  ATOM    2033  N     .  ASN  A  267  ?    0.75319   53.30178   27.41152  1.000   42.08825  N   ?   A  ?   250  1
  ATOM    2034  CA    .  ASN  A  267  ?    2.02049   53.85743   26.98197  1.000   44.80734  C   ?   A  ?   250  1
  ATOM    2035  C     .  ASN  A  267  ?    3.14021   53.03251   27.60879  1.000   46.65337  C   ?   A  ?   250  1
  ATOM    2036  O     .  ASN  A  267  ?    2.96039   52.40399   28.65891  1.000   42.41397  O   ?   A  ?   250  1
  ATOM    2037  CB    .  ASN  A  267  ?    2.15143   55.33815   27.37859  1.000   41.82878  C   ?   A  ?   250  1
  ATOM    2038  CG    .  ASN  A  267  ?    2.07021   55.55963   28.89454  1.000   49.73077  C   ?   A  ?   250  1
  ATOM    2039  OD1   .  ASN  A  267  ?    3.10201   55.69953   29.56788  1.000   55.45751  O   ?   A  ?   250  1
  ATOM    2040  ND2   .  ASN  A  267  ?    0.84033   55.59377   29.43935  1.000   49.44699  N   ?   A  ?   250  1
  ATOM    2041  N     .  VAL  A  268  ?    4.31127   53.07815   26.96113  1.000   43.04807  N   ?   A  ?   251  1
  ATOM    2042  CA    .  VAL  A  268  ?    5.42479   52.21515   27.32983  1.000   40.19496  C   ?   A  ?   251  1
  ATOM    2043  C     .  VAL  A  268  ?    6.00435   52.58648   28.69121  1.000   42.09058  C   ?   A  ?   251  1
  ATOM    2044  O     .  VAL  A  268  ?    6.57169   51.73489   29.38501  1.000   46.57657  O   ?   A  ?   251  1
  ATOM    2045  CB    .  VAL  A  268  ?    6.47536   52.26737   26.20143  1.000   44.95486  C   ?   A  ?   251  1
  ATOM    2046  CG1   .  VAL  A  268  ?    6.92285   53.70212   25.96902  1.000   40.94217  C   ?   A  ?   251  1
  ATOM    2047  CG2   .  VAL  A  268  ?    7.65842   51.29535   26.45930  1.000   34.49977  C   ?   A  ?   251  1
  ATOM    2048  N     .  GLU  A  269  ?    5.88476   53.83828   29.10786  1.000   48.52974  N   ?   A  ?   252  1
  ATOM    2049  CA    .  GLU  A  269  ?    6.36001   54.23103   30.43879  1.000   44.42423  C   ?   A  ?   252  1
  ATOM    2050  C     .  GLU  A  269  ?    5.37830   53.90034   31.55335  1.000   45.86758  C   ?   A  ?   252  1
  ATOM    2051  O     .  GLU  A  269  ?    5.70093   54.12189   32.72335  1.000   48.92823  O   ?   A  ?   252  1
  ATOM    2052  CB    .  GLU  A  269  ?    6.63624   55.73016   30.48577  1.000   51.40335  C   ?   A  ?   252  1
  ATOM    2053  CG    .  GLU  A  269  ?    7.95264   56.14404   29.88837  1.000   52.85316  C   ?   A  ?   252  1
  ATOM    2054  CD    .  GLU  A  269  ?    7.77592   57.16718   28.79856  1.000   73.50474  C   ?   A  ?   252  1
  ATOM    2055  OE1   .  GLU  A  269  ?    6.80535   57.03435   27.98535  1.000   76.10719  O   ?   A  ?   252  1
  ATOM    2056  OE2   .  GLU  A  269  ?    8.61669   58.09104   28.76739  1.000   74.96383  O   ?   A  ?   252  1
  ATOM    2057  N     .  LEU  A  270  ?    4.19944   53.38736   31.22603  1.000   39.78753  N   ?   A  ?   253  1
  ATOM    2058  CA    .  LEU  A  270  ?    3.21370   53.00085   32.23101  1.000   54.96442  C   ?   A  ?   253  1
  ATOM    2059  C     .  LEU  A  270  ?    2.90099   54.17396   33.16345  1.000   62.44548  C   ?   A  ?   253  1
  ATOM    2060  O     .  LEU  A  270  ?    2.70915   54.01570   34.36821  1.000   60.24457  O   ?   A  ?   253  1
  ATOM    2061  CB    .  LEU  A  270  ?    3.67618   51.75295   32.99527  1.000   45.41182  C   ?   A  ?   253  1
  ATOM    2062  CG    .  LEU  A  270  ?    3.62686   50.63290   31.92928  1.000   58.24038  C   ?   A  ?   253  1
  ATOM    2063  CD1   .  LEU  A  270  ?    4.64940   49.62769   32.16275  1.000   56.43152  C   ?   A  ?   253  1
  ATOM    2064  CD2   .  LEU  A  270  ?    2.23658   49.97130   31.76938  1.000   51.13794  C   ?   A  ?   253  1
  ATOM    2065  N     .  ILE  A  271  ?    2.84076   55.37085   32.58507  1.000   57.35662  N   ?   A  ?   254  1
  ATOM    2066  CA    .  ILE  A  271  ?    2.42257   56.53680   33.33353  1.000   55.03713  C   ?   A  ?   254  1
  ATOM    2067  C     .  ILE  A  271  ?    0.92629   56.43801   33.57726  1.000   58.85952  C   ?   A  ?   254  1
  ATOM    2068  O     .  ILE  A  271  ?    0.13809   56.18861   32.64775  1.000   51.37375  O   ?   A  ?   254  1
  ATOM    2069  CB    .  ILE  A  271  ?    2.80853   57.81625   32.58058  1.000   64.57535  C   ?   A  ?   254  1
  ATOM    2070  CG1   .  ILE  A  271  ?    4.28714   58.14425   32.80677  1.000   55.42522  C   ?   A  ?   254  1
  ATOM    2071  CG2   .  ILE  A  271  ?    1.95833   58.97207   33.04192  1.000   65.80463  C   ?   A  ?   254  1
  ATOM    2072  CD1   .  ILE  A  271  ?    4.82160   58.90134   31.63740  1.000   52.26739  C   ?   A  ?   254  1
  ATOM    2073  N     .  GLY  A  272  ?    0.52780   56.59654   34.84144  1.000   64.71429  N   ?   A  ?   255  1
  ATOM    2074  CA    .  GLY  A  272  ?   -0.86202   56.37294   35.17394  1.000   54.95902  C   ?   A  ?   255  1
  ATOM    2075  C     .  GLY  A  272  ?   -1.30184   54.93246   35.09600  1.000   52.54284  C   ?   A  ?   255  1
  ATOM    2076  O     .  GLY  A  272  ?   -2.50285   54.65853   35.09182  1.000   53.97709  O   ?   A  ?   255  1
  ATOM    2077  N     .  GLY  A  273  ?   -0.36439   53.99066   35.08111  1.000   56.75581  N   ?   A  ?   256  1
  ATOM    2078  CA    .  GLY  A  273  ?   -0.74910   52.59214   35.05901  1.000   51.32153  C   ?   A  ?   256  1
  ATOM    2079  C     .  GLY  A  273  ?   -1.46845   52.18192   36.32771  1.000   60.27862  C   ?   A  ?   256  1
  ATOM    2080  O     .  GLY  A  273  ?   -1.31048   52.78893   37.39660  1.000   49.91505  O   ?   A  ?   256  1
  ATOM    2081  N     .  GLU  A  274  ?   -2.27173   51.13177   36.20076  1.000   57.45030  N   ?   A  ?   257  1
  ATOM    2082  CA    .  GLU  A  274  ?   -2.91279   50.48853   37.33768  1.000   46.42699  C   ?   A  ?   257  1
  ATOM    2083  C     .  GLU  A  274  ?   -2.25780   49.14045   37.60331  1.000   55.85235  C   ?   A  ?   257  1
  ATOM    2084  O     .  GLU  A  274  ?   -1.73423   48.48938   36.68402  1.000   46.00278  O   ?   A  ?   257  1
  ATOM    2085  CB    .  GLU  A  274  ?   -4.39577   50.30921   37.07081  1.000   54.81072  C   ?   A  ?   257  1
  ATOM    2086  CG    .  GLU  A  274  ?   -5.03645   51.60789   36.58809  1.000   74.79125  C   ?   A  ?   257  1
  ATOM    2087  CD    .  GLU  A  274  ?   -6.52526   51.48674   36.35046  1.000   75.27706  C   ?   A  ?   257  1
  ATOM    2088  OE1   .  GLU  A  274  ?   -7.02660   52.16752   35.43374  1.000   85.97885  O   ?   A  ?   257  1
  ATOM    2089  OE2   .  GLU  A  274  ?   -7.19261   50.71568   37.07351  1.000   86.79996  O   ?   A  ?   257  1
  ATOM    2090  N     .  ASP  A  275  ?   -2.26209   48.74971   38.87289  1.000   39.08338  N   ?   A  ?   258  1
  ATOM    2091  CA    .  ASP  A  275  ?   -1.84842   47.41285   39.25576  1.000   40.13289  C   ?   A  ?   258  1
  ATOM    2092  C     .  ASP  A  275  ?   -2.71427   46.35845   38.56992  1.000   54.39279  C   ?   A  ?   258  1
  ATOM    2093  O     .  ASP  A  275  ?   -3.94479   46.35605   38.69821  1.000   48.25678  O   ?   A  ?   258  1
  ATOM    2094  CB    .  ASP  A  275  ?   -1.92419   47.24102   40.76624  1.000   43.58661  C   ?   A  ?   258  1
  ATOM    2095  CG    .  ASP  A  275  ?   -1.16111   46.01727   41.23767  1.000   51.36474  C   ?   A  ?   258  1
  ATOM    2096  OD1   .  ASP  A  275  ?   -1.15390   45.04272   40.47951  1.000   67.72080  O   ?   A  ?   258  1
  ATOM    2097  OD2   .  ASP  A  275  ?   -0.54621   46.01338   42.32927  1.000   65.47774  O   ?   A  ?   258  1
  ATOM    2098  N     .  PHE  A  276  ?   -2.06717   45.46221   37.83116  1.000   47.87872  N   ?   A  ?   259  1
  ATOM    2099  CA    .  PHE  A  276  ?   -2.73585   44.29228   37.27851  1.000   46.09292  C   ?   A  ?   259  1
  ATOM    2100  C     .  PHE  A  276  ?   -2.30358   43.05880   38.03802  1.000   41.39894  C   ?   A  ?   259  1
  ATOM    2101  O     .  PHE  A  276  ?   -3.07139   42.51980   38.85019  1.000   45.73106  O   ?   A  ?   259  1
  ATOM    2102  CB    .  PHE  A  276  ?   -2.46393   44.16799   35.77090  1.000   47.33906  C   ?   A  ?   259  1
  ATOM    2103  CG    .  PHE  A  276  ?   -3.04111   42.92290   35.17521  1.000   49.78492  C   ?   A  ?   259  1
  ATOM    2104  CD1   .  PHE  A  276  ?   -4.39554   42.64912   35.29714  1.000   50.19471  C   ?   A  ?   259  1
  ATOM    2105  CD2   .  PHE  A  276  ?   -2.22843   41.99534   34.53234  1.000   57.02639  C   ?   A  ?   259  1
  ATOM    2106  CE1   .  PHE  A  276  ?   -4.95850   41.46949   34.75527  1.000   63.86925  C   ?   A  ?   259  1
  ATOM    2107  CE2   .  PHE  A  276  ?   -2.77525   40.82275   33.97905  1.000   53.37516  C   ?   A  ?   259  1
  ATOM    2108  CZ    .  PHE  A  276  ?   -4.14803   40.55542   34.09454  1.000   52.83479  C   ?   A  ?   259  1
  ATOM    2109  N     .  SER  A  277  ?   -1.07799   42.57232   37.81846  1.000   46.48793  N   ?   A  ?   260  1
  ATOM    2110  CA    .  SER  A  277  ?   -0.45864   41.57753   38.69735  1.000   55.12785  C   ?   A  ?   260  1
  ATOM    2111  C     .  SER  A  277  ?   -1.17867   40.22668   38.65461  1.000   46.93478  C   ?   A  ?   260  1
  ATOM    2112  O     .  SER  A  277  ?   -1.16074   39.46613   39.62197  1.000   47.01240  O   ?   A  ?   260  1
  ATOM    2113  CB    .  SER  A  277  ?   -0.39642   42.10978   40.13191  1.000   44.42673  C   ?   A  ?   260  1
  ATOM    2114  OG    .  SER  A  277  ?    0.58519   43.12893   40.23857  1.000   51.20918  O   ?   A  ?   260  1
  ATOM    2115  N     .  LYS  A  278  ?   -1.83191   39.91805   37.54528  1.000   43.20203  N   ?   A  ?   261  1
  ATOM    2116  CA    .  LYS  A  278  ?   -2.52974   38.64832   37.41215  1.000   50.55252  C   ?   A  ?   261  1
  ATOM    2117  C     .  LYS  A  278  ?   -2.06850   37.85719   36.17588  1.000   63.67373  C   ?   A  ?   261  1
  ATOM    2118  O     .  LYS  A  278  ?   -2.83979   37.07700   35.60021  1.000   52.53437  O   ?   A  ?   261  1
  ATOM    2119  CB    .  LYS  A  278  ?   -4.03759   38.89420   37.40992  1.000   45.53872  C   ?   A  ?   261  1
  ATOM    2120  CG    .  LYS  A  278  ?   -4.58905   39.17370   38.83639  1.000   58.04897  C   ?   A  ?   261  1
  ATOM    2121  CD    .  LYS  A  278  ?   -5.64816   40.29659   38.86368  1.000   68.08513  C   ?   A  ?   261  1
  ATOM    2122  CE    .  LYS  A  278  ?   -7.08355   39.77456   38.68706  1.000   82.17671  C   ?   A  ?   261  1
  ATOM    2123  NZ    .  LYS  A  278  ?   -8.04739   40.78025   38.08615  1.000   76.51912  N   ?   A  ?   261  1
  ATOM    2124  N     .  GLU  A  279  ?   -0.79905   38.03037   35.76082  1.000   54.30243  N   ?   A  ?   262  1
  ATOM    2125  CA    .  GLU  A  279  ?   -0.22849   37.25399   34.66770  1.000   42.25849  C   ?   A  ?   262  1
  ATOM    2126  C     .  GLU  A  279  ?    1.07786   36.63652   35.12732  1.000   48.05020  C   ?   A  ?   262  1
  ATOM    2127  O     .  GLU  A  279  ?    1.86526   37.27743   35.83123  1.000   45.27692  O   ?   A  ?   262  1
  ATOM    2128  CB    .  GLU  A  279  ?   -0.00846   38.11012   33.38659  1.000   50.58326  C   ?   A  ?   262  1
  ATOM    2129  CG    .  GLU  A  279  ?    0.83294   39.41823   33.53010  1.000   39.87252  C   ?   A  ?   262  1
  ATOM    2130  CD    .  GLU  A  279  ?    2.31467   39.20460   33.56462  1.000   44.33454  C   ?   A  ?   262  1
  ATOM    2131  OE1   .  GLU  A  279  ?    3.03571   40.03717   34.15047  1.000   47.21469  O   ?   A  ?   262  1
  ATOM    2132  OE2   .  GLU  A  279  ?    2.77465   38.19512   33.01346  1.000   49.88043  O   ?   A  ?   262  1
  ATOM    2133  N     .  ILE  A  280  ?    1.31356   35.38938   34.69645  1.000   44.01185  N   ?   A  ?   263  1
  ATOM    2134  CA    .  ILE  A  280  ?    2.49593   34.62780   35.09781  1.000   42.94413  C   ?   A  ?   263  1
  ATOM    2135  C     .  ILE  A  280  ?    3.73565   34.90501   34.24465  1.000   37.42476  C   ?   A  ?   263  1
  ATOM    2136  O     .  ILE  A  280  ?    4.84703   34.51818   34.62673  1.000   41.35986  O   ?   A  ?   263  1
  ATOM    2137  CB    .  ILE  A  280  ?    2.11075   33.13192   35.06837  1.000   46.82753  C   ?   A  ?   263  1
  ATOM    2138  CG1   .  ILE  A  280  ?    3.18490   32.26393   35.72069  1.000   46.45603  C   ?   A  ?   263  1
  ATOM    2139  CG2   .  ILE  A  280  ?    1.90923   32.64295   33.58961  1.000   35.50794  C   ?   A  ?   263  1
  ATOM    2140  CD1   .  ILE  A  280  ?    3.52828   32.63615   37.10158  1.000   46.67541  C   ?   A  ?   263  1
  ATOM    2141  N     .  PHE  A  281  ?    3.59774   35.56976   33.10519  1.000   40.22494  N   ?   A  ?   264  1
  ATOM    2142  CA    .  PHE  A  281  ?    4.72755   35.66042   32.16978  1.000   40.11629  C   ?   A  ?   264  1
  ATOM    2143  C     .  PHE  A  281  ?    5.89041   36.49713   32.72128  1.000   41.36826  C   ?   A  ?   264  1
  ATOM    2144  O     .  PHE  A  281  ?    7.05720   36.10457   32.56763  1.000   44.77319  O   ?   A  ?   264  1
  ATOM    2145  CB    .  PHE  A  281  ?    4.24004   36.20155   30.82371  1.000   38.76718  C   ?   A  ?   264  1
  ATOM    2146  CG    .  PHE  A  281  ?    5.29974   36.20811   29.75040  1.000   46.96231  C   ?   A  ?   264  1
  ATOM    2147  CD1   .  PHE  A  281  ?    5.80226   35.00311   29.24183  1.000   46.24037  C   ?   A  ?   264  1
  ATOM    2148  CD2   .  PHE  A  281  ?    5.77514   37.41694   29.22413  1.000   40.24591  C   ?   A  ?   264  1
  ATOM    2149  CE1   .  PHE  A  281  ?    6.79094   34.99346   28.19955  1.000   53.65564  C   ?   A  ?   264  1
  ATOM    2150  CE2   .  PHE  A  281  ?    6.78179   37.43034   28.21298  1.000   51.45625  C   ?   A  ?   264  1
  ATOM    2151  CZ    .  PHE  A  281  ?    7.28865   36.22029   27.69519  1.000   47.06473  C   ?   A  ?   264  1
  ATOM    2152  N     .  SER  A  282  ?    5.61704   37.64037   33.38229  1.000   40.29186  N   ?   A  ?   265  1
  ATOM    2153  CA    .  SER  A  282  ?    6.72324   38.42195   33.97306  1.000   39.36248  C   ?   A  ?   265  1
  ATOM    2154  C     .  SER  A  282  ?    7.57676   37.57030   34.90092  1.000   39.58508  C   ?   A  ?   265  1
  ATOM    2155  O     .  SER  A  282  ?    8.81422   37.69778   34.91238  1.000   42.19173  O   ?   A  ?   265  1
  ATOM    2156  CB    .  SER  A  282  ?    6.21319   39.65576   34.75214  1.000   41.09526  C   ?   A  ?   265  1
  ATOM    2157  OG    .  SER  A  282  ?    5.47425   40.56941   33.94633  1.000   42.32886  O   ?   A  ?   265  1
  ATOM    2158  N     .  THR  A  283  ?    6.93275   36.72914   35.72625  1.000   37.30871  N   ?   A  ?   266  1
  ATOM    2159  CA    .  THR  A  283  ?    7.68635   35.88672   36.65699  1.000   35.73185  C   ?   A  ?   266  1
  ATOM    2160  C     .  THR  A  283  ?    8.63494   34.96748   35.90035  1.000   40.65394  C   ?   A  ?   266  1
  ATOM    2161  O     .  THR  A  283  ?    9.80523   34.80018   36.29192  1.000   42.03979  O   ?   A  ?   266  1
  ATOM    2162  CB    .  THR  A  283  ?    6.73211   35.03205   37.51927  1.000   40.68123  C   ?   A  ?   266  1
  ATOM    2163  OG1   .  THR  A  283  ?    5.84613   35.86132   38.25900  1.000   44.19812  O   ?   A  ?   266  1
  ATOM    2164  CG2   .  THR  A  283  ?    7.53954   34.15238   38.49572  1.000   43.20891  C   ?   A  ?   266  1
  ATOM    2165  N     .  ALA  A  284  ?    8.11609   34.30857   34.83884  1.000   39.76992  N   ?   A  ?   267  1
  ATOM    2166  CA    .  ALA  A  284  ?    8.94622   33.45726   33.96857  1.000   37.73624  C   ?   A  ?   267  1
  ATOM    2167  C     .  ALA  A  284  ?   10.07425   34.25110   33.35065  1.000   30.70364  C   ?   A  ?   267  1
  ATOM    2168  O     .  ALA  A  284  ?   11.23453   33.81053   33.35357  1.000   42.14121  O   ?   A  ?   267  1
  ATOM    2169  CB    .  ALA  A  284  ?    8.10019   32.81052   32.85562  1.000   32.03072  C   ?   A  ?   267  1
  ATOM    2170  N     .  VAL  A  285  ?    9.76721   35.45747   32.85376  1.000   39.18409  N   ?   A  ?   268  1
  ATOM    2171  CA    .  VAL  A  285  ?   10.80905   36.29426   32.24598  1.000   35.68186  C   ?   A  ?   268  1
  ATOM    2172  C     .  VAL  A  285  ?   11.93147   36.58223   33.24264  1.000   37.50084  C   ?   A  ?   268  1
  ATOM    2173  O     .  VAL  A  285  ?   13.12836   36.46487   32.92027  1.000   41.87386  O   ?   A  ?   268  1
  ATOM    2174  CB    .  VAL  A  285  ?   10.20098   37.59608   31.68424  1.000   41.37594  C   ?   A  ?   268  1
  ATOM    2175  CG1   .  VAL  A  285  ?   11.30231   38.52546   31.28983  1.000   32.26499  C   ?   A  ?   268  1
  ATOM    2176  CG2   .  VAL  A  285  ?    9.29617   37.27171   30.47999  1.000   41.25779  C   ?   A  ?   268  1
  ATOM    2177  N     .  ILE  A  286  ?   11.57317   36.92767   34.48378  1.000   40.85088  N   ?   A  ?   269  1
  ATOM    2178  CA    .  ILE  A  286  ?   12.62242   37.22911   35.46019  1.000   41.20400  C   ?   A  ?   269  1
  ATOM    2179  C     .  ILE  A  286  ?   13.43712   35.97658   35.78441  1.000   43.20366  C   ?   A  ?   269  1
  ATOM    2180  O     .  ILE  A  286  ?   14.66967   36.03928   35.84626  1.000   45.58756  O   ?   A  ?   269  1
  ATOM    2181  CB    .  ILE  A  286  ?   12.03084   37.89103   36.72856  1.000   44.07189  C   ?   A  ?   269  1
  ATOM    2182  CG1   .  ILE  A  286  ?   11.54794   39.29960   36.37684  1.000   49.16549  C   ?   A  ?   269  1
  ATOM    2183  CG2   .  ILE  A  286  ?   13.09500   37.95710   37.87517  1.000   38.41454  C   ?   A  ?   269  1
  ATOM    2184  CD1   .  ILE  A  286  ?   11.27337   40.18943   37.55517  1.000   41.91552  C   ?   A  ?   269  1
  ATOM    2185  N     .  LEU  A  287  ?   12.76497   34.82692   36.03413  1.000   40.16789  N   ?   A  ?   270  1
  ATOM    2186  CA    .  LEU  A  287  ?   13.49978   33.57020   36.28822  1.000   44.18920  C   ?   A  ?   270  1
  ATOM    2187  C     .  LEU  A  287  ?   14.49629   33.28945   35.17484  1.000   51.33500  C   ?   A  ?   270  1
  ATOM    2188  O     .  LEU  A  287  ?   15.63952   32.89292   35.42481  1.000   48.06877  O   ?   A  ?   270  1
  ATOM    2189  CB    .  LEU  A  287  ?   12.53003   32.37620   36.41193  1.000   40.80249  C   ?   A  ?   270  1
  ATOM    2190  CG    .  LEU  A  287  ?   11.85980   32.33817   37.78861  1.000   41.51688  C   ?   A  ?   270  1
  ATOM    2191  CD1   .  LEU  A  287  ?   10.71965   31.31589   37.95955  1.000   36.95052  C   ?   A  ?   270  1
  ATOM    2192  CD2   .  LEU  A  287  ?   12.96999   32.08259   38.79483  1.000   41.52442  C   ?   A  ?   270  1
  ATOM    2193  N     .  HIS  A  288  ?   14.07469   33.54482   33.93639  1.000   49.21081  N   ?   A  ?   271  1
  ATOM    2194  CA    .  HIS  A  288  ?   14.78616   33.14335   32.72783  1.000   49.77171  C   ?   A  ?   271  1
  ATOM    2195  C     .  HIS  A  288  ?   16.01870   34.00884   32.46103  1.000   54.16271  C   ?   A  ?   271  1
  ATOM    2196  O     .  HIS  A  288  ?   16.96200   33.54456   31.80121  1.000   52.00319  O   ?   A  ?   271  1
  ATOM    2197  CB    .  HIS  A  288  ?   13.77486   33.26460   31.57085  1.000   58.80773  C   ?   A  ?   271  1
  ATOM    2198  CG    .  HIS  A  288  ?   14.05193   32.39077   30.39555  1.000   80.18507  C   ?   A  ?   271  1
  ATOM    2199  ND1   .  HIS  A  288  ?   14.09842   31.01182   30.48451  1.000   75.26444  N   ?   A  ?   271  1
  ATOM    2200  CD2   .  HIS  A  288  ?   14.25036   32.69702   29.08690  1.000   84.28667  C   ?   A  ?   271  1
  ATOM    2201  CE1   .  HIS  A  288  ?   14.34296   30.50981   29.28478  1.000   86.69226  C   ?   A  ?   271  1
  ATOM    2202  NE2   .  HIS  A  288  ?   14.43320   31.50898   28.41725  1.000   88.47787  N   ?   A  ?   271  1
  ATOM    2203  N     .  SER  A  289  ?   16.02658   35.27517   32.96026  1.000   44.92702  N   ?   A  ?   272  1
  ATOM    2204  CA    .  SER  A  289  ?   16.92701   36.33615   32.50948  1.000   42.73215  C   ?   A  ?   272  1
  ATOM    2205  C     .  SER  A  289  ?   17.91171   36.86280   33.54488  1.000   55.07425  C   ?   A  ?   272  1
  ATOM    2206  O     .  SER  A  289  ?   19.02447   37.26132   33.17005  1.000   55.45526  O   ?   A  ?   272  1
  ATOM    2207  CB    .  SER  A  289  ?   16.11673   37.54017   32.00017  1.000   53.66953  C   ?   A  ?   272  1
  ATOM    2208  OG    .  SER  A  289  ?   15.50343   37.27286   30.74807  1.000   62.77017  O   ?   A  ?   272  1
  ATOM    2209  N     .  TYR  A  290  ?   17.54648   36.93189   34.81566  1.000   50.15269  N   ?   A  ?   273  1
  ATOM    2210  CA    .  TYR  A  290  ?   18.45728   37.45027   35.83580  1.000   50.56645  C   ?   A  ?   273  1
  ATOM    2211  C     .  TYR  A  290  ?   19.11077   36.26431   36.55641  1.000   55.90266  C   ?   A  ?   273  1
  ATOM    2212  O     .  TYR  A  290  ?   18.43609   35.50361   37.26706  1.000   52.07077  O   ?   A  ?   273  1
  ATOM    2213  CB    .  TYR  A  290  ?   17.71618   38.38190   36.79646  1.000   39.63919  C   ?   A  ?   273  1
  ATOM    2214  CG    .  TYR  A  290  ?   18.59244   38.95126   37.87160  1.000   47.48745  C   ?   A  ?   273  1
  ATOM    2215  CD1   .  TYR  A  290  ?   19.87936   39.39339   37.58031  1.000   49.12069  C   ?   A  ?   273  1
  ATOM    2216  CD2   .  TYR  A  290  ?   18.14366   39.04501   39.19921  1.000   49.56017  C   ?   A  ?   273  1
  ATOM    2217  CE1   .  TYR  A  290  ?   20.71111   39.88872   38.58605  1.000   58.86460  C   ?   A  ?   273  1
  ATOM    2218  CE2   .  TYR  A  290  ?   18.96914   39.57731   40.20898  1.000   45.87468  C   ?   A  ?   273  1
  ATOM    2219  CZ    .  TYR  A  290  ?   20.23248   39.98130   39.90040  1.000   44.02376  C   ?   A  ?   273  1
  ATOM    2220  OH    .  TYR  A  290  ?   21.05026   40.49361   40.88123  1.000   53.76192  O   ?   A  ?   273  1
  ATOM    2221  N     .  THR  A  291  ?   20.42029   36.10104   36.35299  1.000   47.80156  N   ?   A  ?   274  1
  ATOM    2222  CA    .  THR  A  291  ?   21.12460   34.87886   36.72495  1.000   49.42227  C   ?   A  ?   274  1
  ATOM    2223  C     .  THR  A  291  ?   21.71796   34.94145   38.13264  1.000   59.43581  C   ?   A  ?   274  1
  ATOM    2224  O     .  THR  A  291  ?   22.40536   34.00501   38.52903  1.000   66.02650  O   ?   A  ?   274  1
  ATOM    2225  CB    .  THR  A  291  ?   22.23294   34.54490   35.67788  1.000   55.88441  C   ?   A  ?   274  1
  ATOM    2226  OG1   .  THR  A  291  ?   23.28199   35.54555   35.66502  1.000   49.15533  O   ?   A  ?   274  1
  ATOM    2227  CG2   .  THR  A  291  ?   21.63921   34.44216   34.24871  1.000   40.23399  C   ?   A  ?   274  1
  ATOM    2228  N     .  SER  A  292  ?   21.46875   36.00658   38.90250  1.000   52.07912  N   ?   A  ?   275  1
  ATOM    2229  CA    .  SER  A  292  ?   22.03497   36.13645   40.24634  1.000   52.23723  C   ?   A  ?   275  1
  ATOM    2230  C     .  SER  A  292  ?   20.97081   36.21465   41.33291  1.000   43.64302  C   ?   A  ?   275  1
  ATOM    2231  O     .  SER  A  292  ?   21.29556   36.54603   42.46855  1.000   54.67582  O   ?   A  ?   275  1
  ATOM    2232  CB    .  SER  A  292  ?   22.95603   37.36261   40.35299  1.000   45.66571  C   ?   A  ?   275  1
  ATOM    2233  OG    .  SER  A  292  ?   24.14090   37.20817   39.57417  1.000   71.98874  O   ?   A  ?   275  1
  ATOM    2234  N     .  LEU  A  293  ?   19.72004   35.90338   41.02880  1.000   49.35230  N   ?   A  ?   276  1
  ATOM    2235  CA    .  LEU  A  293  ?   18.70797   35.87873   42.06730  1.000   54.49187  C   ?   A  ?   276  1
  ATOM    2236  C     .  LEU  A  293  ?   19.13511   34.96868   43.21909  1.000   58.86668  C   ?   A  ?   276  1
  ATOM    2237  O     .  LEU  A  293  ?   19.62491   33.85370   42.98418  1.000   61.65090  O   ?   A  ?   276  1
  ATOM    2238  CB    .  LEU  A  293  ?   17.38432   35.38381   41.50517  1.000   48.45848  C   ?   A  ?   276  1
  ATOM    2239  CG    .  LEU  A  293  ?   16.48426   36.41380   40.86506  1.000   55.26885  C   ?   A  ?   276  1
  ATOM    2240  CD1   .  LEU  A  293  ?   15.17156   35.74992   40.59530  1.000   49.29216  C   ?   A  ?   276  1
  ATOM    2241  CD2   .  LEU  A  293  ?   16.31258   37.61499   41.76258  1.000   60.66831  C   ?   A  ?   276  1
  ATOM    2242  N     .  PRO  A  294  ?   18.94427   35.39608   44.46892  1.000   63.37484  N   ?   A  ?   277  1
  ATOM    2243  CA    .  PRO  A  294  ?   19.17901   34.49142   45.60778  1.000   54.22409  C   ?   A  ?   277  1
  ATOM    2244  C     .  PRO  A  294  ?   18.36554   33.21098   45.47331  1.000   51.47452  C   ?   A  ?   277  1
  ATOM    2245  O     .  PRO  A  294  ?   17.27106   33.20423   44.90297  1.000   54.54356  O   ?   A  ?   277  1
  ATOM    2246  CB    .  PRO  A  294  ?   18.72266   35.31665   46.82069  1.000   58.41402  C   ?   A  ?   277  1
  ATOM    2247  CG    .  PRO  A  294  ?   18.80968   36.76015   46.37217  1.000   59.93782  C   ?   A  ?   277  1
  ATOM    2248  CD    .  PRO  A  294  ?   18.49179   36.73730   44.88924  1.000   57.70846  C   ?   A  ?   277  1
  ATOM    2249  N     .  ASP  A  295  ?   18.90808   32.11190   46.02074  1.000   60.27922  N   ?   A  ?   278  1
  ATOM    2250  CA    .  ASP  A  295  ?   18.27858   30.80406   45.82122  1.000   50.10212  C   ?   A  ?   278  1
  ATOM    2251  C     .  ASP  A  295  ?   16.86650   30.77550   46.36621  1.000   52.70768  C   ?   A  ?   278  1
  ATOM    2252  O     .  ASP  A  295  ?   15.98069   30.11923   45.79541  1.000   50.80087  O   ?   A  ?   278  1
  ATOM    2253  CB    .  ASP  A  295  ?   19.09142   29.69701   46.48568  1.000   57.01006  C   ?   A  ?   278  1
  ATOM    2254  CG    .  ASP  A  295  ?   20.36028   29.40429   45.75471  1.000   59.66521  C   ?   A  ?   278  1
  ATOM    2255  OD1   .  ASP  A  295  ?   20.46565   29.80417   44.56671  1.000   74.73942  O   ?   A  ?   278  1
  ATOM    2256  OD2   .  ASP  A  295  ?   21.23932   28.76986   46.37003  1.000   68.73760  O   ?   A  ?   278  1
  ATOM    2257  N     .  ASP  A  296  ?   16.63706   31.45457   47.48685  1.000   46.19050  N   ?   A  ?   279  1
  ATOM    2258  CA    .  ASP  A  296  ?   15.32046   31.36374   48.11096  1.000   48.94923  C   ?   A  ?   279  1
  ATOM    2259  C     .  ASP  A  296  ?   14.24724   32.00485   47.24232  1.000   38.25839  C   ?   A  ?   279  1
  ATOM    2260  O     .  ASP  A  296  ?   13.07946   31.60820   47.31230  1.000   47.12638  O   ?   A  ?   279  1
  ATOM    2261  CB    .  ASP  A  296  ?   15.36143   32.02294   49.49922  1.000   42.56457  C   ?   A  ?   279  1
  ATOM    2262  CG    .  ASP  A  296  ?   15.50971   33.56333   49.42444  1.000   50.65278  C   ?   A  ?   279  1
  ATOM    2263  OD1   .  ASP  A  296  ?   16.65546   34.03960   49.26108  1.000   50.99058  O   ?   A  ?   279  1
  ATOM    2264  OD2   .  ASP  A  296  ?   14.46896   34.27911   49.48201  1.000   50.69344  O   ?   A  ?   279  1
  ATOM    2265  N     .  ILE  A  297  ?   14.61805   33.01174   46.44015  1.000   46.38485  N   ?   A  ?   280  1
  ATOM    2266  CA    .  ILE  A  297  ?   13.65950   33.71599   45.57800  1.000   44.45619  C   ?   A  ?   280  1
  ATOM    2267  C     .  ILE  A  297  ?   13.36519   32.89692   44.32697  1.000   40.05238  C   ?   A  ?   280  1
  ATOM    2268  O     .  ILE  A  297  ?   12.21860   32.83401   43.87394  1.000   49.03223  O   ?   A  ?   280  1
  ATOM    2269  CB    .  ILE  A  297  ?   14.19888   35.12710   45.23367  1.000   48.46567  C   ?   A  ?   280  1
  ATOM    2270  CG1   .  ILE  A  297  ?   14.31286   35.99337   46.49901  1.000   48.81275  C   ?   A  ?   280  1
  ATOM    2271  CG2   .  ILE  A  297  ?   13.32188   35.84755   44.24578  1.000   40.96151  C   ?   A  ?   280  1
  ATOM    2272  CD1   .  ILE  A  297  ?   14.86638   37.37233   46.23968  1.000   39.45492  C   ?   A  ?   280  1
  ATOM    2273  N     .  ILE  A  298  ?   14.39951   32.26242   43.75814  1.000   47.48221  N   ?   A  ?   281  1
  ATOM    2274  CA    .  ILE  A  298  ?   14.21718   31.30069   42.66439  1.000   54.38098  C   ?   A  ?   281  1
  ATOM    2275  C     .  ILE  A  298  ?   13.18524   30.24525   43.05482  1.000   49.62107  C   ?   A  ?   281  1
  ATOM    2276  O     .  ILE  A  298  ?   12.18215   30.02212   42.34973  1.000   53.82425  O   ?   A  ?   281  1
  ATOM    2277  CB    .  ILE  A  298  ?   15.57824   30.68268   42.27447  1.000   55.07767  C   ?   A  ?   281  1
  ATOM    2278  CG1   .  ILE  A  298  ?   16.48781   31.78356   41.69536  1.000   51.05224  C   ?   A  ?   281  1
  ATOM    2279  CG2   .  ILE  A  298  ?   15.42086   29.52942   41.25345  1.000   44.82117  C   ?   A  ?   281  1
  ATOM    2280  CD1   .  ILE  A  298  ?   17.94083   31.39958   41.48968  1.000   45.15746  C   ?   A  ?   281  1
  ATOM    2281  N     .  ALA  A  299  ?   13.36180   29.65397   44.23815  1.000   50.93820  N   ?   A  ?   282  1
  ATOM    2282  CA    .  ALA  A  299  ?   12.43081   28.63055   44.71273  1.000   35.07782  C   ?   A  ?   282  1
  ATOM    2283  C     .  ALA  A  299  ?   11.00993   29.16649   44.83516  1.000   40.41551  C   ?   A  ?   282  1
  ATOM    2284  O     .  ALA  A  299  ?   10.05122   28.52493   44.37170  1.000   50.45500  O   ?   A  ?   282  1
  ATOM    2285  CB    .  ALA  A  299  ?   12.92892   28.07438   46.04912  1.000   41.01394  C   ?   A  ?   282  1
  ATOM    2286  N     .  SER  A  300  ?   10.83820   30.34780   45.45462  1.000   42.61028  N   ?   A  ?   283  1
  ATOM    2287  CA    .  SER  A  300  ?    9.48007   30.88233   45.59333  1.000   42.13916  C   ?   A  ?   283  1
  ATOM    2288  C     .  SER  A  300  ?    8.88893   31.26594   44.24569  1.000   47.22153  C   ?   A  ?   283  1
  ATOM    2289  O     .  SER  A  300  ?    7.67907   31.12159   44.01720  1.000   49.01772  O   ?   A  ?   283  1
  ATOM    2290  CB    .  SER  A  300  ?    9.45332   32.10289   46.50638  1.000   42.96078  C   ?   A  ?   283  1
  ATOM    2291  OG    .  SER  A  300  ?   10.48858   32.02319   47.45448  1.000   53.20119  O   ?   A  ?   283  1
  ATOM    2292  N     .  MET  A  301  ?    9.70511   31.81492   43.35791  1.000   40.16650  N   ?   A  ?   284  1
  ATOM    2293  CA    .  MET  A  301  ?    9.15213   32.15458   42.05651  1.000   51.77776  C   ?   A  ?   284  1
  ATOM    2294  C     .  MET  A  301  ?    8.88647   30.89504   41.24187  1.000   44.91765  C   ?   A  ?   284  1
  ATOM    2295  O     .  MET  A  301  ?    7.88657   30.81043   40.51839  1.000   45.69057  O   ?   A  ?   284  1
  ATOM    2296  CB    .  MET  A  301  ?   10.08844   33.11100   41.33222  1.000   38.46703  C   ?   A  ?   284  1
  ATOM    2297  CG    .  MET  A  301  ?   10.22722   34.43856   42.07462  1.000   48.22567  C   ?   A  ?   284  1
  ATOM    2298  SD    .  MET  A  301  ?   11.25381   35.62444   41.18636  1.000   44.99376  S   ?   A  ?   284  1
  ATOM    2299  CE    .  MET  A  301  ?   10.07843   36.12039   39.90975  1.000   34.46093  C   ?   A  ?   284  1
  ATOM    2300  N     .  CYS  A  302  ?    9.75972   29.89539   41.36285  1.000   49.91361  N   ?   A  ?   285  1
  ATOM    2301  CA    .  CYS  A  302  ?    9.50151   28.64211   40.66915  1.000   47.55465  C   ?   A  ?   285  1
  ATOM    2302  C     .  CYS  A  302  ?    8.19745   28.02701   41.16647  1.000   57.98310  C   ?   A  ?   285  1
  ATOM    2303  O     .  CYS  A  302  ?    7.39436   27.48666   40.37722  1.000   48.75778  O   ?   A  ?   285  1
  ATOM    2304  CB    .  CYS  A  302  ?   10.68322   27.69335   40.87458  1.000   52.06802  C   ?   A  ?   285  1
  ATOM    2305  SG    .  CYS  A  302  ?   10.44207   26.13028   39.96708  1.000   63.98261  S   ?   A  ?   285  1
  ATOM    2306  N     .  HIS  A  303  ?    7.95312   28.14037   42.47745  1.000   44.99400  N   ?   A  ?   286  1
  ATOM    2307  CA    .  HIS  A  303  ?    6.71753   27.62535   43.03399  1.000   39.74973  C   ?   A  ?   286  1
  ATOM    2308  C     .  HIS  A  303  ?    5.52684   28.32529   42.40570  1.000   54.86718  C   ?   A  ?   286  1
  ATOM    2309  O     .  HIS  A  303  ?    4.52362   27.68316   42.08915  1.000   56.05939  O   ?   A  ?   286  1
  ATOM    2310  CB    .  HIS  A  303  ?    6.71770   27.77365   44.56144  1.000   42.45361  C   ?   A  ?   286  1
  ATOM    2311  CG    .  HIS  A  303  ?    5.41826   27.39481   45.19135  1.000   58.25917  C   ?   A  ?   286  1
  ATOM    2312  ND1   .  HIS  A  303  ?    4.52342   28.32562   45.67762  1.000   71.24873  N   ?   A  ?   286  1
  ATOM    2313  CD2   .  HIS  A  303  ?    4.82855   26.18795   45.35803  1.000   74.05742  C   ?   A  ?   286  1
  ATOM    2314  CE1   .  HIS  A  303  ?    3.44446   27.71137   46.12740  1.000   60.67964  C   ?   A  ?   286  1
  ATOM    2315  NE2   .  HIS  A  303  ?    3.60524   26.41298   45.94540  1.000   72.50236  N   ?   A  ?   286  1
  ATOM    2316  N     .  GLU  A  304  ?    5.62429   29.64003   42.18038  1.000   45.80381  N   ?   A  ?   287  1
  ATOM    2317  CA    .  GLU  A  304  ?    4.51567   30.32763   41.52906  1.000   51.65958  C   ?   A  ?   287  1
  ATOM    2318  C     .  GLU  A  304  ?    4.27485   29.77709   40.12527  1.000   52.29115  C   ?   A  ?   287  1
  ATOM    2319  O     .  GLU  A  304  ?    3.12857   29.69484   39.68034  1.000   50.46523  O   ?   A  ?   287  1
  ATOM    2320  CB    .  GLU  A  304  ?    4.76552   31.83867   41.47271  1.000   53.34015  C   ?   A  ?   287  1
  ATOM    2321  CG    .  GLU  A  304  ?    4.90633   32.54113   42.82264  1.000   60.01152  C   ?   A  ?   287  1
  ATOM    2322  CD    .  GLU  A  304  ?    3.61909   32.53882   43.63385  1.000   51.43803  C   ?   A  ?   287  1
  ATOM    2323  OE1   .  GLU  A  304  ?    3.73142   32.52662   44.87581  1.000   52.96703  O   ?   A  ?   287  1
  ATOM    2324  OE2   .  GLU  A  304  ?    2.51421   32.52919   43.03075  1.000   50.14919  O   ?   A  ?   287  1
  ATOM    2325  N     .  ILE  A  305  ?    5.34372   29.42020   39.40600  1.000   44.08420  N   ?   A  ?   288  1
  ATOM    2326  CA    .  ILE  A  305  ?    5.19086   28.82341   38.07491  1.000   52.20115  C   ?   A  ?   288  1
  ATOM    2327  C     .  ILE  A  305  ?    4.46733   27.48223   38.15801  1.000   50.75139  C   ?   A  ?   288  1
  ATOM    2328  O     .  ILE  A  305  ?    3.47852   27.23212   37.44739  1.000   51.13513  O   ?   A  ?   288  1
  ATOM    2329  CB    .  ILE  A  305  ?    6.56152   28.65184   37.39833  1.000   44.36415  C   ?   A  ?   288  1
  ATOM    2330  CG1   .  ILE  A  305  ?    7.30306   29.98754   37.32421  1.000   46.41784  C   ?   A  ?   288  1
  ATOM    2331  CG2   .  ILE  A  305  ?    6.36297   28.06904   36.02081  1.000   43.17030  C   ?   A  ?   288  1
  ATOM    2332  CD1   .  ILE  A  305  ?    6.83603   30.83369   36.19992  1.000   35.82650  C   ?   A  ?   288  1
  ATOM    2333  N     .  LEU  A  306  ?    4.95593   26.59371   39.02089  1.000   48.82030  N   ?   A  ?   289  1
  ATOM    2334  CA    .  LEU  A  306  ?    4.38352   25.24920   39.07884  1.000   45.34615  C   ?   A  ?   289  1
  ATOM    2335  C     .  LEU  A  306  ?    2.93263   25.28781   39.54136  1.000   54.10154  C   ?   A  ?   289  1
  ATOM    2336  O     .  LEU  A  306  ?    2.06258   24.63063   38.95233  1.000   55.84064  O   ?   A  ?   289  1
  ATOM    2337  CB    .  LEU  A  306  ?    5.25597   24.36732   39.97503  1.000   51.29642  C   ?   A  ?   289  1
  ATOM    2338  CG    .  LEU  A  306  ?    6.64993   24.11847   39.35784  1.000   45.21069  C   ?   A  ?   289  1
  ATOM    2339  CD1   .  LEU  A  306  ?    7.58597   23.42046   40.30333  1.000   39.68689  C   ?   A  ?   289  1
  ATOM    2340  CD2   .  LEU  A  306  ?    6.54582   23.34523   38.00719  1.000   42.54046  C   ?   A  ?   289  1
  ATOM    2341  N     .  ASN  A  307  ?    2.63032   26.11409   40.53213  1.000   53.28394  N   ?   A  ?   290  1
  ATOM    2342  CA    .  ASN  A  307  ?    1.27986   26.19777   41.05984  1.000   49.27158  C   ?   A  ?   290  1
  ATOM    2343  C     .  ASN  A  307  ?    0.39766   27.16897   40.32050  1.000   49.94303  C   ?   A  ?   290  1
  ATOM    2344  O     .  ASN  A  307  ?   -0.69767   27.46077   40.79164  1.000   58.86289  O   ?   A  ?   290  1
  ATOM    2345  CB    .  ASN  A  307  ?    1.31162   26.58104   42.52889  1.000   63.09280  C   ?   A  ?   290  1
  ATOM    2346  CG    .  ASN  A  307  ?    1.31573   25.38057   43.40358  1.000   81.54713  C   ?   A  ?   290  1
  ATOM    2347  OD1   .  ASN  A  307  ?    2.38036   24.89560   43.80928  1.000   90.31342  O   ?   A  ?   290  1
  ATOM    2348  ND2   .  ASN  A  307  ?    0.12809   24.83739   43.65577  1.000   75.25062  N   ?   A  ?   290  1
  ATOM    2349  N     .  HIS  A  308  ?    0.83392   27.67881   39.18529  1.000   55.43000  N   ?   A  ?   291  1
  ATOM    2350  CA    .  HIS  A  308  ?    0.02147   28.64983   38.47099  1.000   62.26541  C   ?   A  ?   291  1
  ATOM    2351  C     .  HIS  A  308  ?   -1.30091   28.02709   38.00598  1.000   60.43156  C   ?   A  ?   291  1
  ATOM    2352  O     .  HIS  A  308  ?   -1.33212   26.91484   37.47494  1.000   68.09304  O   ?   A  ?   291  1
  ATOM    2353  CB    .  HIS  A  308  ?    0.81689   29.22129   37.28969  1.000   53.58432  C   ?   A  ?   291  1
  ATOM    2354  CG    .  HIS  A  308  ?   -0.00031   30.05495   36.35687  1.000   51.28381  C   ?   A  ?   291  1
  ATOM    2355  ND1   .  HIS  A  308  ?   -0.63547   31.21679   36.75405  1.000   51.64133  N   ?   A  ?   291  1
  ATOM    2356  CD2   .  HIS  A  308  ?   -0.29058   29.89386   35.04473  1.000   55.38716  C   ?   A  ?   291  1
  ATOM    2357  CE1   .  HIS  A  308  ?   -1.28436   31.73214   35.72123  1.000   56.62159  C   ?   A  ?   291  1
  ATOM    2358  NE2   .  HIS  A  308  ?   -1.08769   30.95158   34.67086  1.000   59.58971  N   ?   A  ?   291  1
  ATOM    2359  N     .  ASP  A  309  ?   -2.39061   28.77286   38.23761  1.000   74.88651  N   ?   A  ?   292  1
  ATOM    2360  CA    .  ASP  A  309  ?   -3.76448   28.49131   37.81853  1.000   75.52555  C   ?   A  ?   292  1
  ATOM    2361  C     .  ASP  A  309  ?   -3.90464   27.89048   36.43800  1.000   64.93368  C   ?   A  ?   292  1
  ATOM    2362  O     .  ASP  A  309  ?   -4.57539   26.87173   36.25331  1.000   60.82005  O   ?   A  ?   292  1
  ATOM    2363  CB    .  ASP  A  309  ?   -4.57325   29.79673   37.81586  1.000   70.67734  C   ?   A  ?   292  1
  ATOM    2364  CG    .  ASP  A  309  ?   -5.13235   30.11391   39.14024  1.000   85.45765  C   ?   A  ?   292  1
  ATOM    2365  OD1   .  ASP  A  309  ?   -4.44502   29.81279   40.14117  1.000  102.30600  O   ?   A  ?   292  1
  ATOM    2366  OD2   .  ASP  A  309  ?   -6.25508   30.65758   39.17920  1.000   84.00814  O   ?   A  ?   292  1
  ATOM    2367  N     .  GLY  A  310  ?   -3.38810   28.60143   35.44795  1.000   61.43905  N   ?   A  ?   293  1
  ATOM    2368  CA    .  GLY  A  310  ?   -3.60926   28.25423   34.06298  1.000   66.78440  C   ?   A  ?   293  1
  ATOM    2369  C     .  GLY  A  310  ?   -2.55862   27.33805   33.47219  1.000   60.19338  C   ?   A  ?   293  1
  ATOM    2370  O     .  GLY  A  310  ?   -2.20516   27.49592   32.30313  1.000   72.40513  O   ?   A  ?   293  1
  ATOM    2371  N     .  GLN  A  311  ?   -2.03899   26.38963   34.25264  1.000   67.07346  N   ?   A  ?   294  1
  ATOM    2372  CA    .  GLN  A  311  ?   -1.28474   25.26710   33.69808  1.000   65.26752  C   ?   A  ?   294  1
  ATOM    2373  C     .  GLN  A  311  ?   -2.27191   24.12159   33.44878  1.000   77.10716  C   ?   A  ?   294  1
  ATOM    2374  O     .  GLN  A  311  ?   -2.99911   23.70945   34.35966  1.000   77.40568  O   ?   A  ?   294  1
  ATOM    2375  CB    .  GLN  A  311  ?   -0.13354   24.86134   34.63475  1.000   61.04742  C   ?   A  ?   294  1
  ATOM    2376  CG    .  GLN  A  311  ?   -0.23689   23.47994   35.29271  1.000   61.55872  C   ?   A  ?   294  1
  ATOM    2377  CD    .  GLN  A  311  ?    0.47961   22.36927   34.48289  1.000   78.42200  C   ?   A  ?   294  1
  ATOM    2378  OE1   .  GLN  A  311  ?   -0.13609   21.41269   33.97334  1.000   70.53478  O   ?   A  ?   294  1
  ATOM    2379  NE2   .  GLN  A  311  ?    1.78695   22.49975   34.37309  1.000   83.13371  N   ?   A  ?   294  1
  ATOM    2380  N     .  ASN  A  312  ?   -2.32950   23.63644   32.20793  1.000   74.12429  N   ?   A  ?   295  1
  ATOM    2381  CA    .  ASN  A  312  ?   -3.13143   22.46355   31.84488  1.000   74.58056  C   ?   A  ?   295  1
  ATOM    2382  C     .  ASN  A  312  ?   -2.25794   21.50480   31.03413  1.000   74.03683  C   ?   A  ?   295  1
  ATOM    2383  O     .  ASN  A  312  ?   -2.02810   21.71783   29.83625  1.000   66.68039  O   ?   A  ?   295  1
  ATOM    2384  CB    .  ASN  A  312  ?   -4.38226   22.86950   31.05715  1.000   82.19186  C   ?   A  ?   295  1
  ATOM    2385  CG    .  ASN  A  312  ?   -5.10180   21.67465   30.43786  1.000   87.31399  C   ?   A  ?   295  1
  ATOM    2386  OD1   .  ASN  A  312  ?   -5.72870   20.88338   31.14455  1.000   88.51305  O   ?   A  ?   295  1
  ATOM    2387  ND2   .  ASN  A  312  ?   -5.01533   21.54190   29.11071  1.000   89.15735  N   ?   A  ?   295  1
  ATOM    2388  N     .  LYS  A  313  ?   -1.77377   20.44168   31.67605  1.000   74.17090  N   ?   A  ?   296  1
  ATOM    2389  CA    .  LYS  A  313  ?   -0.99698   19.41836   30.97835  1.000   67.24328  C   ?   A  ?   296  1
  ATOM    2390  C     .  LYS  A  313  ?    0.27073   20.01419   30.35781  1.000   60.41797  C   ?   A  ?   296  1
  ATOM    2391  O     .  LYS  A  313  ?    0.50936   19.92115   29.15104  1.000   53.96715  O   ?   A  ?   296  1
  ATOM    2392  CB    .  LYS  A  313  ?   -1.85234   18.73175   29.90802  1.000   67.64053  C   ?   A  ?   296  1
  ATOM    2393  CG    .  LYS  A  313  ?   -3.13513   18.08199   30.42957  1.000   82.88887  C   ?   A  ?   296  1
  ATOM    2394  CD    .  LYS  A  313  ?   -3.42962   16.74868   29.72840  1.000   80.06327  C   ?   A  ?   296  1
  ATOM    2395  CE    .  LYS  A  313  ?   -4.69902   16.08979   30.25908  1.000   87.58819  C   ?   A  ?   296  1
  ATOM    2396  NZ    .  LYS  A  313  ?   -5.89604   16.97036   30.09268  1.000   93.64375  N   ?   A  ?   296  1
  ATOM    2397  N     .  LEU  A  314  ?    1.07811   20.63903   31.21186  1.000   47.65302  N   ?   A  ?   297  1
  ATOM    2398  CA    .  LEU  A  314  ?    2.31698   21.29894   30.81633  1.000   42.57460  C   ?   A  ?   297  1
  ATOM    2399  C     .  LEU  A  314  ?    2.11924   22.32200   29.67889  1.000   56.11049  C   ?   A  ?   297  1
  ATOM    2400  O     .  LEU  A  314  ?    3.06300   22.66294   28.96822  1.000   43.97360  O   ?   A  ?   297  1
  ATOM    2401  CB    .  LEU  A  314  ?    3.37590   20.26306   30.43627  1.000   49.30167  C   ?   A  ?   297  1
  ATOM    2402  CG    .  LEU  A  314  ?    3.70855   19.24745   31.54126  1.000   51.40786  C   ?   A  ?   297  1
  ATOM    2403  CD1   .  LEU  A  314  ?    4.75126   18.22739   31.07042  1.000   41.08141  C   ?   A  ?   297  1
  ATOM    2404  CD2   .  LEU  A  314  ?    4.18618   19.94653   32.79617  1.000   36.11352  C   ?   A  ?   297  1
  ATOM    2405  N     .  ARG  A  315  ?    0.91329   22.84472   29.48968  1.000   53.24764  N   ?   A  ?   298  1
  ATOM    2406  CA    .  ARG  A  315  ?    0.70526   24.05728   28.71211  1.000   43.50527  C   ?   A  ?   298  1
  ATOM    2407  C     .  ARG  A  315  ?    0.30789   25.18195   29.66296  1.000   57.85486  C   ?   A  ?   298  1
  ATOM    2408  O     .  ARG  A  315  ?   -0.47563   24.96486   30.59047  1.000   52.56566  O   ?   A  ?   298  1
  ATOM    2409  CB    .  ARG  A  315  ?   -0.36305   23.84650   27.64291  1.000   48.11615  C   ?   A  ?   298  1
  ATOM    2410  CG    .  ARG  A  315  ?   -0.09245   22.59088   26.80056  1.000   57.46531  C   ?   A  ?   298  1
  ATOM    2411  CD    .  ARG  A  315  ?   -1.08301   22.39564   25.69140  1.000   64.88751  C   ?   A  ?   298  1
  ATOM    2412  NE    .  ARG  A  315  ?   -2.32216   23.09752   25.97282  1.000   67.89463  N   ?   A  ?   298  1
  ATOM    2413  CZ    .  ARG  A  315  ?   -3.36263   23.13728   25.14924  1.000   86.70914  C   ?   A  ?   298  1
  ATOM    2414  NH1   .  ARG  A  315  ?   -4.46912   23.83287   25.48646  1.000   67.72007  N   ?   A  ?   298  1
  ATOM    2415  NH2   .  ARG  A  315  ?   -3.28725   22.48161   23.98773  1.000   81.36590  N   ?   A  ?   298  1
  ATOM    2416  N     .  TRP  A  316  ?    0.84730   26.38204   29.43819  1.000   47.69497  N   ?   A  ?   299  1
  ATOM    2417  CA    .  TRP  A  316  ?    0.58848   27.52207   30.30679  1.000   44.42057  C   ?   A  ?   299  1
  ATOM    2418  C     .  TRP  A  316  ?   -0.24273   28.59744   29.61362  1.000   43.12382  C   ?   A  ?   299  1
  ATOM    2419  O     .  TRP  A  316  ?   -0.09176   28.86113   28.41875  1.000   44.98403  O   ?   A  ?   299  1
  ATOM    2420  CB    .  TRP  A  316  ?    1.89539   28.14208   30.81922  1.000   39.62773  C   ?   A  ?   299  1
  ATOM    2421  CG    .  TRP  A  316  ?    2.36122   27.56519   32.13725  1.000   45.63163  C   ?   A  ?   299  1
  ATOM    2422  CD1   .  TRP  A  316  ?    2.24176   28.13620   33.35778  1.000   44.90952  C   ?   A  ?   299  1
  ATOM    2423  CD2   .  TRP  A  316  ?    3.02154   26.30249   32.34939  1.000   54.15893  C   ?   A  ?   299  1
  ATOM    2424  NE1   .  TRP  A  316  ?    2.78838   27.32099   34.33057  1.000   45.83252  N   ?   A  ?   299  1
  ATOM    2425  CE2   .  TRP  A  316  ?    3.27782   26.19328   33.74421  1.000   50.09815  C   ?   A  ?   299  1
  ATOM    2426  CE3   .  TRP  A  316  ?    3.41667   25.25529   31.50024  1.000   42.86661  C   ?   A  ?   299  1
  ATOM    2427  CZ2   .  TRP  A  316  ?    3.89743   25.08224   34.31684  1.000   50.69915  C   ?   A  ?   299  1
  ATOM    2428  CZ3   .  TRP  A  316  ?    4.04850   24.15695   32.06996  1.000   49.10750  C   ?   A  ?   299  1
  ATOM    2429  CH2   .  TRP  A  316  ?    4.26581   24.07092   33.47293  1.000   44.45299  C   ?   A  ?   299  1
  ATOM    2430  N     .  CYS  A  317  ?   -1.14501   29.18613   30.38030  1.000   51.68243  N   ?   A  ?   300  1
  ATOM    2431  CA    .  CYS  A  317  ?   -1.87739   30.38862   30.01316  1.000   47.57512  C   ?   A  ?   300  1
  ATOM    2432  C     .  CYS  A  317  ?   -1.20476   31.59960   30.65134  1.000   54.65615  C   ?   A  ?   300  1
  ATOM    2433  O     .  CYS  A  317  ?   -0.79187   31.55622   31.82648  1.000   46.14558  O   ?   A  ?   300  1
  ATOM    2434  CB    .  CYS  A  317  ?   -3.32351   30.31107   30.50203  1.000   46.18158  C   ?   A  ?   300  1
  ATOM    2435  SG    .  CYS  A  317  ?   -4.35924   31.70845   30.03014  1.000   47.94225  S   ?   A  ?   300  1
  ATOM    2436  N     .  PHE  A  318  ?   -1.11235   32.67486   29.86876  1.000   40.88083  N   ?   A  ?   301  1
  ATOM    2437  CA    .  PHE  A  318  ?   -0.69648   33.97650   30.38061  1.000   43.71256  C   ?   A  ?   301  1
  ATOM    2438  C     .  PHE  A  318  ?   -1.40686   34.35639   31.69488  1.000   48.10518  C   ?   A  ?   301  1
  ATOM    2439  O     .  PHE  A  318  ?   -0.77441   34.87070   32.63145  1.000   41.83401  O   ?   A  ?   301  1
  ATOM    2440  CB    .  PHE  A  318  ?   -0.97701   34.99702   29.28300  1.000   44.08517  C   ?   A  ?   301  1
  ATOM    2441  CG    .  PHE  A  318  ?   -0.55237   36.40037   29.59776  1.000   50.14168  C   ?   A  ?   301  1
  ATOM    2442  CD1   .  PHE  A  318  ?    0.80006   36.76100   29.58849  1.000   43.80230  C   ?   A  ?   301  1
  ATOM    2443  CD2   .  PHE  A  318  ?   -1.52387   37.39231   29.83370  1.000   40.83077  C   ?   A  ?   301  1
  ATOM    2444  CE1   .  PHE  A  318  ?    1.18497   38.08821   29.87242  1.000   44.70968  C   ?   A  ?   301  1
  ATOM    2445  CE2   .  PHE  A  318  ?   -1.15174   38.71893   30.08531  1.000   39.45171  C   ?   A  ?   301  1
  ATOM    2446  CZ    .  PHE  A  318  ?    0.20127   39.07390   30.11623  1.000   39.27116  C   ?   A  ?   301  1
  ATOM    2447  N     .  TYR  A  319  ?   -2.71991   34.12552   31.78066  1.000   41.06122  N   ?   A  ?   302  1
  ATOM    2448  CA    .  TYR  A  319  ?   -3.53425   34.65812   32.88071  1.000   49.06008  C   ?   A  ?   302  1
  ATOM    2449  C     .  TYR  A  319  ?   -3.68075   33.68266   34.03608  1.000   45.01892  C   ?   A  ?   302  1
  ATOM    2450  O     .  TYR  A  319  ?   -3.79135   32.46982   33.82979  1.000   50.69135  O   ?   A  ?   302  1
  ATOM    2451  CB    .  TYR  A  319  ?   -4.93615   35.00590   32.38756  1.000   47.93673  C   ?   A  ?   302  1
  ATOM    2452  CG    .  TYR  A  319  ?   -5.00884   36.17428   31.44048  1.000   49.13130  C   ?   A  ?   302  1
  ATOM    2453  CD1   .  TYR  A  319  ?   -5.02570   37.46737   31.93382  1.000   49.47914  C   ?   A  ?   302  1
  ATOM    2454  CD2   .  TYR  A  319  ?   -5.07138   35.98570   30.05334  1.000   45.23516  C   ?   A  ?   302  1
  ATOM    2455  CE1   .  TYR  A  319  ?   -5.10146   38.54559   31.09320  1.000   44.25430  C   ?   A  ?   302  1
  ATOM    2456  CE2   .  TYR  A  319  ?   -5.14753   37.06714   29.18363  1.000   39.63444  C   ?   A  ?   302  1
  ATOM    2457  CZ    .  TYR  A  319  ?   -5.17671   38.35210   29.73288  1.000   52.68895  C   ?   A  ?   302  1
  ATOM    2458  OH    .  TYR  A  319  ?   -5.26742   39.47130   28.95979  1.000   44.88234  O   ?   A  ?   302  1
  ATOM    2459  N     .  LYS  A  320  ?   -3.67972   34.21163   35.25745  1.000   48.71721  N   ?   A  ?   303  1
  ATOM    2460  CA    .  LYS  A  320  ?   -4.36730   33.52034   36.34800  1.000   48.76477  C   ?   A  ?   303  1
  ATOM    2461  C     .  LYS  A  320  ?   -5.81919   33.26867   35.93827  1.000   53.79585  C   ?   A  ?   303  1
  ATOM    2462  O     .  LYS  A  320  ?   -6.41564   34.05871   35.20272  1.000   52.14571  O   ?   A  ?   303  1
  ATOM    2463  CB    .  LYS  A  320  ?   -4.33845   34.35171   37.63911  1.000   52.95329  C   ?   A  ?   303  1
  ATOM    2464  CG    .  LYS  A  320  ?   -3.04896   34.35311   38.40436  1.000   48.52374  C   ?   A  ?   303  1
  ATOM    2465  CD    .  LYS  A  320  ?   -3.19639   35.20934   39.71442  1.000   53.20354  C   ?   A  ?   303  1
  ATOM    2466  CE    .  LYS  A  320  ?   -1.96009   35.04207   40.64785  1.000   65.20768  C   ?   A  ?   303  1
  ATOM    2467  NZ    .  LYS  A  320  ?   -1.92710   35.84646   41.93410  1.000   80.90723  N   ?   A  ?   303  1
  ATOM    2468  N     .  ASN  A  321  ?   -6.39469   32.15672   36.41372  1.000   57.59073  N   ?   A  ?   304  1
  ATOM    2469  CA    .  ASN  A  321  ?   -7.77761   31.81588   36.05150  1.000   54.71804  C   ?   A  ?   304  1
  ATOM    2470  C     .  ASN  A  321  ?   -8.73802   32.96849   36.33517  1.000   63.22803  C   ?   A  ?   304  1
  ATOM    2471  O     .  ASN  A  321  ?   -9.55048   33.33531   35.48226  1.000   62.27762  O   ?   A  ?   304  1
  ATOM    2472  CB    .  ASN  A  321  ?   -8.24052   30.55739   36.79556  1.000   67.79720  C   ?   A  ?   304  1
  ATOM    2473  CG    .  ASN  A  321  ?   -7.72558   29.25726   36.16348  1.000   74.03702  C   ?   A  ?   304  1
  ATOM    2474  OD1   .  ASN  A  321  ?   -7.52170   29.16985   34.94773  1.000   73.28453  O   ?   A  ?   304  1
  ATOM    2475  ND2   .  ASN  A  321  ?   -7.52566   28.23805   36.99832  1.000   71.92338  N   ?   A  ?   304  1
  ATOM    2476  N     .  GLU  A  322  ?   -8.63923   33.57743   37.52324  1.000   59.19776  N   ?   A  ?   305  1
  ATOM    2477  CA    .  GLU  A  322  ?   -9.53429   34.68306   37.87486  1.000   63.45940  C   ?   A  ?   305  1
  ATOM    2478  C     .  GLU  A  322  ?   -9.46893   35.84421   36.89045  1.000   63.63267  C   ?   A  ?   305  1
  ATOM    2479  O     .  GLU  A  322  ?  -10.41508   36.63385   36.81974  1.000   63.03398  O   ?   A  ?   305  1
  ATOM    2480  CB    .  GLU  A  322  ?   -9.21722   35.21323   39.27198  1.000   64.60921  C   ?   A  ?   305  1
  ATOM    2481  CG    .  GLU  A  322  ?   -7.76516   35.64440   39.43845  1.000   81.18696  C   ?   A  ?   305  1
  ATOM    2482  CD    .  GLU  A  322  ?   -7.57155   36.66118   40.54451  1.000   87.83114  C   ?   A  ?   305  1
  ATOM    2483  OE1   .  GLU  A  322  ?   -6.75317   36.38722   41.46147  1.000   76.91690  O   ?   A  ?   305  1
  ATOM    2484  OE2   .  GLU  A  322  ?   -8.23617   37.73163   40.47780  1.000   92.21637  O   ?   A  ?   305  1
  ATOM    2485  N     .  ALA  A  323  ?   -8.38290   35.98041   36.13918  1.000   59.27370  N   ?   A  ?   306  1
  ATOM    2486  CA    .  ALA  A  323  ?   -8.23988   37.07811   35.19187  1.000   58.80582  C   ?   A  ?   306  1
  ATOM    2487  C     .  ALA  A  323  ?   -8.35560   36.63057   33.73976  1.000   54.96159  C   ?   A  ?   306  1
  ATOM    2488  O     .  ALA  A  323  ?   -8.33374   37.47598   32.83954  1.000   61.34627  O   ?   A  ?   306  1
  ATOM    2489  CB    .  ALA  A  323  ?   -6.90230   37.78841   35.42441  1.000   48.20621  C   ?   A  ?   306  1
  ATOM    2490  N     .  ARG  A  324  ?   -8.47482   35.33715   33.49001  1.000   56.10196  N   ?   A  ?   307  1
  ATOM    2491  CA    .  ARG  A  324  ?   -8.54660   34.82483   32.12308  1.000   55.12488  C   ?   A  ?   307  1
  ATOM    2492  C     .  ARG  A  324  ?   -9.82342   35.29939   31.42908  1.000   48.75072  C   ?   A  ?   307  1
  ATOM    2493  O     .  ARG  A  324  ?  -10.92711   34.96526   31.87426  1.000   48.71199  O   ?   A  ?   307  1
  ATOM    2494  CB    .  ARG  A  324  ?   -8.47232   33.29049   32.15404  1.000   48.31004  C   ?   A  ?   307  1
  ATOM    2495  CG    .  ARG  A  324  ?   -8.30829   32.62872   30.78153  1.000   55.26576  C   ?   A  ?   307  1
  ATOM    2496  CD    .  ARG  A  324  ?   -8.38322   31.10303   30.93561  1.000   57.28030  C   ?   A  ?   307  1
  ATOM    2497  NE    .  ARG  A  324  ?   -7.72079   30.41652   29.82766  1.000   69.82449  N   ?   A  ?   307  1
  ATOM    2498  CZ    .  ARG  A  324  ?   -6.90583   29.35516   29.93516  1.000   72.83782  C   ?   A  ?   307  1
  ATOM    2499  NH1   .  ARG  A  324  ?   -6.39220   28.85584   28.81010  1.000   47.32090  N   ?   A  ?   307  1
  ATOM    2500  NH2   .  ARG  A  324  ?   -6.59126   28.79343   31.13714  1.000   51.62641  N   ?   A  ?   307  1
  ATOM    2501  N     .  PRO  A  325  ?   -9.73465   36.07014   30.35444  1.000   50.97669  N   ?   A  ?   308  1
  ATOM    2502  CA    .  PRO  A  325  ?  -10.93663   36.34378   29.55519  1.000   41.06036  C   ?   A  ?   308  1
  ATOM    2503  C     .  PRO  A  325  ?  -11.55777   35.05282   29.05819  1.000   63.98943  C   ?   A  ?   308  1
  ATOM    2504  O     .  PRO  A  325  ?  -10.90729   34.00931   28.96363  1.000   61.20154  O   ?   A  ?   308  1
  ATOM    2505  CB    .  PRO  A  325  ?  -10.41887   37.17002   28.37863  1.000   40.21683  C   ?   A  ?   308  1
  ATOM    2506  CG    .  PRO  A  325  ?   -9.11883   37.74508   28.89574  1.000   46.41352  C   ?   A  ?   308  1
  ATOM    2507  CD    .  PRO  A  325  ?   -8.53595   36.71995   29.81502  1.000   43.19254  C   ?   A  ?   308  1
  ATOM    2508  N     .  ASP  A  326  ?  -12.82879   35.14955   28.70244  1.000   52.16790  N   ?   A  ?   309  1
  ATOM    2509  CA    .  ASP  A  326  ?  -13.54384   34.00229   28.17469  1.000   73.17739  C   ?   A  ?   309  1
  ATOM    2510  C     .  ASP  A  326  ?  -12.85884   33.47411   26.92057  1.000   57.48915  C   ?   A  ?   309  1
  ATOM    2511  O     .  ASP  A  326  ?  -12.55007   34.23359   25.99585  1.000   59.54966  O   ?   A  ?   309  1
  ATOM    2512  CB    .  ASP  A  326  ?  -14.99142   34.38890   27.87210  1.000   61.35352  C   ?   A  ?   309  1
  ATOM    2513  CG    .  ASP  A  326  ?  -15.78098   34.68454   29.12341  1.000   79.73229  C   ?   A  ?   309  1
  ATOM    2514  OD1   .  ASP  A  326  ?  -15.45815   34.09490   30.18771  1.000   85.60226  O   ?   A  ?   309  1
  ATOM    2515  OD2   .  ASP  A  326  ?  -16.72120   35.50606   29.04096  1.000   79.32641  O   ?   A  ?   309  1
  ATOM    2516  N     .  ASN  A  327  ?  -12.60957   32.16464   26.90642  1.000   65.02175  N   ?   A  ?   310  1
  ATOM    2517  CA    .  ASN  A  327  ?  -12.00151   31.47776   25.76632  1.000   74.32761  C   ?   A  ?   310  1
  ATOM    2518  C     .  ASN  A  327  ?  -10.57072   31.93314   25.49419  1.000   66.65506  C   ?   A  ?   310  1
  ATOM    2519  O     .  ASN  A  327  ?  -10.12900   31.92520   24.34368  1.000   62.77503  O   ?   A  ?   310  1
  ATOM    2520  CB    .  ASN  A  327  ?  -12.84506   31.66307   24.50377  1.000   66.89166  C   ?   A  ?   310  1
  ATOM    2521  CG    .  ASN  A  327  ?  -14.24760   31.15012   24.68078  1.000   86.12270  C   ?   A  ?   310  1
  ATOM    2522  OD1   .  ASN  A  327  ?  -14.47991   30.12050   25.34275  1.000   73.25516  O   ?   A  ?   310  1
  ATOM    2523  ND2   .  ASN  A  327  ?  -15.20509   31.87946   24.12021  1.000   82.87373  N   ?   A  ?   310  1
  ATOM    2524  N     .  PHE  A  328  ?   -9.83118   32.37137   26.50572  1.000   53.45515  N   ?   A  ?   311  1
  ATOM    2525  CA    .  PHE  A  328  ?   -8.46769   32.76609   26.22262  1.000   63.05415  C   ?   A  ?   311  1
  ATOM    2526  C     .  PHE  A  328  ?   -7.58269   31.52433   26.23927  1.000   56.40045  C   ?   A  ?   311  1
  ATOM    2527  O     .  PHE  A  328  ?   -7.58861   30.78103   27.22476  1.000   49.03729  O   ?   A  ?   311  1
  ATOM    2528  CB    .  PHE  A  328  ?   -7.94636   33.82943   27.18421  1.000   53.79518  C   ?   A  ?   311  1
  ATOM    2529  CG    .  PHE  A  328  ?   -6.78024   34.60466   26.62068  1.000   46.19233  C   ?   A  ?   311  1
  ATOM    2530  CD1   .  PHE  A  328  ?   -6.98875   35.67790   25.77468  1.000   45.43336  C   ?   A  ?   311  1
  ATOM    2531  CD2   .  PHE  A  328  ?   -5.47778   34.21321   26.88319  1.000   45.82583  C   ?   A  ?   311  1
  ATOM    2532  CE1   .  PHE  A  328  ?   -5.91097   36.37383   25.22177  1.000   52.99842  C   ?   A  ?   311  1
  ATOM    2533  CE2   .  PHE  A  328  ?   -4.40563   34.89542   26.34982  1.000   43.58423  C   ?   A  ?   311  1
  ATOM    2534  CZ    .  PHE  A  328  ?   -4.61065   35.97678   25.51649  1.000   48.29122  C   ?   A  ?   311  1
  ATOM    2535  N     .  PRO  A  329  ?   -6.84921   31.25288   25.17250  1.000   50.55339  N   ?   A  ?   312  1
  ATOM    2536  CA    .  PRO  A  329  ?   -6.12557   29.98496   25.06167  1.000   47.26670  C   ?   A  ?   312  1
  ATOM    2537  C     .  PRO  A  329  ?   -4.82135   30.01052   25.83616  1.000   47.23657  C   ?   A  ?   312  1
  ATOM    2538  O     .  PRO  A  329  ?   -4.33397   31.06569   26.23845  1.000   47.00415  O   ?   A  ?   312  1
  ATOM    2539  CB    .  PRO  A  329  ?   -5.85960   29.84524   23.55093  1.000   45.97013  C   ?   A  ?   312  1
  ATOM    2540  CG    .  PRO  A  329  ?   -6.15564   31.18203   22.94273  1.000   46.39915  C   ?   A  ?   312  1
  ATOM    2541  CD    .  PRO  A  329  ?   -6.98913   31.97501   23.89546  1.000   39.87804  C   ?   A  ?   312  1
  ATOM    2542  N     .  ASP  A  330  ?   -4.25610   28.80744   26.03007  1.000   47.82867  N   ?   A  ?   313  1
  ATOM    2543  CA    .  ASP  A  330  ?   -2.84648   28.68297   26.38320  1.000   47.68519  C   ?   A  ?   313  1
  ATOM    2544  C     .  ASP  A  330  ?   -2.03174   29.16080   25.19744  1.000   43.77724  C   ?   A  ?   313  1
  ATOM    2545  O     .  ASP  A  330  ?   -2.47261   29.04146   24.05533  1.000   42.54060  O   ?   A  ?   313  1
  ATOM    2546  CB    .  ASP  A  330  ?   -2.47250   27.23679   26.71324  1.000   49.26754  C   ?   A  ?   313  1
  ATOM    2547  CG    .  ASP  A  330  ?   -3.33948   26.62804   27.80473  1.000   52.23312  C   ?   A  ?   313  1
  ATOM    2548  OD1   .  ASP  A  330  ?   -3.60581   27.28091   28.83741  1.000   62.92146  O   ?   A  ?   313  1
  ATOM    2549  OD2   .  ASP  A  330  ?   -3.75568   25.47549   27.63229  1.000   63.76292  O   ?   A  ?   313  1
  ATOM    2550  N     .  ASP  A  331  ?   -0.85471   29.73616   25.46522  1.000   38.18080  N   ?   A  ?   314  1
  ATOM    2551  CA    .  ASP  A  331  ?   -0.04246   30.30268   24.39333  1.000   37.01220  C   ?   A  ?   314  1
  ATOM    2552  C     .  ASP  A  331  ?    1.37833   29.75565   24.45280  1.000   40.05094  C   ?   A  ?   314  1
  ATOM    2553  O     .  ASP  A  331  ?    1.88500   29.35992   25.51317  1.000   34.68071  O   ?   A  ?   314  1
  ATOM    2554  CB    .  ASP  A  331  ?    0.02648   31.84126   24.45129  1.000   36.88502  C   ?   A  ?   314  1
  ATOM    2555  CG    .  ASP  A  331  ?    0.93609   32.31176   25.53545  1.000   39.77329  C   ?   A  ?   314  1
  ATOM    2556  OD1   .  ASP  A  331  ?    0.46216   32.35849   26.69823  1.000   46.21109  O   ?   A  ?   314  1
  ATOM    2557  OD2   .  ASP  A  331  ?    2.13362   32.55933   25.24793  1.000   38.35246  O   ?   A  ?   314  1
  ATOM    2558  N     .  LEU  A  332  ?    2.03550   29.80302   23.29387  1.000   35.00863  N   ?   A  ?   315  1
  ATOM    2559  CA    .  LEU  A  332  ?    3.33302   29.15194   23.13410  1.000   40.00442  C   ?   A  ?   315  1
  ATOM    2560  C     .  LEU  A  332  ?    4.46656   29.96512   23.72091  1.000   42.43044  C   ?   A  ?   315  1
  ATOM    2561  O     .  LEU  A  332  ?    5.52587   29.39823   24.04296  1.000   46.71140  O   ?   A  ?   315  1
  ATOM    2562  CB    .  LEU  A  332  ?    3.61435   28.87103   21.64637  1.000   34.93304  C   ?   A  ?   315  1
  ATOM    2563  CG    .  LEU  A  332  ?    2.98800   27.56779   21.06103  1.000   40.87088  C   ?   A  ?   315  1
  ATOM    2564  CD1   .  LEU  A  332  ?    1.46918   27.59973   20.99692  1.000   34.90028  C   ?   A  ?   315  1
  ATOM    2565  CD2   .  LEU  A  332  ?    3.58202   27.17552   19.67530  1.000   34.13041  C   ?   A  ?   315  1
  ATOM    2566  N     .  ASN  A  333  ?    4.27746   31.27454   23.87241  1.000   42.53259  N   ?   A  ?   316  1
  ATOM    2567  CA    .  ASN  A  333  ?    5.33999   32.08973   24.44145  1.000   42.29626  C   ?   A  ?   316  1
  ATOM    2568  C     .  ASN  A  333  ?    5.50680   31.82041   25.93594  1.000   36.56371  C   ?   A  ?   316  1
  ATOM    2569  O     .  ASN  A  333  ?    6.61542   31.53502   26.41032  1.000   45.54035  O   ?   A  ?   316  1
  ATOM    2570  CB    .  ASN  A  333  ?    5.06165   33.55587   24.16192  1.000   43.39735  C   ?   A  ?   316  1
  ATOM    2571  CG    .  ASN  A  333  ?    6.30252   34.40807   24.34914  1.000   54.79729  C   ?   A  ?   316  1
  ATOM    2572  OD1   .  ASN  A  333  ?    6.15626   35.60821   24.48825  1.000   46.91320  O   ?   A  ?   316  1
  ATOM    2573  ND2   .  ASN  A  333  ?    7.54760   33.76984   24.43902  1.000   43.35511  N   ?   A  ?   316  1
  ATOM    2574  N     .  THR  A  334  ?    4.41328   31.86636   26.69332  1.000   39.78979  N   ?   A  ?   317  1
  ATOM    2575  CA    .  THR  A  334  ?    4.49738   31.48367   28.10622  1.000   42.14455  C   ?   A  ?   317  1
  ATOM    2576  C     .  THR  A  334  ?    4.92954   30.02720   28.27110  1.000   40.32416  C   ?   A  ?   317  1
  ATOM    2577  O     .  THR  A  334  ?    5.74300   29.70246   29.14943  1.000   46.84708  O   ?   A  ?   317  1
  ATOM    2578  CB    .  THR  A  334  ?    3.14160   31.69646   28.77752  1.000   38.21289  C   ?   A  ?   317  1
  ATOM    2579  OG1   .  THR  A  334  ?    2.56123   32.91951   28.30145  1.000   42.81194  O   ?   A  ?   317  1
  ATOM    2580  CG2   .  THR  A  334  ?    3.29496   31.71517   30.27804  1.000   38.62128  C   ?   A  ?   317  1
  ATOM    2581  N     .  THR  A  335  ?    4.37572   29.12129   27.45187  1.000   45.01983  N   ?   A  ?   318  1
  ATOM    2582  CA    .  THR  A  335  ?    4.71094   27.69465   27.57431  1.000   47.21062  C   ?   A  ?   318  1
  ATOM    2583  C     .  THR  A  335  ?    6.17019   27.42518   27.20533  1.000   35.13591  C   ?   A  ?   318  1
  ATOM    2584  O     .  THR  A  335  ?    6.90416   26.76114   27.94976  1.000   40.23843  O   ?   A  ?   318  1
  ATOM    2585  CB    .  THR  A  335  ?    3.76300   26.86141   26.71129  1.000   40.31866  C   ?   A  ?   318  1
  ATOM    2586  OG1   .  THR  A  335  ?    2.40704   27.10370   27.12620  1.000   41.13783  O   ?   A  ?   318  1
  ATOM    2587  CG2   .  THR  A  335  ?    4.05170   25.38886   26.88182  1.000   42.88506  C   ?   A  ?   318  1
  ATOM    2588  N     .  SER  A  336  ?    6.62396   27.95196   26.08108  1.000   32.48274  N   ?   A  ?   319  1
  ATOM    2589  CA    .  SER  A  336  ?    8.03517   27.77051   25.72865  1.000   42.34655  C   ?   A  ?   319  1
  ATOM    2590  C     .  SER  A  336  ?    8.96216   28.27764   26.81254  1.000   41.55635  C   ?   A  ?   319  1
  ATOM    2591  O     .  SER  A  336  ?    9.99041   27.66383   27.09523  1.000   52.14749  O   ?   A  ?   319  1
  ATOM    2592  CB    .  SER  A  336  ?    8.36077   28.49939   24.44059  1.000   34.84160  C   ?   A  ?   319  1
  ATOM    2593  OG    .  SER  A  336  ?    7.82020   27.70641   23.43553  1.000   64.29920  O   ?   A  ?   319  1
  ATOM    2594  N     .  MET  A  337  ?    8.69544   29.46838   27.33985  1.000   47.44074  N   ?   A  ?   320  1
  ATOM    2595  CA    .  MET  A  337  ?    9.66434   30.03885   28.26878  1.000   41.66864  C   ?   A  ?   320  1
  ATOM    2596  C     .  MET  A  337  ?    9.65715   29.27985   29.58030  1.000   33.81967  C   ?   A  ?   320  1
  ATOM    2597  O     .  MET  A  337  ?   10.71663   29.03248   30.16462  1.000   39.51800  O   ?   A  ?   320  1
  ATOM    2598  CB    .  MET  A  337  ?    9.37685   31.52356   28.47143  1.000   48.96310  C   ?   A  ?   320  1
  ATOM    2599  CG    .  MET  A  337  ?   10.53028   32.25235   29.15754  1.000   66.38319  C   ?   A  ?   320  1
  ATOM    2600  SD    .  MET  A  337  ?   10.65392   33.99370   28.69427  1.000   71.48158  S   ?   A  ?   320  1
  ATOM    2601  CE    .  MET  A  337  ?    9.68574   34.01770   27.22002  1.000   56.68251  C   ?   A  ?   320  1
  ATOM    2602  N     .  VAL  A  338  ?    8.47485   28.85031   30.02266  1.000   33.55457  N   ?   A  ?   321  1
  ATOM    2603  CA    .  VAL  A  338  ?    8.35939   28.07301   31.25614  1.000   43.67663  C   ?   A  ?   321  1
  ATOM    2604  C     .  VAL  A  338  ?    8.99160   26.67932   31.09317  1.000   46.36288  C   ?   A  ?   321  1
  ATOM    2605  O     .  VAL  A  338  ?    9.82006   26.26300   31.91633  1.000   41.02802  O   ?   A  ?   321  1
  ATOM    2606  CB    .  VAL  A  338  ?    6.87574   27.99439   31.66847  1.000   46.51251  C   ?   A  ?   321  1
  ATOM    2607  CG1   .  VAL  A  338  ?    6.62408   26.88147   32.65563  1.000   38.88051  C   ?   A  ?   321  1
  ATOM    2608  CG2   .  VAL  A  338  ?    6.41197   29.34908   32.21775  1.000   40.02877  C   ?   A  ?   321  1
  ATOM    2609  N     .  LEU  A  339  ?    8.62496   25.93136   30.02762  1.000   42.07915  N   ?   A  ?   322  1
  ATOM    2610  CA    .  LEU  A  339  ?    9.22378   24.59725   29.84636  1.000   44.33485  C   ?   A  ?   322  1
  ATOM    2611  C     .  LEU  A  339  ?   10.73725   24.69642   29.77750  1.000   36.29230  C   ?   A  ?   322  1
  ATOM    2612  O     .  LEU  A  339  ?   11.44952   23.89896   30.40062  1.000   40.67395  O   ?   A  ?   322  1
  ATOM    2613  CB    .  LEU  A  339  ?    8.67959   23.89669   28.58767  1.000   36.20901  C   ?   A  ?   322  1
  ATOM    2614  CG    .  LEU  A  339  ?    7.20406   23.52835   28.74666  1.000   40.93813  C   ?   A  ?   322  1
  ATOM    2615  CD1   .  LEU  A  339  ?    6.57052   22.85758   27.49057  1.000   35.53046  C   ?   A  ?   322  1
  ATOM    2616  CD2   .  LEU  A  339  ?    7.06998   22.67635   29.98033  1.000   34.06124  C   ?   A  ?   322  1
  ATOM    2617  N     .  SER  A  340  ?   11.24538   25.71293   29.07278  1.000   34.29902  N   ?   A  ?   323  1
  ATOM    2618  CA    .  SER  A  340  ?   12.68242   25.84746   28.91072  1.000   34.33915  C   ?   A  ?   323  1
  ATOM    2619  C     .  SER  A  340  ?   13.36746   26.11634   30.24571  1.000   43.26107  C   ?   A  ?   323  1
  ATOM    2620  O     .  SER  A  340  ?   14.38438   25.49094   30.55663  1.000   43.51078  O   ?   A  ?   323  1
  ATOM    2621  CB    .  SER  A  340  ?   12.97491   26.94053   27.88972  1.000   40.44712  C   ?   A  ?   323  1
  ATOM    2622  OG    .  SER  A  340  ?   14.36299   27.17153   27.80073  1.000   46.32609  O   ?   A  ?   323  1
  ATOM    2623  N     .  PHE  A  341  ?   12.79729   27.00878   31.07435  1.000   49.81564  N   ?   A  ?   324  1
  ATOM    2624  CA    .  PHE  A  341  ?   13.31616   27.22771   32.43052  1.000   45.79886  C   ?   A  ?   324  1
  ATOM    2625  C     .  PHE  A  341  ?   13.18322   25.97328   33.30845  1.000   45.47516  C   ?   A  ?   324  1
  ATOM    2626  O     .  PHE  A  341  ?   14.10203   25.62833   34.06458  1.000   42.29802  O   ?   A  ?   324  1
  ATOM    2627  CB    .  PHE  A  341  ?   12.59287   28.39588   33.12262  1.000   40.95231  C   ?   A  ?   324  1
  ATOM    2628  CG    .  PHE  A  341  ?   12.87752   28.45022   34.61299  1.000   40.33731  C   ?   A  ?   324  1
  ATOM    2629  CD1   .  PHE  A  341  ?   14.04334   29.04168   35.08269  1.000   39.61542  C   ?   A  ?   324  1
  ATOM    2630  CD2   .  PHE  A  341  ?   12.03436   27.83016   35.51550  1.000   39.81400  C   ?   A  ?   324  1
  ATOM    2631  CE1   .  PHE  A  341  ?   14.33480   29.06518   36.43307  1.000   43.11697  C   ?   A  ?   324  1
  ATOM    2632  CE2   .  PHE  A  341  ?   12.31890   27.83235   36.87372  1.000   42.25881  C   ?   A  ?   324  1
  ATOM    2633  CZ    .  PHE  A  341  ?   13.47174   28.45362   37.33828  1.000   48.28453  C   ?   A  ?   324  1
  ATOM    2634  N     .  LEU  A  342  ?   12.03645   25.30029   33.26141  1.000   43.88731  N   ?   A  ?   325  1
  ATOM    2635  CA    .  LEU  A  342  ?   11.87521   24.12774   34.11274  1.000   50.20224  C   ?   A  ?   325  1
  ATOM    2636  C     .  LEU  A  342  ?   12.89425   23.04496   33.75242  1.000   51.82852  C   ?   A  ?   325  1
  ATOM    2637  O     .  LEU  A  342  ?   13.48119   22.41132   34.64215  1.000   47.48654  O   ?   A  ?   325  1
  ATOM    2638  CB    .  LEU  A  342  ?   10.45010   23.60697   34.01768  1.000   39.39361  C   ?   A  ?   325  1
  ATOM    2639  CG    .  LEU  A  342  ?    9.33599   24.43585   34.66765  1.000   43.51420  C   ?   A  ?   325  1
  ATOM    2640  CD1   .  LEU  A  342  ?    7.96974   23.79566   34.36064  1.000   47.04973  C   ?   A  ?   325  1
  ATOM    2641  CD2   .  LEU  A  342  ?    9.51278   24.56556   36.17752  1.000   38.28445  C   ?   A  ?   325  1
  ATOM    2642  N     .  LEU  A  343  ?   13.17121   22.86770   32.45466  1.000   48.10921  N   ?   A  ?   326  1
  ATOM    2643  CA    .  LEU  A  343  ?   14.12557   21.83469   32.04150  1.000   46.44241  C   ?   A  ?   326  1
  ATOM    2644  C     .  LEU  A  343  ?   15.54629   22.20803   32.44255  1.000   46.79082  C   ?   A  ?   326  1
  ATOM    2645  O     .  LEU  A  343  ?   16.31889   21.35615   32.88286  1.000   53.22164  O   ?   A  ?   326  1
  ATOM    2646  CB    .  LEU  A  343  ?   14.04580   21.59962   30.52753  1.000   42.96611  C   ?   A  ?   326  1
  ATOM    2647  CG    .  LEU  A  343  ?   15.10034   20.64408   29.93371  1.000   51.47242  C   ?   A  ?   326  1
  ATOM    2648  CD1   .  LEU  A  343  ?   14.94022   19.23029   30.44539  1.000   37.92747  C   ?   A  ?   326  1
  ATOM    2649  CD2   .  LEU  A  343  ?   15.04446   20.66925   28.40474  1.000   39.82394  C   ?   A  ?   326  1
  ATOM    2650  N     .  ASN  A  344  ?   15.90727   23.47946   32.30689  1.000   54.32205  N   ?   A  ?   327  1
  ATOM    2651  CA    .  ASN  A  344  ?   17.24712   23.92372   32.65053  1.000   41.42783  C   ?   A  ?   327  1
  ATOM    2652  C     .  ASN  A  344  ?   17.51448   23.81458   34.14943  1.000   50.23981  C   ?   A  ?   327  1
  ATOM    2653  O     .  ASN  A  344  ?   18.67225   23.66527   34.55841  1.000   50.11517  O   ?   A  ?   327  1
  ATOM    2654  CB    .  ASN  A  344  ?   17.41297   25.34938   32.14769  1.000   49.73602  C   ?   A  ?   327  1
  ATOM    2655  CG    .  ASN  A  344  ?   18.81628   25.66561   31.75599  1.000   66.13287  C   ?   A  ?   327  1
  ATOM    2656  OD1   .  ASN  A  344  ?   19.47912   24.86497   31.11331  1.000   83.53032  O   ?   A  ?   327  1
  ATOM    2657  ND2   .  ASN  A  344  ?   19.29870   26.83601   32.15720  1.000   67.49081  N   ?   A  ?   327  1
  ATOM    2658  N     .  HIS  A  345  ?   16.46844   23.84860   34.97115  1.000   47.19465  N   ?   A  ?   328  1
  ATOM    2659  CA    .  HIS  A  345  ?   16.59625   23.80334   36.41617  1.000   60.21134  C   ?   A  ?   328  1
  ATOM    2660  C     .  HIS  A  345  ?   16.22471   22.44204   36.98139  1.000   62.75127  C   ?   A  ?   328  1
  ATOM    2661  O     .  HIS  A  345  ?   16.10805   22.30281   38.19753  1.000   57.76001  O   ?   A  ?   328  1
  ATOM    2662  CB    .  HIS  A  345  ?   15.75853   24.92478   37.04617  1.000   51.22169  C   ?   A  ?   328  1
  ATOM    2663  CG    .  HIS  A  345  ?   16.41509   26.27365   36.93346  1.000   75.81686  C   ?   A  ?   328  1
  ATOM    2664  ND1   .  HIS  A  345  ?   16.94428   26.94331   38.01945  1.000   83.77170  N   ?   A  ?   328  1
  ATOM    2665  CD2   .  HIS  A  345  ?   16.69925   27.04019   35.84867  1.000   60.43366  C   ?   A  ?   328  1
  ATOM    2666  CE1   .  HIS  A  345  ?   17.48752   28.08209   37.61461  1.000   78.45689  C   ?   A  ?   328  1
  ATOM    2667  NE2   .  HIS  A  345  ?   17.35871   28.16112   36.30074  1.000   72.69971  N   ?   A  ?   328  1
  ATOM    2668  N     .  ASN  A  346  ?   16.03502   21.44080   36.11570  1.000   61.94181  N   ?   A  ?   329  1
  ATOM    2669  CA    .  ASN  A  346  ?   15.91957   20.02698   36.49287  1.000   55.64490  C   ?   A  ?   329  1
  ATOM    2670  C     .  ASN  A  346  ?   14.63144   19.72928   37.19481  1.000   48.57101  C   ?   A  ?   329  1
  ATOM    2671  O     .  ASN  A  346  ?   14.60512   18.88960   38.07928  1.000   65.08928  O   ?   A  ?   329  1
  ATOM    2672  CB    .  ASN  A  346  ?   17.09040   19.56549   37.35922  1.000   53.83668  C   ?   A  ?   329  1
  ATOM    2673  CG    .  ASN  A  346  ?   18.39874   19.64492   36.60736  1.000   66.21130  C   ?   A  ?   329  1
  ATOM    2674  OD1   .  ASN  A  346  ?   18.63804   18.86651   35.67437  1.000   75.36715  O   ?   A  ?   329  1
  ATOM    2675  ND2   .  ASN  A  346  ?   19.23066   20.61340   36.96091  1.000   72.22505  N   ?   A  ?   329  1
  ATOM    2676  N     .  LYS  A  347  ?   13.56917   20.43151   36.82198  1.000   50.67883  N   ?   A  ?   330  1
  ATOM    2677  CA    .  LYS  A  347  ?   12.24320   20.19691   37.36485  1.000   49.42331  C   ?   A  ?   330  1
  ATOM    2678  C     .  LYS  A  347  ?   11.33588   19.44180   36.40008  1.000   47.45672  C   ?   A  ?   330  1
  ATOM    2679  O     .  LYS  A  347  ?   10.21313   19.08415   36.77321  1.000   49.04866  O   ?   A  ?   330  1
  ATOM    2680  CB    .  LYS  A  347  ?   11.60068   21.55049   37.73259  1.000   55.59279  C   ?   A  ?   330  1
  ATOM    2681  CG    .  LYS  A  347  ?   12.41812   22.39388   38.76331  1.000   57.61691  C   ?   A  ?   330  1
  ATOM    2682  CD    .  LYS  A  347  ?   11.98804   22.01148   40.18662  1.000   60.38818  C   ?   A  ?   330  1
  ATOM    2683  CE    .  LYS  A  347  ?   12.71571   22.79340   41.25263  1.000   61.65747  C   ?   A  ?   330  1
  ATOM    2684  NZ    .  LYS  A  347  ?   12.20985   22.30582   42.56328  1.000   75.81253  N   ?   A  ?   330  1
  ATOM    2685  N     .  LEU  A  348  ?   11.76676   19.24776   35.15480  1.000   43.08499  N   ?   A  ?   331  1
  ATOM    2686  CA    .  LEU  A  348  ?   11.01470   18.48777   34.16538  1.000   46.90371  C   ?   A  ?   331  1
  ATOM    2687  C     .  LEU  A  348  ?   12.01601   17.72873   33.30575  1.000   51.47536  C   ?   A  ?   331  1
  ATOM    2688  O     .  LEU  A  348  ?   13.14153   18.18654   33.10904  1.000   49.70137  O   ?   A  ?   331  1
  ATOM    2689  CB    .  LEU  A  348  ?   10.15239   19.38224   33.26921  1.000   46.30079  C   ?   A  ?   331  1
  ATOM    2690  CG    .  LEU  A  348  ?    8.77716   19.89321   33.70722  1.000   63.15282  C   ?   A  ?   331  1
  ATOM    2691  CD1   .  LEU  A  348  ?    8.22568   20.83953   32.62829  1.000   50.60665  C   ?   A  ?   331  1
  ATOM    2692  CD2   .  LEU  A  348  ?    7.79595   18.74814   33.95209  1.000   47.95605  C   ?   A  ?   331  1
  ATOM    2693  N     .  THR  A  349  ?   11.61011   16.57065   32.79034  1.000   42.88213  N   ?   A  ?   332  1
  ATOM    2694  CA    .  THR  A  349  ?   12.46644   15.83467   31.87903  1.000   43.66208  C   ?   A  ?   332  1
  ATOM    2695  C     .  THR  A  349  ?   12.12024   16.14365   30.42318  1.000   38.03190  C   ?   A  ?   332  1
  ATOM    2696  O     .  THR  A  349  ?   10.99488   16.53488   30.09151  1.000   38.55918  O   ?   A  ?   332  1
  ATOM    2697  CB    .  THR  A  349  ?   12.35801   14.33173   32.14055  1.000   42.02724  C   ?   A  ?   332  1
  ATOM    2698  OG1   .  THR  A  349  ?   11.02095   13.90834   31.90948  1.000   45.42247  O   ?   A  ?   332  1
  ATOM    2699  CG2   .  THR  A  349  ?   12.75725   14.01721   33.57487  1.000   38.78177  C   ?   A  ?   332  1
  ATOM    2700  N     .  ILE  A  350  ?   13.11133   15.96422   29.54707  1.000   45.77096  N   ?   A  ?   333  1
  ATOM    2701  CA    .  ILE  A  350  ?   12.86093   16.12908   28.11410  1.000   39.82692  C   ?   A  ?   333  1
  ATOM    2702  C     .  ILE  A  350  ?   11.68967   15.25684   27.66943  1.000   53.41560  C   ?   A  ?   333  1
  ATOM    2703  O     .  ILE  A  350  ?   10.88119   15.64565   26.80979  1.000   45.33805  O   ?   A  ?   333  1
  ATOM    2704  CB    .  ILE  A  350  ?   14.13640   15.79894   27.32909  1.000   44.05463  C   ?   A  ?   333  1
  ATOM    2705  CG1   .  ILE  A  350  ?   15.13060   16.92182   27.54447  1.000   42.63016  C   ?   A  ?   333  1
  ATOM    2706  CG2   .  ILE  A  350  ?   13.79731   15.50693   25.83772  1.000   43.07008  C   ?   A  ?   333  1
  ATOM    2707  CD1   .  ILE  A  350  ?   16.43492   16.69911   26.87918  1.000   47.31630  C   ?   A  ?   333  1
  ATOM    2708  N     .  GLU  A  351  ?   11.57864   14.05862   28.24909  1.000   41.43456  N   ?   A  ?   334  1
  ATOM    2709  CA    .  GLU  A  351  ?   10.59030   13.11657   27.75327  1.000   48.27888  C   ?   A  ?   334  1
  ATOM    2710  C     .  GLU  A  351  ?    9.18033   13.57113   28.09880  1.000   42.53324  C   ?   A  ?   334  1
  ATOM    2711  O     .  GLU  A  351  ?    8.23317   13.24258   27.36960  1.000   44.01174  O   ?   A  ?   334  1
  ATOM    2712  CB    .  GLU  A  351  ?   10.92998   11.71553   28.30366  1.000   52.04996  C   ?   A  ?   334  1
  ATOM    2713  CG    .  GLU  A  351  ?    9.78932   10.85176   28.75043  1.000   49.86628  C   ?   A  ?   334  1
  ATOM    2714  CD    .  GLU  A  351  ?   10.28042    9.52164   29.37089  1.000   65.42567  C   ?   A  ?   334  1
  ATOM    2715  OE1   .  GLU  A  351  ?   10.66773    8.60319   28.60584  1.000   52.10471  O   ?   A  ?   334  1
  ATOM    2716  OE2   .  GLU  A  351  ?   10.29844    9.40461   30.62196  1.000   58.76986  O   ?   A  ?   334  1
  ATOM    2717  N     .  LYS  A  352  ?    9.02147   14.36314   29.17855  1.000   48.55439  N   ?   A  ?   335  1
  ATOM    2718  CA    .  LYS  A  352  ?    7.71490   14.95702   29.49968  1.000   43.37792  C   ?   A  ?   335  1
  ATOM    2719  C     .  LYS  A  352  ?    7.38722   16.15361   28.60966  1.000   45.43135  C   ?   A  ?   335  1
  ATOM    2720  O     .  LYS  A  352  ?    6.20835   16.41577   28.32796  1.000   43.33791  O   ?   A  ?   335  1
  ATOM    2721  CB    .  LYS  A  352  ?    7.68701   15.39359   30.96562  1.000   56.96959  C   ?   A  ?   335  1
  ATOM    2722  CG    .  LYS  A  352  ?    7.85102   14.27359   31.97380  1.000   63.31047  C   ?   A  ?   335  1
  ATOM    2723  CD    .  LYS  A  352  ?    6.48712   13.78976   32.49454  1.000   70.50058  C   ?   A  ?   335  1
  ATOM    2724  CE    .  LYS  A  352  ?    6.60177   12.48134   33.29084  1.000   77.69298  C   ?   A  ?   335  1
  ATOM    2725  NZ    .  LYS  A  352  ?    7.13628   11.27465   32.51266  1.000   83.74486  N   ?   A  ?   335  1
  ATOM    2726  N     .  ILE  A  353  ?    8.42233   16.87617   28.16725  1.000   39.32696  N   ?   A  ?   336  1
  ATOM    2727  CA    .  ILE  A  353  ?    8.27363   18.09178   27.38426  1.000   36.13442  C   ?   A  ?   336  1
  ATOM    2728  C     .  ILE  A  353  ?    8.00981   17.77614   25.91857  1.000   46.00908  C   ?   A  ?   336  1
  ATOM    2729  O     .  ILE  A  353  ?    7.25603   18.49378   25.23771  1.000   44.71426  O   ?   A  ?   336  1
  ATOM    2730  CB    .  ILE  A  353  ?    9.56125   18.92653   27.56451  1.000   42.74179  C   ?   A  ?   336  1
  ATOM    2731  CG1   .  ILE  A  353  ?    9.64784   19.49610   28.99003  1.000   45.28524  C   ?   A  ?   336  1
  ATOM    2732  CG2   .  ILE  A  353  ?    9.71212   19.98844   26.46664  1.000   35.75859  C   ?   A  ?   336  1
  ATOM    2733  CD1   .  ILE  A  353  ?   10.97614   20.13829   29.27815  1.000   40.30739  C   ?   A  ?   336  1
  ATOM    2734  N     .  ILE  A  354  ?    8.60553   16.69284   25.40428  1.000   44.66433  N   ?   A  ?   337  1
  ATOM    2735  CA    .  ILE  A  354  ?    8.59740   16.45626   23.96372  1.000   41.25980  C   ?   A  ?   337  1
  ATOM    2736  C     .  ILE  A  354  ?    7.17272   16.34233   23.41262  1.000   38.94822  C   ?   A  ?   337  1
  ATOM    2737  O     .  ILE  A  354  ?    6.92715   16.82982   22.29827  1.000   43.01848  O   ?   A  ?   337  1
  ATOM    2738  CB    .  ILE  A  354  ?    9.49875   15.27024   23.61041  1.000   46.17804  C   ?   A  ?   337  1
  ATOM    2739  CG1   .  ILE  A  354  ?   10.92107   15.77830   23.27690  1.000   33.11525  C   ?   A  ?   337  1
  ATOM    2740  CG2   .  ILE  A  354  ?    8.87759   14.39383   22.52238  1.000   37.56884  C   ?   A  ?   337  1
  ATOM    2741  CD1   .  ILE  A  354  ?   11.82478   14.76122   22.68296  1.000   42.02007  C   ?   A  ?   337  1
  ATOM    2742  N     .  PRO  A  355  ?    6.20916   15.75190   24.11930  1.000   45.61800  N   ?   A  ?   338  1
  ATOM    2743  CA    .  PRO  A  355  ?    4.82832   15.76206   23.56900  1.000   37.29430  C   ?   A  ?   338  1
  ATOM    2744  C     .  PRO  A  355  ?    4.24839   17.16566   23.43759  1.000   41.17890  C   ?   A  ?   338  1
  ATOM    2745  O     .  PRO  A  355  ?    3.45181   17.41605   22.51690  1.000   47.02273  O   ?   A  ?   338  1
  ATOM    2746  CB    .  PRO  A  355  ?    4.02489   14.90927   24.57685  1.000   33.38221  C   ?   A  ?   338  1
  ATOM    2747  CG    .  PRO  A  355  ?    5.04757   14.04888   25.24630  1.000   37.18066  C   ?   A  ?   338  1
  ATOM    2748  CD    .  PRO  A  355  ?    6.35242   14.83914   25.25976  1.000   38.25268  C   ?   A  ?   338  1
  ATOM    2749  N     .  VAL  A  356  ?    4.60390   18.10025   24.32729  1.000   39.38254  N   ?   A  ?   339  1
  ATOM    2750  CA    .  VAL  A  356  ?    4.09600   19.46058   24.14285  1.000   38.09815  C   ?   A  ?   339  1
  ATOM    2751  C     .  VAL  A  356  ?    4.79553   20.12451   22.96382  1.000   37.18220  C   ?   A  ?   339  1
  ATOM    2752  O     .  VAL  A  356  ?    4.16339   20.84886   22.18103  1.000   43.93067  O   ?   A  ?   339  1
  ATOM    2753  CB    .  VAL  A  356  ?    4.22983   20.29565   25.42776  1.000   49.19354  C   ?   A  ?   339  1
  ATOM    2754  CG1   .  VAL  A  356  ?    3.53833   21.67076   25.23245  1.000   42.46102  C   ?   A  ?   339  1
  ATOM    2755  CG2   .  VAL  A  356  ?    3.61025   19.55032   26.62260  1.000   39.43789  C   ?   A  ?   339  1
  ATOM    2756  N     .  ALA  A  357  ?    6.08825   19.83732   22.77001  1.000   35.08303  N   ?   A  ?   340  1
  ATOM    2757  CA    .  ALA  A  357  ?    6.77226   20.37780   21.59290  1.000   35.50060  C   ?   A  ?   340  1
  ATOM    2758  C     .  ALA  A  357  ?    6.11880   19.87446   20.31741  1.000   38.79944  C   ?   A  ?   340  1
  ATOM    2759  O     .  ALA  A  357  ?    5.99534   20.61168   19.34306  1.000   41.94483  O   ?   A  ?   340  1
  ATOM    2760  CB    .  ALA  A  357  ?    8.25105   20.00384   21.59413  1.000   33.40855  C   ?   A  ?   340  1
  ATOM    2761  N     .  GLU  A  358  ?    5.68400   18.61588   20.30979  1.000   39.99978  N   ?   A  ?   341  1
  ATOM    2762  CA    .  GLU  A  358  ?    5.04024   18.07231   19.12437  1.000   36.57102  C   ?   A  ?   341  1
  ATOM    2763  C     .  GLU  A  358  ?    3.73684   18.81597   18.82676  1.000   38.60686  C   ?   A  ?   341  1
  ATOM    2764  O     .  GLU  A  358  ?    3.39444   19.06650   17.65371  1.000   40.28787  O   ?   A  ?   341  1
  ATOM    2765  CB    .  GLU  A  358  ?    4.81458   16.55864   19.32815  1.000   37.30461  C   ?   A  ?   341  1
  ATOM    2766  CG    .  GLU  A  358  ?    4.61363   15.73806   18.06234  1.000   37.29519  C   ?   A  ?   341  1
  ATOM    2767  CD    .  GLU  A  358  ?    5.68316   15.96472   17.01071  1.000   35.63742  C   ?   A  ?   341  1
  ATOM    2768  OE1   .  GLU  A  358  ?    6.89259   15.94321   17.32489  1.000   38.97537  O   ?   A  ?   341  1
  ATOM    2769  OE2   .  GLU  A  358  ?    5.29825   16.14479   15.84335  1.000   38.05082  O   ?   A  ?   341  1
  ATOM    2770  N     .  GLN  A  359  ?    2.98830   19.17146   19.87447  1.000   35.86483  N   ?   A  ?   342  1
  ATOM    2771  CA    .  GLN  A  359  ?    1.80622   19.99895   19.66868  1.000   39.58328  C   ?   A  ?   342  1
  ATOM    2772  C     .  GLN  A  359  ?    2.17689   21.37762   19.13637  1.000   44.31490  C   ?   A  ?   342  1
  ATOM    2773  O     .  GLN  A  359  ?    1.38852   21.99562   18.41224  1.000   47.26874  O   ?   A  ?   342  1
  ATOM    2774  CB    .  GLN  A  359  ?    1.02554   20.16809   20.96664  1.000   45.53702  C   ?   A  ?   342  1
  ATOM    2775  CG    .  GLN  A  359  ?    0.67805   18.89894   21.69690  1.000   39.97890  C   ?   A  ?   342  1
  ATOM    2776  CD    .  GLN  A  359  ?    0.08290   19.20771   23.09995  1.000   53.50394  C   ?   A  ?   342  1
  ATOM    2777  OE1   .  GLN  A  359  ?   -0.70212   20.15278   23.26251  1.000   66.26146  O   ?   A  ?   342  1
  ATOM    2778  NE2   .  GLN  A  359  ?    0.48624   18.43755   24.10803  1.000   55.67627  N   ?   A  ?   342  1
  ATOM    2779  N     .  MET  A  360  ?    3.35402   21.90192   19.49413  1.000   40.33735  N   ?   A  ?   343  1
  ATOM    2780  CA    .  MET  A  360  ?    3.74387   23.16786   18.88237  1.000   42.19247  C   ?   A  ?   343  1
  ATOM    2781  C     .  MET  A  360  ?    3.97844   22.99309   17.39527  1.000   42.47817  C   ?   A  ?   343  1
  ATOM    2782  O     .  MET  A  360  ?    3.56100   23.83229   16.59122  1.000   44.41615  O   ?   A  ?   343  1
  ATOM    2783  CB    .  MET  A  360  ?    4.98273   23.73665   19.55532  1.000   34.43288  C   ?   A  ?   343  1
  ATOM    2784  CG    .  MET  A  360  ?    4.72758   24.00542   21.03177  1.000   37.41362  C   ?   A  ?   343  1
  ATOM    2785  SD    .  MET  A  360  ?    6.25298   24.63033   21.79180  1.000   42.99217  S   ?   A  ?   343  1
  ATOM    2786  CE    .  MET  A  360  ?    5.68415   24.87051   23.47454  1.000   44.41788  C   ?   A  ?   343  1
  ATOM    2787  N     .  ILE  A  361  ?    4.65582   21.91114   17.01149  1.000   42.74397  N   ?   A  ?   344  1
  ATOM    2788  CA    .  ILE  A  361  ?    4.85829   21.64233   15.60039  1.000   43.52858  C   ?   A  ?   344  1
  ATOM    2789  C     .  ILE  A  361  ?    3.52051   21.39602   14.90305  1.000   36.66543  C   ?   A  ?   344  1
  ATOM    2790  O     .  ILE  A  361  ?    3.36480   21.72436   13.72697  1.000   36.40780  O   ?   A  ?   344  1
  ATOM    2791  CB    .  ILE  A  361  ?    5.87256   20.47721   15.45123  1.000   53.80584  C   ?   A  ?   344  1
  ATOM    2792  CG1   .  ILE  A  361  ?    7.26875   20.98504   15.83099  1.000   39.85543  C   ?   A  ?   344  1
  ATOM    2793  CG2   .  ILE  A  361  ?    5.94096   19.94833   14.01866  1.000   46.56496  C   ?   A  ?   344  1
  ATOM    2794  CD1   .  ILE  A  361  ?    8.35389   19.94208   15.65922  1.000   45.42063  C   ?   A  ?   344  1
  ATOM    2795  N     .  ALA  A  362  ?    2.51396   20.88544   15.61367  1.000   38.96492  N   ?   A  ?   345  1
  ATOM    2796  CA    .  ALA  A  362  ?    1.19746   20.77919   14.97765  1.000   41.50472  C   ?   A  ?   345  1
  ATOM    2797  C     .  ALA  A  362  ?    0.44906   22.11096   14.93619  1.000   48.07903  C   ?   A  ?   345  1
  ATOM    2798  O     .  ALA  A  362  ?   -0.71934   22.14453   14.52564  1.000   47.93697  O   ?   A  ?   345  1
  ATOM    2799  CB    .  ALA  A  362  ?    0.32440   19.74217   15.68514  1.000   33.15230  C   ?   A  ?   345  1
  ATOM    2800  N     .  ASN  A  363  ?    1.09221   23.20992   15.33026  1.000   46.91373  N   ?   A  ?   346  1
  ATOM    2801  CA    .  ASN  A  363  ?    0.45115   24.51430   15.39421  1.000   49.47580  C   ?   A  ?   346  1
  ATOM    2802  C     .  ASN  A  363  ?    0.89983   25.44517   14.27131  1.000   40.41497  C   ?   A  ?   346  1
  ATOM    2803  O     .  ASN  A  363  ?    0.75120   26.66711   14.39477  1.000   40.31349  O   ?   A  ?   346  1
  ATOM    2804  CB    .  ASN  A  363  ?    0.70538   25.15721   16.76905  1.000   47.18167  C   ?   A  ?   346  1
  ATOM    2805  CG    .  ASN  A  363  ?   -0.21223   26.34637   17.03279  1.000   47.69110  C   ?   A  ?   346  1
  ATOM    2806  OD1   .  ASN  A  363  ?   -1.36970   26.36685   16.60106  1.000   43.78342  O   ?   A  ?   346  1
  ATOM    2807  ND2   .  ASN  A  363  ?    0.32765   27.37904   17.67317  1.000   52.77720  N   ?   A  ?   346  1
  ATOM    2808  N     .  ARG  A  364  ?    1.44548   24.89919   13.17873  1.000   40.03688  N   ?   A  ?   347  1
  ATOM    2809  CA    .  ARG  A  364  ?    1.87540   25.72653   12.04671  1.000   40.33530  C   ?   A  ?   347  1
  ATOM    2810  C     .  ARG  A  364  ?    0.68773   26.24669   11.24424  1.000   45.70269  C   ?   A  ?   347  1
  ATOM    2811  O     .  ARG  A  364  ?   -0.38561   25.64476   11.23189  1.000   38.96235  O   ?   A  ?   347  1
  ATOM    2812  CB    .  ARG  A  364  ?    2.81646   24.94464   11.13105  1.000   36.18796  C   ?   A  ?   347  1
  ATOM    2813  CG    .  ARG  A  364  ?    4.21195   24.81661   11.73317  1.000   36.52366  C   ?   A  ?   347  1
  ATOM    2814  CD    .  ARG  A  364  ?    5.02207   23.79691   10.96959  1.000   46.12916  C   ?   A  ?   347  1
  ATOM    2815  NE    .  ARG  A  364  ?    4.43127   22.48036   11.15045  1.000   51.81425  N   ?   A  ?   347  1
  ATOM    2816  CZ    .  ARG  A  364  ?    4.49816   21.49985   10.24734  1.000   70.93335  C   ?   A  ?   347  1
  ATOM    2817  NH1   .  ARG  A  364  ?    3.86515   20.33038   10.49274  1.000   45.51956  N   ?   A  ?   347  1
  ATOM    2818  NH2   .  ARG  A  364  ?    5.17376   21.70878    9.09721  1.000   42.54012  N   ?   A  ?   347  1
  ATOM    2819  N     .  ASN  A  365  ?    0.88340   27.40070   10.59320  1.000   37.38574  N   ?   A  ?   348  1
  ATOM    2820  CA    .  ASN  A  365  ?   -0.11029   27.98981    9.71977  1.000   47.84532  C   ?   A  ?   348  1
  ATOM    2821  C     .  ASN  A  365  ?    0.19862   27.60845    8.25649  1.000   43.63125  C   ?   A  ?   348  1
  ATOM    2822  O     .  ASN  A  365  ?    1.11252   26.84304    7.97804  1.000   41.73994  O   ?   A  ?   348  1
  ATOM    2823  CB    .  ASN  A  365  ?   -0.18815   29.52078    9.92771  1.000   35.82609  C   ?   A  ?   348  1
  ATOM    2824  CG    .  ASN  A  365  ?    1.06820   30.25024    9.44497  1.000   41.75336  C   ?   A  ?   348  1
  ATOM    2825  OD1   .  ASN  A  365  ?    1.95451   29.66058    8.80560  1.000   40.86096  O   ?   A  ?   348  1
  ATOM    2826  ND2   .  ASN  A  365  ?    1.14655   31.56099    9.74869  1.000   46.27546  N   ?   A  ?   348  1
  ATOM    2827  N     .  GLU  A  366  ?   -0.55621   28.19265    7.31750  1.000   46.30128  N   ?   A  ?   349  1
  ATOM    2828  CA    .  GLU  A  366  ?   -0.49362   27.83859    5.90215  1.000   44.93677  C   ?   A  ?   349  1
  ATOM    2829  C     .  GLU  A  366  ?    0.85839   28.10793    5.30044  1.000   52.50111  C   ?   A  ?   349  1
  ATOM    2830  O     .  GLU  A  366  ?    1.18818   27.50846    4.26858  1.000   45.08351  O   ?   A  ?   349  1
  ATOM    2831  CB    .  GLU  A  366  ?   -1.53060   28.61609    5.07566  1.000   46.94477  C   ?   A  ?   349  1
  ATOM    2832  CG    .  GLU  A  366  ?   -2.94945   28.13534    5.20791  1.000   56.55190  C   ?   A  ?   349  1
  ATOM    2833  CD    .  GLU  A  366  ?   -3.60842   28.58286    6.50834  1.000   77.80870  C   ?   A  ?   349  1
  ATOM    2834  OE1   .  GLU  A  366  ?   -3.18517   29.63380    7.07031  1.000   66.95975  O   ?   A  ?   349  1
  ATOM    2835  OE2   .  GLU  A  366  ?   -4.53776   27.86646    6.96603  1.000   63.47508  O   ?   A  ?   349  1
  ATOM    2836  N     .  GLU  A  367  ?    1.61465   29.03570    5.86559  1.000   44.68003  N   ?   A  ?   350  1
  ATOM    2837  CA    .  GLU  A  367  ?    2.97333   29.26543    5.40142  1.000   39.07677  C   ?   A  ?   350  1
  ATOM    2838  C     .  GLU  A  367  ?    3.98465   28.40386    6.16702  1.000   40.64851  C   ?   A  ?   350  1
  ATOM    2839  O     .  GLU  A  367  ?    5.19960   28.56557    5.98237  1.000   40.09172  O   ?   A  ?   350  1
  ATOM    2840  CB    .  GLU  A  367  ?    3.32621   30.75786    5.52513  1.000   40.00055  C   ?   A  ?   350  1
  ATOM    2841  CG    .  GLU  A  367  ?    2.43360   31.73021    4.70022  1.000   41.37112  C   ?   A  ?   350  1
  ATOM    2842  CD    .  GLU  A  367  ?    0.95810   31.74988    5.17101  1.000   70.44874  C   ?   A  ?   350  1
  ATOM    2843  OE1   .  GLU  A  367  ?    0.04573   31.61273    4.31316  1.000   67.55047  O   ?   A  ?   350  1
  ATOM    2844  OE2   .  GLU  A  367  ?    0.69603   31.88695    6.39818  1.000   58.74558  O   ?   A  ?   350  1
  ATOM    2845  N     .  GLY  A  368  ?    3.52070   27.51670    7.04999  1.000   30.69469  N   ?   A  ?   351  1
  ATOM    2846  CA    .  GLY  A  368  ?    4.46044   26.65621    7.76111  1.000   39.12826  C   ?   A  ?   351  1
  ATOM    2847  C     .  GLY  A  368  ?    5.04919   27.21957    9.04830  1.000   55.15378  C   ?   A  ?   351  1
  ATOM    2848  O     .  GLY  A  368  ?    5.88989   26.54579    9.65946  1.000   39.02089  O   ?   A  ?   351  1
  ATOM    2849  N     .  ILE  A  369  ?    4.62154   28.43119    9.48658  1.000   44.56948  N   ?   A  ?   352  1
  ATOM    2850  CA    .  ILE  A  369  ?    5.17310   29.11435   10.65534  1.000   32.07010  C   ?   A  ?   352  1
  ATOM    2851  C     .  ILE  A  369  ?    4.41824   28.70937   11.91399  1.000   31.42767  C   ?   A  ?   352  1
  ATOM    2852  O     .  ILE  A  369  ?    3.18208   28.65972   11.92614  1.000   37.95959  O   ?   A  ?   352  1
  ATOM    2853  CB    .  ILE  A  369  ?    5.12977   30.63623   10.45664  1.000   46.44421  C   ?   A  ?   352  1
  ATOM    2854  CG1   .  ILE  A  369  ?    5.95833   31.01123    9.21522  1.000   39.63659  C   ?   A  ?   352  1
  ATOM    2855  CG2   .  ILE  A  369  ?    5.72497   31.33380   11.67797  1.000   38.40679  C   ?   A  ?   352  1
  ATOM    2856  CD1   .  ILE  A  369  ?    5.67581   32.41150    8.75298  1.000   48.92750  C   ?   A  ?   352  1
  ATOM    2857  N     .  ILE  A  370  ?    5.16171   28.35812   12.96180  1.000   35.65399  N   ?   A  ?   353  1
  ATOM    2858  CA    .  ILE  A  370  ?    4.54284   27.99348   14.23032  1.000   34.45184  C   ?   A  ?   353  1
  ATOM    2859  C     .  ILE  A  370  ?    3.86345   29.22269   14.82721  1.000   39.10627  C   ?   A  ?   353  1
  ATOM    2860  O     .  ILE  A  370  ?    4.42671   30.31140   14.84208  1.000   42.13219  O   ?   A  ?   353  1
  ATOM    2861  CB    .  ILE  A  370  ?    5.58529   27.40386   15.19392  1.000   34.32528  C   ?   A  ?   353  1
  ATOM    2862  CG1   .  ILE  A  370  ?    6.05067   26.04955   14.66225  1.000   40.64892  C   ?   A  ?   353  1
  ATOM    2863  CG2   .  ILE  A  370  ?    4.96554   27.23024   16.60722  1.000   31.26433  C   ?   A  ?   353  1
  ATOM    2864  CD1   .  ILE  A  370  ?    7.18180   25.38157   15.44282  1.000   33.77082  C   ?   A  ?   353  1
  ATOM    2865  N     .  GLN  A  371  ?    2.64770   29.05417   15.30706  1.000   42.51083  N   ?   A  ?   354  1
  ATOM    2866  CA    .  GLN  A  371  ?    1.79571   30.16113   15.69467  1.000   42.31939  C   ?   A  ?   354  1
  ATOM    2867  C     .  GLN  A  371  ?    1.82831   30.36958   17.20999  1.000   42.47685  C   ?   A  ?   354  1
  ATOM    2868  O     .  GLN  A  371  ?    2.37389   29.56087   17.97062  1.000   40.25000  O   ?   A  ?   354  1
  ATOM    2869  CB    .  GLN  A  371  ?    0.37069   29.89881   15.19557  1.000   36.28709  C   ?   A  ?   354  1
  ATOM    2870  CG    .  GLN  A  371  ?    0.20274   29.92525   13.65207  1.000   39.59836  C   ?   A  ?   354  1
  ATOM    2871  CD    .  GLN  A  371  ?   -1.26200   29.59871   13.21521  1.000   47.61584  C   ?   A  ?   354  1
  ATOM    2872  OE1   .  GLN  A  371  ?   -2.03732   30.48598   12.82133  1.000   42.21838  O   ?   A  ?   354  1
  ATOM    2873  NE2   .  GLN  A  371  ?   -1.62752   28.33103   13.30738  1.000   42.26254  N   ?   A  ?   354  1
  ATOM    2874  N     .  VAL  A  372  ?    1.17333   31.43994   17.64936  1.000   42.88312  N   ?   A  ?   355  1
  ATOM    2875  CA    .  VAL  A  372  ?    1.29871   31.89748   19.04421  1.000   40.71311  C   ?   A  ?   355  1
  ATOM    2876  C     .  VAL  A  372  ?    0.37272   31.15705   20.01537  1.000   35.98281  C   ?   A  ?   355  1
  ATOM    2877  O     .  VAL  A  372  ?    0.72776   30.95874   21.18535  1.000   43.01578  O   ?   A  ?   355  1
  ATOM    2878  CB    .  VAL  A  372  ?    1.04151   33.41720   19.09534  1.000   41.02643  C   ?   A  ?   355  1
  ATOM    2879  CG1   .  VAL  A  372  ?    1.08274   33.93253   20.53701  1.000   37.73253  C   ?   A  ?   355  1
  ATOM    2880  CG2   .  VAL  A  372  ?    2.04855   34.16541   18.21606  1.000   35.67199  C   ?   A  ?   355  1
  ATOM    2881  N     .  TYR  A  373  ?   -0.82931   30.77552   19.59389  1.000   37.52467  N   ?   A  ?   356  1
  ATOM    2882  CA    .  TYR  A  373  ?   -1.81608   30.21309   20.51206  1.000   43.69496  C   ?   A  ?   356  1
  ATOM    2883  C     .  TYR  A  373  ?   -2.06168   28.72947   20.23842  1.000   48.98429  C   ?   A  ?   356  1
  ATOM    2884  O     .  TYR  A  373  ?   -1.99889   28.27776   19.09391  1.000   40.86645  O   ?   A  ?   356  1
  ATOM    2885  CB    .  TYR  A  373  ?   -3.14038   30.97665   20.40844  1.000   37.83793  C   ?   A  ?   356  1
  ATOM    2886  CG    .  TYR  A  373  ?   -3.07082   32.37915   20.94330  1.000   43.12793  C   ?   A  ?   356  1
  ATOM    2887  CD1   .  TYR  A  373  ?   -2.90546   32.61786   22.30416  1.000   43.65334  C   ?   A  ?   356  1
  ATOM    2888  CD2   .  TYR  A  373  ?   -3.17994   33.46722   20.10724  1.000   46.27173  C   ?   A  ?   356  1
  ATOM    2889  CE1   .  TYR  A  373  ?   -2.84960   33.91434   22.80977  1.000   45.81223  C   ?   A  ?   356  1
  ATOM    2890  CE2   .  TYR  A  373  ?   -3.13047   34.76191   20.61008  1.000   47.88081  C   ?   A  ?   356  1
  ATOM    2891  CZ    .  TYR  A  373  ?   -2.96431   34.97725   21.95857  1.000   46.11194  C   ?   A  ?   356  1
  ATOM    2892  OH    .  TYR  A  373  ?   -2.91718   36.26722   22.46196  1.000   46.96707  O   ?   A  ?   356  1
  ATOM    2893  N     .  PHE  A  374  ?   -2.34418   27.97528   21.30480  1.000   39.22418  N   ?   A  ?   357  1
  ATOM    2894  CA    .  PHE  A  374  ?   -2.93355   26.63298   21.20136  1.000   40.91002  C   ?   A  ?   357  1
  ATOM    2895  C     .  PHE  A  374  ?   -4.43242   26.77564   20.96494  1.000   44.06801  C   ?   A  ?   357  1
  ATOM    2896  O     .  PHE  A  374  ?   -5.27113   26.46435   21.81476  1.000   46.00413  O   ?   A  ?   357  1
  ATOM    2897  CB    .  PHE  A  374  ?   -2.68923   25.81116   22.45946  1.000   42.38206  C   ?   A  ?   357  1
  ATOM    2898  CG    .  PHE  A  374  ?   -1.25048   25.42133   22.67350  1.000   46.39234  C   ?   A  ?   357  1
  ATOM    2899  CD1   .  PHE  A  374  ?   -0.62977   24.49983   21.82669  1.000   46.35948  C   ?   A  ?   357  1
  ATOM    2900  CD2   .  PHE  A  374  ?   -0.52015   25.96261   23.73073  1.000   53.79329  C   ?   A  ?   357  1
  ATOM    2901  CE1   .  PHE  A  374  ?    0.68997   24.12764   22.03721  1.000   42.72390  C   ?   A  ?   357  1
  ATOM    2902  CE2   .  PHE  A  374  ?    0.80867   25.58947   23.95391  1.000   45.68512  C   ?   A  ?   357  1
  ATOM    2903  CZ    .  PHE  A  374  ?    1.40714   24.67125   23.11997  1.000   39.92893  C   ?   A  ?   357  1
  ATOM    2904  N     .  ASP  A  375  ?   -4.76578   27.32352   19.80884  1.000   38.29697  N   ?   A  ?   358  1
  ATOM    2905  CA    .  ASP  A  375  ?   -6.16883   27.51960   19.51256  1.000   47.63224  C   ?   A  ?   358  1
  ATOM    2906  C     .  ASP  A  375  ?   -6.34114   27.84759   18.03485  1.000   63.02346  C   ?   A  ?   358  1
  ATOM    2907  O     .  ASP  A  375  ?   -5.94254   28.92725   17.57792  1.000   53.69820  O   ?   A  ?   358  1
  ATOM    2908  CB    .  ASP  A  375  ?   -6.74107   28.61255   20.41889  1.000   50.87782  C   ?   A  ?   358  1
  ATOM    2909  CG    .  ASP  A  375  ?   -8.19946   28.94579   20.10798  1.000   59.97481  C   ?   A  ?   358  1
  ATOM    2910  OD1   .  ASP  A  375  ?   -8.85054   28.22222   19.32545  1.000   63.14746  O   ?   A  ?   358  1
  ATOM    2911  OD2   .  ASP  A  375  ?   -8.69380   29.95610   20.65008  1.000   66.08606  O   ?   A  ?   358  1
  ATOM    2912  N     .  ASP  A  376  ?   -6.94848   26.91799   17.28323  1.000   56.12525  N   ?   A  ?   359  1
  ATOM    2913  CA    .  ASP  A  376  ?   -7.02469   27.07128   15.83479  1.000   56.21318  C   ?   A  ?   359  1
  ATOM    2914  C     .  ASP  A  376  ?   -7.84364   28.27932   15.41304  1.000   53.46038  C   ?   A  ?   359  1
  ATOM    2915  O     .  ASP  A  376  ?   -7.73342   28.70681   14.25884  1.000   62.01626  O   ?   A  ?   359  1
  ATOM    2916  CB    .  ASP  A  376  ?   -7.58363   25.79790   15.20001  1.000   63.18080  C   ?   A  ?   359  1
  ATOM    2917  CG    .  ASP  A  376  ?   -6.54979   24.69938   15.11980  1.000   71.28954  C   ?   A  ?   359  1
  ATOM    2918  OD1   .  ASP  A  376  ?   -5.41180   25.01489   14.73081  1.000   74.36374  O   ?   A  ?   359  1
  ATOM    2919  OD2   .  ASP  A  376  ?   -6.85459   23.53453   15.46177  1.000   80.43690  O   ?   A  ?   359  1
  ATOM    2920  N     .  ASN  A  377  ?   -8.63518   28.86428   16.30991  1.000   54.01280  N   ?   A  ?   360  1
  ATOM    2921  CA    .  ASN  A  377  ?   -9.45083   30.02018   15.95199  1.000   59.60546  C   ?   A  ?   360  1
  ATOM    2922  C     .  ASN  A  377  ?   -8.81077   31.33908   16.33407  1.000   60.88627  C   ?   A  ?   360  1
  ATOM    2923  O     .  ASN  A  377  ?   -9.43264   32.39403   16.16714  1.000   58.40779  O   ?   A  ?   360  1
  ATOM    2924  CB    .  ASN  A  377  ?  -10.83335   29.91551   16.58898  1.000   71.26137  C   ?   A  ?   360  1
  ATOM    2925  CG    .  ASN  A  377  ?  -11.51889   28.62143   16.23514  1.000   92.30668  C   ?   A  ?   360  1
  ATOM    2926  OD1   .  ASN  A  377  ?  -11.61394   27.70916   17.07254  1.000   86.71630  O   ?   A  ?   360  1
  ATOM    2927  ND2   .  ASN  A  377  ?  -11.97181   28.51008   14.97268  1.000   71.64122  N   ?   A  ?   360  1
  ATOM    2928  N     .  ARG  A  378  ?   -7.58014   31.31860   16.82512  1.000   56.90594  N   ?   A  ?   361  1
  ATOM    2929  CA    .  ARG  A  378  ?   -6.85397   32.54284   17.13426  1.000   52.72784  C   ?   A  ?   361  1
  ATOM    2930  C     .  ARG  A  378  ?   -5.48148   32.45946   16.48609  1.000   45.85317  C   ?   A  ?   361  1
  ATOM    2931  O     .  ARG  A  378  ?   -4.45564   32.43366   17.17703  1.000   45.78249  O   ?   A  ?   361  1
  ATOM    2932  CB    .  ARG  A  378  ?   -6.76139   32.73661   18.64789  1.000   52.06896  C   ?   A  ?   361  1
  ATOM    2933  CG    .  ARG  A  378  ?   -6.45591   34.16116   19.08134  1.000   50.28972  C   ?   A  ?   361  1
  ATOM    2934  CD    .  ARG  A  378  ?   -6.79703   34.29202   20.53891  1.000   44.14281  C   ?   A  ?   361  1
  ATOM    2935  NE    .  ARG  A  378  ?   -6.68800   35.65972   20.99639  1.000   57.22354  N   ?   A  ?   361  1
  ATOM    2936  CZ    .  ARG  A  378  ?   -7.42758   36.17516   21.96923  1.000   55.93861  C   ?   A  ?   361  1
  ATOM    2937  NH1   .  ARG  A  378  ?   -8.35421   35.42545   22.54471  1.000   41.05828  N   ?   A  ?   361  1
  ATOM    2938  NH2   .  ARG  A  378  ?   -7.24358   37.43901   22.34594  1.000   54.19821  N   ?   A  ?   361  1
  ATOM    2939  N     .  PRO  A  379  ?   -5.42854   32.39544   15.15466  1.000   44.38220  N   ?   A  ?   362  1
  ATOM    2940  CA    .  PRO  A  379  ?   -4.13166   32.31599   14.46119  1.000   40.90955  C   ?   A  ?   362  1
  ATOM    2941  C     .  PRO  A  379  ?   -3.34424   33.61956   14.53299  1.000   41.33013  C   ?   A  ?   362  1
  ATOM    2942  O     .  PRO  A  379  ?   -3.81876   34.66522   14.08919  1.000   44.87766  O   ?   A  ?   362  1
  ATOM    2943  CB    .  PRO  A  379  ?   -4.53346   32.00447   13.00586  1.000   57.98897  C   ?   A  ?   362  1
  ATOM    2944  CG    .  PRO  A  379  ?   -5.92295   32.60991   12.84535  1.000   42.95248  C   ?   A  ?   362  1
  ATOM    2945  CD    .  PRO  A  379  ?   -6.56237   32.31999   14.21058  1.000   43.64112  C   ?   A  ?   362  1
  ATOM    2946  N     .  ARG  A  380  ?   -2.09690   33.53497   15.00253  1.000   45.44835  N   ?   A  ?   363  1
  ATOM    2947  CA    .  ARG  A  380  ?   -1.18701   34.67952   15.04802  1.000   40.38720  C   ?   A  ?   363  1
  ATOM    2948  C     .  ARG  A  380  ?    0.23334   34.17962   14.88873  1.000   40.05747  C   ?   A  ?   363  1
  ATOM    2949  O     .  ARG  A  380  ?    0.54577   33.04519   15.23807  1.000   47.35198  O   ?   A  ?   363  1
  ATOM    2950  CB    .  ARG  A  380  ?   -1.28257   35.43573   16.38347  1.000   35.50158  C   ?   A  ?   363  1
  ATOM    2951  CG    .  ARG  A  380  ?   -2.69109   35.76470   16.79954  1.000   45.39054  C   ?   A  ?   363  1
  ATOM    2952  CD    .  ARG  A  380  ?   -3.21301   37.05413   16.12317  1.000   38.72049  C   ?   A  ?   363  1
  ATOM    2953  NE    .  ARG  A  380  ?   -4.41469   37.51101   16.83742  1.000   45.08163  N   ?   A  ?   363  1
  ATOM    2954  CZ    .  ARG  A  380  ?   -5.65937   37.10021   16.56948  1.000   55.25228  C   ?   A  ?   363  1
  ATOM    2955  NH1   .  ARG  A  380  ?   -5.89815   36.21963   15.59345  1.000   46.27316  N   ?   A  ?   363  1
  ATOM    2956  NH2   .  ARG  A  380  ?   -6.68017   37.54679   17.28959  1.000   58.66912  N   ?   A  ?   363  1
  ATOM    2957  N     .  ILE  A  381  ?    1.12160   35.04049   14.41792  1.000   39.90166  N   ?   A  ?   364  1
  ATOM    2958  CA    .  ILE  A  381  ?    2.53748   34.71153   14.49540  1.000   44.28764  C   ?   A  ?   364  1
  ATOM    2959  C     .  ILE  A  381  ?    3.22492   35.88899   15.16683  1.000   42.91521  C   ?   A  ?   364  1
  ATOM    2960  O     .  ILE  A  381  ?    2.73542   37.01189   15.13623  1.000   38.66445  O   ?   A  ?   364  1
  ATOM    2961  CB    .  ILE  A  381  ?    3.18797   34.41770   13.11623  1.000   46.88987  C   ?   A  ?   364  1
  ATOM    2962  CG1   .  ILE  A  381  ?    3.15642   35.65698   12.22676  1.000   35.01642  C   ?   A  ?   364  1
  ATOM    2963  CG2   .  ILE  A  381  ?    2.52217   33.22323   12.40418  1.000   35.67498  C   ?   A  ?   364  1
  ATOM    2964  CD1   .  ILE  A  381  ?    3.75755   35.40292   10.78930  1.000   37.90433  C   ?   A  ?   364  1
  ATOM    2965  N     .  ASP  A  382  ?    4.36956   35.61475   15.78219  1.000   40.41701  N   ?   A  ?   365  1
  ATOM    2966  CA    .  ASP  A  382  ?    5.18503   36.62596   16.43917  1.000   41.16963  C   ?   A  ?   365  1
  ATOM    2967  C     .  ASP  A  382  ?    6.62526   36.13884   16.42976  1.000   39.54372  C   ?   A  ?   365  1
  ATOM    2968  O     .  ASP  A  382  ?    6.89070   35.01498   16.87019  1.000   39.46118  O   ?   A  ?   365  1
  ATOM    2969  CB    .  ASP  A  382  ?    4.71391   36.88317   17.87498  1.000   40.49329  C   ?   A  ?   365  1
  ATOM    2970  CG    .  ASP  A  382  ?    5.58475   37.89515   18.59273  1.000   37.15318  C   ?   A  ?   365  1
  ATOM    2971  OD1   .  ASP  A  382  ?    6.70999   37.54737   18.97902  1.000   36.04902  O   ?   A  ?   365  1
  ATOM    2972  OD2   .  ASP  A  382  ?    5.16120   39.06411   18.73073  1.000   46.80405  O   ?   A  ?   365  1
  ATOM    2973  N     .  ALA  A  383  ?    7.54408   36.98693   15.94157  1.000   35.17688  N   ?   A  ?   366  1
  ATOM    2974  CA    .  ALA  A  383  ?    8.92210   36.55395   15.70139  1.000   35.92364  C   ?   A  ?   366  1
  ATOM    2975  C     .  ALA  A  383  ?    9.66752   36.26195   17.00092  1.000   44.60092  C   ?   A  ?   366  1
  ATOM    2976  O     .  ALA  A  383  ?   10.60629   35.44124   17.01443  1.000   38.79743  O   ?   A  ?   366  1
  ATOM    2977  CB    .  ALA  A  383  ?    9.68294   37.60813   14.88874  1.000   36.20861  C   ?   A  ?   366  1
  ATOM    2978  N     .  ILE  A  384  ?    9.31530   36.94028   18.09208  1.000   36.87276  N   ?   A  ?   367  1
  ATOM    2979  CA    .  ILE  A  384  ?    9.95758   36.57004   19.35211  1.000   34.02989  C   ?   A  ?   367  1
  ATOM    2980  C     .  ILE  A  384  ?    9.37114   35.26100   19.88154  1.000   33.89051  C   ?   A  ?   367  1
  ATOM    2981  O     .  ILE  A  384  ?   10.09095   34.41045   20.41506  1.000   33.46812  O   ?   A  ?   367  1
  ATOM    2982  CB    .  ILE  A  384  ?    9.85191   37.72869   20.36290  1.000   33.52138  C   ?   A  ?   367  1
  ATOM    2983  CG1   .  ILE  A  384  ?   10.83793   38.83253   19.95436  1.000   32.75707  C   ?   A  ?   367  1
  ATOM    2984  CG2   .  ILE  A  384  ?   10.09793   37.22730   21.84888  1.000   31.41793  C   ?   A  ?   367  1
  ATOM    2985  CD1   .  ILE  A  384  ?   10.55394   40.19627   20.57751  1.000   36.91681  C   ?   A  ?   367  1
  ATOM    2986  N     .  VAL  A  385  ?    8.06650   35.04878   19.71391  1.000   30.66074  N   ?   A  ?   368  1
  ATOM    2987  CA    .  VAL  A  385  ?    7.49222   33.77556   20.13039  1.000   34.01998  C   ?   A  ?   368  1
  ATOM    2988  C     .  VAL  A  385  ?    8.08612   32.63437   19.30603  1.000   39.16562  C   ?   A  ?   368  1
  ATOM    2989  O     .  VAL  A  385  ?    8.38139   31.55218   19.83801  1.000   39.50648  O   ?   A  ?   368  1
  ATOM    2990  CB    .  VAL  A  385  ?    5.95111   33.81368   20.03054  1.000   45.30120  C   ?   A  ?   368  1
  ATOM    2991  CG1   .  VAL  A  385  ?    5.35790   32.44146   20.35977  1.000   34.66515  C   ?   A  ?   368  1
  ATOM    2992  CG2   .  VAL  A  385  ?    5.34532   34.88731   20.96304  1.000   40.64714  C   ?   A  ?   368  1
  ATOM    2993  N     .  ALA  A  386  ?    8.29198   32.86641   18.00085  1.000   38.06647  N   ?   A  ?   369  1
  ATOM    2994  CA    .  ALA  A  386  ?    9.01874   31.90810   17.16354  1.000   39.08930  C   ?   A  ?   369  1
  ATOM    2995  C     .  ALA  A  386  ?   10.41852   31.62849   17.71508  1.000   45.07666  C   ?   A  ?   369  1
  ATOM    2996  O     .  ALA  A  386  ?   10.84971   30.46513   17.78429  1.000   39.47181  O   ?   A  ?   369  1
  ATOM    2997  CB    .  ALA  A  386  ?    9.11153   32.42945   15.72681  1.000   35.49003  C   ?   A  ?   369  1
  ATOM    2998  N     .  ILE  A  387  ?   11.13925   32.67960   18.13073  1.000   37.99346  N   ?   A  ?   370  1
  ATOM    2999  CA    .  ILE  A  387  ?   12.47966   32.49015   18.67943  1.000   31.29905  C   ?   A  ?   370  1
  ATOM    3000  C     .  ILE  A  387  ?   12.44078   31.59067   19.90807  1.000   36.14979  C   ?   A  ?   370  1
  ATOM    3001  O     .  ILE  A  387  ?   13.20279   30.63586   20.02135  1.000   35.17185  O   ?   A  ?   370  1
  ATOM    3002  CB    .  ILE  A  387  ?   13.12324   33.84411   18.99265  1.000   38.13407  C   ?   A  ?   370  1
  ATOM    3003  CG1   .  ILE  A  387  ?   13.48652   34.54124   17.68385  1.000   32.59006  C   ?   A  ?   370  1
  ATOM    3004  CG2   .  ILE  A  387  ?   14.34779   33.71081   19.94086  1.000   26.92555  C   ?   A  ?   370  1
  ATOM    3005  CD1   .  ILE  A  387  ?   13.83155   36.04866   17.91668  1.000   29.89640  C   ?   A  ?   370  1
  ATOM    3006  N     .  ASN  A  388  ?   11.56499   31.87749   20.84728  1.000   38.55572  N   ?   A  ?   371  1
  ATOM    3007  CA    .  ASN  A  388  ?   11.61859   31.12703   22.09066  1.000   40.23811  C   ?   A  ?   371  1
  ATOM    3008  C     .  ASN  A  388  ?   11.11163   29.69829   21.92398  1.000   42.67954  C   ?   A  ?   371  1
  ATOM    3009  O     .  ASN  A  388  ?   11.48653   28.82193   22.71729  1.000   32.23332  O   ?   A  ?   371  1
  ATOM    3010  CB    .  ASN  A  388  ?   10.80376   31.84816   23.16797  1.000   31.36556  C   ?   A  ?   371  1
  ATOM    3011  CG    .  ASN  A  388  ?   11.41229   33.17806   23.55540  1.000   40.55870  C   ?   A  ?   371  1
  ATOM    3012  OD1   .  ASN  A  388  ?   10.70212   34.07810   24.02963  1.000   45.36966  O   ?   A  ?   371  1
  ATOM    3013  ND2   .  ASN  A  388  ?   12.73412   33.31543   23.36086  1.000   36.98844  N   ?   A  ?   371  1
  ATOM    3014  N     .  VAL  A  389  ?   10.16462   29.48328   21.00159  1.000   35.64984  N   ?   A  ?   372  1
  ATOM    3015  CA    .  VAL  A  389  ?    9.80449   28.13400   20.59563  1.000   40.12825  C   ?   A  ?   372  1
  ATOM    3016  C     .  VAL  A  389  ?   11.02882   27.42337   20.00778  1.000   41.63339  C   ?   A  ?   372  1
  ATOM    3017  O     .  VAL  A  389  ?   11.36796   26.29817   20.39654  1.000   41.92139  O   ?   A  ?   372  1
  ATOM    3018  CB    .  VAL  A  389  ?    8.64204   28.17256   19.58928  1.000   40.59013  C   ?   A  ?   372  1
  ATOM    3019  CG1   .  VAL  A  389  ?    8.54700   26.83327   18.89662  1.000   35.83092  C   ?   A  ?   372  1
  ATOM    3020  CG2   .  VAL  A  389  ?    7.33150   28.52531   20.29790  1.000   38.87881  C   ?   A  ?   372  1
  ATOM    3021  N     .  LEU  A  390  ?   11.70503   28.06640   19.05781  1.000   37.59087  N   ?   A  ?   373  1
  ATOM    3022  CA    .  LEU  A  390  ?   12.91884   27.47819   18.47809  1.000   37.16666  C   ?   A  ?   373  1
  ATOM    3023  C     .  LEU  A  390  ?   13.94180   27.15153   19.56170  1.000   41.89848  C   ?   A  ?   373  1
  ATOM    3024  O     .  LEU  A  390  ?   14.61865   26.12207   19.49454  1.000   39.91675  O   ?   A  ?   373  1
  ATOM    3025  CB    .  LEU  A  390  ?   13.53478   28.42698   17.42444  1.000   32.32334  C   ?   A  ?   373  1
  ATOM    3026  CG    .  LEU  A  390  ?   12.71099   28.48733   16.11775  1.000   47.18178  C   ?   A  ?   373  1
  ATOM    3027  CD1   .  LEU  A  390  ?   13.25174   29.48810   15.11446  1.000   35.17298  C   ?   A  ?   373  1
  ATOM    3028  CD2   .  LEU  A  390  ?   12.60552   27.08133   15.44058  1.000   42.05637  C   ?   A  ?   373  1
  ATOM    3029  N     .  TYR  A  391  ?   14.10820   28.04047   20.54933  1.000   40.77941  N   ?   A  ?   374  1
  ATOM    3030  CA    .  TYR  A  391  ?   15.05690   27.76110   21.61415  1.000   35.99352  C   ?   A  ?   374  1
  ATOM    3031  C     .  TYR  A  391  ?   14.71627   26.44796   22.30642  1.000   35.52884  C   ?   A  ?   374  1
  ATOM    3032  O     .  TYR  A  391  ?   15.57400   25.59242   22.50048  1.000   38.30880  O   ?   A  ?   374  1
  ATOM    3033  CB    .  TYR  A  391  ?   15.06887   28.90662   22.63533  1.000   38.82293  C   ?   A  ?   374  1
  ATOM    3034  CG    .  TYR  A  391  ?   16.25740   28.81876   23.58808  1.000   40.34018  C   ?   A  ?   374  1
  ATOM    3035  CD1   .  TYR  A  391  ?   16.23334   27.92923   24.68832  1.000   42.78321  C   ?   A  ?   374  1
  ATOM    3036  CD2   .  TYR  A  391  ?   17.40899   29.58389   23.37852  1.000   35.84662  C   ?   A  ?   374  1
  ATOM    3037  CE1   .  TYR  A  391  ?   17.31628   27.83709   25.57094  1.000   40.22503  C   ?   A  ?   374  1
  ATOM    3038  CE2   .  TYR  A  391  ?   18.52204   29.50498   24.27408  1.000   34.73840  C   ?   A  ?   374  1
  ATOM    3039  CZ    .  TYR  A  391  ?   18.44627   28.60999   25.36628  1.000   41.90616  C   ?   A  ?   374  1
  ATOM    3040  OH    .  TYR  A  391  ?   19.47639   28.48051   26.26657  1.000   43.30495  O   ?   A  ?   374  1
  ATOM    3041  N     .  LEU  A  392  ?   13.46531   26.28800   22.72469  1.000   36.34979  N   ?   A  ?   375  1
  ATOM    3042  CA    .  LEU  A  392  ?   13.06463   25.03952   23.34257  1.000   32.86969  C   ?   A  ?   375  1
  ATOM    3043  C     .  LEU  A  392  ?   13.33245   23.85963   22.40565  1.000   42.24476  C   ?   A  ?   375  1
  ATOM    3044  O     .  LEU  A  392  ?   13.87854   22.83906   22.82970  1.000   42.21145  O   ?   A  ?   375  1
  ATOM    3045  CB    .  LEU  A  392  ?   11.59655   25.08782   23.71300  1.000   29.41561  C   ?   A  ?   375  1
  ATOM    3046  CG    .  LEU  A  392  ?   11.13935   23.85104   24.49148  1.000   34.86216  C   ?   A  ?   375  1
  ATOM    3047  CD1   .  LEU  A  392  ?   11.82398   23.73838   25.87682  1.000   31.72558  C   ?   A  ?   375  1
  ATOM    3048  CD2   .  LEU  A  392  ?    9.66080   23.87503   24.66746  1.000   25.96864  C   ?   A  ?   375  1
  ATOM    3049  N     .  MET  A  393  ?   12.93459   23.97851   21.12882  1.000   33.21310  N   ?   A  ?   376  1
  ATOM    3050  CA    .  MET  A  393  ?   13.15719   22.90150   20.15991  1.000   41.07333  C   ?   A  ?   376  1
  ATOM    3051  C     .  MET  A  393  ?   14.60852   22.45039   20.16907  1.000   43.48054  C   ?   A  ?   376  1
  ATOM    3052  O     .  MET  A  393  ?   14.90373   21.26084   20.30738  1.000   42.02964  O   ?   A  ?   376  1
  ATOM    3053  CB    .  MET  A  393  ?   12.75921   23.35867   18.75633  1.000   30.57890  C   ?   A  ?   376  1
  ATOM    3054  CG    .  MET  A  393  ?   11.26702   23.67091   18.65437  1.000   36.27695  C   ?   A  ?   376  1
  ATOM    3055  SD    .  MET  A  393  ?   10.27441   22.12500   18.78816  1.000   40.45008  S   ?   A  ?   376  1
  ATOM    3056  CE    .  MET  A  393  ?    8.61431   22.76732   18.65814  1.000   32.54857  C   ?   A  ?   376  1
  ATOM    3057  N     .  HIS  A  394  ?   15.53906   23.39141   20.03820  1.000   35.56074  N   ?   A  ?   377  1
  ATOM    3058  CA    .  HIS  A  394  ?   16.92256   22.97513   20.03568  1.000   32.30760  C   ?   A  ?   377  1
  ATOM    3059  C     .  HIS  A  394  ?   17.32964   22.40125   21.38799  1.000   43.11470  C   ?   A  ?   377  1
  ATOM    3060  O     .  HIS  A  394  ?   18.17851   21.51215   21.44956  1.000   53.66183  O   ?   A  ?   377  1
  ATOM    3061  CB    .  HIS  A  394  ?   17.78520   24.13845   19.58627  1.000   34.00812  C   ?   A  ?   377  1
  ATOM    3062  CG    .  HIS  A  394  ?   17.74913   24.34906   18.10250  1.000   33.37311  C   ?   A  ?   377  1
  ATOM    3063  ND1   .  HIS  A  394  ?   18.75819   23.91963   17.26680  1.000   40.66355  N   ?   A  ?   377  1
  ATOM    3064  CD2   .  HIS  A  394  ?   16.80654   24.90882   17.29615  1.000   42.26441  C   ?   A  ?   377  1
  ATOM    3065  CE1   .  HIS  A  394  ?   18.45106   24.22850   16.01119  1.000   46.18433  C   ?   A  ?   377  1
  ATOM    3066  NE2   .  HIS  A  394  ?   17.26414   24.81488   15.99729  1.000   32.97567  N   ?   A  ?   377  1
  ATOM    3067  N     .  GLN  A  395  ?   16.69282   22.83462   22.47326  1.000   39.59876  N   ?   A  ?   378  1
  ATOM    3068  CA    .  GLN  A  395  ?   17.12014   22.41244   23.80513  1.000   37.89075  C   ?   A  ?   378  1
  ATOM    3069  C     .  GLN  A  395  ?   16.76821   20.95894   24.05597  1.000   45.25707  C   ?   A  ?   378  1
  ATOM    3070  O     .  GLN  A  395  ?   17.47449   20.27007   24.79783  1.000   36.75901  O   ?   A  ?   378  1
  ATOM    3071  CB    .  GLN  A  395  ?   16.44220   23.30114   24.85390  1.000   40.01298  C   ?   A  ?   378  1
  ATOM    3072  CG    .  GLN  A  395  ?   17.01272   23.37005   26.21704  1.000   47.36756  C   ?   A  ?   378  1
  ATOM    3073  CD    .  GLN  A  395  ?   16.19132   24.31240   27.15081  1.000   54.30504  C   ?   A  ?   378  1
  ATOM    3074  OE1   .  GLN  A  395  ?   15.27717   25.01316   26.70682  1.000   38.64825  O   ?   A  ?   378  1
  ATOM    3075  NE2   .  GLN  A  395  ?   16.51218   24.29093   28.44397  1.000   44.86080  N   ?   A  ?   378  1
  ATOM    3076  N     .  ILE  A  396  ?   15.65533   20.48568   23.48090  1.000   35.13857  N   ?   A  ?   379  1
  ATOM    3077  CA    .  ILE  A  396  ?   15.20256   19.13547   23.76458  1.000   41.65355  C   ?   A  ?   379  1
  ATOM    3078  C     .  ILE  A  396  ?   15.68524   18.12057   22.72440  1.000   44.93178  C   ?   A  ?   379  1
  ATOM    3079  O     .  ILE  A  396  ?   15.32481   16.94303   22.82752  1.000   43.19495  O   ?   A  ?   379  1
  ATOM    3080  CB    .  ILE  A  396  ?   13.66742   19.07976   23.83241  1.000   40.23641  C   ?   A  ?   379  1
  ATOM    3081  CG1   .  ILE  A  396  ?   13.07436   19.42730   22.45422  1.000   39.58918  C   ?   A  ?   379  1
  ATOM    3082  CG2   .  ILE  A  396  ?   13.14036   19.97749   24.97069  1.000   38.73749  C   ?   A  ?   379  1
  ATOM    3083  CD1   .  ILE  A  396  ?   11.55695   19.43691   22.44939  1.000   31.36223  C   ?   A  ?   379  1
  ATOM    3084  N     .  GLY  A  397  ?   16.42094   18.55048   21.69085  1.000   37.78834  N   ?   A  ?   380  1
  ATOM    3085  CA    .  GLY  A  397  ?   16.83954   17.66484   20.61475  1.000   37.44235  C   ?   A  ?   380  1
  ATOM    3086  C     .  GLY  A  397  ?   16.00285   17.67209   19.35369  1.000   42.06209  C   ?   A  ?   380  1
  ATOM    3087  O     .  GLY  A  397  ?   16.27066   16.85348   18.45682  1.000   35.41800  O   ?   A  ?   380  1
  ATOM    3088  N     .  TYR  A  398  ?   14.98850   18.55539   19.25497  1.000   34.91202  N   ?   A  ?   381  1
  ATOM    3089  CA    .  TYR  A  398  ?   14.18884   18.71963   18.04508  1.000   32.73378  C   ?   A  ?   381  1
  ATOM    3090  C     .  TYR  A  398  ?   14.87629   19.62395   17.01376  1.000   36.00683  C   ?   A  ?   381  1
  ATOM    3091  O     .  TYR  A  398  ?   14.30003   19.92788   15.95105  1.000   38.51681  O   ?   A  ?   381  1
  ATOM    3092  CB    .  TYR  A  398  ?   12.80555   19.27095   18.40624  1.000   34.67969  C   ?   A  ?   381  1
  ATOM    3093  CG    .  TYR  A  398  ?   11.71903   18.24890   18.67837  1.000   39.80982  C   ?   A  ?   381  1
  ATOM    3094  CD1   .  TYR  A  398  ?   11.98114   17.06494   19.39073  1.000   38.70853  C   ?   A  ?   381  1
  ATOM    3095  CD2   .  TYR  A  398  ?   10.40828   18.48939   18.25326  1.000   31.72995  C   ?   A  ?   381  1
  ATOM    3096  CE1   .  TYR  A  398  ?   10.95728   16.12197   19.62818  1.000   36.78094  C   ?   A  ?   381  1
  ATOM    3097  CE2   .  TYR  A  398  ?    9.40695   17.57547   18.47163  1.000   41.57942  C   ?   A  ?   381  1
  ATOM    3098  CZ    .  TYR  A  398  ?    9.68221   16.37517   19.14225  1.000   41.73171  C   ?   A  ?   381  1
  ATOM    3099  OH    .  TYR  A  398  ?    8.63632   15.49259   19.35531  1.000   39.31491  O   ?   A  ?   381  1
  ATOM    3100  N     .  GLY  A  399  ?   16.10844   20.00326   17.28020  1.000   35.62685  N   ?   A  ?   382  1
  ATOM    3101  CA    .  GLY  A  399  ?   16.77631   21.01709   16.46766  1.000   45.40418  C   ?   A  ?   382  1
  ATOM    3102  C     .  GLY  A  399  ?   16.81472   20.75537   14.97254  1.000   44.57270  C   ?   A  ?   382  1
  ATOM    3103  O     .  GLY  A  399  ?   16.91317   21.69229   14.18574  1.000   50.83032  O   ?   A  ?   382  1
  ATOM    3104  N     .  GLU  A  400  ?   16.77363   19.49722   14.54153  1.000   44.53306  N   ?   A  ?   383  1
  ATOM    3105  CA    .  GLU  A  400  ?   16.85154   19.22772   13.10704  1.000   38.62323  C   ?   A  ?   383  1
  ATOM    3106  C     .  GLU  A  400  ?   15.52107   18.77623   12.53676  1.000   39.42261  C   ?   A  ?   383  1
  ATOM    3107  O     .  GLU  A  400  ?   15.47172   18.36594   11.37690  1.000   36.78442  O   ?   A  ?   383  1
  ATOM    3108  CB    .  GLU  A  400  ?   17.92088   18.18419   12.77061  1.000   41.62762  C   ?   A  ?   383  1
  ATOM    3109  CG    .  GLU  A  400  ?   19.26502   18.42203   13.41990  1.000   53.51581  C   ?   A  ?   383  1
  ATOM    3110  CD    .  GLU  A  400  ?   20.37109   18.83242   12.45146  1.000   70.69685  C   ?   A  ?   383  1
  ATOM    3111  OE1   .  GLU  A  400  ?   20.16247   19.71838   11.57989  1.000   73.54841  O   ?   A  ?   383  1
  ATOM    3112  OE2   .  GLU  A  400  ?   21.47785   18.27231   12.59133  1.000   81.52260  O   ?   A  ?   383  1
  ATOM    3113  N     .  ARG  A  401  ?   14.44335   18.84813   13.30596  1.000   32.77445  N   ?   A  ?   384  1
  ATOM    3114  CA    .  ARG  A  401  ?   13.15412   18.51811   12.73193  1.000   45.55241  C   ?   A  ?   384  1
  ATOM    3115  C     .  ARG  A  401  ?   12.87867   19.44993   11.54555  1.000   47.76145  C   ?   A  ?   384  1
  ATOM    3116  O     .  ARG  A  401  ?   12.96087   20.67873   11.66254  1.000   48.45231  O   ?   A  ?   384  1
  ATOM    3117  CB    .  ARG  A  401  ?   12.06127   18.61772   13.79778  1.000   34.60777  C   ?   A  ?   384  1
  ATOM    3118  CG    .  ARG  A  401  ?   11.98624   17.38746   14.78001  1.000   40.05947  C   ?   A  ?   384  1
  ATOM    3119  CD    .  ARG  A  401  ?   11.43808   16.11821   14.10328  1.000   35.40563  C   ?   A  ?   384  1
  ATOM    3120  NE    .  ARG  A  401  ?   10.00280   16.25174   13.79540  1.000   34.88442  N   ?   A  ?   384  1
  ATOM    3121  CZ    .  ARG  A  401  ?    9.05247   16.16669   14.71270  1.000   35.24690  C   ?   A  ?   384  1
  ATOM    3122  NH1   .  ARG  A  401  ?    7.77392   16.30888   14.35679  1.000   41.53670  N   ?   A  ?   384  1
  ATOM    3123  NH2   .  ARG  A  401  ?    9.37535   15.96999   15.99722  1.000   35.46459  N   ?   A  ?   384  1
  ATOM    3124  N     .  LYS  A  402  ?   12.56080   18.85635   10.39798  1.000   45.26205  N   ?   A  ?   385  1
  ATOM    3125  CA    .  LYS  A  402  ?   12.36343   19.63290    9.18050  1.000   52.56355  C   ?   A  ?   385  1
  ATOM    3126  C     .  LYS  A  402  ?   11.13569   20.52188    9.26479  1.000   44.33843  C   ?   A  ?   385  1
  ATOM    3127  O     .  LYS  A  402  ?   11.04673   21.49252    8.52075  1.000   40.71859  O   ?   A  ?   385  1
  ATOM    3128  CB    .  LYS  A  402  ?   12.23780   18.70152    7.97522  1.000   46.16082  C   ?   A  ?   385  1
  ATOM    3129  CG    .  LYS  A  402  ?   10.90912   17.91969    7.97319  1.000   72.60123  C   ?   A  ?   385  1
  ATOM    3130  CD    .  LYS  A  402  ?   10.81703   16.89200    6.80679  1.000   82.09934  C   ?   A  ?   385  1
  ATOM    3131  CE    .  LYS  A  402  ?    9.36891   16.66763    6.32570  1.000   70.12619  C   ?   A  ?   385  1
  ATOM    3132  NZ    .  LYS  A  402  ?    8.43260   16.17161    7.37298  1.000   67.95165  N   ?   A  ?   385  1
  ATOM    3133  N     .  GLU  A  403  ?   10.18854   20.20978   10.14699  1.000   39.78497  N   ?   A  ?   386  1
  ATOM    3134  CA    .  GLU  A  403  ?    9.02000   21.06216   10.32806  1.000   45.40165  C   ?   A  ?   386  1
  ATOM    3135  C     .  GLU  A  403  ?    9.37041   22.45021   10.88817  1.000   49.22749  C   ?   A  ?   386  1
  ATOM    3136  O     .  GLU  A  403  ?    8.52737   23.34638   10.81426  1.000   45.49736  O   ?   A  ?   386  1
  ATOM    3137  CB    .  GLU  A  403  ?    8.00646   20.35548   11.22963  1.000   44.68055  C   ?   A  ?   386  1
  ATOM    3138  CG    .  GLU  A  403  ?    7.49107   19.01954   10.66283  1.000   42.03254  C   ?   A  ?   386  1
  ATOM    3139  CD    .  GLU  A  403  ?    8.34001   17.83146   11.13795  1.000   44.94559  C   ?   A  ?   386  1
  ATOM    3140  OE1   .  GLU  A  403  ?    7.80542   16.72407   11.30394  1.000   48.23107  O   ?   A  ?   386  1
  ATOM    3141  OE2   .  GLU  A  403  ?    9.54270   17.99870   11.38333  1.000   46.22984  O   ?   A  ?   386  1
  ATOM    3142  N     .  LEU  A  404  ?   10.59722   22.66487   11.38508  1.000   41.31026  N   ?   A  ?   387  1
  ATOM    3143  CA    .  LEU  A  404  ?   11.03122   23.95500   11.91593  1.000   43.23545  C   ?   A  ?   387  1
  ATOM    3144  C     .  LEU  A  404  ?   11.50537   24.92905   10.84884  1.000   45.30917  C   ?   A  ?   387  1
  ATOM    3145  O     .  LEU  A  404  ?   11.76821   26.09502   11.17077  1.000   42.84421  O   ?   A  ?   387  1
  ATOM    3146  CB    .  LEU  A  404  ?   12.17105   23.75339   12.92364  1.000   32.46335  C   ?   A  ?   387  1
  ATOM    3147  CG    .  LEU  A  404  ?   11.76122   22.85347   14.10087  1.000   37.98683  C   ?   A  ?   387  1
  ATOM    3148  CD1   .  LEU  A  404  ?   12.85506   22.81957   15.12298  1.000   38.24850  C   ?   A  ?   387  1
  ATOM    3149  CD2   .  LEU  A  404  ?   10.48004   23.35460   14.75182  1.000   35.72298  C   ?   A  ?   387  1
  ATOM    3150  N     .  LYS  A  405  ?   11.61527   24.50673    9.59190  1.000   43.16930  N   ?   A  ?   388  1
  ATOM    3151  CA    .  LYS  A  405  ?   12.39649   25.29602    8.63338  1.000   47.20917  C   ?   A  ?   388  1
  ATOM    3152  C     .  LYS  A  405  ?   11.74889   26.64383    8.33504  1.000   40.89032  C   ?   A  ?   388  1
  ATOM    3153  O     .  LYS  A  405  ?   12.43756   27.67202    8.30423  1.000   34.81803  O   ?   A  ?   388  1
  ATOM    3154  CB    .  LYS  A  405  ?   12.61639   24.50721    7.34725  1.000   42.78039  C   ?   A  ?   388  1
  ATOM    3155  CG    .  LYS  A  405  ?   13.92477   23.71563    7.40987  1.000   73.22214  C   ?   A  ?   388  1
  ATOM    3156  CD    .  LYS  A  405  ?   14.05454   22.73314    6.22598  1.000   85.79206  C   ?   A  ?   388  1
  ATOM    3157  CE    .  LYS  A  405  ?   15.11186   21.65498    6.48266  1.000   77.49305  C   ?   A  ?   388  1
  ATOM    3158  NZ    .  LYS  A  405  ?   15.36461   20.82449    5.25272  1.000   97.82967  N   ?   A  ?   388  1
  ATOM    3159  N     .  GLU  A  406  ?   10.43392   26.65319    8.07913  1.000   37.19078  N   ?   A  ?   389  1
  ATOM    3160  CA    .  GLU  A  406  ?    9.73289   27.89981    7.75271  1.000   42.23535  C   ?   A  ?   389  1
  ATOM    3161  C     .  GLU  A  406  ?    9.71712   28.87964    8.94439  1.000   41.78148  C   ?   A  ?   389  1
  ATOM    3162  O     .  GLU  A  406  ?    9.74724   30.09263    8.73221  1.000   42.08479  O   ?   A  ?   389  1
  ATOM    3163  CB    .  GLU  A  406  ?    8.29187   27.59898    7.25854  1.000   43.05897  C   ?   A  ?   389  1
  ATOM    3164  CG    .  GLU  A  406  ?    8.14026   26.62372    6.00635  1.000   37.73729  C   ?   A  ?   389  1
  ATOM    3165  CD    .  GLU  A  406  ?    8.43566   25.16885    6.38079  1.000   50.59772  C   ?   A  ?   389  1
  ATOM    3166  OE1   .  GLU  A  406  ?    9.13769   24.51643    5.59857  1.000   92.86029  O   ?   A  ?   389  1
  ATOM    3167  OE2   .  GLU  A  406  ?    8.01072   24.65982    7.46249  1.000   58.87725  O   ?   A  ?   389  1
  ATOM    3168  N     .  THR  A  407  ?    9.67236   28.37122   10.19262  1.000   39.70257  N   ?   A  ?   390  1
  ATOM    3169  CA    .  THR  A  407  ?    9.69148   29.22935   11.37150  1.000   36.93733  C   ?   A  ?   390  1
  ATOM    3170  C     .  THR  A  407  ?   11.05536   29.89070   11.51148  1.000   46.24684  C   ?   A  ?   390  1
  ATOM    3171  O     .  THR  A  407  ?   11.15002   31.09730   11.75364  1.000   41.08596  O   ?   A  ?   390  1
  ATOM    3172  CB    .  THR  A  407  ?    9.34802   28.43361   12.64717  1.000   33.93413  C   ?   A  ?   390  1
  ATOM    3173  OG1   .  THR  A  407  ?    8.01412   27.88805   12.55799  1.000   39.65139  O   ?   A  ?   390  1
  ATOM    3174  CG2   .  THR  A  407  ?    9.38061   29.35880   13.84915  1.000   37.81949  C   ?   A  ?   390  1
  ATOM    3175  N     .  GLU  A  408  ?   12.12341   29.13038   11.26987  1.000   41.48162  N   ?   A  ?   391  1
  ATOM    3176  CA    .  GLU  A  408  ?   13.43943   29.71798   11.35830  1.000   40.80737  C   ?   A  ?   391  1
  ATOM    3177  C     .  GLU  A  408  ?   13.64252   30.75666   10.26013  1.000   45.57265  C   ?   A  ?   391  1
  ATOM    3178  O     .  GLU  A  408  ?   14.26317   31.80449   10.50104  1.000   44.37122  O   ?   A  ?   391  1
  ATOM    3179  CB    .  GLU  A  408  ?   14.51956   28.63358   11.28923  1.000   35.35465  C   ?   A  ?   391  1
  ATOM    3180  CG    .  GLU  A  408  ?   15.90152   29.27329   11.20635  1.000   51.91850  C   ?   A  ?   391  1
  ATOM    3181  CD    .  GLU  A  408  ?   17.10263   28.30580   11.26181  1.000   52.77793  C   ?   A  ?   391  1
  ATOM    3182  OE1   .  GLU  A  408  ?   18.05249   28.49425   10.44958  1.000   54.08109  O   ?   A  ?   391  1
  ATOM    3183  OE2   .  GLU  A  408  ?   17.10116   27.38669   12.11358  1.000   50.34147  O   ?   A  ?   391  1
  ATOM    3184  N     .  ALA  A  409  ?   13.15234   30.47793    9.04458  1.000   34.11432  N   ?   A  ?   392  1
  ATOM    3185  CA    .  ALA  A  409  ?   13.34916   31.42013    7.93922  1.000   48.33439  C   ?   A  ?   392  1
  ATOM    3186  C     .  ALA  A  409  ?   12.61309   32.72678    8.21268  1.000   38.99768  C   ?   A  ?   392  1
  ATOM    3187  O     .  ALA  A  409  ?   13.10330   33.80644    7.87921  1.000   44.58795  O   ?   A  ?   392  1
  ATOM    3188  CB    .  ALA  A  409  ?   12.86956   30.81662    6.60215  1.000   32.85964  C   ?   A  ?   392  1
  ATOM    3189  N     .  PHE  A  410  ?   11.41691   32.62120    8.78437  1.000   40.78674  N   ?   A  ?   393  1
  ATOM    3190  CA    .  PHE  A  410  ?   10.64697   33.76530    9.24391  1.000   36.74956  C   ?   A  ?   393  1
  ATOM    3191  C     .  PHE  A  410  ?   11.48323   34.64926   10.17049  1.000   40.69632  C   ?   A  ?   393  1
  ATOM    3192  O     .  PHE  A  410  ?   11.60831   35.86243    9.94863  1.000   44.16798  O   ?   A  ?   393  1
  ATOM    3193  CB    .  PHE  A  410  ?    9.38521   33.23704    9.94047  1.000   40.20620  C   ?   A  ?   393  1
  ATOM    3194  CG    .  PHE  A  410  ?    8.60712   34.28668   10.70636  1.000   43.57761  C   ?   A  ?   393  1
  ATOM    3195  CD1   .  PHE  A  410  ?    8.23305   35.48239   10.10404  1.000   37.16982  C   ?   A  ?   393  1
  ATOM    3196  CD2   .  PHE  A  410  ?    8.26464   34.07191   12.03570  1.000   37.82113  C   ?   A  ?   393  1
  ATOM    3197  CE1   .  PHE  A  410  ?    7.54672   36.42900   10.80740  1.000   42.40876  C   ?   A  ?   393  1
  ATOM    3198  CE2   .  PHE  A  410  ?    7.55920   35.03931   12.75988  1.000   43.69881  C   ?   A  ?   393  1
  ATOM    3199  CZ    .  PHE  A  410  ?    7.19512   36.20910   12.14459  1.000   43.27251  C   ?   A  ?   393  1
  ATOM    3200  N     .  VAL  A  411  ?   12.10189   34.04273   11.18671  1.000   33.35613  N   ?   A  ?   394  1
  ATOM    3201  CA    .  VAL  A  411  ?   12.95546   34.79802   12.10071  1.000   32.86697  C   ?   A  ?   394  1
  ATOM    3202  C     .  VAL  A  411  ?   14.13040   35.40361   11.35498  1.000   38.49111  C   ?   A  ?   394  1
  ATOM    3203  O     .  VAL  A  411  ?   14.45127   36.59265   11.52478  1.000   40.31709  O   ?   A  ?   394  1
  ATOM    3204  CB    .  VAL  A  411  ?   13.40981   33.89755   13.25963  1.000   38.18466  C   ?   A  ?   394  1
  ATOM    3205  CG1   .  VAL  A  411  ?   14.39244   34.63826   14.17001  1.000   30.25509  C   ?   A  ?   394  1
  ATOM    3206  CG2   .  VAL  A  411  ?   12.17862   33.41937   14.01120  1.000   33.57543  C   ?   A  ?   394  1
  ATOM    3207  N     .  PHE  A  412  ?   14.76458   34.61936   10.48100  1.000   40.19023  N   ?   A  ?   395  1
  ATOM    3208  CA    .  PHE  A  412  ?   15.93382   35.11697    9.75988  1.000   35.08022  C   ?   A  ?   395  1
  ATOM    3209  C     .  PHE  A  412  ?   15.58200   36.32060    8.89925  1.000   39.21291  C   ?   A  ?   395  1
  ATOM    3210  O     .  PHE  A  412  ?   16.30336   37.32448    8.89463  1.000   35.80312  O   ?   A  ?   395  1
  ATOM    3211  CB    .  PHE  A  412  ?   16.52658   34.00247    8.89233  1.000   38.23872  C   ?   A  ?   395  1
  ATOM    3212  CG    .  PHE  A  412  ?   17.85026   34.36615    8.25673  1.000   33.18623  C   ?   A  ?   395  1
  ATOM    3213  CD1   .  PHE  A  412  ?   18.96397   34.63230    9.04689  1.000   34.83877  C   ?   A  ?   395  1
  ATOM    3214  CD2   .  PHE  A  412  ?   17.98718   34.43337    6.87520  1.000   40.27545  C   ?   A  ?   395  1
  ATOM    3215  CE1   .  PHE  A  412  ?   20.19951   34.97559    8.48646  1.000   29.46072  C   ?   A  ?   395  1
  ATOM    3216  CE2   .  PHE  A  412  ?   19.25181   34.74075    6.28388  1.000   35.17504  C   ?   A  ?   395  1
  ATOM    3217  CZ    .  PHE  A  412  ?   20.34969   35.02674    7.09994  1.000   30.98693  C   ?   A  ?   395  1
  ATOM    3218  N     .  ASP  A  413  ?   14.49090   36.22008    8.12830  1.000   36.88107  N   ?   A  ?   396  1
  ATOM    3219  CA    .  ASP  A  413  ?   14.10171   37.33168    7.26713  1.000   47.24032  C   ?   A  ?   396  1
  ATOM    3220  C     .  ASP  A  413  ?   13.67402   38.54140    8.08672  1.000   41.20483  C   ?   A  ?   396  1
  ATOM    3221  O     .  ASP  A  413  ?   13.90207   39.68509    7.67266  1.000   37.19793  O   ?   A  ?   396  1
  ATOM    3222  CB    .  ASP  A  413  ?   12.95463   36.93541    6.31719  1.000   44.80606  C   ?   A  ?   396  1
  ATOM    3223  CG    .  ASP  A  413  ?   13.27732   35.67750    5.47069  1.000   70.73140  C   ?   A  ?   396  1
  ATOM    3224  OD1   .  ASP  A  413  ?   12.30891   35.03662    4.98287  1.000   83.77905  O   ?   A  ?   396  1
  ATOM    3225  OD2   .  ASP  A  413  ?   14.47497   35.31199    5.28845  1.000   61.38390  O   ?   A  ?   396  1
  ATOM    3226  N     .  PHE  A  414  ?   13.03588   38.30918    9.23089  1.000   34.60281  N   ?   A  ?   397  1
  ATOM    3227  CA    .  PHE  A  414  ?   12.67216   39.42661   10.10673  1.000   36.33099  C   ?   A  ?   397  1
  ATOM    3228  C     .  PHE  A  414  ?   13.90363   40.23820   10.48877  1.000   34.84944  C   ?   A  ?   397  1
  ATOM    3229  O     .  PHE  A  414  ?   13.84739   41.46518   10.54677  1.000   44.12035  O   ?   A  ?   397  1
  ATOM    3230  CB    .  PHE  A  414  ?   11.96406   38.87417   11.34389  1.000   29.28261  C   ?   A  ?   397  1
  ATOM    3231  CG    .  PHE  A  414  ?   11.00178   39.81849   11.99741  1.000   47.58852  C   ?   A  ?   397  1
  ATOM    3232  CD1   .  PHE  A  414  ?    9.73552   40.04215   11.45023  1.000   40.93601  C   ?   A  ?   397  1
  ATOM    3233  CD2   .  PHE  A  414  ?   11.32924   40.43439   13.21233  1.000   37.48358  C   ?   A  ?   397  1
  ATOM    3234  CE1   .  PHE  A  414  ?    8.83005   40.91605   12.08860  1.000   46.61539  C   ?   A  ?   397  1
  ATOM    3235  CE2   .  PHE  A  414  ?   10.42270   41.28796   13.85547  1.000   38.69771  C   ?   A  ?   397  1
  ATOM    3236  CZ    .  PHE  A  414  ?    9.18590   41.53219   13.30134  1.000   42.14127  C   ?   A  ?   397  1
  ATOM    3237  N     .  LEU  A  415  ?   15.02791   39.56640   10.77326  1.000   38.37937  N   ?   A  ?   398  1
  ATOM    3238  CA    .  LEU  A  415  ?   16.27308   40.26993   11.06615  1.000   40.75929  C   ?   A  ?   398  1
  ATOM    3239  C     .  LEU  A  415  ?   16.85225   40.92271    9.80387  1.000   43.64985  C   ?   A  ?   398  1
  ATOM    3240  O     .  LEU  A  415  ?   17.07661   42.13885    9.76154  1.000   42.63295  O   ?   A  ?   398  1
  ATOM    3241  CB    .  LEU  A  415  ?   17.27196   39.29909   11.68717  1.000   29.48694  C   ?   A  ?   398  1
  ATOM    3242  CG    .  LEU  A  415  ?   18.71757   39.75200   11.91006  1.000   38.85204  C   ?   A  ?   398  1
  ATOM    3243  CD1   .  LEU  A  415  ?   18.86052   40.72560   13.08843  1.000   34.15888  C   ?   A  ?   398  1
  ATOM    3244  CD2   .  LEU  A  415  ?   19.58538   38.54504   12.16524  1.000   34.66480  C   ?   A  ?   398  1
  ATOM    3245  N     .  ILE  A  416  ?   17.09446   40.13010    8.75810  1.000   44.18345  N   ?   A  ?   399  1
  ATOM    3246  CA    .  ILE  A  416  ?   17.81604   40.62263    7.56978  1.000   42.11832  C   ?   A  ?   399  1
  ATOM    3247  C     .  ILE  A  416  ?   17.04901   41.76394    6.89996  1.000   36.31271  C   ?   A  ?   399  1
  ATOM    3248  O     .  ILE  A  416  ?   17.62626   42.77917    6.51320  1.000   46.88858  O   ?   A  ?   399  1
  ATOM    3249  CB    .  ILE  A  416  ?   18.06241   39.44284    6.60066  1.000   52.25809  C   ?   A  ?   399  1
  ATOM    3250  CG1   .  ILE  A  416  ?   19.00113   38.42421    7.26211  1.000   47.71232  C   ?   A  ?   399  1
  ATOM    3251  CG2   .  ILE  A  416  ?   18.65256   39.87053    5.26769  1.000   50.09770  C   ?   A  ?   399  1
  ATOM    3252  CD1   .  ILE  A  416  ?   20.32701   38.99128    7.53238  1.000   39.95738  C   ?   A  ?   399  1
  ATOM    3253  N     .  SER  A  417  ?   15.73776   41.63213    6.77732  1.000   43.62051  N   ?   A  ?   400  1
  ATOM    3254  CA    .  SER  A  417  ?   14.96845   42.69487    6.14941  1.000   42.99883  C   ?   A  ?   400  1
  ATOM    3255  C     .  SER  A  417  ?   14.89843   43.96610    6.99269  1.000   54.52094  C   ?   A  ?   400  1
  ATOM    3256  O     .  SER  A  417  ?   14.33908   44.96104    6.52784  1.000   44.92859  O   ?   A  ?   400  1
  ATOM    3257  CB    .  SER  A  417  ?   13.55712   42.20630    5.88419  1.000   38.89376  C   ?   A  ?   400  1
  ATOM    3258  OG    .  SER  A  417  ?   12.84559   42.09826    7.11035  1.000   47.30709  O   ?   A  ?   400  1
  ATOM    3259  N     .  LYS  A  418  ?   15.40366   43.95160    8.22391  1.000   47.05186  N   ?   A  ?   401  1
  ATOM    3260  CA    .  LYS  A  418  ?   15.24844   45.03685    9.18941  1.000   43.91639  C   ?   A  ?   401  1
  ATOM    3261  C     .  LYS  A  418  ?   13.80013   45.23796    9.57610  1.000   39.55020  C   ?   A  ?   401  1
  ATOM    3262  O     .  LYS  A  418  ?   13.47958   46.16368   10.29966  1.000   45.50066  O   ?   A  ?   401  1
  ATOM    3263  CB    .  LYS  A  418  ?   15.86729   46.36467    8.71027  1.000   45.53910  C   ?   A  ?   401  1
  ATOM    3264  CG    .  LYS  A  418  ?   17.43242   46.38440    8.84780  1.000   48.44759  C   ?   A  ?   401  1
  ATOM    3265  CD    .  LYS  A  418  ?   18.09048   47.57129    8.13304  1.000   46.27515  C   ?   A  ?   401  1
  ATOM    3266  CE    .  LYS  A  418  ?   19.61743   47.52225    8.24001  1.000   72.07817  C   ?   A  ?   401  1
  ATOM    3267  NZ    .  LYS  A  418  ?   20.32017   48.56925    7.44506  1.000   70.56444  N   ?   A  ?   401  1
  ATOM    3268  N     .  GLU  A  419  ?   12.91098   44.34927    9.17533  1.000   44.30512  N   ?   A  ?   402  1
  ATOM    3269  CA    .  GLU  A  419  ?   11.55984   44.45380    9.69069  1.000   36.42048  C   ?   A  ?   402  1
  ATOM    3270  C     .  GLU  A  419  ?   11.50924   44.52870   11.22722  1.000   46.45263  C   ?   A  ?   402  1
  ATOM    3271  O     .  GLU  A  419  ?   10.53926   45.06852   11.79742  1.000   40.25965  O   ?   A  ?   402  1
  ATOM    3272  CB    .  GLU  A  419  ?   10.75458   43.27201    9.20291  1.000   44.79065  C   ?   A  ?   402  1
  ATOM    3273  CG    .  GLU  A  419  ?    9.42441   43.17893    9.83248  1.000   48.56479  C   ?   A  ?   402  1
  ATOM    3274  CD    .  GLU  A  419  ?    8.33246   43.35712    8.83587  1.000   68.32300  C   ?   A  ?   402  1
  ATOM    3275  OE1   .  GLU  A  419  ?    8.33174   44.43540    8.17897  1.000   71.00696  O   ?   A  ?   402  1
  ATOM    3276  OE2   .  GLU  A  419  ?    7.50647   42.40380    8.70823  1.000   75.40155  O   ?   A  ?   402  1
  ATOM    3277  N     .  TYR  A  420  ?   12.51100   43.98211   11.93038  1.000   38.28847  N   ?   A  ?   403  1
  ATOM    3278  CA    .  TYR  A  420  ?   12.38530   44.00694   13.39520  1.000   50.28670  C   ?   A  ?   403  1
  ATOM    3279  C     .  TYR  A  420  ?   12.38152   45.43706   13.94600  1.000   47.95236  C   ?   A  ?   403  1
  ATOM    3280  O     .  TYR  A  420  ?   11.98416   45.64506   15.10142  1.000   43.50834  O   ?   A  ?   403  1
  ATOM    3281  CB    .  TYR  A  420  ?   13.50117   43.20275   14.06732  1.000   41.03724  C   ?   A  ?   403  1
  ATOM    3282  CG    .  TYR  A  420  ?   14.77948   43.94519   14.00980  1.000   41.47302  C   ?   A  ?   403  1
  ATOM    3283  CD1   .  TYR  A  420  ?   15.56104   43.91914   12.85097  1.000   39.27147  C   ?   A  ?   403  1
  ATOM    3284  CD2   .  TYR  A  420  ?   15.19050   44.72703   15.07920  1.000   35.84969  C   ?   A  ?   403  1
  ATOM    3285  CE1   .  TYR  A  420  ?   16.72986   44.62909   12.76722  1.000   40.97886  C   ?   A  ?   403  1
  ATOM    3286  CE2   .  TYR  A  420  ?   16.37370   45.44193   15.00699  1.000   40.17998  C   ?   A  ?   403  1
  ATOM    3287  CZ    .  TYR  A  420  ?   17.12358   45.40177   13.85565  1.000   34.96440  C   ?   A  ?   403  1
  ATOM    3288  OH    .  TYR  A  420  ?   18.28748   46.10595   13.78399  1.000   49.08927  O   ?   A  ?   403  1
  ATOM    3289  N     .  LEU  A  421  ?   12.82371   46.42223   13.14891  1.000   45.73061  N   ?   A  ?   404  1
  ATOM    3290  CA    .  LEU  A  421  ?   12.75727   47.82593   13.56009  1.000   49.10847  C   ?   A  ?   404  1
  ATOM    3291  C     .  LEU  A  421  ?   11.31729   48.31620   13.80922  1.000   44.59242  C   ?   A  ?   404  1
  ATOM    3292  O     .  LEU  A  421  ?   11.12807   49.32000   14.50438  1.000   43.44534  O   ?   A  ?   404  1
  ATOM    3293  CB    .  LEU  A  421  ?   13.45392   48.70655   12.51968  1.000   37.87784  C   ?   A  ?   404  1
  ATOM    3294  CG    .  LEU  A  421  ?   14.98119   48.56539   12.45394  1.000   44.47462  C   ?   A  ?   404  1
  ATOM    3295  CD1   .  LEU  A  421  ?   15.50539   49.52413   11.43316  1.000   41.37033  C   ?   A  ?   404  1
  ATOM    3296  CD2   .  LEU  A  421  ?   15.67669   48.84443   13.78476  1.000   39.33919  C   ?   A  ?   404  1
  ATOM    3297  N     .  LYS  A  422  ?   10.30973   47.61550   13.31120  1.000   35.90840  N   ?   A  ?   405  1
  ATOM    3298  CA    .  LYS  A  422  ?    8.91464   47.91405   13.59228  1.000   41.71360  C   ?   A  ?   405  1
  ATOM    3299  C     .  LYS  A  422  ?    8.36044   47.15455   14.78543  1.000   44.74428  C   ?   A  ?   405  1
  ATOM    3300  O     .  LYS  A  422  ?    7.13925   47.20755   15.00467  1.000   39.60972  O   ?   A  ?   405  1
  ATOM    3301  CB    .  LYS  A  422  ?    8.02096   47.56974   12.38890  1.000   41.14168  C   ?   A  ?   405  1
  ATOM    3302  CG    .  LYS  A  422  ?    8.35774   48.27027   11.07089  1.000   57.30372  C   ?   A  ?   405  1
  ATOM    3303  CD    .  LYS  A  422  ?    7.58360   47.58255    9.94123  1.000   67.83491  C   ?   A  ?   405  1
  ATOM    3304  CE    .  LYS  A  422  ?    7.89791   48.15586    8.55667  1.000   72.24643  C   ?   A  ?   405  1
  ATOM    3305  NZ    .  LYS  A  422  ?    7.37620   47.23860    7.48128  1.000   90.17351  N   ?   A  ?   405  1
  ATOM    3306  N     .  GLY  A  423  ?    9.20279   46.43470   15.53426  1.000   36.21436  N   ?   A  ?   406  1
  ATOM    3307  CA    .  GLY  A  423  ?    8.72739   45.58211   16.61181  1.000   38.87229  C   ?   A  ?   406  1
  ATOM    3308  C     .  GLY  A  423  ?    7.99098   44.33779   16.09912  1.000   47.20262  C   ?   A  ?   406  1
  ATOM    3309  O     .  GLY  A  423  ?    7.81094   44.11561   14.90635  1.000   41.36031  O   ?   A  ?   406  1
  ATOM    3310  N     .  THR  A  424  ?    7.56755   43.50755   17.04587  1.000   45.04516  N   ?   A  ?   407  1
  ATOM    3311  CA    .  THR  A  424  ?    6.73359   42.35463   16.75599  1.000   40.32090  C   ?   A  ?   407  1
  ATOM    3312  C     .  THR  A  424  ?    5.30478   42.66665   17.19982  1.000   46.30723  C   ?   A  ?   407  1
  ATOM    3313  O     .  THR  A  424  ?    4.99478   43.75482   17.68156  1.000   45.54353  O   ?   A  ?   407  1
  ATOM    3314  CB    .  THR  A  424  ?    7.26813   41.07608   17.43672  1.000   38.81747  C   ?   A  ?   407  1
  ATOM    3315  OG1   .  THR  A  424  ?    7.00647   41.09456   18.85057  1.000   35.07687  O   ?   A  ?   407  1
  ATOM    3316  CG2   .  THR  A  424  ?    8.74764   40.90381   17.21023  1.000   30.61954  C   ?   A  ?   407  1
  ATOM    3317  N     .  ARG  A  425  ?    4.41595   41.70522   17.01290  1.000   37.13235  N   ?   A  ?   408  1
  ATOM    3318  CA    .  ARG  A  425  ?    3.02812   41.91956   17.38873  1.000   41.78671  C   ?   A  ?   408  1
  ATOM    3319  C     .  ARG  A  425  ?    2.89245   42.25246   18.87059  1.000   40.19352  C   ?   A  ?   408  1
  ATOM    3320  O     .  ARG  A  425  ?    2.12935   43.15216   19.22974  1.000   39.45258  O   ?   A  ?   408  1
  ATOM    3321  CB    .  ARG  A  425  ?    2.18769   40.69141   17.04331  1.000   41.17795  C   ?   A  ?   408  1
  ATOM    3322  CG    .  ARG  A  425  ?    0.72152   40.80606   17.46944  1.000   46.23793  C   ?   A  ?   408  1
  ATOM    3323  CD    .  ARG  A  425  ?   -0.15261   39.76701   16.77211  1.000   36.30738  C   ?   A  ?   408  1
  ATOM    3324  NE    .  ARG  A  425  ?   -1.52757   39.87847   17.22530  1.000   48.45938  N   ?   A  ?   408  1
  ATOM    3325  CZ    .  ARG  A  425  ?   -2.39647   40.75495   16.72736  1.000   53.32776  C   ?   A  ?   408  1
  ATOM    3326  NH1   .  ARG  A  425  ?   -2.01605   41.57304   15.76733  1.000   42.23454  N   ?   A  ?   408  1
  ATOM    3327  NH2   .  ARG  A  425  ?   -3.63715   40.81787   17.19334  1.000   58.06820  N   ?   A  ?   408  1
  ATOM    3328  N     .  TYR  A  426  ?    3.61620   41.53758   19.74668  1.000   43.07706  N   ?   A  ?   409  1
  ATOM    3329  CA    .  TYR  A  426  ?    3.46517   41.67817   21.19423  1.000   41.86408  C   ?   A  ?   409  1
  ATOM    3330  C     .  TYR  A  426  ?    4.62922   42.38735   21.85600  1.000   41.16281  C   ?   A  ?   409  1
  ATOM    3331  O     .  TYR  A  426  ?    4.52041   42.76249   23.03658  1.000   38.80110  O   ?   A  ?   409  1
  ATOM    3332  CB    .  TYR  A  426  ?    3.27529   40.30284   21.87108  1.000   36.54666  C   ?   A  ?   409  1
  ATOM    3333  CG    .  TYR  A  426  ?    2.10609   39.54603   21.29311  1.000   42.97393  C   ?   A  ?   409  1
  ATOM    3334  CD1   .  TYR  A  426  ?    0.79223   39.89014   21.61931  1.000   33.15237  C   ?   A  ?   409  1
  ATOM    3335  CD2   .  TYR  A  426  ?    2.31101   38.50644   20.37488  1.000   37.05914  C   ?   A  ?   409  1
  ATOM    3336  CE1   .  TYR  A  426  ?   -0.28310   39.23083   21.04041  1.000   40.01476  C   ?   A  ?   409  1
  ATOM    3337  CE2   .  TYR  A  426  ?    1.24955   37.84391   19.79990  1.000   33.24267  C   ?   A  ?   409  1
  ATOM    3338  CZ    .  TYR  A  426  ?   -0.05024   38.20141   20.11487  1.000   49.19239  C   ?   A  ?   409  1
  ATOM    3339  OH    .  TYR  A  426  ?   -1.10720   37.51369   19.51042  1.000   47.20523  O   ?   A  ?   409  1
  ATOM    3340  N     .  TYR  A  427  ?    5.73774   42.57173   21.15063  1.000   35.11381  N   ?   A  ?   410  1
  ATOM    3341  CA    .  TYR  A  427  ?    6.85877   43.31523   21.71148  1.000   39.85844  C   ?   A  ?   410  1
  ATOM    3342  C     .  TYR  A  427  ?    7.25446   44.46081   20.78734  1.000   40.57858  C   ?   A  ?   410  1
  ATOM    3343  O     .  TYR  A  427  ?    8.01177   44.25406   19.82538  1.000   38.13199  O   ?   A  ?   410  1
  ATOM    3344  CB    .  TYR  A  427  ?    8.04340   42.41625   21.95080  1.000   34.03510  C   ?   A  ?   410  1
  ATOM    3345  CG    .  TYR  A  427  ?    7.85109   41.16562   22.78092  1.000   33.66031  C   ?   A  ?   410  1
  ATOM    3346  CD1   .  TYR  A  427  ?    7.28054   40.01909   22.22738  1.000   35.63312  C   ?   A  ?   410  1
  ATOM    3347  CD2   .  TYR  A  427  ?    8.36148   41.09169   24.07354  1.000   31.72933  C   ?   A  ?   410  1
  ATOM    3348  CE1   .  TYR  A  427  ?    7.15168   38.84465   22.96317  1.000   36.24474  C   ?   A  ?   410  1
  ATOM    3349  CE2   .  TYR  A  427  ?    8.24820   39.91722   24.82227  1.000   37.17885  C   ?   A  ?   410  1
  ATOM    3350  CZ    .  TYR  A  427  ?    7.65673   38.79718   24.23805  1.000   35.86843  C   ?   A  ?   410  1
  ATOM    3351  OH    .  TYR  A  427  ?    7.58763   37.63600   24.94804  1.000   44.74885  O   ?   A  ?   410  1
  ATOM    3352  N     .  PRO  A  428  ?    6.81220   45.68720   21.06918  1.000   42.62517  N   ?   A  ?   411  1
  ATOM    3353  CA    .  PRO  A  428  ?    7.15458   46.82679   20.18372  1.000   43.28107  C   ?   A  ?   411  1
  ATOM    3354  C     .  PRO  A  428  ?    8.63012   47.21160   20.16677  1.000   34.31184  C   ?   A  ?   411  1
  ATOM    3355  O     .  PRO  A  428  ?    9.04807   47.85398   19.20330  1.000   40.64849  O   ?   A  ?   411  1
  ATOM    3356  CB    .  PRO  A  428  ?    6.29774   47.99643   20.73778  1.000   34.16857  C   ?   A  ?   411  1
  ATOM    3357  CG    .  PRO  A  428  ?    5.28627   47.34066   21.74114  1.000   44.40532  C   ?   A  ?   411  1
  ATOM    3358  CD    .  PRO  A  428  ?    5.94396   46.06801   22.20766  1.000   40.47851  C   ?   A  ?   411  1
  ATOM    3359  N     .  ALA  A  429  ?    9.43884   46.90491   21.19032  1.000   31.76285  N   ?   A  ?   412  1
  ATOM    3360  CA    .  ALA  A  429  ?   10.80224   47.46621   21.14594  1.000   39.53263  C   ?   A  ?   412  1
  ATOM    3361  C     .  ALA  A  429  ?   11.75964   46.60287   20.31069  1.000   41.90572  C   ?   A  ?   412  1
  ATOM    3362  O     .  ALA  A  429  ?   11.95072   45.40808   20.61342  1.000   40.44073  O   ?   A  ?   412  1
  ATOM    3363  CB    .  ALA  A  429  ?   11.36756   47.64773   22.54880  1.000   35.52323  C   ?   A  ?   412  1
  ATOM    3364  N     .  PRO  A  430  ?   12.44355   47.18571   19.31922  1.000   44.09652  N   ?   A  ?   413  1
  ATOM    3365  CA    .  PRO  A  430  ?   13.34271   46.36896   18.47336  1.000   41.66534  C   ?   A  ?   413  1
  ATOM    3366  C     .  PRO  A  430  ?   14.41567   45.61664   19.24234  1.000   42.70132  C   ?   A  ?   413  1
  ATOM    3367  O     .  PRO  A  430  ?   14.74749   44.48608   18.87102  1.000   37.72853  O   ?   A  ?   413  1
  ATOM    3368  CB    .  PRO  A  430  ?   13.95402   47.40764   17.52013  1.000   38.75670  C   ?   A  ?   413  1
  ATOM    3369  CG    .  PRO  A  430  ?   12.84002   48.40942   17.37102  1.000   40.21416  C   ?   A  ?   413  1
  ATOM    3370  CD    .  PRO  A  430  ?   12.25992   48.54112   18.76127  1.000   44.42070  C   ?   A  ?   413  1
  ATOM    3371  N     .  ASP  A  431  ?   14.98180   46.19964   20.30178  1.000   40.05888  N   ?   A  ?   414  1
  ATOM    3372  CA    .  ASP  A  431  ?   16.05015   45.50512   20.99876  1.000   36.33388  C   ?   A  ?   414  1
  ATOM    3373  C     .  ASP  A  431  ?   15.56955   44.21246   21.68929  1.000   38.97277  C   ?   A  ?   414  1
  ATOM    3374  O     .  ASP  A  431  ?   16.38665   43.31403   21.94245  1.000   36.44775  O   ?   A  ?   414  1
  ATOM    3375  CB    .  ASP  A  431  ?   16.72057   46.46871   21.98469  1.000   39.11087  C   ?   A  ?   414  1
  ATOM    3376  CG    .  ASP  A  431  ?   17.52779   47.56250   21.27268  1.000   49.54194  C   ?   A  ?   414  1
  ATOM    3377  OD1   .  ASP  A  431  ?   18.39177   47.22211   20.42902  1.000   42.30289  O   ?   A  ?   414  1
  ATOM    3378  OD2   .  ASP  A  431  ?   17.28560   48.76958   21.53125  1.000   45.60499  O   ?   A  ?   414  1
  ATOM    3379  N     .  VAL  A  432  ?   14.27526   44.06247   21.96064  1.000   38.84898  N   ?   A  ?   415  1
  ATOM    3380  CA    .  VAL  A  432  ?   13.81291   42.82807   22.60662  1.000   40.51735  C   ?   A  ?   415  1
  ATOM    3381  C     .  VAL  A  432  ?   13.97538   41.65378   21.65171  1.000   45.94214  C   ?   A  ?   415  1
  ATOM    3382  O     .  VAL  A  432  ?   14.38282   40.53499   22.04723  1.000   37.49904  O   ?   A  ?   415  1
  ATOM    3383  CB    .  VAL  A  432  ?   12.34808   42.99925   23.08693  1.000   38.53491  C   ?   A  ?   415  1
  ATOM    3384  CG1   .  VAL  A  432  ?   11.74859   41.68798   23.71447  1.000   31.00688  C   ?   A  ?   415  1
  ATOM    3385  CG2   .  VAL  A  432  ?   12.28966   44.11938   24.10204  1.000   34.51767  C   ?   A  ?   415  1
  ATOM    3386  N     .  PHE  A  433  ?   13.67249   41.89677   20.37286  1.000   39.02715  N   ?   A  ?   416  1
  ATOM    3387  CA    .  PHE  A  433  ?   13.84455   40.86467   19.35748  1.000   37.14764  C   ?   A  ?   416  1
  ATOM    3388  C     .  PHE  A  433  ?   15.30955   40.47542   19.25633  1.000   38.74294  C   ?   A  ?   416  1
  ATOM    3389  O     .  PHE  A  433  ?   15.65063   39.28916   19.32212  1.000   37.11154  O   ?   A  ?   416  1
  ATOM    3390  CB    .  PHE  A  433  ?   13.30928   41.35595   18.01131  1.000   33.31514  C   ?   A  ?   416  1
  ATOM    3391  CG    .  PHE  A  433  ?   13.70592   40.49664   16.84534  1.000   39.20858  C   ?   A  ?   416  1
  ATOM    3392  CD1   .  PHE  A  433  ?   12.94608   39.38960   16.50060  1.000   34.08210  C   ?   A  ?   416  1
  ATOM    3393  CD2   .  PHE  A  433  ?   14.85716   40.77635   16.11865  1.000   28.09798  C   ?   A  ?   416  1
  ATOM    3394  CE1   .  PHE  A  433  ?   13.30996   38.56769   15.42536  1.000   39.05978  C   ?   A  ?   416  1
  ATOM    3395  CE2   .  PHE  A  433  ?   15.22122   39.98323   15.04964  1.000   39.04744  C   ?   A  ?   416  1
  ATOM    3396  CZ    .  PHE  A  433  ?   14.43728   38.86536   14.68529  1.000   34.33991  C   ?   A  ?   416  1
  ATOM    3397  N     .  LEU  A  434  ?   16.19776   41.47581   19.13703  1.000   34.94782  N   ?   A  ?   417  1
  ATOM    3398  CA    .  LEU  A  434  ?   17.61285   41.18099   19.03983  1.000   31.48385  C   ?   A  ?   417  1
  ATOM    3399  C     .  LEU  A  434  ?   18.09805   40.46340   20.28045  1.000   36.10936  C   ?   A  ?   417  1
  ATOM    3400  O     .  LEU  A  434  ?   18.99364   39.61648   20.19884  1.000   38.83821  O   ?   A  ?   417  1
  ATOM    3401  CB    .  LEU  A  434  ?   18.42552   42.46002   18.82603  1.000   36.46222  C   ?   A  ?   417  1
  ATOM    3402  CG    .  LEU  A  434  ?   18.02319   43.28427   17.60679  1.000   43.52078  C   ?   A  ?   417  1
  ATOM    3403  CD1   .  LEU  A  434  ?   18.79816   44.61677   17.60952  1.000   33.55689  C   ?   A  ?   417  1
  ATOM    3404  CD2   .  LEU  A  434  ?   18.26553   42.49204   16.29882  1.000   34.88843  C   ?   A  ?   417  1
  ATOM    3405  N     .  PHE  A  435  ?   17.51216   40.77444   21.43262  1.000   35.38852  N   ?   A  ?   418  1
  ATOM    3406  CA    .  PHE  A  435  ?   18.02330   40.20777   22.66153  1.000   30.56377  C   ?   A  ?   418  1
  ATOM    3407  C     .  PHE  A  435  ?   17.70194   38.73449   22.73094  1.000   37.72487  C   ?   A  ?   418  1
  ATOM    3408  O     .  PHE  A  435  ?   18.60460   37.90525   22.94319  1.000   38.24791  O   ?   A  ?   418  1
  ATOM    3409  CB    .  PHE  A  435  ?   17.41823   40.91019   23.87735  1.000   36.02699  C   ?   A  ?   418  1
  ATOM    3410  CG    .  PHE  A  435  ?   17.67665   40.17787   25.15455  1.000   36.51496  C   ?   A  ?   418  1
  ATOM    3411  CD1   .  PHE  A  435  ?   18.91230   40.30530   25.79904  1.000   32.49046  C   ?   A  ?   418  1
  ATOM    3412  CD2   .  PHE  A  435  ?   16.68724   39.37131   25.72748  1.000   36.51801  C   ?   A  ?   418  1
  ATOM    3413  CE1   .  PHE  A  435  ?   19.17207   39.62562   27.01875  1.000   38.59358  C   ?   A  ?   418  1
  ATOM    3414  CE2   .  PHE  A  435  ?   16.94204   38.69027   26.93960  1.000   38.62804  C   ?   A  ?   418  1
  ATOM    3415  CZ    .  PHE  A  435  ?   18.19653   38.82082   27.57581  1.000   34.29580  C   ?   A  ?   418  1
  ATOM    3416  N     .  PHE  A  436  ?   16.40956   38.39487   22.58306  1.000   32.56616  N   ?   A  ?   419  1
  ATOM    3417  CA    .  PHE  A  436  ?   16.01186   36.98799   22.62795  1.000   37.98486  C   ?   A  ?   419  1
  ATOM    3418  C     .  PHE  A  436  ?   16.63538   36.21498   21.47982  1.000   35.11173  C   ?   A  ?   419  1
  ATOM    3419  O     .  PHE  A  436  ?   17.00956   35.06205   21.66876  1.000   41.74446  O   ?   A  ?   419  1
  ATOM    3420  CB    .  PHE  A  436  ?   14.47685   36.81297   22.62569  1.000   34.69086  C   ?   A  ?   419  1
  ATOM    3421  CG    .  PHE  A  436  ?   13.82938   37.11772   23.97561  1.000   44.48633  C   ?   A  ?   419  1
  ATOM    3422  CD1   .  PHE  A  436  ?   14.08448   36.30821   25.06989  1.000   42.27279  C   ?   A  ?   419  1
  ATOM    3423  CD2   .  PHE  A  436  ?   13.01442   38.23924   24.15392  1.000   37.94739  C   ?   A  ?   419  1
  ATOM    3424  CE1   .  PHE  A  436  ?   13.54475   36.59038   26.32980  1.000   44.91648  C   ?   A  ?   419  1
  ATOM    3425  CE2   .  PHE  A  436  ?   12.46990   38.52217   25.38844  1.000   54.20421  C   ?   A  ?   419  1
  ATOM    3426  CZ    .  PHE  A  436  ?   12.74081   37.68276   26.50628  1.000   37.89550  C   ?   A  ?   419  1
  ATOM    3427  N     .  LEU  A  437  ?   16.82739   36.85069   20.30928  1.000   35.33850  N   ?   A  ?   420  1
  ATOM    3428  CA    .  LEU  A  437  ?   17.56867   36.18356   19.23506  1.000   34.07418  C   ?   A  ?   420  1
  ATOM    3429  C     .  LEU  A  437  ?   18.98678   35.83559   19.66179  1.000   39.38329  C   ?   A  ?   420  1
  ATOM    3430  O     .  LEU  A  437  ?   19.48599   34.74966   19.34067  1.000   47.57576  O   ?   A  ?   420  1
  ATOM    3431  CB    .  LEU  A  437  ?   17.60548   37.03315   17.96675  1.000   35.08786  C   ?   A  ?   420  1
  ATOM    3432  CG    .  LEU  A  437  ?   18.23120   36.37544   16.72323  1.000   40.17580  C   ?   A  ?   420  1
  ATOM    3433  CD1   .  LEU  A  437  ?   17.54329   35.03988   16.48159  1.000   34.17619  C   ?   A  ?   420  1
  ATOM    3434  CD2   .  LEU  A  437  ?   18.10732   37.30023   15.44488  1.000   27.12031  C   ?   A  ?   420  1
[truncated: 749,120 more chars]
