# Supplementary material for: Structural insights into a bacterial terpene cyclase fused with haloacid Dehalogenase-like phosphatase
Source: Chem Sci. 2025 Jul 28;16(34):15310–9. doi: 10.1039/d5sc04719f (PMC12365925; doi:10.1039/d5sc04719f)
Supplement: SC-016-D5SC04719F-s002 [file SC-016-D5SC04719F-s002.cif]

data_FreeJob_refine
_cell.volume                      3827939.806
_cell.length_a                    97.437
_cell.length_b                    97.437
_cell.length_c                    403.197
_cell.angle_beta                  90.000
_cell.angle_gamma                 90.000
_cell.angle_alpha                 90.000
_space_group.name_H-M_alt         'P 43 21 2'
_space_group.name_Hall            ' P 4nw 2abw'
_space_group.IT_number            96
_space_group.crystal_system       tetragonal
_symmetry.Int_Tables_number       96
_symmetry.space_group_name_H-M    'P 43 21 2'
_symmetry.space_group_name_Hall   ' P 4nw 2abw'
_computing.structure_refinement   'PHENIX (phenix.refine: 1.11.1_2575)'
_reflns.B_iso_Wilson_estimate     71.8384387996
_refine.ls_percent_reflns_R_free  5.09288484083
_refine.pdbx_overall_phase_error  27.1047048811
_refine.ls_R_factor_obs           0.203722053666
_refine.pdbx_stereochemistry_target_values 'GeoStd + Monomer Library + CDL v1.2'
_refine.B_iso_mean                67.6794003656
_refine.ls_number_reflns_R_free   2259
_refine.ls_percent_reflns_obs     99.9707002637
_refine.ls_R_factor_R_work        0.201551739575
_refine.pdbx_solvent_shrinkage_radii 0.9
_refine.ls_d_res_high             2.9000384384
_refine.ls_number_reflns_obs      44356
_refine.pdbx_ls_sigma_F           1.35407072819
_refine.ls_number_reflns_R_work   42097
_refine.ls_d_res_low              48.3667021781
_refine.solvent_model_details     'FLAT BULK SOLVENT MODEL'
_refine.ls_R_factor_R_free        0.242734687487
_refine.overall_SU_ML             0.426548054545
_refine.pdbx_solvent_vdw_probe_radii 1.11
_exptl.method                     'X-RAY DIFFRACTION'
loop_
  _space_group_symop.id
  _space_group_symop.operation_xyz
  1  x,y,z
  2  -y+1/2,x+1/2,z+3/4
  3  y+1/2,-x+1/2,z+1/4
  4  x+1/2,-y+1/2,-z+1/4
  5  -x+1/2,y+1/2,-z+3/4
  6  -x,-y,z+1/2
  7  y,x,-z
  8  -y,-x,-z+1/2

loop_
  _software.pdbx_ordinal
  _software.name
  _software.version
  _software.type
  _software.contact_author
  _software.contact_author_email
  _software.location
  _software.classification
  _software.citation_id
  _software.language
  1  phenix.refine  1.11.1_2575  program  'Paul D. Adams'  pdadams@lbl.gov  https://www.phenix-online.org/  refinement  phenix.refine  Python/C++
  1  Phenix         1.11.1_2575  program  'Paul D. Adams'  pdadams@lbl.gov  https://www.phenix-online.org/  refinement  phenix         Python/C++

loop_
  _citation.id
  _citation.title
  _citation.journal_abbrev
  _citation.journal_volume
  _citation.page_first
  _citation.page_last
  _citation.year
  _citation.journal_id_ASTM
  _citation.journal_id_ISSN
  _citation.journal_id_CSD
  phenix.refine  'Towards automated crystallographic structure refinement with phenix.refine.'        'Acta Crystallogr., Sect. D: Biol. Crystallogr.'  68  352   67  2012  ABCRE6  0907-4449  0766
  phenix         'PHENIX: a comprehensive Python-based system for macromolecular structure solution'  'Acta Crystallogr., Sect. D: Biol. Crystallogr.'  66  213  221  2010  ABCRE6  0907-4449  0766

loop_
  _refine_ls_restr.type
  _refine_ls_restr.number
  _refine_ls_restr.dev_ideal
  _refine_ls_restr.weight
  _refine_ls_restr.pdbx_restraint_function
  f_bond_d             8677  0.00185634117398  ?  ?
  f_angle_d           11768    0.422991461701  ?  ?
  f_chiral_restr       1304   0.0378748532206  ?  ?
  f_plane_restr        1481  0.00264582703916  ?  ?
  f_dihedral_angle_d   5183     17.5872135404  ?  ?

loop_
  _refine_ls_shell.d_res_high
  _refine_ls_shell.d_res_low
  _refine_ls_shell.number_reflns_R_work
  _refine_ls_shell.R_factor_R_work
  _refine_ls_shell.percent_reflns_obs
  _refine_ls_shell.R_factor_R_free
  _refine_ls_shell.number_reflns_R_free
  7.2998  48.3734  2893  0.163407764857  99.6741609645  0.187924162817  166
  5.7972   7.2998  2724  0.199656557669          100.0  0.229734360391  148
  5.0653   5.7972  2660  0.170951808739          100.0  0.212666615989  164
  4.6025   5.0653  2652  0.155061105931          100.0  0.197149734304  140
  4.2729   4.6025  2632  0.149136545916          100.0  0.200827024495  131
  4.0211   4.2729  2646  0.170167511139          100.0  0.216708711934  143
  3.8198   4.0211  2585  0.194230996846          100.0  0.241046463949  150
  3.6536   3.8198  2630  0.204884129757          100.0  0.236041856135  138
  3.5129   3.6536  2607  0.221063995901          100.0  0.268715915351  125
  3.3918   3.5129  2595  0.250422348038          100.0  0.312611426597  151
  3.2857   3.3918  2587  0.263067719991          100.0  0.330120744522  126
  3.1918   3.2857  2593  0.309006956163  99.9633162142  0.361271080021  132
  3.1078   3.1918  2567  0.310052443069   99.963099631  0.347350602559  142
   3.032   3.1078  2577  0.315044359661          100.0  0.381086026895  135
  2.9631    3.032  2586  0.320027765133   99.963099631  0.384041010062  123
     2.9   2.9631  2563  0.348522944334          100.0  0.373427957286  145

loop_
  _atom_type.symbol
  _atom_type.scat_dispersion_real
  _atom_type.scat_dispersion_imag
  _atom_type.scat_Cromer_Mann_a1
  _atom_type.scat_Cromer_Mann_a2
  _atom_type.scat_Cromer_Mann_b1
  _atom_type.scat_Cromer_Mann_b2
  _atom_type.scat_Cromer_Mann_c
  _atom_type.scat_source
  _atom_type.scat_dispersion_source
  C    .  .   3.54356  2.42580  25.62398   1.50364  0.0  
;
2-Gaussian fit: Grosse-Kunstleve RW, Sauter NK, Adams PD:
Newsletter of the IUCr Commission on Crystallographic Computing 2004, 3, 22-31.
;
  .
  Cl   .  .   9.50761  7.44341   1.04373  23.83732  0.0  
;
2-Gaussian fit: Grosse-Kunstleve RW, Sauter NK, Adams PD:
Newsletter of the IUCr Commission on Crystallographic Computing 2004, 3, 22-31.
;
  .
  H    .  .   0.51345  0.48472  24.73122   6.32584  0.0  
;
2-Gaussian fit: Grosse-Kunstleve RW, Sauter NK, Adams PD:
Newsletter of the IUCr Commission on Crystallographic Computing 2004, 3, 22-31.
;
  .
  Ca   .  .  16.26893  3.65395   3.58509  77.28589  0.0  
;
2-Gaussian fit: Grosse-Kunstleve RW, Sauter NK, Adams PD:
Newsletter of the IUCr Commission on Crystallographic Computing 2004, 3, 22-31.
;
  .
  O    .  .   7.96527        .   9.05267         .  0.0  
;
1-Gaussian fit: Grosse-Kunstleve RW, Sauter NK, Adams PD:
Newsletter of the IUCr Commission on Crystallographic Computing 2004, 3, 22-31.
;
  .
  N    .  .   4.01032  2.96436  19.97189   1.75589  0.0  
;
2-Gaussian fit: Grosse-Kunstleve RW, Sauter NK, Adams PD:
Newsletter of the IUCr Commission on Crystallographic Computing 2004, 3, 22-31.
;
  .
  P    .  .   9.51135  5.44231   1.42069  35.72801  0.0  
;
2-Gaussian fit: Grosse-Kunstleve RW, Sauter NK, Adams PD:
Newsletter of the IUCr Commission on Crystallographic Computing 2004, 3, 22-31.
;
  .
  S    .  .   9.55732  6.39887   1.23737  29.19336  0.0  
;
2-Gaussian fit: Grosse-Kunstleve RW, Sauter NK, Adams PD:
Newsletter of the IUCr Commission on Crystallographic Computing 2004, 3, 22-31.
;
  .
  O1-  .  .   5.12366  3.84317   3.49406  27.47979  0.0  
;
2-Gaussian fit: Grosse-Kunstleve RW, Sauter NK, Adams PD:
Newsletter of the IUCr Commission on Crystallographic Computing 2004, 3, 22-31.
;
  .

loop_
  _atom_site.group_PDB
  _atom_site.id
  _atom_site.label_atom_id
  _atom_site.label_alt_id
  _atom_site.label_comp_id
  _atom_site.auth_asym_id
  _atom_site.auth_seq_id
  _atom_site.pdbx_PDB_ins_code
  _atom_site.Cartn_x
  _atom_site.Cartn_y
  _atom_site.Cartn_z
  _atom_site.occupancy
  _atom_site.B_iso_or_equiv
  _atom_site.type_symbol
  _atom_site.pdbx_formal_charge
  _atom_site.label_asym_id
  _atom_site.label_entity_id
  _atom_site.label_seq_id
  _atom_site.pdbx_PDB_model_num
  ATOM       1  N     .  SER  A   -1  ?   -56.94495  -70.63126  -28.08223  1.000   78.50084  N   ?   A  ?     1  1
  ATOM       2  CA    .  SER  A   -1  ?   -56.22305  -69.93149  -29.13541  1.000   99.50563  C   ?   A  ?     1  1
  ATOM       3  C     .  SER  A   -1  ?   -55.73356  -68.57433  -28.63568  1.000  108.89085  C   ?   A  ?     1  1
  ATOM       4  O     .  SER  A   -1  ?   -55.00099  -67.87040  -29.33855  1.000   90.20278  O   ?   A  ?     1  1
  ATOM       5  CB    .  SER  A   -1  ?   -57.10636  -69.75022  -30.37293  1.000   98.80739  C   ?   A  ?     1  1
  ATOM       6  OG    .  SER  A   -1  ?   -56.40483  -70.10639  -31.54777  1.000   96.99588  O   ?   A  ?     1  1
  ATOM       7  N     .  HIS  A    0  ?   -56.14411  -68.21012  -27.42088  1.000  119.76844  N   ?   A  ?     2  1
  ATOM       8  CA    .  HIS  A    0  ?   -55.71208  -66.95098  -26.82854  1.000  107.49543  C   ?   A  ?     2  1
  ATOM       9  C     .  HIS  A    0  ?   -54.24165  -67.02473  -26.44430  1.000  108.37539  C   ?   A  ?     2  1
  ATOM      10  O     .  HIS  A    0  ?   -53.77171  -68.03801  -25.92104  1.000  109.97333  O   ?   A  ?     2  1
  ATOM      11  CB    .  HIS  A    0  ?   -56.55145  -66.61773  -25.59505  1.000   95.79873  C   ?   A  ?     2  1
  ATOM      12  CG    .  HIS  A    0  ?   -58.00315  -66.40324  -25.89014  1.000   97.99383  C   ?   A  ?     2  1
  ATOM      13  ND1   .  HIS  A    0  ?   -58.92838  -67.42364  -25.84800  1.000  101.93481  N   ?   A  ?     2  1
  ATOM      14  CD2   .  HIS  A    0  ?   -58.68992  -65.28658  -26.23132  1.000   91.91509  C   ?   A  ?     2  1
  ATOM      15  CE1   .  HIS  A    0  ?   -60.12270  -66.94501  -26.14835  1.000  104.58002  C   ?   A  ?     2  1
  ATOM      16  NE2   .  HIS  A    0  ?   -60.00556  -65.65098  -26.38644  1.000   99.39234  N   ?   A  ?     2  1
  ATOM      17  N     .  LEU  A   19  ?   -53.51429  -65.94237  -26.70827  1.000  102.46262  N   ?   A  ?     3  1
  ATOM      18  CA    .  LEU  A   19  ?   -52.10826  -65.87770  -26.33611  1.000  100.43167  C   ?   A  ?     3  1
  ATOM      19  C     .  LEU  A   19  ?   -51.95025  -66.06046  -24.82812  1.000  107.67767  C   ?   A  ?     3  1
  ATOM      20  O     .  LEU  A   19  ?   -52.81351  -65.66566  -24.03948  1.000  113.56206  O   ?   A  ?     3  1
  ATOM      21  CB    .  LEU  A   19  ?   -51.51073  -64.54051  -26.78332  1.000   95.89360  C   ?   A  ?     3  1
  ATOM      22  CG    .  LEU  A   19  ?   -50.31583  -64.60722  -27.73796  1.000  106.99956  C   ?   A  ?     3  1
  ATOM      23  CD1   .  LEU  A   19  ?   -49.93672  -63.21400  -28.20249  1.000   84.12179  C   ?   A  ?     3  1
  ATOM      24  CD2   .  LEU  A   19  ?   -49.11959  -65.30367  -27.09098  1.000  105.35594  C   ?   A  ?     3  1
  ATOM      25  N     .  THR  A   20  ?   -50.83745  -66.67640  -24.42856  1.000  109.52470  N   ?   A  ?     4  1
  ATOM      26  CA    .  THR  A   20  ?   -50.53247  -66.92234  -23.02070  1.000  111.75926  C   ?   A  ?     4  1
  ATOM      27  C     .  THR  A   20  ?   -49.26277  -66.17449  -22.63085  1.000   99.01115  C   ?   A  ?     4  1
  ATOM      28  O     .  THR  A   20  ?   -48.20597  -66.38712  -23.25306  1.000   85.26767  O   ?   A  ?     4  1
  ATOM      29  CB    .  THR  A   20  ?   -50.37580  -68.41843  -22.75239  1.000  108.22055  C   ?   A  ?     4  1
  ATOM      30  OG1   .  THR  A   20  ?   -49.44288  -68.96260  -23.69095  1.000  100.99866  O   ?   A  ?     4  1
  ATOM      31  CG2   .  THR  A   20  ?   -51.71669  -69.13302  -22.90715  1.000   86.97685  C   ?   A  ?     4  1
  ATOM      32  N     .  PRO  A   21  ?   -49.31067  -65.30222  -21.62617  1.000   84.49996  N   ?   A  ?     5  1
  ATOM      33  CA    .  PRO  A   21  ?   -48.15309  -64.47467  -21.28391  1.000   84.81519  C   ?   A  ?     5  1
  ATOM      34  C     .  PRO  A   21  ?   -47.25015  -65.14630  -20.26383  1.000   79.77416  C   ?   A  ?     5  1
  ATOM      35  O     .  PRO  A   21  ?   -47.69285  -65.89343  -19.38907  1.000   86.97848  O   ?   A  ?     5  1
  ATOM      36  CB    .  PRO  A   21  ?   -48.79605  -63.20807  -20.69285  1.000   83.20569  C   ?   A  ?     5  1
  ATOM      37  CG    .  PRO  A   21  ?   -50.27574  -63.55309  -20.46711  1.000   75.04898  C   ?   A  ?     5  1
  ATOM      38  CD    .  PRO  A   21  ?   -50.45590  -65.01118  -20.75511  1.000   76.61994  C   ?   A  ?     5  1
  ATOM      39  N     .  GLU  A   22  ?   -45.95529  -64.86769  -20.40131  1.000   79.02437  N   ?   A  ?     6  1
  ATOM      40  CA    .  GLU  A   22  ?   -44.97305  -65.35607  -19.44397  1.000   79.83850  C   ?   A  ?     6  1
  ATOM      41  C     .  GLU  A   22  ?   -45.21057  -64.72167  -18.07991  1.000   82.38618  C   ?   A  ?     6  1
  ATOM      42  O     .  GLU  A   22  ?   -45.24005  -63.49304  -17.95093  1.000   84.95758  O   ?   A  ?     6  1
  ATOM      43  CB    .  GLU  A   22  ?   -43.55678  -65.04077  -19.92216  1.000   63.31775  C   ?   A  ?     6  1
  ATOM      44  CG    .  GLU  A   22  ?   -43.14386  -65.74031  -21.19931  1.000   82.67093  C   ?   A  ?     6  1
  ATOM      45  CD    .  GLU  A   22  ?   -41.66986  -65.54454  -21.50916  1.000  101.57920  C   ?   A  ?     6  1
  ATOM      46  OE1   .  GLU  A   22  ?   -40.87618  -65.39377  -20.55440  1.000   92.41926  O   ?   A  ?     6  1
  ATOM      47  OE2   .  GLU  A   22  ?   -41.30539  -65.53202  -22.70488  1.000   90.66355  O   ?   A  ?     6  1
  ATOM      48  N     .  LEU  A   23  ?   -45.37828  -65.56028  -17.05977  1.000   78.02691  N   ?   A  ?     7  1
  ATOM      49  CA    .  LEU  A   23  ?   -45.48095  -65.08128  -15.68537  1.000   71.64254  C   ?   A  ?     7  1
  ATOM      50  C     .  LEU  A   23  ?   -44.07506  -64.81507  -15.16193  1.000   84.70156  C   ?   A  ?     7  1
  ATOM      51  O     .  LEU  A   23  ?   -43.32800  -65.75263  -14.86258  1.000   93.04029  O   ?   A  ?     7  1
  ATOM      52  CB    .  LEU  A   23  ?   -46.21358  -66.09342  -14.80939  1.000   76.00737  C   ?   A  ?     7  1
  ATOM      53  CG    .  LEU  A   23  ?   -47.70243  -66.30336  -15.08990  1.000   76.34480  C   ?   A  ?     7  1
  ATOM      54  CD1   .  LEU  A   23  ?   -47.91357  -67.08251  -16.37984  1.000   97.38242  C   ?   A  ?     7  1
  ATOM      55  CD2   .  LEU  A   23  ?   -48.42301  -64.96534  -15.14470  1.000   76.98656  C   ?   A  ?     7  1
  ATOM      56  N     .  ILE  A   24  ?   -43.70671  -63.54028  -15.06356  1.000   83.48253  N   ?   A  ?     8  1
  ATOM      57  CA    .  ILE  A   24  ?   -42.38028  -63.13469  -14.61544  1.000   79.56333  C   ?   A  ?     8  1
  ATOM      58  C     .  ILE  A   24  ?   -42.45074  -62.77216  -13.14021  1.000   85.45296  C   ?   A  ?     8  1
  ATOM      59  O     .  ILE  A   24  ?   -43.26431  -61.93175  -12.73536  1.000   82.96802  O   ?   A  ?     8  1
  ATOM      60  CB    .  ILE  A   24  ?   -41.84448  -61.95919  -15.44824  1.000   71.90052  C   ?   A  ?     8  1
  ATOM      61  CG1   .  ILE  A   24  ?   -41.63894  -62.39572  -16.89912  1.000   81.47696  C   ?   A  ?     8  1
  ATOM      62  CG2   .  ILE  A   24  ?   -40.54576  -61.43858  -14.85584  1.000   93.31575  C   ?   A  ?     8  1
  ATOM      63  CD1   .  ILE  A   24  ?   -40.85858  -61.39937  -17.73061  1.000   88.15689  C   ?   A  ?     8  1
  ATOM      64  N     .  THR  A   25  ?   -41.60551  -63.41035  -12.33798  1.000   83.24096  N   ?   A  ?     9  1
  ATOM      65  CA    .  THR  A   25  ?   -41.52116  -63.16105  -10.90429  1.000   82.72992  C   ?   A  ?     9  1
  ATOM      66  C     .  THR  A   25  ?   -40.12660  -62.76409  -10.45201  1.000   81.67887  C   ?   A  ?     9  1
  ATOM      67  O     .  THR  A   25  ?   -39.98619  -61.91213   -9.56981  1.000   83.86008  O   ?   A  ?     9  1
  ATOM      68  CB    .  THR  A   25  ?   -41.97543  -64.40436  -10.12457  1.000   79.75182  C   ?   A  ?     9  1
  ATOM      69  OG1   .  THR  A   25  ?   -41.43178  -65.58029  -10.73878  1.000   89.61117  O   ?   A  ?     9  1
  ATOM      70  CG2   .  THR  A   25  ?   -43.49177  -64.49837  -10.10710  1.000   79.27148  C   ?   A  ?     9  1
  ATOM      71  N     .  SER  A   26  ?   -39.09051  -63.35867  -11.03478  1.000   78.26214  N   ?   A  ?    10  1
  ATOM      72  CA    .  SER  A   26  ?   -37.72110  -63.00224  -10.69257  1.000   76.29523  C   ?   A  ?    10  1
  ATOM      73  C     .  SER  A   26  ?   -37.38449  -61.63175  -11.26504  1.000   79.38911  C   ?   A  ?    10  1
  ATOM      74  O     .  SER  A   26  ?   -37.46293  -61.42346  -12.48041  1.000   89.31958  O   ?   A  ?    10  1
  ATOM      75  CB    .  SER  A   26  ?   -36.75620  -64.05810  -11.22624  1.000   86.91840  C   ?   A  ?    10  1
  ATOM      76  OG    .  SER  A   26  ?   -35.41774  -63.59402  -11.19513  1.000   97.71786  O   ?   A  ?    10  1
  ATOM      77  N     .  LEU  A   27  ?   -37.01259  -60.69339  -10.39090  1.000   79.09869  N   ?   A  ?    11  1
  ATOM      78  CA    .  LEU  A   27  ?   -36.53838  -59.39861  -10.86551  1.000   68.19341  C   ?   A  ?    11  1
  ATOM      79  C     .  LEU  A   27  ?   -35.27973  -59.53232  -11.70874  1.000   63.91359  C   ?   A  ?    11  1
  ATOM      80  O     .  LEU  A   27  ?   -34.93533  -58.60136  -12.44460  1.000   66.14574  O   ?   A  ?    11  1
  ATOM      81  CB    .  LEU  A   27  ?   -36.28106  -58.45588   -9.68915  1.000   54.79529  C   ?   A  ?    11  1
  ATOM      82  CG    .  LEU  A   27  ?   -37.51525  -57.83212   -9.03424  1.000   78.14422  C   ?   A  ?    11  1
  ATOM      83  CD1   .  LEU  A   27  ?   -37.10323  -56.91257   -7.89395  1.000   58.97390  C   ?   A  ?    11  1
  ATOM      84  CD2   .  LEU  A   27  ?   -38.48325  -58.90256   -8.54456  1.000   91.61928  C   ?   A  ?    11  1
  ATOM      85  N     .  GLN  A   28  ?   -34.58166  -60.66513  -11.61394  1.000   90.41231  N   ?   A  ?    12  1
  ATOM      86  CA    .  GLN  A   28  ?   -33.46304  -60.91185  -12.51556  1.000  108.47028  C   ?   A  ?    12  1
  ATOM      87  C     .  GLN  A   28  ?   -33.94640  -61.04442  -13.95354  1.000   96.88978  C   ?   A  ?    12  1
  ATOM      88  O     .  GLN  A   28  ?   -33.31116  -60.52762  -14.87981  1.000  101.78331  O   ?   A  ?    12  1
  ATOM      89  CB    .  GLN  A   28  ?   -32.70297  -62.16665  -12.08241  1.000  110.80951  C   ?   A  ?    12  1
  ATOM      90  CG    .  GLN  A   28  ?   -31.46905  -62.46827  -12.92093  1.000  116.67260  C   ?   A  ?    12  1
  ATOM      91  CD    .  GLN  A   28  ?   -30.38869  -61.41160  -12.77430  1.000  148.47794  C   ?   A  ?    12  1
  ATOM      92  OE1   .  GLN  A   28  ?   -29.91984  -61.13465  -11.66951  1.000  151.44702  O   ?   A  ?    12  1
  ATOM      93  NE2   .  GLN  A   28  ?   -29.99177  -60.81170  -13.89153  1.000  141.72470  N   ?   A  ?    12  1
  ATOM      94  N     .  GLU  A   29  ?   -35.07558  -61.72491  -14.15826  1.000   88.39588  N   ?   A  ?    13  1
  ATOM      95  CA    .  GLU  A   29  ?   -35.62141  -61.87064  -15.50127  1.000   98.05121  C   ?   A  ?    13  1
  ATOM      96  C     .  GLU  A   29  ?   -36.32055  -60.60189  -15.97121  1.000   96.61106  C   ?   A  ?    13  1
  ATOM      97  O     .  GLU  A   29  ?   -36.31908  -60.30798  -17.17203  1.000   99.76681  O   ?   A  ?    13  1
  ATOM      98  CB    .  GLU  A   29  ?   -36.58840  -63.05431  -15.54988  1.000   90.17693  C   ?   A  ?    13  1
  ATOM      99  CG    .  GLU  A   29  ?   -37.03907  -63.42666  -16.95097  1.000  104.18212  C   ?   A  ?    13  1
  ATOM     100  CD    .  GLU  A   29  ?   -38.01925  -64.58197  -16.95636  1.000  126.93397  C   ?   A  ?    13  1
  ATOM     101  OE1   .  GLU  A   29  ?   -38.47796  -64.97650  -15.86218  1.000  133.67718  O   ?   A  ?    13  1
  ATOM     102  OE2   .  GLU  A   29  ?   -38.32952  -65.09498  -18.05339  1.000  113.89217  O   ?   A  ?    13  1
  ATOM     103  N     .  LEU  A   30  ?   -36.91295  -59.84023  -15.04793  1.000   81.27510  N   ?   A  ?    14  1
  ATOM     104  CA    .  LEU  A   30  ?   -37.59091  -58.60615  -15.43167  1.000   67.66274  C   ?   A  ?    14  1
  ATOM     105  C     .  LEU  A   30  ?   -36.65165  -57.67011  -16.18069  1.000   71.21130  C   ?   A  ?    14  1
  ATOM     106  O     .  LEU  A   30  ?   -37.05689  -57.01737  -17.14968  1.000   78.84311  O   ?   A  ?    14  1
  ATOM     107  CB    .  LEU  A   30  ?   -38.16401  -57.91515  -14.19543  1.000   63.59507  C   ?   A  ?    14  1
  ATOM     108  CG    .  LEU  A   30  ?   -38.95477  -56.62890  -14.43986  1.000   63.72455  C   ?   A  ?    14  1
  ATOM     109  CD1   .  LEU  A   30  ?   -40.14808  -56.90033  -15.33719  1.000   61.24805  C   ?   A  ?    14  1
  ATOM     110  CD2   .  LEU  A   30  ?   -39.40135  -56.01362  -13.12048  1.000   57.67679  C   ?   A  ?    14  1
  ATOM     111  N     .  SER  A   31  ?   -35.39244  -57.58696  -15.74704  1.000   80.41821  N   ?   A  ?    15  1
  ATOM     112  CA    .  SER  A   31  ?   -34.41465  -56.78178  -16.46751  1.000   87.72497  C   ?   A  ?    15  1
  ATOM     113  C     .  SER  A   31  ?   -33.86704  -57.49821  -17.69382  1.000   77.53345  C   ?   A  ?    15  1
  ATOM     114  O     .  SER  A   31  ?   -33.37223  -56.83653  -18.61269  1.000   78.21594  O   ?   A  ?    15  1
  ATOM     115  CB    .  SER  A   31  ?   -33.26125  -56.38183  -15.54328  1.000   86.87754  C   ?   A  ?    15  1
  ATOM     116  OG    .  SER  A   31  ?   -32.44993  -57.49672  -15.21997  1.000  100.90184  O   ?   A  ?    15  1
  ATOM     117  N     .  GLN  A   32  ?   -33.93809  -58.83014  -17.72811  1.000   81.72523  N   ?   A  ?    16  1
  ATOM     118  CA    .  GLN  A   32  ?   -33.58004  -59.55367  -18.94305  1.000   96.20060  C   ?   A  ?    16  1
  ATOM     119  C     .  GLN  A   32  ?   -34.57448  -59.25634  -20.05678  1.000   93.48084  C   ?   A  ?    16  1
  ATOM     120  O     .  GLN  A   32  ?   -34.18385  -58.95713  -21.19143  1.000   94.98602  O   ?   A  ?    16  1
  ATOM     121  CB    .  GLN  A   32  ?   -33.51453  -61.05578  -18.66240  1.000  104.29962  C   ?   A  ?    16  1
  ATOM     122  CG    .  GLN  A   32  ?   -32.42619  -61.45746  -17.68082  1.000  115.71488  C   ?   A  ?    16  1
  ATOM     123  CD    .  GLN  A   32  ?   -31.03317  -61.19589  -18.21859  1.000  127.15856  C   ?   A  ?    16  1
  ATOM     124  OE1   .  GLN  A   32  ?   -30.79175  -61.29506  -19.42199  1.000  132.27401  O   ?   A  ?    16  1
  ATOM     125  NE2   .  GLN  A   32  ?   -30.10812  -60.85442  -17.32752  1.000  128.88340  N   ?   A  ?    16  1
  ATOM     126  N     .  ILE  A   33  ?   -35.87004  -59.32366  -19.74267  1.000   92.70517  N   ?   A  ?    17  1
  ATOM     127  CA    .  ILE  A   33  ?   -36.90023  -59.01384  -20.73047  1.000   79.96591  C   ?   A  ?    17  1
  ATOM     128  C     .  ILE  A   33  ?   -36.77485  -57.56606  -21.18910  1.000   78.11736  C   ?   A  ?    17  1
  ATOM     129  O     .  ILE  A   33  ?   -36.65816  -57.28148  -22.38747  1.000   79.16015  O   ?   A  ?    17  1
  ATOM     130  CB    .  ILE  A   33  ?   -38.29840  -59.30287  -20.15380  1.000   74.31585  C   ?   A  ?    17  1
  ATOM     131  CG1   .  ILE  A   33  ?   -38.37820  -60.74145  -19.63815  1.000   74.48002  C   ?   A  ?    17  1
  ATOM     132  CG2   .  ILE  A   33  ?   -39.37191  -59.04443  -21.19769  1.000   74.69411  C   ?   A  ?    17  1
  ATOM     133  CD1   .  ILE  A   33  ?   -38.07939  -61.78661  -20.68897  1.000   92.10576  C   ?   A  ?    17  1
  ATOM     134  N     .  LEU  A   34  ?   -36.78736  -56.62805  -20.23746  1.000   66.65176  N   ?   A  ?    18  1
  ATOM     135  CA    .  LEU  A   34  ?   -36.75604  -55.21217  -20.59207  1.000   65.46580  C   ?   A  ?    18  1
  ATOM     136  C     .  LEU  A   34  ?   -35.50630  -54.84534  -21.38225  1.000   68.54713  C   ?   A  ?    18  1
  ATOM     137  O     .  LEU  A   34  ?   -35.54378  -53.92324  -22.20503  1.000   69.29418  O   ?   A  ?    18  1
  ATOM     138  CB    .  LEU  A   34  ?   -36.85038  -54.34985  -19.33356  1.000   53.90666  C   ?   A  ?    18  1
  ATOM     139  CG    .  LEU  A   34  ?   -38.19185  -54.34058  -18.59954  1.000   70.88266  C   ?   A  ?    18  1
  ATOM     140  CD1   .  LEU  A   34  ?   -38.14936  -53.36886  -17.42986  1.000   64.06631  C   ?   A  ?    18  1
  ATOM     141  CD2   .  LEU  A   34  ?   -39.32449  -53.98754  -19.55224  1.000   70.15910  C   ?   A  ?    18  1
  ATOM     142  N     .  ASP  A   35  ?   -34.39348  -55.54501  -21.15259  1.000   73.72662  N   ?   A  ?    19  1
  ATOM     143  CA    .  ASP  A   35  ?   -33.14660  -55.17137  -21.80977  1.000   74.18975  C   ?   A  ?    19  1
  ATOM     144  C     .  ASP  A   35  ?   -33.19883  -55.37303  -23.31810  1.000   75.75826  C   ?   A  ?    19  1
  ATOM     145  O     .  ASP  A   35  ?   -32.42966  -54.73285  -24.04400  1.000   74.00092  O   ?   A  ?    19  1
  ATOM     146  CB    .  ASP  A   35  ?   -31.97880  -55.96696  -21.22650  1.000   81.23109  C   ?   A  ?    19  1
  ATOM     147  CG    .  ASP  A   35  ?   -30.76812  -55.09904  -20.94864  1.000   87.49192  C   ?   A  ?    19  1
  ATOM     148  OD1   .  ASP  A   35  ?   -30.22928  -55.17340  -19.82427  1.000  101.21123  O   ?   A  ?    19  1
  ATOM     149  OD2   .  ASP  A   35  ?   -30.37275  -54.32193  -21.84490  1.000   71.98228  O   ?   A  ?    19  1
  ATOM     150  N     .  ARG  A   36  ?   -34.08152  -56.24421  -23.80402  1.000   70.58256  N   ?   A  ?    20  1
  ATOM     151  CA    .  ARG  A   36  ?   -34.17234  -56.52452  -25.23046  1.000   74.08781  C   ?   A  ?    20  1
  ATOM     152  C     .  ARG  A   36  ?   -34.83837  -55.40546  -26.02173  1.000   74.53817  C   ?   A  ?    20  1
  ATOM     153  O     .  ARG  A   36  ?   -34.73349  -55.39612  -27.25334  1.000   67.00796  O   ?   A  ?    20  1
  ATOM     154  CB    .  ARG  A   36  ?   -34.93775  -57.83231  -25.45104  1.000   62.88215  C   ?   A  ?    20  1
  ATOM     155  CG    .  ARG  A   36  ?   -34.42292  -58.99442  -24.62010  1.000   69.81378  C   ?   A  ?    20  1
  ATOM     156  CD    .  ARG  A   36  ?   -35.36160  -60.18711  -24.68517  1.000   84.97959  C   ?   A  ?    20  1
  ATOM     157  NE    .  ARG  A   36  ?   -35.10647  -61.13069  -23.60100  1.000  108.65291  N   ?   A  ?    20  1
  ATOM     158  CZ    .  ARG  A   36  ?   -35.86061  -62.19331  -23.34111  1.000  105.39086  C   ?   A  ?    20  1
  ATOM     159  NH1   .  ARG  A   36  ?   -36.92328  -62.45303  -24.09071  1.000  104.39931  N   ?   A  ?    20  1
  ATOM     160  NH2   .  ARG  A   36  ?   -35.55350  -62.99544  -22.33039  1.000  114.85782  N   ?   A  ?    20  1
  ATOM     161  N     .  TYR  A   37  ?   -35.50264  -54.46485  -25.35521  1.000   74.34441  N   ?   A  ?    21  1
  ATOM     162  CA    .  TYR  A   37  ?   -36.29010  -53.43527  -26.01631  1.000   65.58447  C   ?   A  ?    21  1
  ATOM     163  C     .  TYR  A   37  ?   -35.56766  -52.09425  -25.98706  1.000   60.32146  C   ?   A  ?    21  1
  ATOM     164  O     .  TYR  A   37  ?   -34.87307  -51.76470  -25.02210  1.000   61.68900  O   ?   A  ?    21  1
  ATOM     165  CB    .  TYR  A   37  ?   -37.66605  -53.29724  -25.35918  1.000   56.22856  C   ?   A  ?    21  1
  ATOM     166  CG    .  TYR  A   37  ?   -38.51785  -54.53902  -25.48506  1.000   63.44680  C   ?   A  ?    21  1
  ATOM     167  CD1   .  TYR  A   37  ?   -39.24990  -54.78572  -26.63696  1.000   65.17871  C   ?   A  ?    21  1
  ATOM     168  CD2   .  TYR  A   37  ?   -38.58657  -55.46639  -24.45604  1.000   64.16462  C   ?   A  ?    21  1
  ATOM     169  CE1   .  TYR  A   37  ?   -40.02784  -55.92025  -26.76117  1.000   65.55036  C   ?   A  ?    21  1
  ATOM     170  CE2   .  TYR  A   37  ?   -39.36416  -56.60320  -24.56954  1.000   58.67467  C   ?   A  ?    21  1
  ATOM     171  CZ    .  TYR  A   37  ?   -40.08314  -56.82493  -25.72474  1.000   57.38891  C   ?   A  ?    21  1
  ATOM     172  OH    .  TYR  A   37  ?   -40.85879  -57.95571  -25.84746  1.000   76.69436  O   ?   A  ?    21  1
  ATOM     173  N     .  ASP  A   38  ?   -35.74391  -51.32004  -27.06232  1.000   59.38992  N   ?   A  ?    22  1
  ATOM     174  CA    .  ASP  A   38  ?   -35.12703  -50.00131  -27.15376  1.000   57.46278  C   ?   A  ?    22  1
  ATOM     175  C     .  ASP  A   38  ?   -35.96223  -48.92644  -26.47448  1.000   64.08285  C   ?   A  ?    22  1
  ATOM     176  O     .  ASP  A   38  ?   -35.40992  -47.92432  -26.00767  1.000   55.52352  O   ?   A  ?    22  1
  ATOM     177  CB    .  ASP  A   38  ?   -34.90706  -49.61432  -28.61810  1.000   64.87256  C   ?   A  ?    22  1
  ATOM     178  CG    .  ASP  A   38  ?   -33.79779  -50.40564  -29.27440  1.000   79.03065  C   ?   A  ?    22  1
  ATOM     179  OD1   .  ASP  A   38  ?   -33.20278  -51.27290  -28.60205  1.000   94.93913  O   ?   A  ?    22  1
  ATOM     180  OD2   .  ASP  A   38  ?   -33.52031  -50.15502  -30.46655  1.000   73.24636  O   ?   A  ?    22  1
  ATOM     181  N     .  THR  A   39  ?   -37.27980  -49.10789  -26.41568  1.000   63.59755  N   ?   A  ?    23  1
  ATOM     182  CA    .  THR  A   39  ?   -38.19067  -48.09449  -25.90217  1.000   54.76640  C   ?   A  ?    23  1
  ATOM     183  C     .  THR  A   39  ?   -39.12776  -48.72488  -24.88350  1.000   55.29604  C   ?   A  ?    23  1
  ATOM     184  O     .  THR  A   39  ?   -39.67275  -49.80755  -25.12314  1.000   60.61203  O   ?   A  ?    23  1
  ATOM     185  CB    .  THR  A   39  ?   -38.99456  -47.45445  -27.04016  1.000   58.18630  C   ?   A  ?    23  1
  ATOM     186  OG1   .  THR  A   39  ?   -38.09604  -46.97163  -28.04851  1.000   54.82836  O   ?   A  ?    23  1
  ATOM     187  CG2   .  THR  A   39  ?   -39.83305  -46.29693  -26.51838  1.000   50.76374  C   ?   A  ?    23  1
  ATOM     188  N     .  ILE  A   40  ?   -39.30718  -48.04933  -23.74952  1.000   44.37397  N   ?   A  ?    24  1
  ATOM     189  CA    .  ILE  A   40  ?   -40.21601  -48.48735  -22.69779  1.000   46.27655  C   ?   A  ?    24  1
  ATOM     190  C     .  ILE  A   40  ?   -41.15270  -47.33403  -22.36503  1.000   60.49010  C   ?   A  ?    24  1
  ATOM     191  O     .  ILE  A   40  ?   -40.71919  -46.18041  -22.26076  1.000   44.42189  O   ?   A  ?    24  1
  ATOM     192  CB    .  ILE  A   40  ?   -39.46066  -48.95483  -21.43396  1.000   51.54224  C   ?   A  ?    24  1
  ATOM     193  CG1   .  ILE  A   40  ?   -38.36861  -49.96769  -21.78859  1.000   49.36145  C   ?   A  ?    24  1
  ATOM     194  CG2   .  ILE  A   40  ?   -40.42875  -49.55615  -20.42501  1.000   46.97524  C   ?   A  ?    24  1
  ATOM     195  CD1   .  ILE  A   40  ?   -37.05452  -49.33965  -22.21272  1.000   52.40587  C   ?   A  ?    24  1
  ATOM     196  N     .  VAL  A   41  ?   -42.43693  -47.64507  -22.19889  1.000   54.45939  N   ?   A  ?    25  1
  ATOM     197  CA    .  VAL  A   41  ?   -43.46305  -46.65083  -21.90794  1.000   44.53461  C   ?   A  ?    25  1
  ATOM     198  C     .  VAL  A   41  ?   -44.05442  -46.95690  -20.53965  1.000   50.26227  C   ?   A  ?    25  1
  ATOM     199  O     .  VAL  A   41  ?   -44.52574  -48.07407  -20.29671  1.000   62.07120  O   ?   A  ?    25  1
  ATOM     200  CB    .  VAL  A   41  ?   -44.55942  -46.63176  -22.98896  1.000   51.80145  C   ?   A  ?    25  1
  ATOM     201  CG1   .  VAL  A   41  ?   -45.49752  -45.45052  -22.77783  1.000   51.75245  C   ?   A  ?    25  1
  ATOM     202  CG2   .  VAL  A   41  ?   -43.93524  -46.58189  -24.37540  1.000   47.92834  C   ?   A  ?    25  1
  ATOM     203  N     .  PHE  A   42  ?   -44.03194  -45.96531  -19.65344  1.000   53.57404  N   ?   A  ?    26  1
  ATOM     204  CA    .  PHE  A   42  ?   -44.52219  -46.10478  -18.29024  1.000   56.34441  C   ?   A  ?    26  1
  ATOM     205  C     .  PHE  A   42  ?   -45.84797  -45.37858  -18.12182  1.000   58.72416  C   ?   A  ?    26  1
  ATOM     206  O     .  PHE  A   42  ?   -46.03378  -44.27516  -18.64519  1.000   57.83909  O   ?   A  ?    26  1
  ATOM     207  CB    .  PHE  A   42  ?   -43.51557  -45.54542  -17.28013  1.000   50.68960  C   ?   A  ?    26  1
  ATOM     208  CG    .  PHE  A   42  ?   -42.38685  -46.47752  -16.96920  1.000   50.15103  C   ?   A  ?    26  1
  ATOM     209  CD1   .  PHE  A   42  ?   -42.48046  -47.36519  -15.91124  1.000   51.90003  C   ?   A  ?    26  1
  ATOM     210  CD2   .  PHE  A   42  ?   -41.23239  -46.46823  -17.73266  1.000   46.70175  C   ?   A  ?    26  1
  ATOM     211  CE1   .  PHE  A   42  ?   -41.44550  -48.22742  -15.62131  1.000   57.61751  C   ?   A  ?    26  1
  ATOM     212  CE2   .  PHE  A   42  ?   -40.19247  -47.32726  -17.44665  1.000   50.74027  C   ?   A  ?    26  1
  ATOM     213  CZ    .  PHE  A   42  ?   -40.29881  -48.20779  -16.38935  1.000   57.88570  C   ?   A  ?    26  1
  ATOM     214  N     .  ASP  A   43  ?   -46.76223  -46.00122  -17.38356  1.000   46.19442  N   ?   A  ?    27  1
  ATOM     215  CA    .  ASP  A   43  ?   -47.95313  -45.32226  -16.89784  1.000   55.84527  C   ?   A  ?    27  1
  ATOM     216  C     .  ASP  A   43  ?   -47.67563  -44.79111  -15.49824  1.000   64.10256  C   ?   A  ?    27  1
  ATOM     217  O     .  ASP  A   43  ?   -47.00118  -45.44470  -14.69785  1.000   67.69629  O   ?   A  ?    27  1
  ATOM     218  CB    .  ASP  A   43  ?   -49.15573  -46.26808  -16.87835  1.000   62.81337  C   ?   A  ?    27  1
  ATOM     219  CG    .  ASP  A   43  ?   -50.47289  -45.53863  -16.66392  1.000   81.37244  C   ?   A  ?    27  1
  ATOM     220  OD1   .  ASP  A   43  ?   -50.48462  -44.28920  -16.70692  1.000   70.27748  O   ?   A  ?    27  1
  ATOM     221  OD2   .  ASP  A   43  ?   -51.49936  -46.21829  -16.45329  1.000   92.29646  O   ?   A  ?    27  1
  ATOM     222  N     .  LEU  A   44  ?   -48.18719  -43.59639  -15.20947  1.000   59.41156  N   ?   A  ?    28  1
  ATOM     223  CA    .  LEU  A   44  ?   -47.94014  -42.97155  -13.91486  1.000   57.87589  C   ?   A  ?    28  1
  ATOM     224  C     .  LEU  A   44  ?   -48.60802  -43.72856  -12.77176  1.000   64.39795  C   ?   A  ?    28  1
  ATOM     225  O     .  LEU  A   44  ?   -47.92512  -44.33236  -11.93829  1.000   72.58888  O   ?   A  ?    28  1
  ATOM     226  CB    .  LEU  A   44  ?   -48.41592  -41.51942  -13.92263  1.000   57.26903  C   ?   A  ?    28  1
  ATOM     227  CG    .  LEU  A   44  ?   -47.33881  -40.47644  -14.21085  1.000   61.42374  C   ?   A  ?    28  1
  ATOM     228  CD1   .  LEU  A   44  ?   -47.90400  -39.08006  -14.03350  1.000   69.46320  C   ?   A  ?    28  1
  ATOM     229  CD2   .  LEU  A   44  ?   -46.13815  -40.68980  -13.30725  1.000   63.38102  C   ?   A  ?    28  1
  ATOM     230  N     .  GLY  A   45  ?   -49.93733  -43.69776  -12.72025  1.000   65.23345  N   ?   A  ?    29  1
  ATOM     231  CA    .  GLY  A   45  ?   -50.64220  -44.27879  -11.59411  1.000   59.77705  C   ?   A  ?    29  1
  ATOM     232  C     .  GLY  A   45  ?   -50.59264  -45.79493  -11.59058  1.000   62.45952  C   ?   A  ?    29  1
  ATOM     233  O     .  GLY  A   45  ?   -50.61111  -46.45049  -12.63244  1.000   76.56645  O   ?   A  ?    29  1
  ATOM     234  N     .  ASP  A   46  ?   -50.52953  -46.35534  -10.38383  1.000   68.99204  N   ?   A  ?    30  1
  ATOM     235  CA    .  ASP  A   46  ?   -50.52661  -47.79464  -10.13613  1.000   79.09242  C   ?   A  ?    30  1
  ATOM     236  C     .  ASP  A   46  ?   -49.32182  -48.50170  -10.74538  1.000   69.49937  C   ?   A  ?    30  1
  ATOM     237  O     .  ASP  A   46  ?   -49.25205  -49.73645  -10.71054  1.000   81.05005  O   ?   A  ?    30  1
  ATOM     238  CB    .  ASP  A   46  ?   -51.82131  -48.45230  -10.63401  1.000   90.93520  C   ?   A  ?    30  1
  ATOM     239  CG    .  ASP  A   46  ?   -53.04395  -47.99393   -9.86011  1.000   97.01371  C   ?   A  ?    30  1
  ATOM     240  OD1   .  ASP  A   46  ?   -53.62972  -46.95333  -10.22915  1.000  106.61985  O   ?   A  ?    30  1
  ATOM     241  OD2   .  ASP  A   46  ?   -53.41303  -48.67047   -8.87663  1.000   87.23602  O   ?   A  ?    30  1
  ATOM     242  N     .  VAL  A   47  ?   -48.37022  -47.75533  -11.30322  1.000   70.58029  N   ?   A  ?    31  1
  ATOM     243  CA    .  VAL  A   47  ?   -47.13959  -48.33310  -11.83162  1.000   67.25475  C   ?   A  ?    31  1
  ATOM     244  C     .  VAL  A   47  ?   -45.96143  -47.64584  -11.15539  1.000   63.89286  C   ?   A  ?    31  1
  ATOM     245  O     .  VAL  A   47  ?   -45.10606  -48.30234  -10.55173  1.000   74.00857  O   ?   A  ?    31  1
  ATOM     246  CB    .  VAL  A   47  ?   -47.06350  -48.20044  -13.36373  1.000   43.86889  C   ?   A  ?    31  1
  ATOM     247  CG1   .  VAL  A   47  ?   -45.81918  -48.89129  -13.89522  1.000   52.88319  C   ?   A  ?    31  1
  ATOM     248  CG2   .  VAL  A   47  ?   -48.31321  -48.77608  -14.00671  1.000   66.02036  C   ?   A  ?    31  1
  ATOM     249  N     .  LEU  A   48  ?   -45.91470  -46.31718  -11.24551  1.000   52.39916  N   ?   A  ?    32  1
  ATOM     250  CA    .  LEU  A   48  ?   -44.90201  -45.53357  -10.55367  1.000   52.88604  C   ?   A  ?    32  1
  ATOM     251  C     .  LEU  A   48  ?   -45.42912  -44.85336   -9.29945  1.000   50.22832  C   ?   A  ?    32  1
  ATOM     252  O     .  LEU  A   48  ?   -44.62618  -44.40945   -8.47150  1.000   65.02043  O   ?   A  ?    32  1
  ATOM     253  CB    .  LEU  A   48  ?   -44.31760  -44.47033  -11.49144  1.000   53.02214  C   ?   A  ?    32  1
  ATOM     254  CG    .  LEU  A   48  ?   -43.61536  -44.99005  -12.74585  1.000   51.23545  C   ?   A  ?    32  1
  ATOM     255  CD1   .  LEU  A   48  ?   -43.11769  -43.83337  -13.59343  1.000   54.70603  C   ?   A  ?    32  1
  ATOM     256  CD2   .  LEU  A   48  ?   -42.47019  -45.91555  -12.37184  1.000   58.55012  C   ?   A  ?    32  1
  ATOM     257  N     .  LEU  A   49  ?   -46.74751  -44.76507   -9.13991  1.000   57.19487  N   ?   A  ?    33  1
  ATOM     258  CA    .  LEU  A   49  ?   -47.36168  -44.13029   -7.98480  1.000   53.40553  C   ?   A  ?    33  1
  ATOM     259  C     .  LEU  A   49  ?   -48.49448  -45.00218   -7.46051  1.000   58.37056  C   ?   A  ?    33  1
  ATOM     260  O     .  LEU  A   49  ?   -49.05445  -45.83406   -8.17984  1.000   67.01511  O   ?   A  ?    33  1
  ATOM     261  CB    .  LEU  A   49  ?   -47.90514  -42.73264   -8.32512  1.000   43.73276  C   ?   A  ?    33  1
  ATOM     262  CG    .  LEU  A   49  ?   -46.95324  -41.69869   -8.93180  1.000   54.18258  C   ?   A  ?    33  1
  ATOM     263  CD1   .  LEU  A   49  ?   -47.68280  -40.38185   -9.15129  1.000   54.34732  C   ?   A  ?    33  1
  ATOM     264  CD2   .  LEU  A   49  ?   -45.72620  -41.49190   -8.05370  1.000   60.70330  C   ?   A  ?    33  1
  ATOM     265  N     .  HIS  A   50  ?   -48.82197  -44.80096   -6.18636  1.000   53.99864  N   ?   A  ?    34  1
  ATOM     266  CA    .  HIS  A   50  ?   -49.98854  -45.42048   -5.57518  1.000   58.34932  C   ?   A  ?    34  1
  ATOM     267  C     .  HIS  A   50  ?   -50.56900  -44.43701   -4.56899  1.000   65.19283  C   ?   A  ?    34  1
  ATOM     268  O     .  HIS  A   50  ?   -49.94108  -43.43428   -4.21732  1.000   55.61089  O   ?   A  ?    34  1
  ATOM     269  CB    .  HIS  A   50  ?   -49.64236  -46.76314   -4.92158  1.000   58.62517  C   ?   A  ?    34  1
  ATOM     270  CG    .  HIS  A   50  ?   -48.59423  -46.66635   -3.85923  1.000   61.49626  C   ?   A  ?    34  1
  ATOM     271  ND1   .  HIS  A   50  ?   -48.89385  -46.40473   -2.53960  1.000   82.39322  N   ?   A  ?    34  1
  ATOM     272  CD2   .  HIS  A   50  ?   -47.24790  -46.79522   -3.92144  1.000   75.22660  C   ?   A  ?    34  1
  ATOM     273  CE1   .  HIS  A   50  ?   -47.77702  -46.37686   -1.83432  1.000   82.35063  C   ?   A  ?    34  1
  ATOM     274  NE2   .  HIS  A   50  ?   -46.76381  -46.61041   -2.64917  1.000   82.52154  N   ?   A  ?    34  1
  ATOM     275  N     .  TRP  A   51  ?   -51.78270  -44.72787   -4.10898  1.000   73.61981  N   ?   A  ?    35  1
  ATOM     276  CA    .  TRP  A   51  ?   -52.51533  -43.76358   -3.29878  1.000   66.15817  C   ?   A  ?    35  1
  ATOM     277  C     .  TRP  A   51  ?   -53.69370  -44.45868   -2.63331  1.000   59.26756  C   ?   A  ?    35  1
  ATOM     278  O     .  TRP  A   51  ?   -54.13349  -45.52699   -3.06792  1.000   63.29075  O   ?   A  ?    35  1
  ATOM     279  CB    .  TRP  A   51  ?   -52.99465  -42.57960   -4.14901  1.000   73.12752  C   ?   A  ?    35  1
  ATOM     280  CG    .  TRP  A   51  ?   -53.74883  -42.99597   -5.38445  1.000   80.89731  C   ?   A  ?    35  1
  ATOM     281  CD1   .  TRP  A   51  ?   -53.23212  -43.59257   -6.50059  1.000   72.77854  C   ?   A  ?    35  1
  ATOM     282  CD2   .  TRP  A   51  ?   -55.15245  -42.83928   -5.62885  1.000   83.14797  C   ?   A  ?    35  1
  ATOM     283  NE1   .  TRP  A   51  ?   -54.22729  -43.82329   -7.41890  1.000   83.68460  N   ?   A  ?    35  1
  ATOM     284  CE2   .  TRP  A   51  ?   -55.41531  -43.36887   -6.90926  1.000   82.74792  C   ?   A  ?    35  1
  ATOM     285  CE3   .  TRP  A   51  ?   -56.21254  -42.30534   -4.88868  1.000   79.75586  C   ?   A  ?    35  1
  ATOM     286  CZ2   .  TRP  A   51  ?   -56.69321  -43.38097   -7.46426  1.000   83.64822  C   ?   A  ?    35  1
  ATOM     287  CZ3   .  TRP  A   51  ?   -57.48088  -42.31744   -5.44255  1.000   91.34293  C   ?   A  ?    35  1
  ATOM     288  CH2   .  TRP  A   51  ?   -57.70964  -42.85109   -6.71829  1.000   89.43803  C   ?   A  ?    35  1
  ATOM     289  N     .  ASP  A   52  ?   -54.19904  -43.83167   -1.57290  1.000   58.42424  N   ?   A  ?    36  1
  ATOM     290  CA    .  ASP  A   52  ?   -55.36633  -44.31430   -0.84673  1.000   74.29375  C   ?   A  ?    36  1
  ATOM     291  C     .  ASP  A   52  ?   -56.61771  -43.62798   -1.37871  1.000   82.37167  C   ?   A  ?    36  1
  ATOM     292  O     .  ASP  A   52  ?   -56.64132  -42.40325   -1.54018  1.000   79.86979  O   ?   A  ?    36  1
  ATOM     293  CB    .  ASP  A   52  ?   -55.22248  -44.06193    0.65490  1.000   69.92212  C   ?   A  ?    36  1
  ATOM     294  CG    .  ASP  A   52  ?   -54.13829  -44.91296    1.28929  1.000   86.78237  C   ?   A  ?    36  1
  ATOM     295  OD1   .  ASP  A   52  ?   -53.49473  -45.70489    0.56506  1.000   70.43524  O   ?   A  ?    36  1
  ATOM     296  OD2   .  ASP  A   52  ?   -53.93390  -44.79019    2.51589  1.000   86.90998  O   ?   A  ?    36  1
  ATOM     297  N     .  SER  A   53  ?   -57.65764  -44.41850   -1.63528  1.000   84.67642  N   ?   A  ?    37  1
  ATOM     298  CA    .  SER  A   53  ?   -58.87923  -43.93249   -2.26479  1.000   67.22048  C   ?   A  ?    37  1
  ATOM     299  C     .  SER  A   53  ?   -59.97218  -43.57607   -1.26660  1.000   79.47607  C   ?   A  ?    37  1
  ATOM     300  O     .  SER  A   53  ?   -60.68199  -42.58558   -1.46319  1.000   83.55540  O   ?   A  ?    37  1
  ATOM     301  CB    .  SER  A   53  ?   -59.41559  -44.98189   -3.24368  1.000   68.80211  C   ?   A  ?    37  1
  ATOM     302  OG    .  SER  A   53  ?   -58.39015  -45.46139   -4.09421  1.000   78.13616  O   ?   A  ?    37  1
  ATOM     303  N     .  VAL  A   54  ?   -60.12451  -44.35482   -0.20057  1.000   86.75266  N   ?   A  ?    38  1
  ATOM     304  CA    .  VAL  A   54  ?   -61.24510  -44.20503    0.72150  1.000   77.38460  C   ?   A  ?    38  1
  ATOM     305  C     .  VAL  A   54  ?   -60.87584  -43.21479    1.81586  1.000   85.22320  C   ?   A  ?    38  1
  ATOM     306  O     .  VAL  A   54  ?   -59.78436  -43.28742    2.39353  1.000   89.11901  O   ?   A  ?    38  1
  ATOM     307  CB    .  VAL  A   54  ?   -61.64424  -45.56096    1.32481  1.000   71.97250  C   ?   A  ?    38  1
  ATOM     308  CG1   .  VAL  A   54  ?   -62.84395  -45.39755    2.24509  1.000   81.53999  C   ?   A  ?    38  1
  ATOM     309  CG2   .  VAL  A   54  ?   -61.93590  -46.56668    0.22145  1.000   64.11259  C   ?   A  ?    38  1
  ATOM     310  N     .  HIS  A   55  ?   -61.79405  -42.29236    2.10892  1.000   85.55857  N   ?   A  ?    39  1
  ATOM     311  CA    .  HIS  A   55  ?   -61.59258  -41.31557    3.17788  1.000   97.19727  C   ?   A  ?    39  1
  ATOM     312  C     .  HIS  A   55  ?   -62.95914  -41.00127    3.78029  1.000  115.94367  C   ?   A  ?    39  1
  ATOM     313  O     .  HIS  A   55  ?   -63.72337  -40.21274    3.21485  1.000  103.04100  O   ?   A  ?    39  1
  ATOM     314  CB    .  HIS  A   55  ?   -60.91192  -40.05694    2.65946  1.000   85.40517  C   ?   A  ?    39  1
  ATOM     315  CG    .  HIS  A   55  ?   -59.58807  -40.31061    2.01248  1.000   87.91819  C   ?   A  ?    39  1
  ATOM     316  ND1   .  HIS  A   55  ?   -58.42478  -40.47121    2.73401  1.000   89.90541  N   ?   A  ?    39  1
  ATOM     317  CD2   .  HIS  A   55  ?   -59.24393  -40.43380    0.70886  1.000   80.85424  C   ?   A  ?    39  1
  ATOM     318  CE1   .  HIS  A   55  ?   -57.42078  -40.68151    1.90146  1.000   92.77538  C   ?   A  ?    39  1
  ATOM     319  NE2   .  HIS  A   55  ?   -57.89107  -40.66409    0.66697  1.000   71.91806  N   ?   A  ?    39  1
  ATOM     320  N     .  PHE  A   56  ?   -63.25864  -41.61949    4.92175  1.000  123.29882  N   ?   A  ?    40  1
  ATOM     321  CA    .  PHE  A   56  ?   -64.47093  -41.28306    5.65781  1.000  112.68783  C   ?   A  ?    40  1
  ATOM     322  C     .  PHE  A   56  ?   -64.28871  -39.94537    6.36322  1.000  122.66650  C   ?   A  ?    40  1
  ATOM     323  O     .  PHE  A   56  ?   -63.77019  -39.89350    7.48330  1.000  127.92751  O   ?   A  ?    40  1
  ATOM     324  CB    .  PHE  A   56  ?   -64.81771  -42.37722    6.66783  1.000  100.68001  C   ?   A  ?    40  1
  ATOM     325  CG    .  PHE  A   56  ?   -65.39029  -43.61800    6.04967  1.000  107.06079  C   ?   A  ?    40  1
  ATOM     326  CD1   .  PHE  A   56  ?   -66.75395  -43.86028    6.08805  1.000  114.52363  C   ?   A  ?    40  1
  ATOM     327  CD2   .  PHE  A   56  ?   -64.56692  -44.53917    5.42537  1.000  102.94148  C   ?   A  ?    40  1
  ATOM     328  CE1   .  PHE  A   56  ?   -67.28468  -45.00030    5.52021  1.000  107.87533  C   ?   A  ?    40  1
  ATOM     329  CE2   .  PHE  A   56  ?   -65.09251  -45.68153    4.85400  1.000  101.29395  C   ?   A  ?    40  1
  ATOM     330  CZ    .  PHE  A   56  ?   -66.45417  -45.91189    4.90143  1.000  111.47367  C   ?   A  ?    40  1
  ATOM     331  N     .  THR  A   57  ?   -64.70214  -38.85977    5.71504  1.000  108.70775  N   ?   A  ?    41  1
  ATOM     332  CA    .  THR  A   57  ?   -64.53307  -37.52645    6.27688  1.000  106.43054  C   ?   A  ?    41  1
  ATOM     333  C     .  THR  A   57  ?   -65.62775  -37.26220    7.31136  1.000  103.48579  C   ?   A  ?    41  1
  ATOM     334  O     .  THR  A   57  ?   -66.37101  -38.16081    7.71660  1.000   97.38765  O   ?   A  ?    41  1
  ATOM     335  CB    .  THR  A   57  ?   -64.53781  -36.47467    5.17129  1.000   91.19597  C   ?   A  ?    41  1
  ATOM     336  OG1   .  THR  A   57  ?   -65.84590  -36.39827    4.59061  1.000   94.40497  O   ?   A  ?    41  1
  ATOM     337  CG2   .  THR  A   57  ?   -63.53067  -36.83860    4.09181  1.000   88.32381  C   ?   A  ?    41  1
  ATOM     338  N     .  SER  A   58  ?   -65.72702  -36.01535    7.76380  1.000   93.51168  N   ?   A  ?    42  1
  ATOM     339  CA    .  SER  A   58  ?   -66.75608  -35.61131    8.72252  1.000   90.70681  C   ?   A  ?    42  1
  ATOM     340  C     .  SER  A   58  ?   -68.06281  -35.26014    8.02067  1.000  100.84712  C   ?   A  ?    42  1
  ATOM     341  O     .  SER  A   58  ?   -68.62778  -34.18562    8.22383  1.000  102.65474  O   ?   A  ?    42  1
  ATOM     342  CB    .  SER  A   58  ?   -66.25740  -34.44167    9.56635  1.000   97.80553  C   ?   A  ?    42  1
  ATOM     343  OG    .  SER  A   58  ?   -65.86557  -33.34158    8.75758  1.000   89.98748  O   ?   A  ?    42  1
  ATOM     344  N     .  GLU  A   59  ?   -68.54311  -36.17408    7.17778  1.000  103.76941  N   ?   A  ?    43  1
  ATOM     345  CA    .  GLU  A   59  ?   -69.77742  -35.95922    6.43573  1.000   97.21787  C   ?   A  ?    43  1
  ATOM     346  C     .  GLU  A   59  ?   -70.64064  -37.21564    6.44320  1.000  116.51955  C   ?   A  ?    43  1
  ATOM     347  O     .  GLU  A   59  ?   -71.81075  -37.16978    6.83863  1.000  118.92497  O   ?   A  ?    43  1
  ATOM     348  CB    .  GLU  A   59  ?   -69.46674  -35.53076    5.00084  1.000   90.85458  C   ?   A  ?    43  1
  ATOM     349  CG    .  GLU  A   59  ?   -70.69507  -35.19456    4.16849  1.000  111.11167  C   ?   A  ?    43  1
  ATOM     350  CD    .  GLU  A   59  ?   -71.56037  -34.11914    4.80305  1.000  105.95085  C   ?   A  ?    43  1
  ATOM     351  OE1   .  GLU  A   59  ?   -72.68134  -34.44486    5.25031  1.000   89.88127  O   ?   A  ?    43  1
  ATOM     352  OE2   .  GLU  A   59  ?   -71.11700  -32.95122    4.85924  1.000   91.04873  O   ?   A  ?    43  1
  ATOM     353  N     .  THR  A   60  ?   -70.07615  -38.33907    5.99541  1.000  120.73221  N   ?   A  ?    44  1
  ATOM     354  CA    .  THR  A   60  ?   -70.77794  -39.62052    5.97562  1.000  127.83166  C   ?   A  ?    44  1
  ATOM     355  C     .  THR  A   60  ?   -71.85068  -39.65215    4.89144  1.000  116.90458  C   ?   A  ?    44  1
  ATOM     356  O     .  THR  A   60  ?   -72.31490  -40.72821    4.50050  1.000  116.59205  O   ?   A  ?    44  1
  ATOM     357  CB    .  THR  A   60  ?   -71.40880  -39.92279    7.34170  1.000  123.34665  C   ?   A  ?    44  1
  ATOM     358  OG1   .  THR  A   60  ?   -72.54644  -39.07444    7.54796  1.000   90.85181  O   ?   A  ?    44  1
  ATOM     359  CG2   .  THR  A   60  ?   -70.40012  -39.69216    8.46072  1.000  124.56064  C   ?   A  ?    44  1
  ATOM     360  N     .  LYS  A   61  ?   -72.24414  -38.48145    4.39631  1.000  109.71116  N   ?   A  ?    45  1
  ATOM     361  CA    .  LYS  A   61  ?   -73.31985  -38.36511    3.42046  1.000  115.78454  C   ?   A  ?    45  1
  ATOM     362  C     .  LYS  A   61  ?   -72.75994  -38.52883    2.01226  1.000  101.01122  C   ?   A  ?    45  1
  ATOM     363  O     .  LYS  A   61  ?   -71.96738  -37.70017    1.55265  1.000   93.55400  O   ?   A  ?    45  1
  ATOM     364  CB    .  LYS  A   61  ?   -74.02895  -37.01900    3.55917  1.000   91.73888  C   ?   A  ?    45  1
  ATOM     365  CG    .  LYS  A   61  ?   -75.14092  -36.81123    2.54385  1.000  103.09469  C   ?   A  ?    45  1
  ATOM     366  CD    .  LYS  A   61  ?   -75.69352  -35.39770    2.60365  1.000  111.46463  C   ?   A  ?    45  1
  ATOM     367  CE    .  LYS  A   61  ?   -76.75655  -35.18410    1.53741  1.000  111.79798  C   ?   A  ?    45  1
  ATOM     368  NZ    .  LYS  A   61  ?   -76.25588  -35.52965    0.17495  1.000   77.74086  N   ?   A  ?    45  1
  ATOM     369  N     .  GLY  A   62  ?   -73.17174  -39.59390    1.33142  1.000   88.23114  N   ?   A  ?    46  1
  ATOM     370  CA    .  GLY  A   62  ?   -72.82623  -39.76596   -0.06436  1.000   83.62474  C   ?   A  ?    46  1
  ATOM     371  C     .  GLY  A   62  ?   -71.72334  -40.76807   -0.32591  1.000   91.09984  C   ?   A  ?    46  1
  ATOM     372  O     .  GLY  A   62  ?   -71.67970  -41.83747    0.28933  1.000  100.79417  O   ?   A  ?    46  1
  ATOM     373  N     .  ILE  A   63  ?   -70.82768  -40.42638   -1.24659  1.000   83.34950  N   ?   A  ?    47  1
  ATOM     374  CA    .  ILE  A   63  ?   -69.75375  -41.32234   -1.65727  1.000   89.94970  C   ?   A  ?    47  1
  ATOM     375  C     .  ILE  A   63  ?   -68.63513  -41.30100   -0.62351  1.000   92.72149  C   ?   A  ?    47  1
  ATOM     376  O     .  ILE  A   63  ?   -68.37484  -40.28162    0.02742  1.000   83.91362  O   ?   A  ?    47  1
  ATOM     377  CB    .  ILE  A   63  ?   -69.24128  -40.92756   -3.05772  1.000   74.26075  C   ?   A  ?    47  1
  ATOM     378  CG1   .  ILE  A   63  ?   -70.25758  -41.32987   -4.12512  1.000   96.69497  C   ?   A  ?    47  1
  ATOM     379  CG2   .  ILE  A   63  ?   -67.89572  -41.56734   -3.34666  1.000   82.04830  C   ?   A  ?    47  1
  ATOM     380  CD1   .  ILE  A   63  ?   -70.47604  -42.82469   -4.21650  1.000  107.39863  C   ?   A  ?    47  1
  ATOM     381  N     .  ASP  A   64  ?   -67.96986  -42.44925   -0.46125  1.000   80.09717  N   ?   A  ?    48  1
  ATOM     382  CA    .  ASP  A   64  ?   -66.78592  -42.55088    0.38042  1.000   90.67030  C   ?   A  ?    48  1
  ATOM     383  C     .  ASP  A   64  ?   -65.52495  -42.93699   -0.37369  1.000   77.61518  C   ?   A  ?    48  1
  ATOM     384  O     .  ASP  A   64  ?   -64.42996  -42.78324    0.17850  1.000   76.54017  O   ?   A  ?    48  1
  ATOM     385  CB    .  ASP  A   64  ?   -66.99697  -43.57435    1.50898  1.000   90.86501  C   ?   A  ?    48  1
  ATOM     386  CG    .  ASP  A   64  ?   -67.99253  -43.10365    2.54673  1.000   92.91244  C   ?   A  ?    48  1
  ATOM     387  OD1   .  ASP  A   64  ?   -69.13696  -43.60510    2.53961  1.000   96.61867  O   ?   A  ?    48  1
  ATOM     388  OD2   .  ASP  A   64  ?   -67.63179  -42.22736    3.36325  1.000   87.94965  O   ?   A  ?    48  1
  ATOM     389  N     .  ASP  A   65  ?   -65.64063  -43.42733   -1.60339  1.000   74.11944  N   ?   A  ?    49  1
  ATOM     390  CA    .  ASP  A   65  ?   -64.50858  -43.93391   -2.36580  1.000   63.52233  C   ?   A  ?    49  1
  ATOM     391  C     .  ASP  A   65  ?   -64.25420  -43.01503   -3.55399  1.000   73.81219  C   ?   A  ?    49  1
  ATOM     392  O     .  ASP  A   65  ?   -65.10618  -42.89001   -4.44090  1.000   74.44245  O   ?   A  ?    49  1
  ATOM     393  CB    .  ASP  A   65  ?   -64.77270  -45.36224   -2.84063  1.000   58.22307  C   ?   A  ?    49  1
  ATOM     394  CG    .  ASP  A   65  ?   -63.50095  -46.10317   -3.18576  1.000   73.38820  C   ?   A  ?    49  1
  ATOM     395  OD1   .  ASP  A   65  ?   -63.47411  -47.34435   -3.04786  1.000   95.07091  O   ?   A  ?    49  1
  ATOM     396  OD2   .  ASP  A   65  ?   -62.51802  -45.43971   -3.57030  1.000   68.63120  O   ?   A  ?    49  1
  ATOM     397  N     .  VAL  A   66  ?   -63.08044  -42.37783   -3.57118  1.000   69.10653  N   ?   A  ?    50  1
  ATOM     398  CA    .  VAL  A   66  ?   -62.68161  -41.57177   -4.71831  1.000   59.92573  C   ?   A  ?    50  1
  ATOM     399  C     .  VAL  A   66  ?   -62.59867  -42.41444   -5.98261  1.000   73.60543  C   ?   A  ?    50  1
  ATOM     400  O     .  VAL  A   66  ?   -62.64629  -41.87249   -7.09228  1.000   75.04035  O   ?   A  ?    50  1
  ATOM     401  CB    .  VAL  A   66  ?   -61.34018  -40.86253   -4.43516  1.000   65.68801  C   ?   A  ?    50  1
  ATOM     402  CG1   .  VAL  A   66  ?   -60.76433  -40.27643   -5.71321  1.000   67.12196  C   ?   A  ?    50  1
  ATOM     403  CG2   .  VAL  A   66  ?   -61.52538  -39.77344   -3.38865  1.000   63.23417  C   ?   A  ?    50  1
  ATOM     404  N     .  ARG  A   67  ?   -62.47310  -43.73801   -5.84423  1.000   74.15280  N   ?   A  ?    51  1
  ATOM     405  CA    .  ARG  A   67  ?   -62.52138  -44.60963   -7.01282  1.000   71.75119  C   ?   A  ?    51  1
  ATOM     406  C     .  ARG  A   67  ?   -63.79382  -44.38389   -7.81658  1.000   79.08247  C   ?   A  ?    51  1
  ATOM     407  O     .  ARG  A   67  ?   -63.79958  -44.56744   -9.03892  1.000   74.66014  O   ?   A  ?    51  1
  ATOM     408  CB    .  ARG  A   67  ?   -62.42356  -46.07820   -6.58686  1.000   84.91384  C   ?   A  ?    51  1
  ATOM     409  CG    .  ARG  A   67  ?   -61.18068  -46.42838   -5.77737  1.000   99.44315  C   ?   A  ?    51  1
  ATOM     410  CD    .  ARG  A   67  ?   -59.91116  -46.36196   -6.61241  1.000  104.48965  C   ?   A  ?    51  1
  ATOM     411  NE    .  ARG  A   67  ?   -59.81137  -47.47772   -7.54898  1.000  132.07024  N   ?   A  ?    51  1
  ATOM     412  CZ    .  ARG  A   67  ?   -58.75002  -47.72107   -8.31177  1.000  130.60969  C   ?   A  ?    51  1
  ATOM     413  NH1   .  ARG  A   67  ?   -58.74919  -48.76130   -9.13641  1.000  112.84223  N   ?   A  ?    51  1
  ATOM     414  NH2   .  ARG  A   67  ?   -57.68883  -46.92578   -8.24913  1.000  105.46773  N   ?   A  ?    51  1
  ATOM     415  N     .  LYS  A   68  ?   -64.88022  -43.98568   -7.15040  1.000   73.63741  N   ?   A  ?    52  1
  ATOM     416  CA    .  LYS  A   68  ?   -66.13415  -43.71385   -7.83973  1.000   68.01657  C   ?   A  ?    52  1
  ATOM     417  C     .  LYS  A   68  ?   -66.14577  -42.35490   -8.52868  1.000   68.66513  C   ?   A  ?    52  1
  ATOM     418  O     .  LYS  A   68  ?   -66.94593  -42.14988   -9.44813  1.000   68.16476  O   ?   A  ?    52  1
  ATOM     419  CB    .  LYS  A   68  ?   -67.30335  -43.81551   -6.85782  1.000   83.95922  C   ?   A  ?    52  1
  ATOM     420  CG    .  LYS  A   68  ?   -67.56217  -45.23144   -6.36121  1.000   93.83489  C   ?   A  ?    52  1
  ATOM     421  CD    .  LYS  A   68  ?   -68.85073  -45.31443   -5.56023  1.000  100.03346  C   ?   A  ?    52  1
  ATOM     422  CE    .  LYS  A   68  ?   -69.16757  -46.74967   -5.17266  1.000  112.55482  C   ?   A  ?    52  1
  ATOM     423  NZ    .  LYS  A   68  ?   -70.48285  -46.85489   -4.48251  1.000  122.94760  N   ?   A  ?    52  1
  ATOM     424  N     .  MET  A   69  ?   -65.28585  -41.42474   -8.10683  1.000   64.53187  N   ?   A  ?    53  1
  ATOM     425  CA    .  MET  A   69  ?   -65.13722  -40.16951   -8.83589  1.000   57.44256  C   ?   A  ?    53  1
  ATOM     426  C     .  MET  A   69  ?   -64.36466  -40.37526  -10.13348  1.000   63.33148  C   ?   A  ?    53  1
  ATOM     427  O     .  MET  A   69  ?   -64.75875  -39.85941  -11.18567  1.000   60.91460  O   ?   A  ?    53  1
  ATOM     428  CB    .  MET  A   69  ?   -64.44115  -39.12577   -7.96169  1.000   40.21109  C   ?   A  ?    53  1
  ATOM     429  CG    .  MET  A   69  ?   -65.21918  -38.74102   -6.71507  1.000   61.09851  C   ?   A  ?    53  1
  ATOM     430  SD    .  MET  A   69  ?   -64.41393  -37.43359   -5.76651  1.000   66.76118  S   ?   A  ?    53  1
  ATOM     431  CE    .  MET  A   69  ?   -64.40793  -36.09770   -6.95768  1.000   68.67033  C   ?   A  ?    53  1
  ATOM     432  N     .  VAL  A   70  ?   -63.26313  -41.12646  -10.07625  1.000   70.93902  N   ?   A  ?    54  1
  ATOM     433  CA    .  VAL  A   70  ?   -62.49281  -41.41086  -11.28178  1.000   57.61229  C   ?   A  ?    54  1
  ATOM     434  C     .  VAL  A   70  ?   -63.26743  -42.33472  -12.20715  1.000   56.96565  C   ?   A  ?    54  1
  ATOM     435  O     .  VAL  A   70  ?   -63.08346  -42.30102  -13.42909  1.000   61.46472  O   ?   A  ?    54  1
  ATOM     436  CB    .  VAL  A   70  ?   -61.12629  -42.01096  -10.90663  1.000   54.06878  C   ?   A  ?    54  1
  ATOM     437  CG1   .  VAL  A   70  ?   -60.33101  -42.35389  -12.15704  1.000   65.32049  C   ?   A  ?    54  1
  ATOM     438  CG2   .  VAL  A   70  ?   -60.35569  -41.04918  -10.01209  1.000   50.88370  C   ?   A  ?    54  1
  ATOM     439  N     .  LYS  A   71  ?   -64.14330  -43.16936  -11.64783  1.000   79.28153  N   ?   A  ?    55  1
  ATOM     440  CA    .  LYS  A   71  ?   -64.91519  -44.11041  -12.44857  1.000   79.12844  C   ?   A  ?    55  1
  ATOM     441  C     .  LYS  A   71  ?   -65.99441  -43.41687  -13.27108  1.000   68.97848  C   ?   A  ?    55  1
  ATOM     442  O     .  LYS  A   71  ?   -66.42550  -43.96140  -14.29367  1.000   61.09358  O   ?   A  ?    55  1
  ATOM     443  CB    .  LYS  A   71  ?   -65.53829  -45.16391  -11.52852  1.000   86.68258  C   ?   A  ?    55  1
  ATOM     444  CG    .  LYS  A   71  ?   -66.13150  -46.37531  -12.22497  1.000   97.12609  C   ?   A  ?    55  1
  ATOM     445  CD    .  LYS  A   71  ?   -66.68036  -47.35825  -11.19762  1.000   94.42888  C   ?   A  ?    55  1
  ATOM     446  CE    .  LYS  A   71  ?   -67.22518  -48.62074  -11.84731  1.000   85.92989  C   ?   A  ?    55  1
  ATOM     447  NZ    .  LYS  A   71  ?   -67.74775  -49.57336  -10.82792  1.000   79.19633  N   ?   A  ?    55  1
  ATOM     448  N     .  HIS  A   72  ?   -66.42180  -42.22507  -12.85896  1.000   66.03964  N   ?   A  ?    56  1
  ATOM     449  CA    .  HIS  A   72  ?   -67.53727  -41.55541  -13.50787  1.000   65.64445  C   ?   A  ?    56  1
  ATOM     450  C     .  HIS  A   72  ?   -67.11691  -40.98863  -14.86435  1.000   66.91227  C   ?   A  ?    56  1
  ATOM     451  O     .  HIS  A   72  ?   -65.94972  -40.64532  -15.07077  1.000   62.12425  O   ?   A  ?    56  1
  ATOM     452  CB    .  HIS  A   72  ?   -68.07146  -40.43258  -12.62118  1.000   67.21507  C   ?   A  ?    56  1
  ATOM     453  CG    .  HIS  A   72  ?   -69.41126  -39.91269  -13.04245  1.000   66.24786  C   ?   A  ?    56  1
  ATOM     454  ND1   .  HIS  A   72  ?   -69.55998  -38.84972  -13.90689  1.000   61.26990  N   ?   A  ?    56  1
  ATOM     455  CD2   .  HIS  A   72  ?   -70.66427  -40.31436  -12.72200  1.000   74.17783  C   ?   A  ?    56  1
  ATOM     456  CE1   .  HIS  A   72  ?   -70.84642  -38.61677  -14.09810  1.000   71.48871  C   ?   A  ?    56  1
  ATOM     457  NE2   .  HIS  A   72  ?   -71.53808  -39.49128  -13.39021  1.000   75.34968  N   ?   A  ?    56  1
  ATOM     458  N     .  PRO  A   73  ?   -68.05534  -40.88378  -15.81034  1.000   70.21497  N   ?   A  ?    57  1
  ATOM     459  CA    .  PRO  A   73  ?   -67.69590  -40.33675  -17.12998  1.000   68.63460  C   ?   A  ?    57  1
  ATOM     460  C     .  PRO  A   73  ?   -67.16210  -38.91524  -17.07761  1.000   52.25084  C   ?   A  ?    57  1
  ATOM     461  O     .  PRO  A   73  ?   -66.22540  -38.58815  -17.81736  1.000   51.67394  O   ?   A  ?    57  1
  ATOM     462  CB    .  PRO  A   73  ?   -69.01637  -40.42240  -17.90935  1.000   49.22864  C   ?   A  ?    57  1
  ATOM     463  CG    .  PRO  A   73  ?   -69.76984  -41.52251  -17.24587  1.000   60.30176  C   ?   A  ?    57  1
  ATOM     464  CD    .  PRO  A   73  ?   -69.42740  -41.41747  -15.78886  1.000   56.47170  C   ?   A  ?    57  1
  ATOM     465  N     .  VAL  A   74  ?   -67.73114  -38.05585  -16.22679  1.000   37.86968  N   ?   A  ?    58  1
  ATOM     466  CA    .  VAL  A   74  ?   -67.28632  -36.66401  -16.16399  1.000   47.85408  C   ?   A  ?    58  1
  ATOM     467  C     .  VAL  A   74  ?   -65.78640  -36.57694  -15.93100  1.000   56.60451  C   ?   A  ?    58  1
  ATOM     468  O     .  VAL  A   74  ?   -65.14701  -35.58607  -16.30561  1.000   55.16079  O   ?   A  ?    58  1
  ATOM     469  CB    .  VAL  A   74  ?   -68.06565  -35.89872  -15.07466  1.000   53.84866  C   ?   A  ?    58  1
  ATOM     470  CG1   .  VAL  A   74  ?   -67.48858  -34.50343  -14.89221  1.000   42.49450  C   ?   A  ?    58  1
  ATOM     471  CG2   .  VAL  A   74  ?   -69.54021  -35.82387  -15.43204  1.000   62.27563  C   ?   A  ?    58  1
  ATOM     472  N     .  TRP  A   75  ?   -65.19932  -37.60282  -15.30982  1.000   56.15923  N   ?   A  ?    59  1
  ATOM     473  CA    .  TRP  A   75  ?   -63.75715  -37.60627  -15.09700  1.000   49.08241  C   ?   A  ?    59  1
  ATOM     474  C     .  TRP  A   75  ?   -63.00154  -37.56185  -16.41894  1.000   49.03728  C   ?   A  ?    59  1
  ATOM     475  O     .  TRP  A   75  ?   -61.92768  -36.95433  -16.50199  1.000   50.94271  O   ?   A  ?    59  1
  ATOM     476  CB    .  TRP  A   75  ?   -63.35363  -38.83788  -14.28280  1.000   59.43938  C   ?   A  ?    59  1
  ATOM     477  CG    .  TRP  A   75  ?   -62.05434  -38.67671  -13.55341  1.000   64.78974  C   ?   A  ?    59  1
  ATOM     478  CD1   .  TRP  A   75  ?   -60.86123  -39.26646  -13.85903  1.000   60.84219  C   ?   A  ?    59  1
  ATOM     479  CD2   .  TRP  A   75  ?   -61.81589  -37.86408  -12.39660  1.000   55.25729  C   ?   A  ?    59  1
  ATOM     480  NE1   .  TRP  A   75  ?   -59.89682  -38.87336  -12.96187  1.000   61.17415  N   ?   A  ?    59  1
  ATOM     481  CE2   .  TRP  A   75  ?   -60.45787  -38.01224  -12.05511  1.000   52.91430  C   ?   A  ?    59  1
  ATOM     482  CE3   .  TRP  A   75  ?   -62.62020  -37.02644  -11.61627  1.000   58.64828  C   ?   A  ?    59  1
  ATOM     483  CZ2   .  TRP  A   75  ?   -59.88671  -37.35510  -10.96740  1.000   62.54880  C   ?   A  ?    59  1
  ATOM     484  CZ3   .  TRP  A   75  ?   -62.05073  -36.37416  -10.53683  1.000   51.79942  C   ?   A  ?    59  1
  ATOM     485  CH2   .  TRP  A   75  ?   -60.69808  -36.54236  -10.22275  1.000   56.62283  C   ?   A  ?    59  1
  ATOM     486  N     .  GLN  A   76  ?   -63.54397  -38.19259  -17.46222  1.000   45.10087  N   ?   A  ?    60  1
  ATOM     487  CA    .  GLN  A   76  ?   -62.89218  -38.14718  -18.76634  1.000   51.45518  C   ?   A  ?    60  1
  ATOM     488  C     .  GLN  A   76  ?   -62.74249  -36.71280  -19.25345  1.000   56.96646  C   ?   A  ?    60  1
  ATOM     489  O     .  GLN  A   76  ?   -61.71015  -36.34762  -19.82910  1.000   55.93496  O   ?   A  ?    60  1
  ATOM     490  CB    .  GLN  A   76  ?   -63.68317  -38.97372  -19.77698  1.000   53.50657  C   ?   A  ?    60  1
  ATOM     491  CG    .  GLN  A   76  ?   -64.06486  -40.34863  -19.27817  1.000   54.27083  C   ?   A  ?    60  1
  ATOM     492  CD    .  GLN  A   76  ?   -64.78067  -41.16258  -20.32761  1.000   50.95442  C   ?   A  ?    60  1
  ATOM     493  OE1   .  GLN  A   76  ?   -64.92248  -40.73418  -21.47328  1.000   59.13560  O   ?   A  ?    60  1
  ATOM     494  NE2   .  GLN  A   76  ?   -65.23480  -42.34769  -19.94490  1.000   55.23595  N   ?   A  ?    60  1
  ATOM     495  N     .  ASP  A   77  ?   -63.76813  -35.88532  -19.03735  1.000   46.28446  N   ?   A  ?    61  1
  ATOM     496  CA    .  ASP  A   77  ?   -63.67041  -34.47906  -19.40962  1.000   52.56214  C   ?   A  ?    61  1
  ATOM     497  C     .  ASP  A   77  ?   -62.60603  -33.76265  -18.59134  1.000   55.37677  C   ?   A  ?    61  1
  ATOM     498  O     .  ASP  A   77  ?   -61.98522  -32.80963  -19.07537  1.000   63.26744  O   ?   A  ?    61  1
  ATOM     499  CB    .  ASP  A   77  ?   -65.02765  -33.79675  -19.23996  1.000   53.62064  C   ?   A  ?    61  1
  ATOM     500  CG    .  ASP  A   77  ?   -66.08463  -34.36021  -20.17414  1.000   63.32793  C   ?   A  ?    61  1
  ATOM     501  OD1   .  ASP  A   77  ?   -65.75744  -34.64494  -21.34753  1.000   59.19438  O   ?   A  ?    61  1
  ATOM     502  OD2   .  ASP  A   77  ?   -67.24100  -34.52434  -19.73091  1.000   65.13483  O   ?   A  ?    61  1
  ATOM     503  N     .  LEU  A   78  ?   -62.38280  -34.20365  -17.35276  1.000   59.30799  N   ?   A  ?    62  1
  ATOM     504  CA    .  LEU  A   78  ?   -61.31281  -33.63114  -16.54473  1.000   43.15089  C   ?   A  ?    62  1
  ATOM     505  C     .  LEU  A   78  ?   -59.94700  -34.10039  -17.02997  1.000   48.46803  C   ?   A  ?    62  1
  ATOM     506  O     .  LEU  A   78  ?   -59.00795  -33.30108  -17.12509  1.000   61.88491  O   ?   A  ?    62  1
  ATOM     507  CB    .  LEU  A   78  ?   -61.52066  -33.99749  -15.07554  1.000   50.88130  C   ?   A  ?    62  1
  ATOM     508  CG    .  LEU  A   78  ?   -60.48245  -33.51357  -14.06338  1.000   58.62806  C   ?   A  ?    62  1
  ATOM     509  CD1   .  LEU  A   78  ?   -60.44770  -31.99291  -13.99608  1.000   54.46469  C   ?   A  ?    62  1
  ATOM     510  CD2   .  LEU  A   78  ?   -60.77747  -34.10722  -12.69782  1.000   56.59582  C   ?   A  ?    62  1
  ATOM     511  N     .  GLU  A   79  ?   -59.81868  -35.39190  -17.34962  1.000   43.72183  N   ?   A  ?    63  1
  ATOM     512  CA    .  GLU  A   79  ?   -58.53008  -35.91911  -17.78645  1.000   48.00333  C   ?   A  ?    63  1
  ATOM     513  C     .  GLU  A   79  ?   -58.07463  -35.28484  -19.09510  1.000   52.21861  C   ?   A  ?    63  1
  ATOM     514  O     .  GLU  A   79  ?   -56.86813  -35.13227  -19.32205  1.000   46.99364  O   ?   A  ?    63  1
  ATOM     515  CB    .  GLU  A   79  ?   -58.60136  -37.44111  -17.93258  1.000   48.32924  C   ?   A  ?    63  1
  ATOM     516  CG    .  GLU  A   79  ?   -59.08682  -38.17220  -16.68833  1.000   56.68835  C   ?   A  ?    63  1
  ATOM     517  CD    .  GLU  A   79  ?   -58.84646  -39.67422  -16.75352  1.000   72.80444  C   ?   A  ?    63  1
  ATOM     518  OE1   .  GLU  A   79  ?   -58.16801  -40.21022  -15.84836  1.000   73.08362  O   ?   A  ?    63  1
  ATOM     519  OE2   .  GLU  A   79  ?   -59.32967  -40.31689  -17.71213  1.000   58.28721  O   ?   A  ?    63  1
  ATOM     520  N     .  LYS  A   80  ?   -59.01305  -34.90829  -19.96343  1.000   47.05812  N   ?   A  ?    64  1
  ATOM     521  CA    .  LYS  A   80  ?   -58.68478  -34.32423  -21.25772  1.000   48.60316  C   ?   A  ?    64  1
  ATOM     522  C     .  LYS  A   80  ?   -58.54878  -32.80806  -21.20799  1.000   39.85873  C   ?   A  ?    64  1
  ATOM     523  O     .  LYS  A   80  ?   -58.49757  -32.16879  -22.26295  1.000   52.99012  O   ?   A  ?    64  1
  ATOM     524  CB    .  LYS  A   80  ?   -59.73504  -34.71887  -22.30176  1.000   49.00589  C   ?   A  ?    64  1
  ATOM     525  CG    .  LYS  A   80  ?   -59.76076  -36.20796  -22.60603  1.000   57.80466  C   ?   A  ?    64  1
  ATOM     526  CD    .  LYS  A   80  ?   -60.37363  -36.50415  -23.96426  1.000   52.27279  C   ?   A  ?    64  1
  ATOM     527  CE    .  LYS  A   80  ?   -61.87744  -36.31329  -23.96022  1.000   68.87161  C   ?   A  ?    64  1
  ATOM     528  NZ    .  LYS  A   80  ?   -62.48201  -36.79889  -25.23174  1.000   78.88350  N   ?   A  ?    64  1
  ATOM     529  N     .  GLY  A   81  ?   -58.48468  -32.22139  -20.01523  1.000   49.72337  N   ?   A  ?    65  1
  ATOM     530  CA    .  GLY  A   81  ?   -58.32466  -30.78741  -19.89520  1.000   46.54147  C   ?   A  ?    65  1
  ATOM     531  C     .  GLY  A   81  ?   -59.49799  -29.96099  -20.36606  1.000   50.01104  C   ?   A  ?    65  1
  ATOM     532  O     .  GLY  A   81  ?   -59.37049  -28.73712  -20.46821  1.000   64.13012  O   ?   A  ?    65  1
  ATOM     533  N     .  LEU  A   82  ?   -60.63952  -30.58725  -20.66197  1.000   51.36024  N   ?   A  ?    66  1
  ATOM     534  CA    .  LEU  A   82  ?   -61.81336  -29.82170  -21.06683  1.000   53.08145  C   ?   A  ?    66  1
  ATOM     535  C     .  LEU  A   82  ?   -62.39262  -29.02888  -19.90321  1.000   53.48123  C   ?   A  ?    66  1
  ATOM     536  O     .  LEU  A   82  ?   -62.91585  -27.92772  -20.10602  1.000   64.72746  O   ?   A  ?    66  1
  ATOM     537  CB    .  LEU  A   82  ?   -62.87353  -30.75147  -21.65545  1.000   52.96480  C   ?   A  ?    66  1
  ATOM     538  CG    .  LEU  A   82  ?   -62.44909  -31.58707  -22.86454  1.000   41.87773  C   ?   A  ?    66  1
  ATOM     539  CD1   .  LEU  A   82  ?   -63.62159  -32.40350  -23.39028  1.000   49.11522  C   ?   A  ?    66  1
  ATOM     540  CD2   .  LEU  A   82  ?   -61.87399  -30.70281  -23.95781  1.000   36.68147  C   ?   A  ?    66  1
  ATOM     541  N     .  ILE  A   83  ?   -62.31033  -29.56771  -18.68604  1.000   57.65183  N   ?   A  ?    67  1
  ATOM     542  CA    .  ILE  A   83  ?   -62.75575  -28.88296  -17.48102  1.000   65.59887  C   ?   A  ?    67  1
  ATOM     543  C     .  ILE  A   83  ?   -61.66108  -28.99471  -16.42889  1.000   59.44608  C   ?   A  ?    67  1
  ATOM     544  O     .  ILE  A   83  ?   -60.75158  -29.82128  -16.52780  1.000   65.96372  O   ?   A  ?    67  1
  ATOM     545  CB    .  ILE  A   83  ?   -64.08456  -29.45198  -16.93214  1.000   61.03905  C   ?   A  ?    67  1
  ATOM     546  CG1   .  ILE  A   83  ?   -63.97688  -30.96239  -16.72681  1.000   50.19784  C   ?   A  ?    67  1
  ATOM     547  CG2   .  ILE  A   83  ?   -65.24164  -29.12596  -17.86058  1.000   51.64155  C   ?   A  ?    67  1
  ATOM     548  CD1   .  ILE  A   83  ?   -65.27114  -31.60149  -16.28418  1.000   52.66835  C   ?   A  ?    67  1
  ATOM     549  N     .  ASN  A   84  ?   -61.75764  -28.14511  -15.41094  1.000   53.23522  N   ?   A  ?    68  1
  ATOM     550  CA    .  ASN  A   84  ?   -60.86019  -28.21365  -14.27107  1.000   50.31949  C   ?   A  ?    68  1
  ATOM     551  C     .  ASN  A   84  ?   -61.52735  -28.99421  -13.14032  1.000   58.05526  C   ?   A  ?    68  1
  ATOM     552  O     .  ASN  A   84  ?   -62.65357  -29.48122  -13.26162  1.000   53.62541  O   ?   A  ?    68  1
  ATOM     553  CB    .  ASN  A   84  ?   -60.44102  -26.81152  -13.81979  1.000   50.14368  C   ?   A  ?    68  1
  ATOM     554  CG    .  ASN  A   84  ?   -61.61073  -25.96560  -13.36422  1.000   60.57350  C   ?   A  ?    68  1
  ATOM     555  OD1   .  ASN  A   84  ?   -62.71421  -26.06584  -13.90120  1.000   70.53393  O   ?   A  ?    68  1
  ATOM     556  ND2   .  ASN  A   84  ?   -61.37182  -25.11713  -12.37032  1.000   65.22727  N   ?   A  ?    68  1
  ATOM     557  N     .  GLN  A   85  ?   -60.81208  -29.12240  -12.02283  1.000   69.46615  N   ?   A  ?    69  1
  ATOM     558  CA    .  GLN  A   85  ?   -61.32213  -29.91940  -10.91259  1.000   53.66718  C   ?   A  ?    69  1
  ATOM     559  C     .  GLN  A   85  ?   -62.55306  -29.27297  -10.29023  1.000   53.46867  C   ?   A  ?    69  1
  ATOM     560  O     .  GLN  A   85  ?   -63.56789  -29.94067  -10.05993  1.000   56.18871  O   ?   A  ?    69  1
  ATOM     561  CB    .  GLN  A   85  ?   -60.22583  -30.11955   -9.86945  1.000   59.09194  C   ?   A  ?    69  1
  ATOM     562  CG    .  GLN  A   85  ?   -59.03970  -30.91101  -10.38108  1.000   48.95599  C   ?   A  ?    69  1
  ATOM     563  CD    .  GLN  A   85  ?   -58.02300  -31.18692   -9.29799  1.000   54.87959  C   ?   A  ?    69  1
  ATOM     564  OE1   .  GLN  A   85  ?   -58.19344  -30.77116   -8.15055  1.000   54.38694  O   ?   A  ?    69  1
  ATOM     565  NE2   .  GLN  A   85  ?   -56.95598  -31.89346   -9.65448  1.000   60.60547  N   ?   A  ?    69  1
  ATOM     566  N     .  GLU  A   86  ?   -62.47995  -27.97081  -10.00731  1.000   57.87152  N   ?   A  ?    70  1
  ATOM     567  CA    .  GLU  A   86  ?   -63.63515  -27.26384   -9.46474  1.000   54.20513  C   ?   A  ?    70  1
  ATOM     568  C     .  GLU  A   86  ?   -64.87711  -27.51599  -10.31178  1.000   58.84389  C   ?   A  ?    70  1
  ATOM     569  O     .  GLU  A   86  ?   -65.96155  -27.78723   -9.78105  1.000   48.88961  O   ?   A  ?    70  1
  ATOM     570  CB    .  GLU  A   86  ?   -63.32608  -25.76880   -9.37725  1.000   45.99960  C   ?   A  ?    70  1
  ATOM     571  CG    .  GLU  A   86  ?   -64.41423  -24.93113   -8.74015  1.000   53.72285  C   ?   A  ?    70  1
  ATOM     572  CD    .  GLU  A   86  ?   -63.96150  -23.50781   -8.47539  1.000   64.95252  C   ?   A  ?    70  1
  ATOM     573  OE1   .  GLU  A   86  ?   -63.80816  -23.13982   -7.29083  1.000   75.84602  O   ?   A  ?    70  1
  ATOM     574  OE2   .  GLU  A   86  ?   -63.75168  -22.75893   -9.45338  1.000   60.11782  O   ?   A  ?    70  1
  ATOM     575  N     .  PHE  A   87  ?   -64.72912  -27.44947  -11.63706  1.000   58.69964  N   ?   A  ?    71  1
  ATOM     576  CA    .  PHE  A   87  ?   -65.84591  -27.72822  -12.53572  1.000   43.65293  C   ?   A  ?    71  1
  ATOM     577  C     .  PHE  A   87  ?   -66.29389  -29.18122  -12.41726  1.000   52.55557  C   ?   A  ?    71  1
  ATOM     578  O     .  PHE  A   87  ?   -67.47516  -29.46649  -12.18774  1.000   54.03402  O   ?   A  ?    71  1
  ATOM     579  CB    .  PHE  A   87  ?   -65.43651  -27.40581  -13.97314  1.000   60.09199  C   ?   A  ?    71  1
  ATOM     580  CG    .  PHE  A   87  ?   -66.56472  -26.93753  -14.84400  1.000   57.69135  C   ?   A  ?    71  1
  ATOM     581  CD1   .  PHE  A   87  ?   -67.24618  -27.82612  -15.65893  1.000   51.67310  C   ?   A  ?    71  1
  ATOM     582  CD2   .  PHE  A   87  ?   -66.92622  -25.60064  -14.86743  1.000   52.05945  C   ?   A  ?    71  1
  ATOM     583  CE1   .  PHE  A   87  ?   -68.27908  -27.39109  -16.47053  1.000   56.99880  C   ?   A  ?    71  1
  ATOM     584  CE2   .  PHE  A   87  ?   -67.95623  -25.15916  -15.67808  1.000   49.25056  C   ?   A  ?    71  1
  ATOM     585  CZ    .  PHE  A   87  ?   -68.63326  -26.05460  -16.48032  1.000   50.03337  C   ?   A  ?    71  1
  ATOM     586  N     .  ALA  A   88  ?   -65.35495  -30.11872  -12.56455  1.000   53.69688  N   ?   A  ?    72  1
  ATOM     587  CA    .  ALA  A   88  ?   -65.71215  -31.53241  -12.52596  1.000   55.27555  C   ?   A  ?    72  1
  ATOM     588  C     .  ALA  A   88  ?   -66.33681  -31.92144  -11.19381  1.000   56.04110  C   ?   A  ?    72  1
  ATOM     589  O     .  ALA  A   88  ?   -67.13510  -32.86374  -11.13382  1.000   60.40677  O   ?   A  ?    72  1
  ATOM     590  CB    .  ALA  A   88  ?   -64.48091  -32.39451  -12.80510  1.000   49.38627  C   ?   A  ?    72  1
  ATOM     591  N     .  LEU  A   89  ?   -65.99173  -31.21584  -10.11807  1.000   61.10037  N   ?   A  ?    73  1
  ATOM     592  CA    .  LEU  A   89  ?   -66.51386  -31.58282   -8.80719  1.000   66.24724  C   ?   A  ?    73  1
  ATOM     593  C     .  LEU  A   89  ?   -67.96669  -31.15308   -8.64544  1.000   64.99106  C   ?   A  ?    73  1
  ATOM     594  O     .  LEU  A   89  ?   -68.81450  -31.95837   -8.24562  1.000   68.34825  O   ?   A  ?    73  1
  ATOM     595  CB    .  LEU  A   89  ?   -65.63890  -30.98489   -7.70497  1.000   63.72986  C   ?   A  ?    73  1
  ATOM     596  CG    .  LEU  A   89  ?   -64.58475  -31.94909   -7.15316  1.000   55.13927  C   ?   A  ?    73  1
  ATOM     597  CD1   .  LEU  A   89  ?   -63.52175  -31.20112   -6.36400  1.000   66.67402  C   ?   A  ?    73  1
  ATOM     598  CD2   .  LEU  A   89  ?   -63.95709  -32.77289   -8.27137  1.000   57.56679  C   ?   A  ?    73  1
  ATOM     599  N     .  THR  A   90  ?   -68.27864  -29.89154   -8.95851  1.000   67.46147  N   ?   A  ?    74  1
  ATOM     600  CA    .  THR  A   90  ?   -69.66367  -29.44173   -8.86420  1.000   69.34231  C   ?   A  ?    74  1
  ATOM     601  C     .  THR  A   90  ?   -70.59496  -30.28409   -9.72763  1.000   59.14867  C   ?   A  ?    74  1
  ATOM     602  O     .  THR  A   90  ?   -71.78626  -30.38841   -9.41677  1.000   62.67145  O   ?   A  ?    74  1
  ATOM     603  CB    .  THR  A   90  ?   -69.78206  -27.96660   -9.25579  1.000   44.76798  C   ?   A  ?    74  1
  ATOM     604  OG1   .  THR  A   90  ?   -69.80224  -27.84867  -10.68144  1.000   63.07270  O   ?   A  ?    74  1
  ATOM     605  CG2   .  THR  A   90  ?   -68.60997  -27.16802   -8.70187  1.000   51.86051  C   ?   A  ?    74  1
  ATOM     606  N     .  ALA  A   91  ?   -70.07911  -30.89329  -10.79733  1.000   59.29408  N   ?   A  ?    75  1
  ATOM     607  CA    .  ALA  A   91  ?   -70.88501  -31.80893  -11.59710  1.000   56.68014  C   ?   A  ?    75  1
  ATOM     608  C     .  ALA  A   91  ?   -71.07371  -33.14240  -10.88341  1.000   64.00705  C   ?   A  ?    75  1
  ATOM     609  O     .  ALA  A   91  ?   -72.20139  -33.62989  -10.75176  1.000   70.86030  O   ?   A  ?    75  1
  ATOM     610  CB    .  ALA  A   91  ?   -70.24073  -32.01968  -12.96852  1.000   48.07945  C   ?   A  ?    75  1
  ATOM     611  N     .  LEU  A   92  ?   -69.97715  -33.75135  -10.42280  1.000   68.43006  N   ?   A  ?    76  1
  ATOM     612  CA    .  LEU  A   92  ?   -70.08959  -34.98575   -9.65293  1.000   57.06116  C   ?   A  ?    76  1
  ATOM     613  C     .  LEU  A   92  ?   -70.81567  -34.74832   -8.33770  1.000   68.72032  C   ?   A  ?    76  1
  ATOM     614  O     .  LEU  A   92  ?   -71.43698  -35.66949   -7.79195  1.000   56.08450  O   ?   A  ?    76  1
  ATOM     615  CB    .  LEU  A   92  ?   -68.70244  -35.57201   -9.40265  1.000   45.03723  C   ?   A  ?    76  1
  ATOM     616  CG    .  LEU  A   92  ?   -67.91314  -35.89700  -10.66920  1.000   59.52569  C   ?   A  ?    76  1
  ATOM     617  CD1   .  LEU  A   92  ?   -66.46681  -36.20853  -10.32786  1.000   60.36933  C   ?   A  ?    76  1
  ATOM     618  CD2   .  LEU  A   92  ?   -68.56027  -37.05729  -11.41337  1.000   45.76465  C   ?   A  ?    76  1
  ATOM     619  N     .  SER  A   93  ?   -70.73848  -33.52249   -7.81304  1.000   64.55024  N   ?   A  ?    77  1
  ATOM     620  CA    .  SER  A   93  ?   -71.54486  -33.14923   -6.65821  1.000   49.57924  C   ?   A  ?    77  1
  ATOM     621  C     .  SER  A   93  ?   -73.01105  -33.47852   -6.89275  1.000   73.12014  C   ?   A  ?    77  1
  ATOM     622  O     .  SER  A   93  ?   -73.71837  -33.90845   -5.97420  1.000   70.10380  O   ?   A  ?    77  1
  ATOM     623  CB    .  SER  A   93  ?   -71.37071  -31.65835   -6.36767  1.000   47.74777  C   ?   A  ?    77  1
  ATOM     624  OG    .  SER  A   93  ?   -72.25966  -31.22663   -5.35544  1.000   72.44456  O   ?   A  ?    77  1
  ATOM     625  N     .  CYS  A   94  ?   -73.48141  -33.28913   -8.12610  1.000   79.82940  N   ?   A  ?    78  1
  ATOM     626  CA    .  CYS  A   94  ?   -74.87169  -33.56980   -8.46314  1.000   65.22158  C   ?   A  ?    78  1
  ATOM     627  C     .  CYS  A   94  ?   -75.07933  -35.04774   -8.78043  1.000   63.56007  C   ?   A  ?    78  1
  ATOM     628  O     .  CYS  A   94  ?   -76.01901  -35.67159   -8.27595  1.000   71.09922  O   ?   A  ?    78  1
  ATOM     629  CB    .  CYS  A   94  ?   -75.30124  -32.68906   -9.64090  1.000   61.89716  C   ?   A  ?    78  1
  ATOM     630  SG    .  CYS  A   94  ?   -76.91632  -33.06610  -10.36587  1.000   68.41263  S   ?   A  ?    78  1
  ATOM     631  N     .  GLU  A   95  ?   -74.20279  -35.62901   -9.60206  1.000   51.33070  N   ?   A  ?    79  1
  ATOM     632  CA    .  GLU  A   95  ?   -74.38697  -37.01657  -10.01720  1.000   60.34637  C   ?   A  ?    79  1
  ATOM     633  C     .  GLU  A   95  ?   -74.26548  -37.97317   -8.83644  1.000   72.60928  C   ?   A  ?    79  1
  ATOM     634  O     .  GLU  A   95  ?   -75.12474  -38.83977   -8.63549  1.000   65.79989  O   ?   A  ?    79  1
  ATOM     635  CB    .  GLU  A   95  ?   -73.37665  -37.37661  -11.10546  1.000   64.35526  C   ?   A  ?    79  1
  ATOM     636  CG    .  GLU  A   95  ?   -73.55659  -36.60517  -12.39626  1.000   68.17027  C   ?   A  ?    79  1
  ATOM     637  CD    .  GLU  A   95  ?   -74.96028  -36.73577  -12.95734  1.000   74.85215  C   ?   A  ?    79  1
  ATOM     638  OE1   .  GLU  A   95  ?   -75.80327  -35.85648  -12.66367  1.000   55.67355  O   ?   A  ?    79  1
  ATOM     639  OE2   .  GLU  A   95  ?   -75.21969  -37.72558  -13.67915  1.000   52.49883  O   ?   A  ?    79  1
  ATOM     640  N     .  LEU  A   96  ?   -73.20216  -37.83620   -8.04669  1.000   76.13099  N   ?   A  ?    80  1
  ATOM     641  CA    .  LEU  A   96  ?   -72.94259  -38.75703   -6.94668  1.000   75.87094  C   ?   A  ?    80  1
  ATOM     642  C     .  LEU  A   96  ?   -73.69713  -38.39856   -5.67260  1.000   72.80097  C   ?   A  ?    80  1
  ATOM     643  O     .  LEU  A   96  ?   -73.60684  -39.14318   -4.68991  1.000   69.09075  O   ?   A  ?    80  1
  ATOM     644  CB    .  LEU  A   96  ?   -71.44007  -38.81519   -6.65931  1.000   72.40458  C   ?   A  ?    80  1
  ATOM     645  CG    .  LEU  A   96  ?   -70.56161  -39.17229   -7.86000  1.000   57.77924  C   ?   A  ?    80  1
  ATOM     646  CD1   .  LEU  A   96  ?   -69.11560  -39.38032   -7.43210  1.000   65.19898  C   ?   A  ?    80  1
  ATOM     647  CD2   .  LEU  A   96  ?   -71.10121  -40.40109   -8.57439  1.000   49.39739  C   ?   A  ?    80  1
  ATOM     648  N     .  GLU  A   97  ?   -74.43313  -37.28743   -5.66345  1.000   74.23917  N   ?   A  ?    81  1
  ATOM     649  CA    .  GLU  A   97  ?   -75.21632  -36.87191   -4.50068  1.000   70.29124  C   ?   A  ?    81  1
  ATOM     650  C     .  GLU  A   97  ?   -74.32643  -36.72430   -3.26566  1.000   68.20567  C   ?   A  ?    81  1
  ATOM     651  O     .  GLU  A   97  ?   -74.65749  -37.17924   -2.16867  1.000   76.07747  O   ?   A  ?    81  1
  ATOM     652  CB    .  GLU  A   97  ?   -76.36871  -37.84649   -4.24305  1.000   73.51621  C   ?   A  ?    81  1
  ATOM     653  CG    .  GLU  A   97  ?   -77.24036  -38.10795   -5.46488  1.000   63.33044  C   ?   A  ?    81  1
  ATOM     654  CD    .  GLU  A   97  ?   -78.45479  -38.95997   -5.14905  1.000   80.47969  C   ?   A  ?    81  1
  ATOM     655  OE1   .  GLU  A   97  ?   -79.19651  -38.61293   -4.20544  1.000   88.48447  O   ?   A  ?    81  1
  ATOM     656  OE2   .  GLU  A   97  ?   -78.66457  -39.97976   -5.84089  1.000   67.42104  O   ?   A  ?    81  1
  ATOM     657  N     .  THR  A   98  ?   -73.17949  -36.07442   -3.45779  1.000   71.00698  N   ?   A  ?    82  1
  ATOM     658  CA    .  THR  A   98  ?   -72.22438  -35.81817   -2.39211  1.000   51.82521  C   ?   A  ?    82  1
  ATOM     659  C     .  THR  A   98  ?   -71.93526  -34.32267   -2.35540  1.000   57.27923  C   ?   A  ?    82  1
  ATOM     660  O     .  THR  A   98  ?   -71.70778  -33.71102   -3.41389  1.000   75.38400  O   ?   A  ?    82  1
  ATOM     661  CB    .  THR  A   98  ?   -70.92785  -36.60564   -2.60840  1.000   59.79609  C   ?   A  ?    82  1
  ATOM     662  OG1   .  THR  A   98  ?   -71.22419  -38.00469   -2.70485  1.000   67.99792  O   ?   A  ?    82  1
  ATOM     663  CG2   .  THR  A   98  ?   -69.96907  -36.37001   -1.45667  1.000   67.38652  C   ?   A  ?    82  1
  ATOM     664  N     .  PRO  A   99  ?   -71.93345  -33.69780   -1.17999  1.000   57.12824  N   ?   A  ?    83  1
  ATOM     665  CA    .  PRO  A   99  ?   -71.72562  -32.24677   -1.12053  1.000   57.63924  C   ?   A  ?    83  1
  ATOM     666  C     .  PRO  A   99  ?   -70.44461  -31.83745   -1.83241  1.000   63.58874  C   ?   A  ?    83  1
  ATOM     667  O     .  PRO  A   99  ?   -69.47045  -32.59040   -1.88967  1.000   72.09221  O   ?   A  ?    83  1
  ATOM     668  CB    .  PRO  A   99  ?   -71.65369  -31.95876    0.38336  1.000   43.64969  C   ?   A  ?    83  1
  ATOM     669  CG    .  PRO  A   99  ?   -72.43377  -33.06418    1.00704  1.000   53.14997  C   ?   A  ?    83  1
  ATOM     670  CD    .  PRO  A   99  ?   -72.17238  -34.27866    0.15120  1.000   67.07618  C   ?   A  ?    83  1
  ATOM     671  N     .  CYS  A  100  ?   -70.46189  -30.62465   -2.38647  1.000   85.39734  N   ?   A  ?    84  1
  ATOM     672  CA    .  CYS  A  100  ?   -69.30554  -30.13157   -3.12612  1.000   87.76884  C   ?   A  ?    84  1
  ATOM     673  C     .  CYS  A  100  ?   -68.05471  -30.14617   -2.25786  1.000   81.01218  C   ?   A  ?    84  1
  ATOM     674  O     .  CYS  A  100  ?   -66.99017  -30.60509   -2.68773  1.000   76.61382  O   ?   A  ?    84  1
  ATOM     675  CB    .  CYS  A  100  ?   -69.58313  -28.72173   -3.64975  1.000   85.49911  C   ?   A  ?    84  1
  ATOM     676  SG    .  CYS  A  100  ?   -68.23672  -28.01581   -4.62072  1.000  122.16788  S   ?   A  ?    84  1
  ATOM     677  N     .  SER  A  101  ?   -68.16952  -29.65685   -1.02130  1.000   77.41191  N   ?   A  ?    85  1
  ATOM     678  CA    .  SER  A  101  ?   -67.00322  -29.52826   -0.15650  1.000   75.04850  C   ?   A  ?    85  1
  ATOM     679  C     .  SER  A  101  ?   -66.46133  -30.87428    0.31035  1.000   70.25715  C   ?   A  ?    85  1
  ATOM     680  O     .  SER  A  101  ?   -65.27961  -30.95905    0.66195  1.000   67.74162  O   ?   A  ?    85  1
  ATOM     681  CB    .  SER  A  101  ?   -67.34158  -28.65281    1.05146  1.000   70.37736  C   ?   A  ?    85  1
  ATOM     682  OG    .  SER  A  101  ?   -68.45709  -29.16597    1.75746  1.000   92.19806  O   ?   A  ?    85  1
  ATOM     683  N     .  LYS  A  102  ?   -67.28519  -31.92529    0.32770  1.000   64.12805  N   ?   A  ?    86  1
  ATOM     684  CA    .  LYS  A  102  ?   -66.77593  -33.23023    0.73820  1.000   59.79059  C   ?   A  ?    86  1
  ATOM     685  C     .  LYS  A  102  ?   -65.96505  -33.88919   -0.36983  1.000   65.32583  C   ?   A  ?    86  1
  ATOM     686  O     .  LYS  A  102  ?   -64.90813  -34.47316   -0.10467  1.000   64.83393  O   ?   A  ?    86  1
  ATOM     687  CB    .  LYS  A  102  ?   -67.91926  -34.15019    1.16624  1.000   56.80379  C   ?   A  ?    86  1
  ATOM     688  CG    .  LYS  A  102  ?   -67.44741  -35.55967    1.50229  1.000   54.60001  C   ?   A  ?    86  1
  ATOM     689  CD    .  LYS  A  102  ?   -68.58372  -36.45943    1.95292  1.000   76.56088  C   ?   A  ?    86  1
  ATOM     690  CE    .  LYS  A  102  ?   -68.10024  -37.89108    2.13562  1.000   77.04215  C   ?   A  ?    86  1
  ATOM     691  NZ    .  LYS  A  102  ?   -69.18117  -38.80050    2.60746  1.000   96.31386  N   ?   A  ?    86  1
  ATOM     692  N     .  LEU  A  103  ?   -66.44541  -33.81621   -1.61315  1.000   68.62382  N   ?   A  ?    87  1
  ATOM     693  CA    .  LEU  A  103  ?   -65.68825  -34.38653   -2.72105  1.000   72.27106  C   ?   A  ?    87  1
  ATOM     694  C     .  LEU  A  103  ?   -64.33196  -33.71271   -2.87153  1.000   65.09995  C   ?   A  ?    87  1
  ATOM     695  O     .  LEU  A  103  ?   -63.36308  -34.35407   -3.29340  1.000   62.19599  O   ?   A  ?    87  1
  ATOM     696  CB    .  LEU  A  103  ?   -66.49149  -34.27823   -4.01618  1.000   67.61224  C   ?   A  ?    87  1
  ATOM     697  CG    .  LEU  A  103  ?   -67.68846  -35.22465   -4.11006  1.000   65.39146  C   ?   A  ?    87  1
  ATOM     698  CD1   .  LEU  A  103  ?   -68.49840  -34.94360   -5.36395  1.000   63.44064  C   ?   A  ?    87  1
  ATOM     699  CD2   .  LEU  A  103  ?   -67.21939  -36.67304   -4.08263  1.000   61.89144  C   ?   A  ?    87  1
  ATOM     700  N     .  LYS  A  104  ?   -64.23978  -32.42787   -2.52433  1.000   69.20528  N   ?   A  ?    88  1
  ATOM     701  CA    .  LYS  A  104  ?   -62.95750  -31.73440   -2.58442  1.000   58.19366  C   ?   A  ?    88  1
  ATOM     702  C     .  LYS  A  104  ?   -61.99542  -32.27190   -1.53092  1.000   60.12495  C   ?   A  ?    88  1
  ATOM     703  O     .  LYS  A  104  ?   -60.82621  -32.54572   -1.82704  1.000   61.72297  O   ?   A  ?    88  1
  ATOM     704  CB    .  LYS  A  104  ?   -63.16752  -30.22920   -2.41439  1.000   43.59138  C   ?   A  ?    88  1
  ATOM     705  CG    .  LYS  A  104  ?   -61.90042  -29.40819   -2.57053  1.000   47.00556  C   ?   A  ?    88  1
  ATOM     706  CD    .  LYS  A  104  ?   -62.20606  -27.92095   -2.60944  1.000   45.03444  C   ?   A  ?    88  1
  ATOM     707  CE    .  LYS  A  104  ?   -60.94365  -27.10459   -2.82548  1.000   60.56826  C   ?   A  ?    88  1
  ATOM     708  NZ    .  LYS  A  104  ?   -61.24335  -25.65550   -2.98519  1.000   90.72859  N   ?   A  ?    88  1
  ATOM     709  N     .  GLU  A  105  ?   -62.47022  -32.42802   -0.29105  1.000   70.09872  N   ?   A  ?    89  1
  ATOM     710  CA    .  GLU  A  105  ?   -61.64299  -33.03275    0.75004  1.000   69.52508  C   ?   A  ?    89  1
  ATOM     711  C     .  GLU  A  105  ?   -61.13184  -34.40050    0.31746  1.000   69.65241  C   ?   A  ?    89  1
  ATOM     712  O     .  GLU  A  105  ?   -59.93495  -34.69246    0.41891  1.000   74.06607  O   ?   A  ?    89  1
  ATOM     713  CB    .  GLU  A  105  ?   -62.43346  -33.15858    2.05235  1.000   66.66040  C   ?   A  ?    89  1
  ATOM     714  CG    .  GLU  A  105  ?   -62.36023  -31.95423    2.97035  1.000   88.68760  C   ?   A  ?    89  1
  ATOM     715  CD    .  GLU  A  105  ?   -62.69248  -32.31363    4.40801  1.000   95.29294  C   ?   A  ?    89  1
  ATOM     716  OE1   .  GLU  A  105  ?   -62.14941  -33.32390    4.90564  1.000   94.12482  O   ?   A  ?    89  1
  ATOM     717  OE2   .  GLU  A  105  ?   -63.50206  -31.59713    5.03567  1.000   96.50400  O   ?   A  ?    89  1
  ATOM     718  N     .  MET  A  106  ?   -62.03339  -35.25658   -0.16583  1.000   59.45300  N   ?   A  ?    90  1
  ATOM     719  CA    .  MET  A  106  ?   -61.64410  -36.61081   -0.54107  1.000   51.54967  C   ?   A  ?    90  1
  ATOM     720  C     .  MET  A  106  ?   -60.53836  -36.59900   -1.58680  1.000   58.55218  C   ?   A  ?    90  1
  ATOM     721  O     .  MET  A  106  ?   -59.56274  -37.35124   -1.48139  1.000   67.55251  O   ?   A  ?    90  1
  ATOM     722  CB    .  MET  A  106  ?   -62.86404  -37.37408   -1.05351  1.000   76.18725  C   ?   A  ?    90  1
  ATOM     723  CG    .  MET  A  106  ?   -64.00255  -37.44334   -0.05000  1.000   61.36803  C   ?   A  ?    90  1
  ATOM     724  SD    .  MET  A  106  ?   -65.45578  -38.25743   -0.72699  1.000   77.90270  S   ?   A  ?    90  1
  ATOM     725  CE    .  MET  A  106  ?   -64.71071  -39.71559   -1.45371  1.000   52.94900  C   ?   A  ?    90  1
  ATOM     726  N     .  LEU  A  107  ?   -60.67299  -35.75172   -2.60656  1.000   68.95760  N   ?   A  ?    91  1
  ATOM     727  CA    .  LEU  A  107  ?   -59.65152  -35.68652   -3.64497  1.000   69.98642  C   ?   A  ?    91  1
  ATOM     728  C     .  LEU  A  107  ?   -58.31822  -35.21438   -3.07865  1.000   62.71821  C   ?   A  ?    91  1
  ATOM     729  O     .  LEU  A  107  ?   -57.25530  -35.69782   -3.48511  1.000   63.93223  O   ?   A  ?    91  1
  ATOM     730  CB    .  LEU  A  107  ?   -60.11297  -34.76506   -4.77252  1.000   54.47627  C   ?   A  ?    91  1
  ATOM     731  CG    .  LEU  A  107  ?   -59.15308  -34.60735   -5.94972  1.000   46.48997  C   ?   A  ?    91  1
  ATOM     732  CD1   .  LEU  A  107  ?   -58.98267  -35.93433   -6.67483  1.000   50.05856  C   ?   A  ?    91  1
  ATOM     733  CD2   .  LEU  A  107  ?   -59.65066  -33.52631   -6.89337  1.000   48.23494  C   ?   A  ?    91  1
  ATOM     734  N     .  GLU  A  108  ?   -58.35304  -34.27182   -2.13614  1.000   56.00135  N   ?   A  ?    92  1
  ATOM     735  CA    .  GLU  A  108  ?   -57.11413  -33.74124   -1.57764  1.000   62.76300  C   ?   A  ?    92  1
  ATOM     736  C     .  GLU  A  108  ?   -56.41255  -34.77664   -0.70619  1.000   61.33053  C   ?   A  ?    92  1
  ATOM     737  O     .  GLU  A  108  ?   -55.19559  -34.96715   -0.81152  1.000   59.89782  O   ?   A  ?    92  1
  ATOM     738  CB    .  GLU  A  108  ?   -57.40441  -32.46511   -0.79098  1.000   50.27952  C   ?   A  ?    92  1
  ATOM     739  CG    .  GLU  A  108  ?   -57.89923  -31.32542   -1.66233  1.000   60.84598  C   ?   A  ?    92  1
  ATOM     740  CD    .  GLU  A  108  ?   -58.29514  -30.09742   -0.86287  1.000   90.79030  C   ?   A  ?    92  1
  ATOM     741  OE1   .  GLU  A  108  ?   -58.39988  -30.19602    0.38030  1.000   79.67093  O   ?   A  ?    92  1
  ATOM     742  OE2   .  GLU  A  108  ?   -58.50167  -29.03173   -1.48374  1.000   87.70246  O   ?   A  ?    92  1
  ATOM     743  N     .  LEU  A  109  ?   -57.16239  -35.45763    0.16329  1.000   64.84113  N   ?   A  ?    93  1
  ATOM     744  CA    .  LEU  A  109  ?   -56.57138  -36.54137    0.94126  1.000   63.54562  C   ?   A  ?    93  1
  ATOM     745  C     .  LEU  A  109  ?   -55.98354  -37.60837    0.02767  1.000   61.14148  C   ?   A  ?    93  1
  ATOM     746  O     .  LEU  A  109  ?   -54.91102  -38.15552    0.30771  1.000   68.95436  O   ?   A  ?    93  1
  ATOM     747  CB    .  LEU  A  109  ?   -57.61223  -37.15036    1.88320  1.000   63.93557  C   ?   A  ?    93  1
  ATOM     748  CG    .  LEU  A  109  ?   -57.88298  -36.42239    3.20479  1.000   68.87357  C   ?   A  ?    93  1
  ATOM     749  CD1   .  LEU  A  109  ?   -58.34836  -34.99309    2.97013  1.000   76.61854  C   ?   A  ?    93  1
  ATOM     750  CD2   .  LEU  A  109  ?   -56.64869  -36.44339    4.09446  1.000   77.91164  C   ?   A  ?    93  1
  ATOM     751  N     .  SER  A  110  ?   -56.66816  -37.91401   -1.07474  1.000   55.39720  N   ?   A  ?    94  1
  ATOM     752  CA    .  SER  A  110  ?   -56.14055  -38.88947   -2.02185  1.000   57.69991  C   ?   A  ?    94  1
  ATOM     753  C     .  SER  A  110  ?   -54.81352  -38.41784   -2.60553  1.000   61.68591  C   ?   A  ?    94  1
  ATOM     754  O     .  SER  A  110  ?   -53.83390  -39.17053   -2.64393  1.000   72.05571  O   ?   A  ?    94  1
  ATOM     755  CB    .  SER  A  110  ?   -57.16305  -39.14271   -3.12952  1.000   69.27625  C   ?   A  ?    94  1
  ATOM     756  OG    .  SER  A  110  ?   -58.45200  -39.37238   -2.58642  1.000   74.12810  O   ?   A  ?    94  1
  ATOM     757  N     .  ILE  A  111  ?   -54.76162  -37.16470   -3.06055  1.000   62.51211  N   ?   A  ?    95  1
  ATOM     758  CA    .  ILE  A  111  ?   -53.53266  -36.63859   -3.64730  1.000   64.59760  C   ?   A  ?    95  1
  ATOM     759  C     .  ILE  A  111  ?   -52.40866  -36.63706   -2.61888  1.000   65.32159  C   ?   A  ?    95  1
  ATOM     760  O     .  ILE  A  111  ?   -51.24715  -36.91493   -2.94366  1.000   65.51711  O   ?   A  ?    95  1
  ATOM     761  CB    .  ILE  A  111  ?   -53.77819  -35.23126   -4.22540  1.000   64.12728  C   ?   A  ?    95  1
  ATOM     762  CG1   .  ILE  A  111  ?   -54.78438  -35.29427   -5.37576  1.000   55.72370  C   ?   A  ?    95  1
  ATOM     763  CG2   .  ILE  A  111  ?   -52.47358  -34.60487   -4.69328  1.000   60.78774  C   ?   A  ?    95  1
  ATOM     764  CD1   .  ILE  A  111  ?   -55.03049  -33.96113   -6.04035  1.000   61.99531  C   ?   A  ?    95  1
  ATOM     765  N     .  ALA  A  112  ?   -52.73492  -36.32991   -1.36144  1.000   58.99918  N   ?   A  ?    96  1
  ATOM     766  CA    .  ALA  A  112  ?   -51.70658  -36.24473   -0.33013  1.000   49.68985  C   ?   A  ?    96  1
  ATOM     767  C     .  ALA  A  112  ?   -51.10457  -37.60848   -0.01125  1.000   69.50785  C   ?   A  ?    96  1
  ATOM     768  O     .  ALA  A  112  ?   -49.91726  -37.69601    0.32455  1.000   68.00425  O   ?   A  ?    96  1
  ATOM     769  CB    .  ALA  A  112  ?   -52.28471  -35.60861    0.93217  1.000   24.80867  C   ?   A  ?    96  1
  ATOM     770  N     .  SER  A  113  ?   -51.89708  -38.67748   -0.10334  1.000   51.55074  N   ?   A  ?    97  1
  ATOM     771  CA    .  SER  A  113  ?   -51.37195  -40.01774    0.12819  1.000   59.08743  C   ?   A  ?    97  1
  ATOM     772  C     .  SER  A  113  ?   -50.50430  -40.51676   -1.01894  1.000   65.80060  C   ?   A  ?    97  1
  ATOM     773  O     .  SER  A  113  ?   -49.95012  -41.61789   -0.91776  1.000   63.53779  O   ?   A  ?    97  1
  ATOM     774  CB    .  SER  A  113  ?   -52.52119  -40.99943    0.37098  1.000   66.58670  C   ?   A  ?    97  1
  ATOM     775  OG    .  SER  A  113  ?   -53.28444  -41.20275   -0.80638  1.000   46.90998  O   ?   A  ?    97  1
  ATOM     776  N     .  LEU  A  114  ?   -50.37301  -39.74212   -2.09411  1.000   57.35135  N   ?   A  ?    98  1
  ATOM     777  CA    .  LEU  A  114  ?   -49.57775  -40.16813   -3.23738  1.000   62.14802  C   ?   A  ?    98  1
  ATOM     778  C     .  LEU  A  114  ?   -48.14749  -40.47262   -2.81569  1.000   64.97557  C   ?   A  ?    98  1
  ATOM     779  O     .  LEU  A  114  ?   -47.50126  -39.67307   -2.13155  1.000   57.31642  O   ?   A  ?    98  1
  ATOM     780  CB    .  LEU  A  114  ?   -49.58997  -39.08862   -4.31970  1.000   63.20650  C   ?   A  ?    98  1
  ATOM     781  CG    .  LEU  A  114  ?   -50.83904  -39.02315   -5.19950  1.000   73.26263  C   ?   A  ?    98  1
  ATOM     782  CD1   .  LEU  A  114  ?   -50.81506  -37.78379   -6.08304  1.000   57.69554  C   ?   A  ?    98  1
  ATOM     783  CD2   .  LEU  A  114  ?   -50.95134  -40.28375   -6.04247  1.000   51.68504  C   ?   A  ?    98  1
  ATOM     784  N     .  GLN  A  115  ?   -47.65415  -41.63562   -3.23113  1.000   56.86107  N   ?   A  ?    99  1
  ATOM     785  CA    .  GLN  A  115  ?   -46.28861  -42.03835   -2.94312  1.000   49.61146  C   ?   A  ?    99  1
  ATOM     786  C     .  GLN  A  115  ?   -45.70740  -42.76196   -4.14559  1.000   43.16555  C   ?   A  ?    99  1
  ATOM     787  O     .  GLN  A  115  ?   -46.42813  -43.30131   -4.98789  1.000   51.09715  O   ?   A  ?    99  1
  ATOM     788  CB    .  GLN  A  115  ?   -46.20429  -42.94244   -1.70929  1.000   58.30309  C   ?   A  ?    99  1
  ATOM     789  CG    .  GLN  A  115  ?   -46.51750  -42.24557   -0.40813  1.000   65.16612  C   ?   A  ?    99  1
  ATOM     790  CD    .  GLN  A  115  ?   -46.19234  -43.10567    0.78761  1.000   65.74915  C   ?   A  ?    99  1
  ATOM     791  OE1   .  GLN  A  115  ?   -46.89064  -44.07778    1.07611  1.000   72.81311  O   ?   A  ?    99  1
  ATOM     792  NE2   .  GLN  A  115  ?   -45.11861  -42.75949    1.48867  1.000   71.59569  N   ?   A  ?    99  1
  ATOM     793  N     .  VAL  A  116  ?   -44.37899  -42.76471   -4.20923  1.000   51.43555  N   ?   A  ?   100  1
  ATOM     794  CA    .  VAL  A  116  ?   -43.68042  -43.50753   -5.24367  1.000   46.56662  C   ?   A  ?   100  1
  ATOM     795  C     .  VAL  A  116  ?   -43.82273  -45.00349   -4.98698  1.000   58.36421  C   ?   A  ?   100  1
  ATOM     796  O     .  VAL  A  116  ?   -43.99457  -45.45243   -3.84557  1.000   60.85282  O   ?   A  ?   100  1
  ATOM     797  CB    .  VAL  A  116  ?   -42.20174  -43.07998   -5.28157  1.000   45.34992  C   ?   A  ?   100  1
  ATOM     798  CG1   .  VAL  A  116  ?   -41.33587  -44.18257   -5.85804  1.000   65.83779  C   ?   A  ?   100  1
  ATOM     799  CG2   .  VAL  A  116  ?   -42.04471  -41.79466   -6.07816  1.000   56.37024  C   ?   A  ?   100  1
  ATOM     800  N     .  ASN  A  117  ?   -43.78010  -45.78706   -6.06257  1.000   48.93233  N   ?   A  ?   101  1
  ATOM     801  CA    .  ASN  A  117  ?   -43.63236  -47.22635   -5.91816  1.000   56.70007  C   ?   A  ?   101  1
  ATOM     802  C     .  ASN  A  117  ?   -42.15160  -47.54856   -6.06703  1.000   62.12930  C   ?   A  ?   101  1
  ATOM     803  O     .  ASN  A  117  ?   -41.63124  -47.54682   -7.19373  1.000   57.27568  O   ?   A  ?   101  1
  ATOM     804  CB    .  ASN  A  117  ?   -44.46554  -47.98009   -6.95799  1.000   62.85495  C   ?   A  ?   101  1
  ATOM     805  CG    .  ASN  A  117  ?   -44.31743  -49.48597   -6.84311  1.000   91.26017  C   ?   A  ?   101  1
  ATOM     806  OD1   .  ASN  A  117  ?   -44.04745  -50.17122   -7.83023  1.000   89.36798  O   ?   A  ?   101  1
  ATOM     807  ND2   .  ASN  A  117  ?   -44.48101  -50.00785   -5.63071  1.000   97.03607  N   ?   A  ?   101  1
  ATOM     808  N     .  PRO  A  118  ?   -41.42918  -47.81458   -4.97444  1.000   60.16523  N   ?   A  ?   102  1
  ATOM     809  CA    .  PRO  A  118  ?   -39.96203  -47.89741   -5.07218  1.000   42.10115  C   ?   A  ?   102  1
  ATOM     810  C     .  PRO  A  118  ?   -39.47616  -48.90031   -6.10002  1.000   58.22279  C   ?   A  ?   102  1
  ATOM     811  O     .  PRO  A  118  ?   -38.52245  -48.61236   -6.83432  1.000   62.69384  O   ?   A  ?   102  1
  ATOM     812  CB    .  PRO  A  118  ?   -39.54588  -48.29374   -3.64952  1.000   55.26845  C   ?   A  ?   102  1
  ATOM     813  CG    .  PRO  A  118  ?   -40.67968  -47.84815   -2.78093  1.000   51.82542  C   ?   A  ?   102  1
  ATOM     814  CD    .  PRO  A  118  ?   -41.90954  -48.05166   -3.60324  1.000   48.65760  C   ?   A  ?   102  1
  ATOM     815  N     .  LEU  A  119  ?   -40.10413  -50.07620   -6.17051  1.000   60.80028  N   ?   A  ?   103  1
  ATOM     816  CA    .  LEU  A  119  ?   -39.67842  -51.09112   -7.12858  1.000   42.59075  C   ?   A  ?   103  1
  ATOM     817  C     .  LEU  A  119  ?   -39.63852  -50.53146   -8.54424  1.000   60.32194  C   ?   A  ?   103  1
  ATOM     818  O     .  LEU  A  119  ?   -38.63426  -50.66878   -9.25295  1.000   58.26102  O   ?   A  ?   103  1
  ATOM     819  CB    .  LEU  A  119  ?   -40.61067  -52.30276   -7.05573  1.000   74.38181  C   ?   A  ?   103  1
  ATOM     820  CG    .  LEU  A  119  ?   -40.54626  -53.31213   -8.20938  1.000   76.77217  C   ?   A  ?   103  1
  ATOM     821  CD1   .  LEU  A  119  ?   -39.14052  -53.87754   -8.38047  1.000   39.16362  C   ?   A  ?   103  1
  ATOM     822  CD2   .  LEU  A  119  ?   -41.56309  -54.43649   -8.00989  1.000   61.22155  C   ?   A  ?   103  1
  ATOM     823  N     .  MET  A  120  ?   -40.72647  -49.88407   -8.96995  1.000   70.96757  N   ?   A  ?   104  1
  ATOM     824  CA    .  MET  A  120  ?   -40.82627  -49.44748  -10.35878  1.000   68.05582  C   ?   A  ?   104  1
  ATOM     825  C     .  MET  A  120  ?   -39.96549  -48.21987  -10.62802  1.000   60.03488  C   ?   A  ?   104  1
  ATOM     826  O     .  MET  A  120  ?   -39.35937  -48.10653  -11.70004  1.000   54.22029  O   ?   A  ?   104  1
  ATOM     827  CB    .  MET  A  120  ?   -42.28491  -49.17337  -10.71682  1.000   65.62479  C   ?   A  ?   104  1
  ATOM     828  CG    .  MET  A  120  ?   -43.13636  -50.43025  -10.81083  1.000   77.53866  C   ?   A  ?   104  1
  ATOM     829  SD    .  MET  A  120  ?   -42.43963  -51.64666  -11.94640  1.000   80.60525  S   ?   A  ?   104  1
  ATOM     830  CE    .  MET  A  120  ?   -42.24831  -50.65116  -13.42413  1.000   70.74395  C   ?   A  ?   104  1
  ATOM     831  N     .  VAL  A  121  ?   -39.89911  -47.28776   -9.67558  1.000   49.38324  N   ?   A  ?   105  1
  ATOM     832  CA    .  VAL  A  121  ?   -39.06687  -46.10804   -9.88290  1.000   50.77511  C   ?   A  ?   105  1
  ATOM     833  C     .  VAL  A  121  ?   -37.59664  -46.49334   -9.97741  1.000   67.49166  C   ?   A  ?   105  1
  ATOM     834  O     .  VAL  A  121  ?   -36.80336  -45.78805  -10.61427  1.000   49.85872  O   ?   A  ?   105  1
  ATOM     835  CB    .  VAL  A  121  ?   -39.30974  -45.07458   -8.77158  1.000   39.24401  C   ?   A  ?   105  1
  ATOM     836  CG1   .  VAL  A  121  ?   -38.29512  -43.95151   -8.87954  1.000   33.10982  C   ?   A  ?   105  1
  ATOM     837  CG2   .  VAL  A  121  ?   -40.72192  -44.52686   -8.86974  1.000   50.27401  C   ?   A  ?   105  1
  ATOM     838  N     .  GLU  A  122  ?   -37.20191  -47.60378   -9.34810  1.000   64.39880  N   ?   A  ?   106  1
  ATOM     839  CA    .  GLU  A  122  ?   -35.85061  -48.11336   -9.55311  1.000   57.77256  C   ?   A  ?   106  1
  ATOM     840  C     .  GLU  A  122  ?   -35.70245  -48.70567  -10.94875  1.000   63.58983  C   ?   A  ?   106  1
  ATOM     841  O     .  GLU  A  122  ?   -34.68839  -48.48028  -11.62121  1.000   52.44404  O   ?   A  ?   106  1
  ATOM     842  CB    .  GLU  A  122  ?   -35.50601  -49.14895   -8.48253  1.000   58.38532  C   ?   A  ?   106  1
  ATOM     843  CG    .  GLU  A  122  ?   -34.07413  -49.67395   -8.55947  1.000   57.53591  C   ?   A  ?   106  1
  ATOM     844  CD    .  GLU  A  122  ?   -33.02785  -48.56835   -8.48560  1.000   67.74281  C   ?   A  ?   106  1
  ATOM     845  OE1   .  GLU  A  122  ?   -33.37054  -47.43381   -8.08365  1.000   57.37590  O   ?   A  ?   106  1
  ATOM     846  OE2   .  GLU  A  122  ?   -31.85912  -48.83620   -8.83716  1.000   58.39809  O   ?   A  ?   106  1
  ATOM     847  N     .  VAL  A  123  ?   -36.70884  -49.46055  -11.40210  1.000   61.41325  N   ?   A  ?   107  1
  ATOM     848  CA    .  VAL  A  123  ?   -36.71641  -49.95558  -12.77736  1.000   53.48249  C   ?   A  ?   107  1
  ATOM     849  C     .  VAL  A  123  ?   -36.55302  -48.79975  -13.75330  1.000   65.23390  C   ?   A  ?   107  1
  ATOM     850  O     .  VAL  A  123  ?   -35.81871  -48.89549  -14.74563  1.000   63.17620  O   ?   A  ?   107  1
  ATOM     851  CB    .  VAL  A  123  ?   -38.00974  -50.74529  -13.05125  1.000   47.89545  C   ?   A  ?   107  1
  ATOM     852  CG1   .  VAL  A  123  ?   -38.04799  -51.22078  -14.49362  1.000   39.38084  C   ?   A  ?   107  1
  ATOM     853  CG2   .  VAL  A  123  ?   -38.13177  -51.91463  -12.08664  1.000   48.35150  C   ?   A  ?   107  1
  ATOM     854  N     .  LEU  A  124  ?   -37.23492  -47.68654  -13.48255  1.000   54.03698  N   ?   A  ?   108  1
  ATOM     855  CA    .  LEU  A  124  ?   -37.10665  -46.50808  -14.33050  1.000   57.37944  C   ?   A  ?   108  1
  ATOM     856  C     .  LEU  A  124  ?   -35.66927  -45.99923  -14.34653  1.000   63.56600  C   ?   A  ?   108  1
  ATOM     857  O     .  LEU  A  124  ?   -35.08396  -45.78749  -15.41545  1.000   58.22869  O   ?   A  ?   108  1
  ATOM     858  CB    .  LEU  A  124  ?   -38.06749  -45.42223  -13.84436  1.000   61.53391  C   ?   A  ?   108  1
  ATOM     859  CG    .  LEU  A  124  ?   -38.14718  -44.12381  -14.64509  1.000   50.77016  C   ?   A  ?   108  1
  ATOM     860  CD1   .  LEU  A  124  ?   -38.59106  -44.40580  -16.06470  1.000   40.79793  C   ?   A  ?   108  1
  ATOM     861  CD2   .  LEU  A  124  ?   -39.09387  -43.14556  -13.96428  1.000   53.17896  C   ?   A  ?   108  1
  ATOM     862  N     .  ARG  A  125  ?   -35.07855  -45.80745  -13.16313  1.000   69.76119  N   ?   A  ?   109  1
  ATOM     863  CA    .  ARG  A  125  ?   -33.72710  -45.25872  -13.08968  1.000   59.93820  C   ?   A  ?   109  1
  ATOM     864  C     .  ARG  A  125  ?   -32.72195  -46.15400  -13.80154  1.000   64.21187  C   ?   A  ?   109  1
  ATOM     865  O     .  ARG  A  125  ?   -31.84286  -45.66346  -14.52000  1.000   65.44284  O   ?   A  ?   109  1
  ATOM     866  CB    .  ARG  A  125  ?   -33.31589  -45.06137  -11.63262  1.000   58.01065  C   ?   A  ?   109  1
  ATOM     867  CG    .  ARG  A  125  ?   -31.95053  -44.41460  -11.46209  1.000   77.74379  C   ?   A  ?   109  1
  ATOM     868  CD    .  ARG  A  125  ?   -31.44778  -44.55403  -10.03341  1.000   85.51165  C   ?   A  ?   109  1
  ATOM     869  NE    .  ARG  A  125  ?   -31.12825  -45.94139   -9.71571  1.000   78.24824  N   ?   A  ?   109  1
  ATOM     870  CZ    .  ARG  A  125  ?   -29.93672  -46.49206   -9.91629  1.000   80.95535  C   ?   A  ?   109  1
  ATOM     871  NH1   .  ARG  A  125  ?   -28.94955  -45.76728  -10.42606  1.000   87.38447  N   ?   A  ?   109  1
  ATOM     872  NH2   .  ARG  A  125  ?   -29.73201  -47.76485   -9.60724  1.000   89.21950  N   ?   A  ?   109  1
  ATOM     873  N     .  VAL  A  126  ?   -32.82471  -47.46954  -13.60482  1.000   54.19404  N   ?   A  ?   110  1
  ATOM     874  CA    .  VAL  A  126  ?   -31.89404  -48.38635  -14.25691  1.000   64.82485  C   ?   A  ?   110  1
  ATOM     875  C     .  VAL  A  126  ?   -32.03153  -48.28968  -15.77008  1.000   64.43793  C   ?   A  ?   110  1
  ATOM     876  O     .  VAL  A  126  ?   -31.03585  -48.20367  -16.49890  1.000   68.73292  O   ?   A  ?   110  1
  ATOM     877  CB    .  VAL  A  126  ?   -32.11649  -49.82486  -13.75885  1.000   68.94592  C   ?   A  ?   110  1
  ATOM     878  CG1   .  VAL  A  126  ?   -31.28940  -50.80423  -14.58225  1.000   49.66071  C   ?   A  ?   110  1
  ATOM     879  CG2   .  VAL  A  126  ?   -31.76320  -49.92949  -12.28521  1.000   52.83152  C   ?   A  ?   110  1
  ATOM     880  N     .  LEU  A  127  ?   -33.27169  -48.29341  -16.26480  1.000   64.32563  N   ?   A  ?   111  1
  ATOM     881  CA    .  LEU  A  127  ?   -33.48978  -48.20115  -17.70452  1.000   57.26541  C   ?   A  ?   111  1
  ATOM     882  C     .  LEU  A  127  ?   -32.97697  -46.88301  -18.27067  1.000   58.85595  C   ?   A  ?   111  1
  ATOM     883  O     .  LEU  A  127  ?   -32.55514  -46.83052  -19.43186  1.000   59.83355  O   ?   A  ?   111  1
  ATOM     884  CB    .  LEU  A  127  ?   -34.97278  -48.38593  -18.01907  1.000   48.17746  C   ?   A  ?   111  1
  ATOM     885  CG    .  LEU  A  127  ?   -35.47104  -49.82159  -17.85795  1.000   52.83069  C   ?   A  ?   111  1
  ATOM     886  CD1   .  LEU  A  127  ?   -36.98561  -49.87927  -17.93434  1.000   60.12506  C   ?   A  ?   111  1
  ATOM     887  CD2   .  LEU  A  127  ?   -34.84268  -50.71196  -18.91861  1.000   42.71045  C   ?   A  ?   111  1
  ATOM     888  N     .  HIS  A  128  ?   -33.00419  -45.81069  -17.47582  1.000   51.53961  N   ?   A  ?   112  1
  ATOM     889  CA    .  HIS  A  128  ?   -32.40247  -44.55830  -17.91768  1.000   54.12120  C   ?   A  ?   112  1
  ATOM     890  C     .  HIS  A  128  ?   -30.88200  -44.60875  -17.86142  1.000   70.06883  C   ?   A  ?   112  1
  ATOM     891  O     .  HIS  A  128  ?   -30.21449  -43.97293  -18.68510  1.000   62.29337  O   ?   A  ?   112  1
  ATOM     892  CB    .  HIS  A  128  ?   -32.90926  -43.38814  -17.07553  1.000   54.38368  C   ?   A  ?   112  1
  ATOM     893  CG    .  HIS  A  128  ?   -32.26074  -42.08196  -17.41526  1.000   64.07996  C   ?   A  ?   112  1
  ATOM     894  ND1   .  HIS  A  128  ?   -32.30924  -41.53478  -18.67993  1.000   78.26906  N   ?   A  ?   112  1
  ATOM     895  CD2   .  HIS  A  128  ?   -31.53950  -41.22015  -16.65981  1.000   42.98148  C   ?   A  ?   112  1
  ATOM     896  CE1   .  HIS  A  128  ?   -31.65210  -40.38880  -18.68708  1.000   71.14203  C   ?   A  ?   112  1
  ATOM     897  NE2   .  HIS  A  128  ?   -31.17550  -40.17478  -17.47369  1.000   64.38410  N   ?   A  ?   112  1
  ATOM     898  N     .  LYS  A  129  ?   -30.31798  -45.34518  -16.90090  1.000   75.24034  N   ?   A  ?   113  1
  ATOM     899  CA    .  LYS  A  129  ?   -28.86645  -45.47436  -16.83835  1.000   77.05989  C   ?   A  ?   113  1
  ATOM     900  C     .  LYS  A  129  ?   -28.33636  -46.23124  -18.04801  1.000   76.22994  C   ?   A  ?   113  1
  ATOM     901  O     .  LYS  A  129  ?   -27.29409  -45.87067  -18.60855  1.000   81.59616  O   ?   A  ?   113  1
  ATOM     902  CB    .  LYS  A  129  ?   -28.44748  -46.17094  -15.54293  1.000   80.94884  C   ?   A  ?   113  1
  ATOM     903  CG    .  LYS  A  129  ?   -26.93807  -46.21897  -15.34020  1.000  100.51427  C   ?   A  ?   113  1
  ATOM     904  CD    .  LYS  A  129  ?   -26.53850  -47.17856  -14.23161  1.000   97.65973  C   ?   A  ?   113  1
  ATOM     905  CE    .  LYS  A  129  ?   -25.02563  -47.24774  -14.08701  1.000  110.80842  C   ?   A  ?   113  1
  ATOM     906  NZ    .  LYS  A  129  ?   -24.44513  -45.93805  -13.67588  1.000  106.13731  N   ?   A  ?   113  1
  ATOM     907  N     .  LYS  A  130  ?   -29.04633  -47.27948  -18.47109  1.000   59.04263  N   ?   A  ?   114  1
  ATOM     908  CA    .  LYS  A  130  ?   -28.69056  -48.03885  -19.66687  1.000   73.75338  C   ?   A  ?   114  1
  ATOM     909  C     .  LYS  A  130  ?   -28.98995  -47.28402  -20.95674  1.000   73.62199  C   ?   A  ?   114  1
  ATOM     910  O     .  LYS  A  130  ?   -28.91487  -47.86798  -22.04616  1.000   74.49424  O   ?   A  ?   114  1
  ATOM     911  CB    .  LYS  A  130  ?   -29.41434  -49.38644  -19.66314  1.000   50.74815  C   ?   A  ?   114  1
  ATOM     912  CG    .  LYS  A  130  ?   -28.98933  -50.29758  -18.51981  1.000   70.54673  C   ?   A  ?   114  1
  ATOM     913  CD    .  LYS  A  130  ?   -29.65535  -51.65926  -18.61174  1.000   81.65028  C   ?   A  ?   114  1
  ATOM     914  CE    .  LYS  A  130  ?   -29.16807  -52.58145  -17.50761  1.000   88.16380  C   ?   A  ?   114  1
  ATOM     915  NZ    .  LYS  A  130  ?   -29.81767  -53.91864  -17.56816  1.000   85.01738  N   ?   A  ?   114  1
  ATOM     916  N     .  ASP  A  131  ?   -29.32185  -46.00102  -20.83261  1.000   78.07220  N   ?   A  ?   115  1
  ATOM     917  CA    .  ASP  A  131  ?   -29.57254  -45.12601  -21.97437  1.000   72.63955  C   ?   A  ?   115  1
  ATOM     918  C     .  ASP  A  131  ?   -30.61279  -45.73207  -22.91314  1.000   72.78452  C   ?   A  ?   115  1
  ATOM     919  O     .  ASP  A  131  ?   -30.38837  -45.90158  -24.11354  1.000   66.69558  O   ?   A  ?   115  1
  ATOM     920  CB    .  ASP  A  131  ?   -28.27224  -44.80685  -22.71247  1.000   77.22084  C   ?   A  ?   115  1
  ATOM     921  CG    .  ASP  A  131  ?   -28.35776  -43.51861  -23.51292  1.000  122.26369  C   ?   A  ?   115  1
  ATOM     922  OD1   .  ASP  A  131  ?   -29.04130  -43.50557  -24.55899  1.000  126.61431  O   ?   A  ?   115  1
  ATOM     923  OD2   .  ASP  A  131  ?   -27.75583  -42.51123  -23.08263  1.000  126.21299  O   ?   A  ?   115  1
  ATOM     924  N     .  LYS  A  132  ?   -31.76952  -46.06107  -22.34347  1.000   79.80199  N   ?   A  ?   116  1
  ATOM     925  CA    .  LYS  A  132  ?   -32.91877  -46.50556  -23.11150  1.000   61.67531  C   ?   A  ?   116  1
  ATOM     926  C     .  LYS  A  132  ?   -33.72607  -45.29756  -23.58158  1.000   60.84463  C   ?   A  ?   116  1
  ATOM     927  O     .  LYS  A  132  ?   -33.41646  -44.14554  -23.26836  1.000   63.54084  O   ?   A  ?   116  1
  ATOM     928  CB    .  LYS  A  132  ?   -33.79053  -47.44506  -22.27787  1.000   62.14960  C   ?   A  ?   116  1
  ATOM     929  CG    .  LYS  A  132  ?   -33.15314  -48.78259  -21.94351  1.000   52.27640  C   ?   A  ?   116  1
  ATOM     930  CD    .  LYS  A  132  ?   -32.96632  -49.63068  -23.18785  1.000   58.61781  C   ?   A  ?   116  1
  ATOM     931  CE    .  LYS  A  132  ?   -32.44890  -51.01511  -22.83680  1.000   63.51426  C   ?   A  ?   116  1
  ATOM     932  NZ    .  LYS  A  132  ?   -32.23377  -51.84911  -24.04878  1.000   72.01306  N   ?   A  ?   116  1
  ATOM     933  N     .  GLN  A  133  ?   -34.77700  -45.56495  -24.34886  1.000   68.57853  N   ?   A  ?   117  1
  ATOM     934  CA    .  GLN  A  133  ?   -35.76861  -44.55834  -24.70805  1.000   58.93267  C   ?   A  ?   117  1
  ATOM     935  C     .  GLN  A  133  ?   -37.00912  -44.81985  -23.86143  1.000   63.50044  C   ?   A  ?   117  1
  ATOM     936  O     .  GLN  A  133  ?   -37.70523  -45.82131  -24.06070  1.000   55.38644  O   ?   A  ?   117  1
  ATOM     937  CB    .  GLN  A  133  ?   -36.08755  -44.60842  -26.20055  1.000   69.04026  C   ?   A  ?   117  1
  ATOM     938  CG    .  GLN  A  133  ?   -34.95446  -44.13062  -27.09690  1.000   81.18980  C   ?   A  ?   117  1
  ATOM     939  CD    .  GLN  A  133  ?   -34.85019  -42.61787  -27.14925  1.000   82.44392  C   ?   A  ?   117  1
  ATOM     940  OE1   .  GLN  A  133  ?   -35.85358  -41.91201  -27.04142  1.000   82.74139  O   ?   A  ?   117  1
  ATOM     941  NE2   .  GLN  A  133  ?   -33.63235  -42.11199  -27.31585  1.000   73.78615  N   ?   A  ?   117  1
  ATOM     942  N     .  ILE  A  134  ?   -37.27283  -43.93255  -22.90579  1.000   52.19897  N   ?   A  ?   118  1
  ATOM     943  CA    .  ILE  A  134  ?   -38.35653  -44.10274  -21.94651  1.000   54.55509  C   ?   A  ?   118  1
  ATOM     944  C     .  ILE  A  134  ?   -39.34953  -42.96721  -22.13708  1.000   50.87894  C   ?   A  ?   118  1
  ATOM     945  O     .  ILE  A  134  ?   -38.95289  -41.80068  -22.23953  1.000   54.97096  O   ?   A  ?   118  1
  ATOM     946  CB    .  ILE  A  134  ?   -37.83328  -44.13248  -20.49949  1.000   55.49044  C   ?   A  ?   118  1
  ATOM     947  CG1   .  ILE  A  134  ?   -36.44200  -44.76660  -20.45185  1.000   53.34160  C   ?   A  ?   118  1
  ATOM     948  CG2   .  ILE  A  134  ?   -38.79458  -44.90169  -19.60651  1.000   45.63292  C   ?   A  ?   118  1
  ATOM     949  CD1   .  ILE  A  134  ?   -35.77443  -44.66264  -19.10087  1.000   42.86654  C   ?   A  ?   118  1
  ATOM     950  N     .  TYR  A  135  ?   -40.63558  -43.30851  -22.18277  1.000   52.70732  N   ?   A  ?   119  1
  ATOM     951  CA    .  TYR  A  135  ?   -41.70058  -42.32888  -22.33225  1.000   49.77417  C   ?   A  ?   119  1
  ATOM     952  C     .  TYR  A  135  ?   -42.77934  -42.57927  -21.28882  1.000   46.15658  C   ?   A  ?   119  1
  ATOM     953  O     .  TYR  A  135  ?   -42.94615  -43.69958  -20.79875  1.000   46.67120  O   ?   A  ?   119  1
  ATOM     954  CB    .  TYR  A  135  ?   -42.31384  -42.37165  -23.73748  1.000   44.38053  C   ?   A  ?   119  1
  ATOM     955  CG    .  TYR  A  135  ?   -41.34213  -42.01309  -24.83456  1.000   43.14509  C   ?   A  ?   119  1
  ATOM     956  CD1   .  TYR  A  135  ?   -40.94593  -40.69544  -25.03243  1.000   51.50434  C   ?   A  ?   119  1
  ATOM     957  CD2   .  TYR  A  135  ?   -40.82395  -42.98849  -25.67766  1.000   38.78075  C   ?   A  ?   119  1
  ATOM     958  CE1   .  TYR  A  135  ?   -40.05469  -40.35839  -26.03747  1.000   45.93435  C   ?   A  ?   119  1
  ATOM     959  CE2   .  TYR  A  135  ?   -39.93188  -42.66171  -26.68529  1.000   52.17984  C   ?   A  ?   119  1
  ATOM     960  CZ    .  TYR  A  135  ?   -39.55115  -41.34467  -26.86035  1.000   42.65093  C   ?   A  ?   119  1
  ATOM     961  OH    .  TYR  A  135  ?   -38.66456  -41.01285  -27.85950  1.000   50.10519  O   ?   A  ?   119  1
  ATOM     962  N     .  CYS  A  136  ?   -43.51294  -41.52112  -20.95392  1.000   46.84830  N   ?   A  ?   120  1
  ATOM     963  CA    .  CYS  A  136  ?   -44.58257  -41.58212  -19.96547  1.000   55.48190  C   ?   A  ?   120  1
  ATOM     964  C     .  CYS  A  136  ?   -45.90825  -41.28354  -20.65011  1.000   52.17541  C   ?   A  ?   120  1
  ATOM     965  O     .  CYS  A  136  ?   -46.09023  -40.19675  -21.20949  1.000   54.97413  O   ?   A  ?   120  1
  ATOM     966  CB    .  CYS  A  136  ?   -44.33103  -40.59553  -18.82442  1.000   49.17316  C   ?   A  ?   120  1
  ATOM     967  SG    .  CYS  A  136  ?   -45.63096  -40.55933  -17.57104  1.000   55.91384  S   ?   A  ?   120  1
  ATOM     968  N     .  LEU  A  137  ?   -46.82763  -42.24667  -20.60506  1.000   51.58428  N   ?   A  ?   121  1
  ATOM     969  CA    .  LEU  A  137  ?   -48.16658  -42.10580  -21.17067  1.000   48.48899  C   ?   A  ?   121  1
  ATOM     970  C     .  LEU  A  137  ?   -49.17474  -42.33084  -20.05314  1.000   45.37459  C   ?   A  ?   121  1
  ATOM     971  O     .  LEU  A  137  ?   -49.28567  -43.44443  -19.52968  1.000   57.26610  O   ?   A  ?   121  1
  ATOM     972  CB    .  LEU  A  137  ?   -48.39085  -43.09595  -22.31096  1.000   46.25383  C   ?   A  ?   121  1
  ATOM     973  CG    .  LEU  A  137  ?   -49.68609  -42.90135  -23.10019  1.000   41.26583  C   ?   A  ?   121  1
  ATOM     974  CD1   .  LEU  A  137  ?   -49.58642  -41.66772  -23.98245  1.000   28.98727  C   ?   A  ?   121  1
  ATOM     975  CD2   .  LEU  A  137  ?   -50.00451  -44.13490  -23.92501  1.000   54.20369  C   ?   A  ?   121  1
  ATOM     976  N     .  SER  A  138  ?   -49.91583  -41.28514  -19.69435  1.000   33.05847  N   ?   A  ?   122  1
  ATOM     977  CA    .  SER  A  138  ?   -50.80641  -41.36692  -18.54829  1.000   48.99992  C   ?   A  ?   122  1
  ATOM     978  C     .  SER  A  138  ?   -51.95170  -40.37523  -18.70396  1.000   52.65127  C   ?   A  ?   122  1
  ATOM     979  O     .  SER  A  138  ?   -51.79871  -39.31612  -19.32045  1.000   45.93469  O   ?   A  ?   122  1
  ATOM     980  CB    .  SER  A  138  ?   -50.03889  -41.10242  -17.24491  1.000   50.47020  C   ?   A  ?   122  1
  ATOM     981  OG    .  SER  A  138  ?   -50.87670  -41.23782  -16.10988  1.000   83.69949  O   ?   A  ?   122  1
  ATOM     982  N     .  ASN  A  139  ?   -53.10540  -40.74004  -18.14273  1.000   45.11942  N   ?   A  ?   123  1
  ATOM     983  CA    .  ASN  A  139  ?   -54.23898  -39.83261  -18.00802  1.000   44.44528  C   ?   A  ?   123  1
  ATOM     984  C     .  ASN  A  139  ?   -54.10077  -39.06747  -16.69757  1.000   42.65198  C   ?   A  ?   123  1
  ATOM     985  O     .  ASN  A  139  ?   -54.12088  -39.67025  -15.61992  1.000   57.30365  O   ?   A  ?   123  1
  ATOM     986  CB    .  ASN  A  139  ?   -55.56448  -40.59418  -18.02765  1.000   47.51674  C   ?   A  ?   123  1
  ATOM     987  CG    .  ASN  A  139  ?   -55.81997  -41.30269  -19.34230  1.000   56.13434  C   ?   A  ?   123  1
  ATOM     988  OD1   .  ASN  A  139  ?   -55.15466  -41.04244  -20.34540  1.000   48.73450  O   ?   A  ?   123  1
  ATOM     989  ND2   .  ASN  A  139  ?   -56.80285  -42.19914  -19.34590  1.000   49.27011  N   ?   A  ?   123  1
  ATOM     990  N     .  VAL  A  140  ?   -53.96098  -37.74809  -16.78483  1.000   47.22479  N   ?   A  ?   124  1
  ATOM     991  CA    .  VAL  A  140  ?   -53.83502  -36.90668  -15.59657  1.000   50.70505  C   ?   A  ?   124  1
  ATOM     992  C     .  VAL  A  140  ?   -54.44017  -35.54478  -15.90199  1.000   45.39568  C   ?   A  ?   124  1
  ATOM     993  O     .  VAL  A  140  ?   -54.08113  -34.91066  -16.89817  1.000   49.81960  O   ?   A  ?   124  1
  ATOM     994  CB    .  VAL  A  140  ?   -52.36611  -36.75259  -15.15107  1.000   50.61843  C   ?   A  ?   124  1
  ATOM     995  CG1   .  VAL  A  140  ?   -52.28606  -35.97465  -13.84312  1.000   48.81391  C   ?   A  ?   124  1
  ATOM     996  CG2   .  VAL  A  140  ?   -51.69547  -38.11156  -15.02031  1.000   48.64426  C   ?   A  ?   124  1
  ATOM     997  N     .  ASP  A  141  ?   -55.35746  -35.09006  -15.05000  1.000   38.85363  N   ?   A  ?   125  1
  ATOM     998  CA    .  ASP  A  141  ?   -55.89182  -33.74602  -15.21700  1.000   46.95833  C   ?   A  ?   125  1
  ATOM     999  C     .  ASP  A  141  ?   -54.77742  -32.72231  -15.03727  1.000   51.80771  C   ?   A  ?   125  1
  ATOM    1000  O     .  ASP  A  141  ?   -53.80358  -32.95271  -14.31525  1.000   46.46081  O   ?   A  ?   125  1
  ATOM    1001  CB    .  ASP  A  141  ?   -57.02471  -33.47726  -14.22583  1.000   51.07272  C   ?   A  ?   125  1
  ATOM    1002  CG    .  ASP  A  141  ?   -56.58151  -33.60261  -12.78754  1.000   57.46251  C   ?   A  ?   125  1
  ATOM    1003  OD1   .  ASP  A  141  ?   -56.29643  -34.73908  -12.35442  1.000   57.59727  O   ?   A  ?   125  1
  ATOM    1004  OD2   .  ASP  A  141  ?   -56.50821  -32.56368  -12.09522  1.000   51.83468  O   ?   A  ?   125  1
  ATOM    1005  N     .  LEU  A  142  ?   -54.92908  -31.57763  -15.70804  1.000   61.32506  N   ?   A  ?   126  1
  ATOM    1006  CA    .  LEU  A  142  ?   -53.84077  -30.60561  -15.77576  1.000   48.76397  C   ?   A  ?   126  1
  ATOM    1007  C     .  LEU  A  142  ?   -53.37971  -30.18339  -14.38521  1.000   51.14289  C   ?   A  ?   126  1
  ATOM    1008  O     .  LEU  A  142  ?   -52.17800  -30.17783  -14.09343  1.000   47.60140  O   ?   A  ?   126  1
  ATOM    1009  CB    .  LEU  A  142  ?   -54.27309  -29.38692  -16.58973  1.000   38.07854  C   ?   A  ?   126  1
  ATOM    1010  CG    .  LEU  A  142  ?   -53.16605  -28.36755  -16.87302  1.000   47.75631  C   ?   A  ?   126  1
  ATOM    1011  CD1   .  LEU  A  142  ?   -52.17107  -28.91606  -17.88920  1.000   41.63609  C   ?   A  ?   126  1
  ATOM    1012  CD2   .  LEU  A  142  ?   -53.74594  -27.03887  -17.33856  1.000   44.48121  C   ?   A  ?   126  1
  ATOM    1013  N     .  GLU  A  143  ?   -54.32158  -29.82174  -13.51074  1.000   50.39636  N   ?   A  ?   127  1
  ATOM    1014  CA    .  GLU  A  143  ?   -53.94051  -29.34079  -12.18594  1.000   52.17825  C   ?   A  ?   127  1
  ATOM    1015  C     .  GLU  A  143  ?   -53.17104  -30.40348  -11.40938  1.000   50.20838  C   ?   A  ?   127  1
  ATOM    1016  O     .  GLU  A  143  ?   -52.22470  -30.08441  -10.67955  1.000   58.66740  O   ?   A  ?   127  1
  ATOM    1017  CB    .  GLU  A  143  ?   -55.18135  -28.88767  -11.41727  1.000   44.39730  C   ?   A  ?   127  1
  ATOM    1018  CG    .  GLU  A  143  ?   -55.86080  -27.67778  -12.04180  1.000   48.84816  C   ?   A  ?   127  1
  ATOM    1019  CD    .  GLU  A  143  ?   -57.33600  -27.59336  -11.71002  1.000   56.55524  C   ?   A  ?   127  1
  ATOM    1020  OE1   .  GLU  A  143  ?   -57.70745  -26.78942  -10.82858  1.000   56.23881  O   ?   A  ?   127  1
  ATOM    1021  OE2   .  GLU  A  143  ?   -58.12387  -28.33924  -12.33112  1.000   58.23590  O   ?   A  ?   127  1
  ATOM    1022  N     .  SER  A  144  ?   -53.55193  -31.67422  -11.56077  1.000   46.37367  N   ?   A  ?   128  1
  ATOM    1023  CA    .  SER  A  144  ?   -52.82568  -32.74300  -10.88028  1.000   50.59941  C   ?   A  ?   128  1
  ATOM    1024  C     .  SER  A  144  ?   -51.43775  -32.93980  -11.47852  1.000   58.27977  C   ?   A  ?   128  1
  ATOM    1025  O     .  SER  A  144  ?   -50.47846  -33.22604  -10.75233  1.000   54.74311  O   ?   A  ?   128  1
  ATOM    1026  CB    .  SER  A  144  ?   -53.62227  -34.04559  -10.94095  1.000   45.94620  C   ?   A  ?   128  1
  ATOM    1027  OG    .  SER  A  144  ?   -54.85757  -33.91944  -10.26030  1.000   45.63493  O   ?   A  ?   128  1
  ATOM    1028  N     .  PHE  A  145  ?   -51.30983  -32.79251  -12.79961  1.000   64.99211  N   ?   A  ?   129  1
  ATOM    1029  CA    .  PHE  A  145  ?   -50.01083  -32.97131  -13.44152  1.000   50.65184  C   ?   A  ?   129  1
  ATOM    1030  C     .  PHE  A  145  ?   -49.01641  -31.91898  -12.96624  1.000   55.06465  C   ?   A  ?   129  1
  ATOM    1031  O     .  PHE  A  145  ?   -47.86303  -32.23432  -12.65233  1.000   55.78263  O   ?   A  ?   129  1
  ATOM    1032  CB    .  PHE  A  145  ?   -50.16524  -32.92786  -14.96192  1.000   50.25035  C   ?   A  ?   129  1
  ATOM    1033  CG    .  PHE  A  145  ?   -48.87789  -33.13586  -15.70672  1.000   48.62459  C   ?   A  ?   129  1
  ATOM    1034  CD1   .  PHE  A  145  ?   -48.39938  -32.16925  -16.57469  1.000   41.60711  C   ?   A  ?   129  1
  ATOM    1035  CD2   .  PHE  A  145  ?   -48.14082  -34.29478  -15.52965  1.000   44.17150  C   ?   A  ?   129  1
  ATOM    1036  CE1   .  PHE  A  145  ?   -47.21212  -32.35685  -17.25824  1.000   54.59793  C   ?   A  ?   129  1
  ATOM    1037  CE2   .  PHE  A  145  ?   -46.95315  -34.48896  -16.21038  1.000   57.49481  C   ?   A  ?   129  1
  ATOM    1038  CZ    .  PHE  A  145  ?   -46.48790  -33.51831  -17.07699  1.000   50.80838  C   ?   A  ?   129  1
  ATOM    1039  N     .  SER  A  146  ?   -49.44440  -30.65579  -12.91110  1.000   53.88098  N   ?   A  ?   130  1
  ATOM    1040  CA    .  SER  A  146  ?   -48.58853  -29.61927  -12.34525  1.000   47.35289  C   ?   A  ?   130  1
  ATOM    1041  C     .  SER  A  146  ?   -48.11993  -30.00287  -10.94811  1.000   57.56131  C   ?   A  ?   130  1
  ATOM    1042  O     .  SER  A  146  ?   -46.95559  -29.78879  -10.59003  1.000   63.03992  O   ?   A  ?   130  1
  ATOM    1043  CB    .  SER  A  146  ?   -49.33221  -28.28303  -12.31234  1.000   57.21002  C   ?   A  ?   130  1
  ATOM    1044  OG    .  SER  A  146  ?   -48.69703  -27.36912  -11.43283  1.000   78.50953  O   ?   A  ?   130  1
  ATOM    1045  N     .  TYR  A  147  ?   -49.01472  -30.58718  -10.14884  1.000   63.66798  N   ?   A  ?   131  1
  ATOM    1046  CA    .  TYR  A  147  ?   -48.66697  -30.94772   -8.77863  1.000   60.71207  C   ?   A  ?   131  1
  ATOM    1047  C     .  TYR  A  147  ?   -47.64894  -32.08298   -8.74236  1.000   53.78761  C   ?   A  ?   131  1
  ATOM    1048  O     .  TYR  A  147  ?   -46.66911  -32.02133   -7.99011  1.000   50.20616  O   ?   A  ?   131  1
  ATOM    1049  CB    .  TYR  A  147  ?   -49.93276  -31.32307   -8.00567  1.000   48.34591  C   ?   A  ?   131  1
  ATOM    1050  CG    .  TYR  A  147  ?   -49.67473  -31.84634   -6.61349  1.000   50.93929  C   ?   A  ?   131  1
  ATOM    1051  CD1   .  TYR  A  147  ?   -49.56401  -33.20876   -6.37557  1.000   58.15959  C   ?   A  ?   131  1
  ATOM    1052  CD2   .  TYR  A  147  ?   -49.54486  -30.98016   -5.53690  1.000   54.42086  C   ?   A  ?   131  1
  ATOM    1053  CE1   .  TYR  A  147  ?   -49.32864  -33.69480   -5.10731  1.000   62.86722  C   ?   A  ?   131  1
  ATOM    1054  CE2   .  TYR  A  147  ?   -49.30903  -31.45710   -4.26318  1.000   65.07885  C   ?   A  ?   131  1
  ATOM    1055  CZ    .  TYR  A  147  ?   -49.20161  -32.81601   -4.05486  1.000   63.44131  C   ?   A  ?   131  1
  ATOM    1056  OH    .  TYR  A  147  ?   -48.96597  -33.30114   -2.79027  1.000   74.05280  O   ?   A  ?   131  1
  ATOM    1057  N     .  LEU  A  148  ?   -47.85943  -33.12655   -9.54868  1.000   46.29181  N   ?   A  ?   132  1
  ATOM    1058  CA    .  LEU  A  148  ?   -46.95842  -34.27622   -9.51599  1.000   51.66361  C   ?   A  ?   132  1
  ATOM    1059  C     .  LEU  A  148  ?   -45.55753  -33.90780   -9.98970  1.000   53.70921  C   ?   A  ?   132  1
  ATOM    1060  O     .  LEU  A  148  ?   -44.56383  -34.41246   -9.45323  1.000   56.25514  O   ?   A  ?   132  1
  ATOM    1061  CB    .  LEU  A  148  ?   -47.52040  -35.41544  -10.36371  1.000   48.65663  C   ?   A  ?   132  1
  ATOM    1062  CG    .  LEU  A  148  ?   -48.86029  -35.98711   -9.90382  1.000   58.48690  C   ?   A  ?   132  1
  ATOM    1063  CD1   .  LEU  A  148  ?   -49.23986  -37.19382  -10.74648  1.000   49.14445  C   ?   A  ?   132  1
  ATOM    1064  CD2   .  LEU  A  148  ?   -48.80927  -36.34743   -8.42816  1.000   53.19269  C   ?   A  ?   132  1
  ATOM    1065  N     .  TYR  A  149  ?   -45.45318  -33.04195  -11.00086  1.000   55.49177  N   ?   A  ?   133  1
  ATOM    1066  CA    .  TYR  A  149  ?   -44.13379  -32.64438  -11.47921  1.000   50.47922  C   ?   A  ?   133  1
  ATOM    1067  C     .  TYR  A  149  ?   -43.32422  -31.97975  -10.37563  1.000   56.95505  C   ?   A  ?   133  1
  ATOM    1068  O     .  TYR  A  149  ?   -42.09288  -32.09589  -10.35006  1.000   64.16912  O   ?   A  ?   133  1
  ATOM    1069  CB    .  TYR  A  149  ?   -44.26027  -31.70955  -12.68283  1.000   43.12655  C   ?   A  ?   133  1
  ATOM    1070  CG    .  TYR  A  149  ?   -42.98855  -31.60405  -13.49177  1.000   49.11584  C   ?   A  ?   133  1
  ATOM    1071  CD1   .  TYR  A  149  ?   -42.13077  -30.51981  -13.34452  1.000   47.66828  C   ?   A  ?   133  1
  ATOM    1072  CD2   .  TYR  A  149  ?   -42.63840  -32.59982  -14.39491  1.000   46.75785  C   ?   A  ?   133  1
  ATOM    1073  CE1   .  TYR  A  149  ?   -40.96145  -30.42931  -14.08243  1.000   44.81393  C   ?   A  ?   133  1
  ATOM    1074  CE2   .  TYR  A  149  ?   -41.47512  -32.51878  -15.13599  1.000   50.39217  C   ?   A  ?   133  1
  ATOM    1075  CZ    .  TYR  A  149  ?   -40.64021  -31.43380  -14.97752  1.000   59.28916  C   ?   A  ?   133  1
  ATOM    1076  OH    .  TYR  A  149  ?   -39.48334  -31.35942  -15.72079  1.000   65.39940  O   ?   A  ?   133  1
  ATOM    1077  N     .  LYS  A  150  ?   -43.99655  -31.28963   -9.45324  1.000   50.38890  N   ?   A  ?   134  1
  ATOM    1078  CA    .  LYS  A  150  ?   -43.30536  -30.64081   -8.34565  1.000   53.73843  C   ?   A  ?   134  1
  ATOM    1079  C     .  LYS  A  150  ?   -43.00442  -31.62327   -7.22076  1.000   43.79583  C   ?   A  ?   134  1
  ATOM    1080  O     .  LYS  A  150  ?   -41.93504  -31.55636   -6.60642  1.000   67.94794  O   ?   A  ?   134  1
  ATOM    1081  CB    .  LYS  A  150  ?   -44.14543  -29.47426   -7.82420  1.000   47.17097  C   ?   A  ?   134  1
  ATOM    1082  CG    .  LYS  A  150  ?   -43.51066  -28.68017   -6.69910  1.000   48.36942  C   ?   A  ?   134  1
  ATOM    1083  CD    .  LYS  A  150  ?   -44.47704  -27.62522   -6.17822  1.000   53.69757  C   ?   A  ?   134  1
  ATOM    1084  CE    .  LYS  A  150  ?   -43.83019  -26.73918   -5.12377  1.000   61.82800  C   ?   A  ?   134  1
  ATOM    1085  NZ    .  LYS  A  150  ?   -44.78571  -25.72114   -4.60599  1.000   83.63422  N   ?   A  ?   134  1
  ATOM    1086  N     .  GLN  A  151  ?   -43.92659  -32.55048   -6.95136  1.000   55.13016  N   ?   A  ?   135  1
  ATOM    1087  CA    .  GLN  A  151  ?   -43.79244  -33.42054   -5.78658  1.000   51.81161  C   ?   A  ?   135  1
  ATOM    1088  C     .  GLN  A  151  ?   -42.70047  -34.46228   -5.97801  1.000   52.36768  C   ?   A  ?   135  1
  ATOM    1089  O     .  GLN  A  151  ?   -41.92526  -34.73254   -5.05375  1.000   72.46017  O   ?   A  ?   135  1
  ATOM    1090  CB    .  GLN  A  151  ?   -45.12342  -34.10706   -5.48778  1.000   53.58327  C   ?   A  ?   135  1
  ATOM    1091  CG    .  GLN  A  151  ?   -45.92758  -33.43084   -4.39993  1.000   76.23831  C   ?   A  ?   135  1
  ATOM    1092  CD    .  GLN  A  151  ?   -45.17105  -33.36195   -3.09110  1.000   83.17865  C   ?   A  ?   135  1
  ATOM    1093  OE1   .  GLN  A  151  ?   -44.10531  -33.96325   -2.94574  1.000   75.65286  O   ?   A  ?   135  1
  ATOM    1094  NE2   .  GLN  A  151  ?   -45.71581  -32.62418   -2.12954  1.000   76.86232  N   ?   A  ?   135  1
  ATOM    1095  N     .  PHE  A  152  ?   -42.62829  -35.06509   -7.15530  1.000   47.63889  N   ?   A  ?   136  1
  ATOM    1096  CA    .  PHE  A  152  ?   -41.74031  -36.19094   -7.38931  1.000   55.09054  C   ?   A  ?   136  1
  ATOM    1097  C     .  PHE  A  152  ?   -40.64621  -35.80166   -8.37329  1.000   50.90450  C   ?   A  ?   136  1
  ATOM    1098  O     .  PHE  A  152  ?   -40.71687  -34.77088   -9.04865  1.000   51.50928  O   ?   A  ?   136  1
  ATOM    1099  CB    .  PHE  A  152  ?   -42.54246  -37.40143   -7.87616  1.000   49.55824  C   ?   A  ?   136  1
  ATOM    1100  CG    .  PHE  A  152  ?   -43.69604  -37.74223   -6.97658  1.000   57.51513  C   ?   A  ?   136  1
  ATOM    1101  CD1   .  PHE  A  152  ?   -43.53080  -38.61297   -5.91340  1.000   61.22629  C   ?   A  ?   136  1
  ATOM    1102  CD2   .  PHE  A  152  ?   -44.93633  -37.15908   -7.16983  1.000   58.22856  C   ?   A  ?   136  1
  ATOM    1103  CE1   .  PHE  A  152  ?   -44.58779  -38.91238   -5.07300  1.000   57.73411  C   ?   A  ?   136  1
  ATOM    1104  CE2   .  PHE  A  152  ?   -45.99596  -37.45510   -6.33451  1.000   55.96097  C   ?   A  ?   136  1
  ATOM    1105  CZ    .  PHE  A  152  ?   -45.82129  -38.33318   -5.28468  1.000   57.07417  C   ?   A  ?   136  1
  ATOM    1106  N     .  ASP  A  153  ?   -39.61205  -36.64568   -8.43451  1.000   53.90388  N   ?   A  ?   137  1
  ATOM    1107  CA    .  ASP  A  153  ?   -38.35960  -36.27793   -9.08401  1.000   54.95542  C   ?   A  ?   137  1
  ATOM    1108  C     .  ASP  A  153  ?   -37.87846  -37.32692  -10.08084  1.000   47.34271  C   ?   A  ?   137  1
  ATOM    1109  O     .  ASP  A  153  ?   -36.69185  -37.34697  -10.41975  1.000   62.34715  O   ?   A  ?   137  1
  ATOM    1110  CB    .  ASP  A  153  ?   -37.28010  -36.01664   -8.02971  1.000   55.74082  C   ?   A  ?   137  1
  ATOM    1111  CG    .  ASP  A  153  ?   -37.58316  -34.79610   -7.17586  1.000   70.42715  C   ?   A  ?   137  1
  ATOM    1112  OD1   .  ASP  A  153  ?   -37.33116  -33.66433   -7.64295  1.000   74.06419  O   ?   A  ?   137  1
  ATOM    1113  OD2   .  ASP  A  153  ?   -38.09214  -34.96658   -6.04635  1.000   68.02902  O   ?   A  ?   137  1
  ATOM    1114  N     .  PHE  A  154  ?   -38.76226  -38.19542  -10.56206  1.000   46.62308  N   ?   A  ?   138  1
  ATOM    1115  CA    .  PHE  A  154  ?   -38.38970  -39.16243  -11.58549  1.000   44.57440  C   ?   A  ?   138  1
  ATOM    1116  C     .  PHE  A  154  ?   -38.64057  -38.65300  -12.99936  1.000   46.52202  C   ?   A  ?   138  1
  ATOM    1117  O     .  PHE  A  154  ?   -38.30471  -39.35095  -13.96114  1.000   44.73679  O   ?   A  ?   138  1
  ATOM    1118  CB    .  PHE  A  154  ?   -39.13624  -40.48358  -11.36768  1.000   34.48039  C   ?   A  ?   138  1
  ATOM    1119  CG    .  PHE  A  154  ?   -40.61453  -40.32018  -11.17697  1.000   54.24713  C   ?   A  ?   138  1
  ATOM    1120  CD1   .  PHE  A  154  ?   -41.16847  -40.33785   -9.90691  1.000   55.47625  C   ?   A  ?   138  1
  ATOM    1121  CD2   .  PHE  A  154  ?   -41.45180  -40.14531  -12.26642  1.000   54.95293  C   ?   A  ?   138  1
  ATOM    1122  CE1   .  PHE  A  154  ?   -42.53080  -40.18705   -9.72699  1.000   55.61691  C   ?   A  ?   138  1
  ATOM    1123  CE2   .  PHE  A  154  ?   -42.81311  -39.99321  -12.09407  1.000   45.86538  C   ?   A  ?   138  1
  ATOM    1124  CZ    .  PHE  A  154  ?   -43.35395  -40.01495  -10.82248  1.000   56.26062  C   ?   A  ?   138  1
  ATOM    1125  N     .  TRP  A  155  ?   -39.20515  -37.45136  -13.14878  1.000   50.27442  N   ?   A  ?   139  1
  ATOM    1126  CA    .  TRP  A  155  ?   -39.48652  -36.92344  -14.48021  1.000   38.71959  C   ?   A  ?   139  1
  ATOM    1127  C     .  TRP  A  155  ?   -38.21949  -36.80385  -15.31887  1.000   43.56164  C   ?   A  ?   139  1
  ATOM    1128  O     .  TRP  A  155  ?   -38.27794  -36.90934  -16.54998  1.000   47.84475  O   ?   A  ?   139  1
  ATOM    1129  CB    .  TRP  A  155  ?   -40.18785  -35.56798  -14.36551  1.000   35.66605  C   ?   A  ?   139  1
  ATOM    1130  CG    .  TRP  A  155  ?   -41.31946  -35.57885  -13.38390  1.000   41.47792  C   ?   A  ?   139  1
  ATOM    1131  CD1   .  TRP  A  155  ?   -41.32609  -35.03069  -12.13572  1.000   50.89488  C   ?   A  ?   139  1
  ATOM    1132  CD2   .  TRP  A  155  ?   -42.60391  -36.18815  -13.56098  1.000   45.51603  C   ?   A  ?   139  1
  ATOM    1133  NE1   .  TRP  A  155  ?   -42.53661  -35.25409  -11.52634  1.000   38.42895  N   ?   A  ?   139  1
  ATOM    1134  CE2   .  TRP  A  155  ?   -43.33858  -35.96362  -12.38012  1.000   38.86682  C   ?   A  ?   139  1
  ATOM    1135  CE3   .  TRP  A  155  ?   -43.20517  -36.89840  -14.60530  1.000   49.01329  C   ?   A  ?   139  1
  ATOM    1136  CZ2   .  TRP  A  155  ?   -44.64305  -36.42304  -12.21391  1.000   49.01716  C   ?   A  ?   139  1
  ATOM    1137  CZ3   .  TRP  A  155  ?   -44.50033  -37.35267  -14.43956  1.000   43.70981  C   ?   A  ?   139  1
  ATOM    1138  CH2   .  TRP  A  155  ?   -45.20444  -37.11499  -13.25228  1.000   49.38714  C   ?   A  ?   139  1
  ATOM    1139  N     .  LYS  A  156  ?   -37.06819  -36.59030  -14.67644  1.000   46.28051  N   ?   A  ?   140  1
  ATOM    1140  CA    .  LYS  A  156  ?   -35.80912  -36.50581  -15.40815  1.000   37.40249  C   ?   A  ?   140  1
  ATOM    1141  C     .  LYS  A  156  ?   -35.49225  -37.78507  -16.17387  1.000   56.46379  C   ?   A  ?   140  1
  ATOM    1142  O     .  LYS  A  156  ?   -34.70265  -37.74401  -17.12411  1.000   47.48620  O   ?   A  ?   140  1
  ATOM    1143  CB    .  LYS  A  156  ?   -34.66255  -36.17592  -14.44830  1.000   47.29450  C   ?   A  ?   140  1
  ATOM    1144  CG    .  LYS  A  156  ?   -34.71040  -36.92460  -13.11554  1.000   54.28133  C   ?   A  ?   140  1
  ATOM    1145  CD    .  LYS  A  156  ?   -33.40415  -36.77110  -12.33906  1.000   51.19471  C   ?   A  ?   140  1
  ATOM    1146  CE    .  LYS  A  156  ?   -33.53721  -37.23249  -10.88793  1.000   66.39498  C   ?   A  ?   140  1
  ATOM    1147  NZ    .  LYS  A  156  ?   -34.15739  -36.19650  -10.00516  1.000   60.29924  N   ?   A  ?   140  1
  ATOM    1148  N     .  TYR  A  157  ?   -36.08865  -38.91570  -15.79015  1.000   52.36668  N   ?   A  ?   141  1
  ATOM    1149  CA    .  TYR  A  157  ?   -35.80357  -40.19012  -16.43920  1.000   53.30657  C   ?   A  ?   141  1
  ATOM    1150  C     .  TYR  A  157  ?   -36.55091  -40.37812  -17.75310  1.000   50.22637  C   ?   A  ?   141  1
  ATOM    1151  O     .  TYR  A  157  ?   -36.26674  -41.34116  -18.47440  1.000   44.28323  O   ?   A  ?   141  1
  ATOM    1152  CB    .  TYR  A  157  ?   -36.14310  -41.34666  -15.49542  1.000   56.47328  C   ?   A  ?   141  1
  ATOM    1153  CG    .  TYR  A  157  ?   -35.34726  -41.33931  -14.21175  1.000   59.13769  C   ?   A  ?   141  1
  ATOM    1154  CD1   .  TYR  A  157  ?   -34.03738  -40.88227  -14.18806  1.000   53.78798  C   ?   A  ?   141  1
  ATOM    1155  CD2   .  TYR  A  157  ?   -35.90777  -41.78226  -13.02118  1.000   55.13449  C   ?   A  ?   141  1
  ATOM    1156  CE1   .  TYR  A  157  ?   -33.30447  -40.87112  -13.01493  1.000   66.17855  C   ?   A  ?   141  1
  ATOM    1157  CE2   .  TYR  A  157  ?   -35.18256  -41.77450  -11.84234  1.000   60.14266  C   ?   A  ?   141  1
  ATOM    1158  CZ    .  TYR  A  157  ?   -33.88073  -41.31821  -11.84546  1.000   60.13640  C   ?   A  ?   141  1
  ATOM    1159  OH    .  TYR  A  157  ?   -33.15242  -41.30755  -10.67720  1.000   60.45995  O   ?   A  ?   141  1
  ATOM    1160  N     .  PHE  A  158  ?   -37.48825  -39.49508  -18.08113  1.000   59.50172  N   ?   A  ?   142  1
  ATOM    1161  CA    .  PHE  A  158  ?   -38.30925  -39.62779  -19.27580  1.000   47.26797  C   ?   A  ?   142  1
  ATOM    1162  C     .  PHE  A  158  ?   -37.72582  -38.80543  -20.41713  1.000   55.19270  C   ?   A  ?   142  1
  ATOM    1163  O     .  PHE  A  158  ?   -37.31138  -37.65844  -20.22336  1.000   69.41885  O   ?   A  ?   142  1
  ATOM    1164  CB    .  PHE  A  158  ?   -39.74526  -39.17992  -18.99653  1.000   38.63684  C   ?   A  ?   142  1
  ATOM    1165  CG    .  PHE  A  158  ?   -40.47761  -40.05574  -18.01976  1.000   42.80016  C   ?   A  ?   142  1
  ATOM    1166  CD1   .  PHE  A  158  ?   -40.41590  -41.43703  -18.12301  1.000   43.00870  C   ?   A  ?   142  1
  ATOM    1167  CD2   .  PHE  A  158  ?   -41.22564  -39.49725  -16.99531  1.000   36.09509  C   ?   A  ?   142  1
  ATOM    1168  CE1   .  PHE  A  158  ?   -41.09015  -42.24583  -17.22452  1.000   33.80881  C   ?   A  ?   142  1
  ATOM    1169  CE2   .  PHE  A  158  ?   -41.90218  -40.29928  -16.09358  1.000   42.21438  C   ?   A  ?   142  1
  ATOM    1170  CZ    .  PHE  A  158  ?   -41.83462  -41.67622  -16.20889  1.000   44.26257  C   ?   A  ?   142  1
  ATOM    1171  N     .  ASP  A  159  ?   -37.69386  -39.40141  -21.60930  1.000   46.53613  N   ?   A  ?   143  1
  ATOM    1172  CA    .  ASP  A  159  ?   -37.29797  -38.67771  -22.80978  1.000   46.26537  C   ?   A  ?   143  1
  ATOM    1173  C     .  ASP  A  159  ?   -38.42617  -37.83051  -23.37829  1.000   40.19277  C   ?   A  ?   143  1
  ATOM    1174  O     .  ASP  A  159  ?   -38.19428  -37.07350  -24.32633  1.000   49.40885  O   ?   A  ?   143  1
  ATOM    1175  CB    .  ASP  A  159  ?   -36.80235  -39.65600  -23.87753  1.000   48.70221  C   ?   A  ?   143  1
  ATOM    1176  CG    .  ASP  A  159  ?   -35.55812  -40.40896  -23.44632  1.000   64.28585  C   ?   A  ?   143  1
  ATOM    1177  OD1   .  ASP  A  159  ?   -34.63567  -39.77338  -22.89431  1.000   62.94652  O   ?   A  ?   143  1
  ATOM    1178  OD2   .  ASP  A  159  ?   -35.50527  -41.63926  -23.65525  1.000   71.82751  O   ?   A  ?   143  1
  ATOM    1179  N     .  GLY  A  160  ?   -39.62830  -37.93802  -22.81944  1.000   53.49845  N   ?   A  ?   144  1
  ATOM    1180  CA    .  GLY  A  160  ?   -40.78224  -37.19503  -23.28313  1.000   50.85470  C   ?   A  ?   144  1
  ATOM    1181  C     .  GLY  A  160  ?   -42.03604  -37.61718  -22.54606  1.000   54.94719  C   ?   A  ?   144  1
  ATOM    1182  O     .  GLY  A  160  ?   -42.26587  -38.81420  -22.33931  1.000   51.66083  O   ?   A  ?   144  1
  ATOM    1183  N     .  ILE  A  161  ?   -42.85526  -36.64886  -22.14344  1.000   57.11807  N   ?   A  ?   145  1
  ATOM    1184  CA    .  ILE  A  161  ?   -44.02399  -36.89574  -21.30693  1.000   54.80315  C   ?   A  ?   145  1
  ATOM    1185  C     .  ILE  A  161  ?   -45.28049  -36.58205  -22.10844  1.000   60.30695  C   ?   A  ?   145  1
  ATOM    1186  O     .  ILE  A  161  ?   -45.42914  -35.47476  -22.64167  1.000   52.79555  O   ?   A  ?   145  1
  ATOM    1187  CB    .  ILE  A  161  ?   -43.96885  -36.06502  -20.01447  1.000   51.68021  C   ?   A  ?   145  1
  ATOM    1188  CG1   .  ILE  A  161  ?   -42.65605  -36.33344  -19.27857  1.000   44.07184  C   ?   A  ?   145  1
  ATOM    1189  CG2   .  ILE  A  161  ?   -45.15752  -36.38650  -19.12388  1.000   59.85852  C   ?   A  ?   145  1
  ATOM    1190  CD1   .  ILE  A  161  ?   -42.42277  -35.42770  -18.09158  1.000   63.58364  C   ?   A  ?   145  1
  ATOM    1191  N     .  TYR  A  162  ?   -46.18612  -37.55378  -22.18358  1.000   50.71923  N   ?   A  ?   146  1
  ATOM    1192  CA    .  TYR  A  162  ?   -47.44521  -37.42338  -22.91288  1.000   41.42405  C   ?   A  ?   146  1
  ATOM    1193  C     .  TYR  A  162  ?   -48.58148  -37.63079  -21.91724  1.000   40.54867  C   ?   A  ?   146  1
  ATOM    1194  O     .  TYR  A  162  ?   -48.92190  -38.76840  -21.58019  1.000   40.99641  O   ?   A  ?   146  1
  ATOM    1195  CB    .  TYR  A  162  ?   -47.50869  -38.42017  -24.06760  1.000   38.48858  C   ?   A  ?   146  1
  ATOM    1196  CG    .  TYR  A  162  ?   -46.43804  -38.18817  -25.11239  1.000   49.98072  C   ?   A  ?   146  1
  ATOM    1197  CD1   .  TYR  A  162  ?   -46.74677  -37.61546  -26.33969  1.000   47.17287  C   ?   A  ?   146  1
  ATOM    1198  CD2   .  TYR  A  162  ?   -45.11297  -38.52073  -24.86136  1.000   53.31742  C   ?   A  ?   146  1
  ATOM    1199  CE1   .  TYR  A  162  ?   -45.76540  -37.39158  -27.29201  1.000   55.40313  C   ?   A  ?   146  1
  ATOM    1200  CE2   .  TYR  A  162  ?   -44.12747  -38.30332  -25.80601  1.000   45.65893  C   ?   A  ?   146  1
  ATOM    1201  CZ    .  TYR  A  162  ?   -44.45798  -37.73924  -27.01825  1.000   58.09193  C   ?   A  ?   146  1
  ATOM    1202  OH    .  TYR  A  162  ?   -43.47435  -37.52410  -27.95642  1.000   63.79236  O   ?   A  ?   146  1
  ATOM    1203  N     .  VAL  A  163  ?   -49.16214  -36.53165  -21.44446  1.000   41.16999  N   ?   A  ?   147  1
  ATOM    1204  CA    .  VAL  A  163  ?   -50.23460  -36.55860  -20.45746  1.000   39.34093  C   ?   A  ?   147  1
  ATOM    1205  C     .  VAL  A  163  ?   -51.53621  -36.15725  -21.13523  1.000   54.74741  C   ?   A  ?   147  1
  ATOM    1206  O     .  VAL  A  163  ?   -51.55574  -35.25475  -21.98116  1.000   48.83729  O   ?   A  ?   147  1
  ATOM    1207  CB    .  VAL  A  163  ?   -49.92477  -35.63334  -19.26520  1.000   45.05204  C   ?   A  ?   147  1
  ATOM    1208  CG1   .  VAL  A  163  ?   -51.13560  -35.51533  -18.35689  1.000   67.16394  C   ?   A  ?   147  1
  ATOM    1209  CG2   .  VAL  A  163  ?   -48.73380  -36.16147  -18.49121  1.000   40.70897  C   ?   A  ?   147  1
  ATOM    1210  N     .  SER  A  164  ?   -52.62675  -36.82850  -20.75380  1.000   52.28995  N   ?   A  ?   148  1
  ATOM    1211  CA    .  SER  A  164  ?   -53.91161  -36.61040  -21.41275  1.000   51.78875  C   ?   A  ?   148  1
  ATOM    1212  C     .  SER  A  164  ?   -54.30386  -35.13593  -21.40289  1.000   48.67108  C   ?   A  ?   148  1
  ATOM    1213  O     .  SER  A  164  ?   -54.69181  -34.57819  -22.43570  1.000   49.82885  O   ?   A  ?   148  1
  ATOM    1214  CB    .  SER  A  164  ?   -54.99234  -37.46549  -20.74618  1.000   46.49397  C   ?   A  ?   148  1
  ATOM    1215  OG    .  SER  A  164  ?   -55.14399  -37.13697  -19.37597  1.000   45.84389  O   ?   A  ?   148  1
  ATOM    1216  N     .  ALA  A  165  ?   -54.20290  -34.48437  -20.24064  1.000   39.28176  N   ?   A  ?   149  1
  ATOM    1217  CA    .  ALA  A  165  ?   -54.59091  -33.07959  -20.14752  1.000   45.94565  C   ?   A  ?   149  1
  ATOM    1218  C     .  ALA  A  165  ?   -53.79866  -32.20544  -21.11201  1.000   54.84667  C   ?   A  ?   149  1
  ATOM    1219  O     .  ALA  A  165  ?   -54.28784  -31.15322  -21.53845  1.000   57.19831  O   ?   A  ?   149  1
  ATOM    1220  CB    .  ALA  A  165  ?   -54.41812  -32.57561  -18.71499  1.000   46.27544  C   ?   A  ?   149  1
  ATOM    1221  N     .  LEU  A  166  ?   -52.58172  -32.61158  -21.46193  1.000   47.64031  N   ?   A  ?   150  1
  ATOM    1222  CA    .  LEU  A  166  ?   -51.76672  -31.87264  -22.41611  1.000   47.04079  C   ?   A  ?   150  1
  ATOM    1223  C     .  LEU  A  166  ?   -52.01448  -32.29529  -23.85665  1.000   52.42459  C   ?   A  ?   150  1
  ATOM    1224  O     .  LEU  A  166  ?   -51.42763  -31.70547  -24.76956  1.000   62.90286  O   ?   A  ?   150  1
  ATOM    1225  CB    .  LEU  A  166  ?   -50.27909  -32.04029  -22.08392  1.000   54.01725  C   ?   A  ?   150  1
  ATOM    1226  CG    .  LEU  A  166  ?   -49.67706  -31.06147  -21.07556  1.000   43.02423  C   ?   A  ?   150  1
  ATOM    1227  CD1   .  LEU  A  166  ?   -49.42553  -29.71507  -21.72897  1.000   47.14251  C   ?   A  ?   150  1
  ATOM    1228  CD2   .  LEU  A  166  ?   -50.59194  -30.90968  -19.86818  1.000   41.52098  C   ?   A  ?   150  1
  ATOM    1229  N     .  LEU  A  167  ?   -52.86432  -33.29566  -24.08428  1.000   42.45343  N   ?   A  ?   151  1
  ATOM    1230  CA    .  LEU  A  167  ?   -53.09846  -33.81800  -25.42023  1.000   49.96894  C   ?   A  ?   151  1
  ATOM    1231  C     .  LEU  A  167  ?   -54.54758  -33.74814  -25.87551  1.000   55.71176  C   ?   A  ?   151  1
  ATOM    1232  O     .  LEU  A  167  ?   -54.80541  -33.92765  -27.07152  1.000   60.30715  O   ?   A  ?   151  1
  ATOM    1233  CB    .  LEU  A  167  ?   -52.63969  -35.28093  -25.50714  1.000   50.09881  C   ?   A  ?   151  1
  ATOM    1234  CG    .  LEU  A  167  ?   -51.17792  -35.58259  -25.19507  1.000   46.52034  C   ?   A  ?   151  1
  ATOM    1235  CD1   .  LEU  A  167  ?   -50.97622  -37.08704  -25.13768  1.000   40.17549  C   ?   A  ?   151  1
  ATOM    1236  CD2   .  LEU  A  167  ?   -50.26895  -34.95114  -26.24058  1.000   39.72726  C   ?   A  ?   151  1
  ATOM    1237  N     .  GLN  A  168  ?   -55.49535  -33.49511  -24.97410  1.000   55.90555  N   ?   A  ?   152  1
  ATOM    1238  CA    .  GLN  A  168  ?   -56.91146  -33.68540  -25.27814  1.000   50.75299  C   ?   A  ?   152  1
  ATOM    1239  C     .  GLN  A  168  ?   -57.14549  -35.07864  -25.85242  1.000   45.62878  C   ?   A  ?   152  1
  ATOM    1240  O     .  GLN  A  168  ?   -57.86292  -35.26182  -26.83701  1.000   46.14799  O   ?   A  ?   152  1
  ATOM    1241  CB    .  GLN  A  168  ?   -57.43192  -32.60951  -26.22886  1.000   52.99749  C   ?   A  ?   152  1
  ATOM    1242  CG    .  GLN  A  168  ?   -57.79787  -31.30328  -25.55383  1.000   59.89198  C   ?   A  ?   152  1
  ATOM    1243  CD    .  GLN  A  168  ?   -58.73346  -30.47082  -26.40252  1.000   56.96335  C   ?   A  ?   152  1
  ATOM    1244  OE1   .  GLN  A  168  ?   -59.34984  -30.97827  -27.33835  1.000   58.54146  O   ?   A  ?   152  1
  ATOM    1245  NE2   .  GLN  A  168  ?   -58.84462  -29.18640  -26.08293  1.000   66.97222  N   ?   A  ?   152  1
  ATOM    1246  N     .  LEU  A  169  ?   -56.50917  -36.06841  -25.23392  1.000   53.78592  N   ?   A  ?   153  1
  ATOM    1247  CA    .  LEU  A  169  ?   -56.64989  -37.46458  -25.61485  1.000   57.49590  C   ?   A  ?   153  1
  ATOM    1248  C     .  LEU  A  169  ?   -56.39782  -38.30675  -24.37547  1.000   61.04483  C   ?   A  ?   153  1
  ATOM    1249  O     .  LEU  A  169  ?   -55.49643  -38.00421  -23.58910  1.000   66.03270  O   ?   A  ?   153  1
  ATOM    1250  CB    .  LEU  A  169  ?   -55.67450  -37.84888  -26.73601  1.000   57.00172  C   ?   A  ?   153  1
  ATOM    1251  CG    .  LEU  A  169  ?   -55.89608  -37.19822  -28.10368  1.000   51.42303  C   ?   A  ?   153  1
  ATOM    1252  CD1   .  LEU  A  169  ?   -54.69802  -37.41626  -29.00765  1.000   41.00032  C   ?   A  ?   153  1
  ATOM    1253  CD2   .  LEU  A  169  ?   -57.15582  -37.75017  -28.74967  1.000   71.35981  C   ?   A  ?   153  1
  ATOM    1254  N     .  ARG  A  170  ?   -57.19761  -39.35285  -24.19802  1.000   50.04648  N   ?   A  ?   154  1
  ATOM    1255  CA    .  ARG  A  170  ?   -57.08982  -40.20313  -23.02422  1.000   51.48445  C   ?   A  ?   154  1
  ATOM    1256  C     .  ARG  A  170  ?   -57.05284  -41.66599  -23.43833  1.000   55.79595  C   ?   A  ?   154  1
  ATOM    1257  O     .  ARG  A  170  ?   -57.57792  -42.04748  -24.48738  1.000   59.75853  O   ?   A  ?   154  1
  ATOM    1258  CB    .  ARG  A  170  ?   -58.25322  -39.96867  -22.05512  1.000   51.17842  C   ?   A  ?   154  1
  ATOM    1259  CG    .  ARG  A  170  ?   -59.60929  -40.37524  -22.60419  1.000   69.86829  C   ?   A  ?   154  1
  ATOM    1260  CD    .  ARG  A  170  ?   -60.70653  -40.13717  -21.58331  1.000   68.74909  C   ?   A  ?   154  1
  ATOM    1261  NE    .  ARG  A  170  ?   -60.47248  -40.89065  -20.35587  1.000   67.20777  N   ?   A  ?   154  1
  ATOM    1262  CZ    .  ARG  A  170  ?   -60.92095  -42.12267  -20.14207  1.000   71.88910  C   ?   A  ?   154  1
  ATOM    1263  NH1   .  ARG  A  170  ?   -61.63267  -42.74024  -21.07653  1.000   70.79334  N   ?   A  ?   154  1
  ATOM    1264  NH2   .  ARG  A  170  ?   -60.65988  -42.73592  -18.99461  1.000   68.62803  N   ?   A  ?   154  1
  ATOM    1265  N     .  LYS  A  171  ?   -56.41733  -42.48118  -22.60372  1.000   55.47924  N   ?   A  ?   155  1
  ATOM    1266  CA    .  LYS  A  171  ?   -56.44680  -43.91473  -22.81530  1.000   43.46922  C   ?   A  ?   155  1
  ATOM    1267  C     .  LYS  A  171  ?   -57.82482  -44.45942  -22.44421  1.000   51.05933  C   ?   A  ?   155  1
  ATOM    1268  O     .  LYS  A  171  ?   -58.52369  -43.88092  -21.60805  1.000   61.26108  O   ?   A  ?   155  1
  ATOM    1269  CB    .  LYS  A  171  ?   -55.36810  -44.60037  -21.98258  1.000   49.05370  C   ?   A  ?   155  1
  ATOM    1270  CG    .  LYS  A  171  ?   -53.97429  -44.03663  -22.20623  1.000   49.47024  C   ?   A  ?   155  1
  ATOM    1271  CD    .  LYS  A  171  ?   -52.89346  -44.96678  -21.67349  1.000   47.18545  C   ?   A  ?   155  1
  ATOM    1272  CE    .  LYS  A  171  ?   -52.84178  -44.96107  -20.15657  1.000   64.34225  C   ?   A  ?   155  1
  ATOM    1273  NZ    .  LYS  A  171  ?   -51.68810  -45.75296  -19.64601  1.000   58.39275  N   ?   A  ?   155  1
  ATOM    1274  N     .  PRO  A  172  ?   -58.24302  -45.57956  -23.05183  1.000   55.22447  N   ?   A  ?   156  1
  ATOM    1275  CA    .  PRO  A  172  ?   -57.49290  -46.35173  -24.04476  1.000   61.45662  C   ?   A  ?   156  1
  ATOM    1276  C     .  PRO  A  172  ?   -57.82351  -45.99060  -25.49248  1.000   62.80590  C   ?   A  ?   156  1
  ATOM    1277  O     .  PRO  A  172  ?   -57.69359  -46.84573  -26.37033  1.000   62.04887  O   ?   A  ?   156  1
  ATOM    1278  CB    .  PRO  A  172  ?   -57.92669  -47.78273  -23.74555  1.000   54.45418  C   ?   A  ?   156  1
  ATOM    1279  CG    .  PRO  A  172  ?   -59.35502  -47.62607  -23.33120  1.000   54.31268  C   ?   A  ?   156  1
  ATOM    1280  CD    .  PRO  A  172  ?   -59.46344  -46.28898  -22.62849  1.000   51.41302  C   ?   A  ?   156  1
  ATOM    1281  N     .  ASN  A  173  ?   -58.24799  -44.75432  -25.73492  1.000   59.63537  N   ?   A  ?   157  1
  ATOM    1282  CA    .  ASN  A  173  ?   -58.56527  -44.31421  -27.08380  1.000   64.42615  C   ?   A  ?   157  1
  ATOM    1283  C     .  ASN  A  173  ?   -57.38101  -44.58526  -28.01218  1.000   66.19645  C   ?   A  ?   157  1
  ATOM    1284  O     .  ASN  A  173  ?   -56.26765  -44.10907  -27.74164  1.000   61.58488  O   ?   A  ?   157  1
  ATOM    1285  CB    .  ASN  A  173  ?   -58.92049  -42.82750  -27.09120  1.000   65.72474  C   ?   A  ?   157  1
  ATOM    1286  CG    .  ASN  A  173  ?   -59.07110  -42.26209  -28.49852  1.000   82.02556  C   ?   A  ?   157  1
  ATOM    1287  OD1   .  ASN  A  173  ?   -59.18779  -43.00427  -29.47693  1.000   68.54048  O   ?   A  ?   157  1
  ATOM    1288  ND2   .  ASN  A  173  ?   -59.07028  -40.93627  -28.60245  1.000   80.62255  N   ?   A  ?   157  1
  ATOM    1289  N     .  PRO  A  174  ?   -57.57144  -45.34081  -29.09441  1.000   58.77345  N   ?   A  ?   158  1
  ATOM    1290  CA    .  PRO  A  174  ?   -56.44503  -45.62139  -29.99832  1.000   55.63871  C   ?   A  ?   158  1
  ATOM    1291  C     .  PRO  A  174  ?   -55.74316  -44.37335  -30.49246  1.000   56.61145  C   ?   A  ?   158  1
  ATOM    1292  O     .  PRO  A  174  ?   -54.55617  -44.43591  -30.83779  1.000   61.63864  O   ?   A  ?   158  1
  ATOM    1293  CB    .  PRO  A  174  ?   -57.10877  -46.38687  -31.15080  1.000   55.22726  C   ?   A  ?   158  1
  ATOM    1294  CG    .  PRO  A  174  ?   -58.33314  -46.98728  -30.54749  1.000   60.67000  C   ?   A  ?   158  1
  ATOM    1295  CD    .  PRO  A  174  ?   -58.81379  -45.99878  -29.53084  1.000   52.22763  C   ?   A  ?   158  1
  ATOM    1296  N     .  ASP  A  175  ?   -56.44127  -43.23664  -30.53772  1.000   57.11694  N   ?   A  ?   159  1
  ATOM    1297  CA    .  ASP  A  175  ?   -55.83257  -42.01158  -31.04508  1.000   60.57120  C   ?   A  ?   159  1
  ATOM    1298  C     .  ASP  A  175  ?   -54.57563  -41.65545  -30.26094  1.000   58.85063  C   ?   A  ?   159  1
  ATOM    1299  O     .  ASP  A  175  ?   -53.54235  -41.31110  -30.84640  1.000   63.36907  O   ?   A  ?   159  1
  ATOM    1300  CB    .  ASP  A  175  ?   -56.84277  -40.86354  -30.99631  1.000   64.19166  C   ?   A  ?   159  1
  ATOM    1301  CG    .  ASP  A  175  ?   -57.95667  -41.01799  -32.01892  1.000   94.58794  C   ?   A  ?   159  1
  ATOM    1302  OD1   .  ASP  A  175  ?   -57.69105  -41.54343  -33.12164  1.000   86.77446  O   ?   A  ?   159  1
  ATOM    1303  OD2   .  ASP  A  175  ?   -59.09953  -40.61029  -31.71976  1.000  101.21532  O   ?   A  ?   159  1
  ATOM    1304  N     .  ILE  A  176  ?   -54.64267  -41.74088  -28.92945  1.000   56.21443  N   ?   A  ?   160  1
  ATOM    1305  CA    .  ILE  A  176  ?   -53.51568  -41.31706  -28.10137  1.000   55.12252  C   ?   A  ?   160  1
  ATOM    1306  C     .  ILE  A  176  ?   -52.30176  -42.20278  -28.35225  1.000   59.68735  C   ?   A  ?   160  1
  ATOM    1307  O     .  ILE  A  176  ?   -51.15774  -41.73186  -28.33315  1.000   53.48296  O   ?   A  ?   160  1
  ATOM    1308  CB    .  ILE  A  176  ?   -53.91330  -41.30594  -26.61389  1.000   54.96561  C   ?   A  ?   160  1
  ATOM    1309  CG1   .  ILE  A  176  ?   -52.88485  -40.52092  -25.79646  1.000   49.67708  C   ?   A  ?   160  1
  ATOM    1310  CG2   .  ILE  A  176  ?   -54.04318  -42.72633  -26.08519  1.000   47.83436  C   ?   A  ?   160  1
  ATOM    1311  CD1   .  ILE  A  176  ?   -53.28904  -40.29493  -24.35485  1.000   34.75064  C   ?   A  ?   160  1
  ATOM    1312  N     .  PHE  A  177  ?   -52.52519  -43.49739  -28.58698  1.000   47.35439  N   ?   A  ?   161  1
  ATOM    1313  CA    .  PHE  A  177  ?   -51.41552  -44.37775  -28.93747  1.000   46.08741  C   ?   A  ?   161  1
  ATOM    1314  C     .  PHE  A  177  ?   -50.82606  -43.99885  -30.29082  1.000   45.42780  C   ?   A  ?   161  1
  ATOM    1315  O     .  PHE  A  177  ?   -49.60207  -43.92471  -30.44798  1.000   50.36255  O   ?   A  ?   161  1
  ATOM    1316  CB    .  PHE  A  177  ?   -51.87552  -45.83543  -28.93829  1.000   54.72574  C   ?   A  ?   161  1
  ATOM    1317  CG    .  PHE  A  177  ?   -52.24490  -46.35567  -27.57996  1.000   53.10176  C   ?   A  ?   161  1
  ATOM    1318  CD1   .  PHE  A  177  ?   -51.27842  -46.87808  -26.73886  1.000   59.41977  C   ?   A  ?   161  1
  ATOM    1319  CD2   .  PHE  A  177  ?   -53.55918  -46.32928  -27.14676  1.000   63.35335  C   ?   A  ?   161  1
  ATOM    1320  CE1   .  PHE  A  177  ?   -51.61384  -47.35962  -25.48825  1.000   66.92130  C   ?   A  ?   161  1
  ATOM    1321  CE2   .  PHE  A  177  ?   -53.90219  -46.81005  -25.89780  1.000   59.45322  C   ?   A  ?   161  1
  ATOM    1322  CZ    .  PHE  A  177  ?   -52.92759  -47.32483  -25.06660  1.000   66.32429  C   ?   A  ?   161  1
  ATOM    1323  N     .  GLN  A  178  ?   -51.68388  -43.74922  -31.28271  1.000   53.57665  N   ?   A  ?   162  1
  ATOM    1324  CA    .  GLN  A  178  ?   -51.18875  -43.37086  -32.60212  1.000   54.42326  C   ?   A  ?   162  1
  ATOM    1325  C     .  GLN  A  178  ?   -50.41049  -42.06173  -32.54572  1.000   49.15578  C   ?   A  ?   162  1
  ATOM    1326  O     .  GLN  A  178  ?   -49.42945  -41.88203  -33.27676  1.000   47.30542  O   ?   A  ?   162  1
  ATOM    1327  CB    .  GLN  A  178  ?   -52.35218  -43.26259  -33.58778  1.000   68.60939  C   ?   A  ?   162  1
  ATOM    1328  CG    .  GLN  A  178  ?   -51.92890  -42.94408  -35.01377  1.000   85.51964  C   ?   A  ?   162  1
  ATOM    1329  CD    .  GLN  A  178  ?   -53.10578  -42.84282  -35.96000  1.000   90.97599  C   ?   A  ?   162  1
  ATOM    1330  OE1   .  GLN  A  178  ?   -54.20329  -42.45643  -35.56061  1.000   96.36392  O   ?   A  ?   162  1
  ATOM    1331  NE2   .  GLN  A  178  ?   -52.88676  -43.20205  -37.22102  1.000  104.23194  N   ?   A  ?   162  1
  ATOM    1332  N     .  TYR  A  179  ?   -50.83123  -41.13445  -31.68215  1.000   52.63152  N   ?   A  ?   163  1
  ATOM    1333  CA    .  TYR  A  179  ?   -50.12095  -39.86551  -31.56384  1.000   54.77805  C   ?   A  ?   163  1
  ATOM    1334  C     .  TYR  A  179  ?   -48.75990  -40.05247  -30.90678  1.000   56.15515  C   ?   A  ?   163  1
  ATOM    1335  O     .  TYR  A  179  ?   -47.77389  -39.43177  -31.32099  1.000   54.36852  O   ?   A  ?   163  1
  ATOM    1336  CB    .  TYR  A  179  ?   -50.95716  -38.85817  -30.77470  1.000   42.70338  C   ?   A  ?   163  1
  ATOM    1337  CG    .  TYR  A  179  ?   -50.29951  -37.50048  -30.67299  1.000   47.53450  C   ?   A  ?   163  1
  ATOM    1338  CD1   .  TYR  A  179  ?   -49.49262  -37.17742  -29.59468  1.000   48.93646  C   ?   A  ?   163  1
  ATOM    1339  CD2   .  TYR  A  179  ?   -50.47099  -36.54983  -31.66656  1.000   57.26178  C   ?   A  ?   163  1
  ATOM    1340  CE1   .  TYR  A  179  ?   -48.88505  -35.94314  -29.50350  1.000   54.77195  C   ?   A  ?   163  1
  ATOM    1341  CE2   .  TYR  A  179  ?   -49.86719  -35.31375  -31.58414  1.000   43.75826  C   ?   A  ?   163  1
  ATOM    1342  CZ    .  TYR  A  179  ?   -49.07500  -35.01551  -30.50073  1.000   45.85108  C   ?   A  ?   163  1
  ATOM    1343  OH    .  TYR  A  179  ?   -48.46868  -33.78379  -30.41057  1.000   69.74588  O   ?   A  ?   163  1
  ATOM    1344  N     .  LEU  A  180  ?   -48.68911  -40.88872  -29.86971  1.000   59.56342  N   ?   A  ?   164  1
  ATOM    1345  CA    .  LEU  A  180  ?   -47.40984  -41.15298  -29.22041  1.000   46.05915  C   ?   A  ?   164  1
  ATOM    1346  C     .  LEU  A  180  ?   -46.40965  -41.73427  -30.20888  1.000   50.20814  C   ?   A  ?   164  1
  ATOM    1347  O     .  LEU  A  180  ?   -45.27304  -41.25870  -30.31531  1.000   49.94299  O   ?   A  ?   164  1
  ATOM    1348  CB    .  LEU  A  180  ?   -47.60884  -42.10037  -28.03738  1.000   60.05383  C   ?   A  ?   164  1
  ATOM    1349  CG    .  LEU  A  180  ?   -46.34158  -42.67060  -27.39566  1.000   54.60026  C   ?   A  ?   164  1
  ATOM    1350  CD1   .  LEU  A  180  ?   -45.46249  -41.55865  -26.84197  1.000   48.63448  C   ?   A  ?   164  1
  ATOM    1351  CD2   .  LEU  A  180  ?   -46.70272  -43.66482  -26.30731  1.000   38.26753  C   ?   A  ?   164  1
  ATOM    1352  N     .  ILE  A  181  ?   -46.82151  -42.76698  -30.94699  1.000   49.35619  N   ?   A  ?   165  1
  ATOM    1353  CA    .  ILE  A  181  ?   -45.92087  -43.41098  -31.89815  1.000   55.87781  C   ?   A  ?   165  1
  ATOM    1354  C     .  ILE  A  181  ?   -45.45968  -42.41710  -32.95692  1.000   55.92878  C   ?   A  ?   165  1
  ATOM    1355  O     .  ILE  A  181  ?   -44.30212  -42.44189  -33.39207  1.000   53.26729  O   ?   A  ?   165  1
  ATOM    1356  CB    .  ILE  A  181  ?   -46.60688  -44.63603  -32.52755  1.000   38.31967  C   ?   A  ?   165  1
  ATOM    1357  CG1   .  ILE  A  181  ?   -47.08774  -45.59056  -31.43390  1.000   40.12930  C   ?   A  ?   165  1
  ATOM    1358  CG2   .  ILE  A  181  ?   -45.65908  -45.34431  -33.47628  1.000   44.50406  C   ?   A  ?   165  1
  ATOM    1359  CD1   .  ILE  A  181  ?   -47.84838  -46.79067  -31.96160  1.000   48.57331  C   ?   A  ?   165  1
  ATOM    1360  N     .  SER  A  182  ?   -46.35259  -41.52280  -33.38221  1.000   51.55943  N   ?   A  ?   166  1
  ATOM    1361  CA    .  SER  A  182  ?   -46.00296  -40.54046  -34.40267  1.000   54.35316  C   ?   A  ?   166  1
  ATOM    1362  C     .  SER  A  182  ?   -45.11329  -39.43775  -33.83940  1.000   55.46637  C   ?   A  ?   166  1
  ATOM    1363  O     .  SER  A  182  ?   -44.08180  -39.09872  -34.43058  1.000   58.78366  O   ?   A  ?   166  1
  ATOM    1364  CB    .  SER  A  182  ?   -47.27300  -39.94201  -35.00925  1.000   49.68389  C   ?   A  ?   166  1
  ATOM    1365  OG    .  SER  A  182  ?   -46.96991  -38.82360  -35.82365  1.000   70.73940  O   ?   A  ?   166  1
  ATOM    1366  N     .  SER  A  183  ?   -45.49852  -38.86606  -32.69645  1.000   53.39631  N   ?   A  ?   167  1
  ATOM    1367  CA    .  SER  A  183  ?   -44.77089  -37.71869  -32.16326  1.000   54.79497  C   ?   A  ?   167  1
  ATOM    1368  C     .  SER  A  183  ?   -43.33515  -38.08426  -31.81067  1.000   56.16919  C   ?   A  ?   167  1
  ATOM    1369  O     .  SER  A  183  ?   -42.40905  -37.30173  -32.05581  1.000   58.23023  O   ?   A  ?   167  1
  ATOM    1370  CB    .  SER  A  183  ?   -45.49690  -37.16159  -30.93898  1.000   51.31425  C   ?   A  ?   167  1
  ATOM    1371  OG    .  SER  A  183  ?   -44.92262  -35.93568  -30.51931  1.000   66.90684  O   ?   A  ?   167  1
  ATOM    1372  N     .  ALA  A  184  ?   -43.13015  -39.26851  -31.23967  1.000   62.47385  N   ?   A  ?   168  1
  ATOM    1373  CA    .  ALA  A  184  ?   -41.82061  -39.69727  -30.76813  1.000   51.24183  C   ?   A  ?   168  1
  ATOM    1374  C     .  ALA  A  184  ?   -41.04664  -40.51385  -31.79483  1.000   65.72535  C   ?   A  ?   168  1
  ATOM    1375  O     .  ALA  A  184  ?   -39.90782  -40.90608  -31.51892  1.000   71.95410  O   ?   A  ?   168  1
  ATOM    1376  CB    .  ALA  A  184  ?   -41.96823  -40.50946  -29.47764  1.000   42.88191  C   ?   A  ?   168  1
  ATOM    1377  N     .  SER  A  185  ?   -41.62491  -40.77857  -32.96570  1.000   66.30995  N   ?   A  ?   169  1
  ATOM    1378  CA    .  SER  A  185  ?   -40.97145  -41.60139  -33.98136  1.000   61.47954  C   ?   A  ?   169  1
  ATOM    1379  C     .  SER  A  185  ?   -40.61928  -42.97377  -33.40950  1.000   64.05093  C   ?   A  ?   169  1
  ATOM    1380  O     .  SER  A  185  ?   -39.51103  -43.48536  -33.58393  1.000   72.38775  O   ?   A  ?   169  1
  ATOM    1381  CB    .  SER  A  185  ?   -39.73137  -40.89908  -34.53708  1.000   62.56037  C   ?   A  ?   169  1
  ATOM    1382  OG    .  SER  A  185  ?   -40.04921  -39.59573  -34.99161  1.000   66.60683  O   ?   A  ?   169  1
  ATOM    1383  N     .  ILE  A  186  ?   -41.58363  -43.56743  -32.71455  1.000   61.87505  N   ?   A  ?   170  1
  ATOM    1384  CA    .  ILE  A  186  ?   -41.36402  -44.81938  -32.00010  1.000   53.11676  C   ?   A  ?   170  1
  ATOM    1385  C     .  ILE  A  186  ?   -41.41423  -45.98004  -32.98332  1.000   60.00918  C   ?   A  ?   170  1
  ATOM    1386  O     .  ILE  A  186  ?   -42.33157  -46.07586  -33.80800  1.000   61.86178  O   ?   A  ?   170  1
  ATOM    1387  CB    .  ILE  A  186  ?   -42.40651  -44.99516  -30.88458  1.000   53.55493  C   ?   A  ?   170  1
  ATOM    1388  CG1   .  ILE  A  186  ?   -42.31664  -43.84257  -29.88430  1.000   64.35576  C   ?   A  ?   170  1
  ATOM    1389  CG2   .  ILE  A  186  ?   -42.22481  -46.33184  -30.18327  1.000   43.47066  C   ?   A  ?   170  1
  ATOM    1390  CD1   .  ILE  A  186  ?   -43.34849  -43.91644  -28.78083  1.000   54.24673  C   ?   A  ?   170  1
  ATOM    1391  N     .  ASN  A  187  ?   -40.42520  -46.86588  -32.89790  1.000   57.49522  N   ?   A  ?   171  1
  ATOM    1392  CA    .  ASN  A  187  ?   -40.41823  -48.10687  -33.66823  1.000   57.39382  C   ?   A  ?   171  1
  ATOM    1393  C     .  ASN  A  187  ?   -41.04525  -49.18361  -32.79099  1.000   61.11927  C   ?   A  ?   171  1
  ATOM    1394  O     .  ASN  A  187  ?   -40.39715  -49.72373  -31.89186  1.000   72.51947  O   ?   A  ?   171  1
  ATOM    1395  CB    .  ASN  A  187  ?   -39.00039  -48.46780  -34.09541  1.000   67.55028  C   ?   A  ?   171  1
  ATOM    1396  CG    .  ASN  A  187  ?   -38.96425  -49.60563  -35.09485  1.000   85.54727  C   ?   A  ?   171  1
  ATOM    1397  OD1   .  ASN  A  187  ?   -39.64617  -50.61845  -34.92823  1.000   71.22084  O   ?   A  ?   171  1
  ATOM    1398  ND2   .  ASN  A  187  ?   -38.17104  -49.44025  -36.14868  1.000   97.82648  N   ?   A  ?   171  1
  ATOM    1399  N     .  THR  A  188  ?   -42.31870  -49.49523  -33.04932  1.000   68.92461  N   ?   A  ?   172  1
  ATOM    1400  CA    .  THR  A  188  ?   -43.07211  -50.35427  -32.14053  1.000   67.46221  C   ?   A  ?   172  1
  ATOM    1401  C     .  THR  A  188  ?   -42.49046  -51.75909  -32.04011  1.000   61.83392  C   ?   A  ?   172  1
  ATOM    1402  O     .  THR  A  188  ?   -42.77612  -52.46351  -31.06468  1.000   60.06517  O   ?   A  ?   172  1
  ATOM    1403  CB    .  THR  A  188  ?   -44.54250  -50.42982  -32.56850  1.000   57.73713  C   ?   A  ?   172  1
  ATOM    1404  OG1   .  THR  A  188  ?   -44.66606  -51.22909  -33.75064  1.000   53.63196  O   ?   A  ?   172  1
  ATOM    1405  CG2   .  THR  A  188  ?   -45.08841  -49.03714  -32.84668  1.000   50.72054  C   ?   A  ?   172  1
  ATOM    1406  N     .  LYS  A  189  ?   -41.68530  -52.18374  -33.01769  1.000   60.55659  N   ?   A  ?   173  1
  ATOM    1407  CA    .  LYS  A  189  ?   -41.06709  -53.50450  -32.94432  1.000   70.66535  C   ?   A  ?   173  1
  ATOM    1408  C     .  LYS  A  189  ?   -40.36655  -53.70945  -31.60718  1.000   70.11617  C   ?   A  ?   173  1
  ATOM    1409  O     .  LYS  A  189  ?   -40.61884  -54.69284  -30.90185  1.000   66.07507  O   ?   A  ?   173  1
  ATOM    1410  CB    .  LYS  A  189  ?   -40.07739  -53.69392  -34.09448  1.000   79.29920  C   ?   A  ?   173  1
  ATOM    1411  CG    .  LYS  A  189  ?   -39.12778  -54.86243  -33.87376  1.000  105.22692  C   ?   A  ?   173  1
  ATOM    1412  CD    .  LYS  A  189  ?   -37.88970  -54.77469  -34.75216  1.000  107.38476  C   ?   A  ?   173  1
  ATOM    1413  CE    .  LYS  A  189  ?   -36.84317  -55.79016  -34.30754  1.000  108.83047  C   ?   A  ?   173  1
  ATOM    1414  NZ    .  LYS  A  189  ?   -35.62628  -55.77483  -35.16422  1.000  110.37997  N   ?   A  ?   173  1
  ATOM    1415  N     .  SER  A  190  ?   -39.48208  -52.78155  -31.24305  1.000   56.50077  N   ?   A  ?   174  1
  ATOM    1416  CA    .  SER  A  190  ?   -38.70887  -52.87915  -30.01040  1.000   66.27814  C   ?   A  ?   174  1
  ATOM    1417  C     .  SER  A  190  ?   -39.23458  -51.91673  -28.94947  1.000   71.89458  C   ?   A  ?   174  1
  ATOM    1418  O     .  SER  A  190  ?   -38.47078  -51.12780  -28.38287  1.000   81.12733  O   ?   A  ?   174  1
  ATOM    1419  CB    .  SER  A  190  ?   -37.23166  -52.60570  -30.29084  1.000   72.72753  C   ?   A  ?   174  1
  ATOM    1420  OG    .  SER  A  190  ?   -37.05332  -51.29677  -30.80625  1.000   76.99000  O   ?   A  ?   174  1
  ATOM    1421  N     .  THR  A  191  ?   -40.53505  -51.97855  -28.66635  1.000   61.23483  N   ?   A  ?   175  1
  ATOM    1422  CA    .  THR  A  191  ?   -41.16870  -51.11444  -27.67842  1.000   49.70219  C   ?   A  ?   175  1
  ATOM    1423  C     .  THR  A  191  ?   -42.08376  -51.95170  -26.79918  1.000   58.52945  C   ?   A  ?   175  1
  ATOM    1424  O     .  THR  A  191  ?   -42.87020  -52.75807  -27.30745  1.000   64.47298  O   ?   A  ?   175  1
  ATOM    1425  CB    .  THR  A  191  ?   -41.96925  -49.99253  -28.34713  1.000   55.11166  C   ?   A  ?   175  1
  ATOM    1426  OG1   .  THR  A  191  ?   -41.07844  -49.11240  -29.04235  1.000   64.00100  O   ?   A  ?   175  1
  ATOM    1427  CG2   .  THR  A  191  ?   -42.75015  -49.20507  -27.30811  1.000   48.16524  C   ?   A  ?   175  1
  ATOM    1428  N     .  ILE  A  192  ?   -41.98273  -51.75816  -25.48632  1.000   53.00232  N   ?   A  ?   176  1
  ATOM    1429  CA    .  ILE  A  192  ?   -42.80162  -52.48376  -24.52542  1.000   49.86696  C   ?   A  ?   176  1
  ATOM    1430  C     .  ILE  A  192  ?   -43.54508  -51.48091  -23.65491  1.000   56.49838  C   ?   A  ?   176  1
  ATOM    1431  O     .  ILE  A  192  ?   -43.05652  -50.38047  -23.37662  1.000   53.08061  O   ?   A  ?   176  1
  ATOM    1432  CB    .  ILE  A  192  ?   -41.96068  -53.44908  -23.66150  1.000   58.46113  C   ?   A  ?   176  1
  ATOM    1433  CG1   .  ILE  A  192  ?   -42.86829  -54.26602  -22.73714  1.000   49.99033  C   ?   A  ?   176  1
  ATOM    1434  CG2   .  ILE  A  192  ?   -40.91319  -52.67983  -22.86889  1.000   52.40066  C   ?   A  ?   176  1
  ATOM    1435  CD1   .  ILE  A  192  ?   -42.19730  -55.47719  -22.12736  1.000   53.35865  C   ?   A  ?   176  1
  ATOM    1436  N     .  PHE  A  193  ?   -44.73835  -51.87585  -23.21971  1.000   52.30544  N   ?   A  ?   177  1
  ATOM    1437  CA    .  PHE  A  193  ?   -45.65555  -50.99776  -22.50583  1.000   53.45061  C   ?   A  ?   177  1
  ATOM    1438  C     .  PHE  A  193  ?   -45.95924  -51.60409  -21.14313  1.000   64.29028  C   ?   A  ?   177  1
  ATOM    1439  O     .  PHE  A  193  ?   -46.44480  -52.73745  -21.05843  1.000   63.85642  O   ?   A  ?   177  1
  ATOM    1440  CB    .  PHE  A  193  ?   -46.93632  -50.79347  -23.31946  1.000   58.46148  C   ?   A  ?   177  1
  ATOM    1441  CG    .  PHE  A  193  ?   -47.87533  -49.77776  -22.73987  1.000   57.72216  C   ?   A  ?   177  1
  ATOM    1442  CD1   .  PHE  A  193  ?   -49.18765  -50.11387  -22.45818  1.000   54.59032  C   ?   A  ?   177  1
  ATOM    1443  CD2   .  PHE  A  193  ?   -47.44898  -48.48724  -22.47955  1.000   67.98191  C   ?   A  ?   177  1
  ATOM    1444  CE1   .  PHE  A  193  ?   -50.05826  -49.18229  -21.92792  1.000   57.46382  C   ?   A  ?   177  1
  ATOM    1445  CE2   .  PHE  A  193  ?   -48.31524  -47.55127  -21.94808  1.000   71.71966  C   ?   A  ?   177  1
  ATOM    1446  CZ    .  PHE  A  193  ?   -49.62175  -47.90012  -21.67212  1.000   61.25525  C   ?   A  ?   177  1
  ATOM    1447  N     .  ILE  A  194  ?   -45.66310  -50.85656  -20.08357  1.000   64.78641  N   ?   A  ?   178  1
  ATOM    1448  CA    .  ILE  A  194  ?   -45.92234  -51.28442  -18.71357  1.000   65.41555  C   ?   A  ?   178  1
  ATOM    1449  C     .  ILE  A  194  ?   -47.17575  -50.57217  -18.22531  1.000   63.70927  C   ?   A  ?   178  1
  ATOM    1450  O     .  ILE  A  194  ?   -47.23677  -49.33634  -18.22244  1.000   61.36567  O   ?   A  ?   178  1
  ATOM    1451  CB    .  ILE  A  194  ?   -44.72809  -50.98681  -17.79380  1.000   65.81877  C   ?   A  ?   178  1
  ATOM    1452  CG1   .  ILE  A  194  ?   -43.45616  -51.63785  -18.33440  1.000   64.02703  C   ?   A  ?   178  1
  ATOM    1453  CG2   .  ILE  A  194  ?   -45.01011  -51.47394  -16.38184  1.000   61.75859  C   ?   A  ?   178  1
  ATOM    1454  CD1   .  ILE  A  194  ?   -42.22018  -51.31140  -17.52404  1.000   56.41870  C   ?   A  ?   178  1
  ATOM    1455  N     .  ASP  A  195  ?   -48.17458  -51.34677  -17.81131  1.000   54.36610  N   ?   A  ?   179  1
  ATOM    1456  CA    .  ASP  A  195  ?   -49.42238  -50.77992  -17.32120  1.000   61.88681  C   ?   A  ?   179  1
  ATOM    1457  C     .  ASP  A  195  ?   -50.16917  -51.85646  -16.54972  1.000   68.31382  C   ?   A  ?   179  1
  ATOM    1458  O     .  ASP  A  195  ?   -49.94378  -53.05340  -16.74683  1.000   73.14874  O   ?   A  ?   179  1
  ATOM    1459  CB    .  ASP  A  195  ?   -50.28019  -50.23660  -18.47054  1.000   60.41650  C   ?   A  ?   179  1
  ATOM    1460  CG    .  ASP  A  195  ?   -51.37268  -49.29896  -17.99362  1.000   69.32477  C   ?   A  ?   179  1
  ATOM    1461  OD1   .  ASP  A  195  ?   -51.82128  -49.44243  -16.83814  1.000   73.23880  O   ?   A  ?   179  1
  ATOM    1462  OD2   .  ASP  A  195  ?   -51.78336  -48.41632  -18.77672  1.000   65.39391  O   ?   A  ?   179  1
  ATOM    1463  N     .  ASP  A  196  ?   -51.05694  -51.41428  -15.65748  1.000   68.73769  N   ?   A  ?   180  1
  ATOM    1464  CA    .  ASP  A  196  ?   -51.89859  -52.34484  -14.91387  1.000   69.37279  C   ?   A  ?   180  1
  ATOM    1465  C     .  ASP  A  196  ?   -53.24419  -52.56796  -15.59243  1.000   68.58069  C   ?   A  ?   180  1
  ATOM    1466  O     .  ASP  A  196  ?   -53.70203  -53.71130  -15.69043  1.000   74.08337  O   ?   A  ?   180  1
  ATOM    1467  CB    .  ASP  A  196  ?   -52.11678  -51.84910  -13.48046  1.000   70.32418  C   ?   A  ?   180  1
  ATOM    1468  CG    .  ASP  A  196  ?   -52.86202  -50.52984  -13.42369  1.000   70.95927  C   ?   A  ?   180  1
  ATOM    1469  OD1   .  ASP  A  196  ?   -52.39036  -49.55280  -14.04097  1.000   85.92395  O   ?   A  ?   180  1
  ATOM    1470  OD2   .  ASP  A  196  ?   -53.92461  -50.47195  -12.76938  1.000   70.22910  O   ?   A  ?   180  1
  ATOM    1471  N     .  LYS  A  197  ?   -53.88431  -51.49973  -16.06649  1.000   75.25575  N   ?   A  ?   181  1
  ATOM    1472  CA    .  LYS  A  197  ?   -55.16376  -51.63144  -16.75160  1.000   72.91146  C   ?   A  ?   181  1
  ATOM    1473  C     .  LYS  A  197  ?   -55.01287  -52.54881  -17.95669  1.000   73.59839  C   ?   A  ?   181  1
  ATOM    1474  O     .  LYS  A  197  ?   -54.21714  -52.27694  -18.86117  1.000   63.57133  O   ?   A  ?   181  1
  ATOM    1475  CB    .  LYS  A  197  ?   -55.67921  -50.25806  -17.18240  1.000   59.09279  C   ?   A  ?   181  1
  ATOM    1476  CG    .  LYS  A  197  ?   -55.82573  -49.25689  -16.04458  1.000   85.15397  C   ?   A  ?   181  1
  ATOM    1477  CD    .  LYS  A  197  ?   -56.76324  -49.76930  -14.96147  1.000   97.71860  C   ?   A  ?   181  1
  ATOM    1478  CE    .  LYS  A  197  ?   -56.83443  -48.80371  -13.78438  1.000  107.43533  C   ?   A  ?   181  1
  ATOM    1479  NZ    .  LYS  A  197  ?   -57.70591  -49.31844  -12.68721  1.000  108.66452  N   ?   A  ?   181  1
  ATOM    1480  N     .  SER  A  198  ?   -55.77671  -53.64246  -17.96624  1.000   82.39397  N   ?   A  ?   182  1
  ATOM    1481  CA    .  SER  A  198  ?   -55.62606  -54.62518  -19.03215  1.000   70.44224  C   ?   A  ?   182  1
  ATOM    1482  C     .  SER  A  198  ?   -56.08095  -54.07224  -20.37722  1.000   72.62285  C   ?   A  ?   182  1
  ATOM    1483  O     .  SER  A  198  ?   -55.53199  -54.45205  -21.41774  1.000   66.50548  O   ?   A  ?   182  1
  ATOM    1484  CB    .  SER  A  198  ?   -56.39863  -55.89752  -18.68423  1.000   60.08201  C   ?   A  ?   182  1
  ATOM    1485  OG    .  SER  A  198  ?   -55.90030  -57.00774  -19.41023  1.000   80.58082  O   ?   A  ?   182  1
  ATOM    1486  N     .  GLU  A  199  ?   -57.06745  -53.17169  -20.38174  1.000   67.92352  N   ?   A  ?   183  1
  ATOM    1487  CA    .  GLU  A  199  ?   -57.57188  -52.65265  -21.64857  1.000   64.95647  C   ?   A  ?   183  1
  ATOM    1488  C     .  GLU  A  199  ?   -56.57878  -51.70403  -22.30883  1.000   65.33349  C   ?   A  ?   183  1
  ATOM    1489  O     .  GLU  A  199  ?   -56.50471  -51.65284  -23.54186  1.000   66.51738  O   ?   A  ?   183  1
  ATOM    1490  CB    .  GLU  A  199  ?   -58.91960  -51.96208  -21.44088  1.000   74.60577  C   ?   A  ?   183  1
  ATOM    1491  CG    .  GLU  A  199  ?   -58.87808  -50.73686  -20.55187  1.000   75.28939  C   ?   A  ?   183  1
  ATOM    1492  CD    .  GLU  A  199  ?   -60.24324  -50.09518  -20.40381  1.000   96.53550  C   ?   A  ?   183  1
  ATOM    1493  OE1   .  GLU  A  199  ?   -61.24545  -50.75182  -20.75804  1.000   97.76295  O   ?   A  ?   183  1
  ATOM    1494  OE2   .  GLU  A  199  ?   -60.31528  -48.93651  -19.94056  1.000  107.30004  O   ?   A  ?   183  1
  ATOM    1495  N     .  ASN  A  200  ?   -55.81350  -50.94534  -21.51822  1.000   61.36336  N   ?   A  ?   184  1
  ATOM    1496  CA    .  ASN  A  200  ?   -54.74761  -50.13467  -22.09959  1.000   54.49297  C   ?   A  ?   184  1
  ATOM    1497  C     .  ASN  A  200  ?   -53.67854  -51.00796  -22.74202  1.000   61.47949  C   ?   A  ?   184  1
  ATOM    1498  O     .  ASN  A  200  ?   -53.07523  -50.61454  -23.74766  1.000   47.71916  O   ?   A  ?   184  1
  ATOM    1499  CB    .  ASN  A  200  ?   -54.11941  -49.22934  -21.03802  1.000   59.51547  C   ?   A  ?   184  1
  ATOM    1500  CG    .  ASN  A  200  ?   -55.05757  -48.13071  -20.57297  1.000   64.92396  C   ?   A  ?   184  1
  ATOM    1501  OD1   .  ASN  A  200  ?   -56.02013  -47.78493  -21.26002  1.000   59.21375  O   ?   A  ?   184  1
  ATOM    1502  ND2   .  ASN  A  200  ?   -54.77471  -47.56960  -19.40090  1.000   56.88660  N   ?   A  ?   184  1
  ATOM    1503  N     .  LEU  A  201  ?   -53.43044  -52.19295  -22.17722  1.000   59.03488  N   ?   A  ?   185  1
  ATOM    1504  CA    .  LEU  A  201  ?   -52.45655  -53.10668  -22.76494  1.000   56.73477  C   ?   A  ?   185  1
  ATOM    1505  C     .  LEU  A  201  ?   -52.97807  -53.70776  -24.06240  1.000   64.19951  C   ?   A  ?   185  1
  ATOM    1506  O     .  LEU  A  201  ?   -52.22260  -53.86542  -25.02896  1.000   57.10474  O   ?   A  ?   185  1
  ATOM    1507  CB    .  LEU  A  201  ?   -52.10918  -54.21188  -21.76941  1.000   65.13514  C   ?   A  ?   185  1
  ATOM    1508  CG    .  LEU  A  201  ?   -51.44821  -53.77299  -20.46448  1.000   58.71358  C   ?   A  ?   185  1
  ATOM    1509  CD1   .  LEU  A  201  ?   -51.41366  -54.92437  -19.47457  1.000   55.64203  C   ?   A  ?   185  1
  ATOM    1510  CD2   .  LEU  A  201  ?   -50.04731  -53.25341  -20.73805  1.000   59.02082  C   ?   A  ?   185  1
  ATOM    1511  N     .  GLN  A  202  ?   -54.26559  -54.05667  -24.09910  1.000   68.64899  N   ?   A  ?   186  1
  ATOM    1512  CA    .  GLN  A  202  ?   -54.84124  -54.64184  -25.30471  1.000   66.01962  C   ?   A  ?   186  1
  ATOM    1513  C     .  GLN  A  202  ?   -54.70624  -53.69166  -26.48699  1.000   50.04004  C   ?   A  ?   186  1
  ATOM    1514  O     .  GLN  A  202  ?   -54.29775  -54.09607  -27.58182  1.000   51.31682  O   ?   A  ?   186  1
  ATOM    1515  CB    .  GLN  A  202  ?   -56.30761  -55.00481  -25.05866  1.000   73.38776  C   ?   A  ?   186  1
  ATOM    1516  CG    .  GLN  A  202  ?   -57.02229  -55.61965  -26.25717  1.000   99.27829  C   ?   A  ?   186  1
  ATOM    1517  CD    .  GLN  A  202  ?   -56.46632  -56.97916  -26.64730  1.000  106.52757  C   ?   A  ?   186  1
  ATOM    1518  OE1   .  GLN  A  202  ?   -55.32465  -57.09261  -27.09843  1.000   94.76716  O   ?   A  ?   186  1
  ATOM    1519  NE2   .  GLN  A  202  ?   -57.27561  -58.01992  -26.47543  1.000   92.68876  N   ?   A  ?   186  1
  ATOM    1520  N     .  GLU  A  203  ?   -55.03260  -52.41416  -26.27885  1.000   57.64946  N   ?   A  ?   187  1
  ATOM    1521  CA    .  GLU  A  203  ?   -54.96746  -51.45069  -27.37273  1.000   63.94245  C   ?   A  ?   187  1
  ATOM    1522  C     .  GLU  A  203  ?   -53.53837  -51.27772  -27.86962  1.000   60.56354  C   ?   A  ?   187  1
  ATOM    1523  O     .  GLU  A  203  ?   -53.29915  -51.19308  -29.07990  1.000   67.89875  O   ?   A  ?   187  1
  ATOM    1524  CB    .  GLU  A  203  ?   -55.54889  -50.11035  -26.92562  1.000   65.72235  C   ?   A  ?   187  1
  ATOM    1525  CG    .  GLU  A  203  ?   -56.08863  -49.26067  -28.06318  1.000   70.70402  C   ?   A  ?   187  1
  ATOM    1526  CD    .  GLU  A  203  ?   -57.15222  -49.98389  -28.86770  1.000   75.73381  C   ?   A  ?   187  1
  ATOM    1527  OE1   .  GLU  A  203  ?   -56.86992  -50.36957  -30.02276  1.000   85.40873  O   ?   A  ?   187  1
  ATOM    1528  OE2   .  GLU  A  203  ?   -58.26651  -50.17966  -28.33744  1.000   71.83652  O   ?   A  ?   187  1
  ATOM    1529  N     .  ALA  A  204  ?   -52.57363  -51.22402  -26.94917  1.000   63.56571  N   ?   A  ?   188  1
  ATOM    1530  CA    .  ALA  A  204  ?   -51.17602  -51.11349  -27.35196  1.000   62.31790  C   ?   A  ?   188  1
  ATOM    1531  C     .  ALA  A  204  ?   -50.72452  -52.34658  -28.12470  1.000   63.91317  C   ?   A  ?   188  1
  ATOM    1532  O     .  ALA  A  204  ?   -49.94123  -52.24055  -29.07633  1.000   63.81232  O   ?   A  ?   188  1
  ATOM    1533  CB    .  ALA  A  204  ?   -50.29225  -50.89554  -26.12443  1.000   69.47080  C   ?   A  ?   188  1
  ATOM    1534  N     .  ALA  A  205  ?   -51.20403  -53.52854  -27.72902  1.000   60.33495  N   ?   A  ?   189  1
  ATOM    1535  CA    .  ALA  A  205  ?   -50.81449  -54.74605  -28.43163  1.000   66.90831  C   ?   A  ?   189  1
  ATOM    1536  C     .  ALA  A  205  ?   -51.28999  -54.73093  -29.87720  1.000   72.26168  C   ?   A  ?   189  1
  ATOM    1537  O     .  ALA  A  205  ?   -50.66026  -55.34770  -30.74415  1.000   68.24152  O   ?   A  ?   189  1
  ATOM    1538  CB    .  ALA  A  205  ?   -51.35727  -55.97538  -27.70237  1.000   71.26898  C   ?   A  ?   189  1
  ATOM    1539  N     .  ASN  A  206  ?   -52.39146  -54.03567  -30.15710  1.000   71.79502  N   ?   A  ?   190  1
  ATOM    1540  CA    .  ASN  A  206  ?   -52.89736  -53.91256  -31.51750  1.000   67.22153  C   ?   A  ?   190  1
  ATOM    1541  C     .  ASN  A  206  ?   -52.14370  -52.87288  -32.33525  1.000   68.34574  C   ?   A  ?   190  1
  ATOM    1542  O     .  ASN  A  206  ?   -52.47255  -52.67516  -33.50999  1.000   77.27163  O   ?   A  ?   190  1
  ATOM    1543  CB    .  ASN  A  206  ?   -54.39104  -53.57994  -31.49458  1.000   62.52438  C   ?   A  ?   190  1
  ATOM    1544  CG    .  ASN  A  206  ?   -55.22845  -54.71230  -30.93139  1.000   70.57580  C   ?   A  ?   190  1
  ATOM    1545  OD1   .  ASN  A  206  ?   -54.81308  -55.87251  -30.94351  1.000   65.41673  O   ?   A  ?   190  1
  ATOM    1546  ND2   .  ASN  A  206  ?   -56.41558  -54.38151  -30.43610  1.000   68.31744  N   ?   A  ?   190  1
  ATOM    1547  N     .  PHE  A  207  ?   -51.15426  -52.20380  -31.74595  1.000   61.76786  N   ?   A  ?   191  1
  ATOM    1548  CA    .  PHE  A  207  ?   -50.23684  -51.34175  -32.47794  1.000   59.63168  C   ?   A  ?   191  1
  ATOM    1549  C     .  PHE  A  207  ?   -48.88009  -51.99772  -32.69695  1.000   62.16797  C   ?   A  ?   191  1
  ATOM    1550  O     .  PHE  A  207  ?   -47.95888  -51.34637  -33.20359  1.000   44.74902  O   ?   A  ?   191  1
  ATOM    1551  CB    .  PHE  A  207  ?   -50.05976  -50.00851  -31.74694  1.000   49.76559  C   ?   A  ?   191  1
  ATOM    1552  CG    .  PHE  A  207  ?   -51.15266  -49.01273  -32.02081  1.000   49.06582  C   ?   A  ?   191  1
  ATOM    1553  CD1   .  PHE  A  207  ?   -51.06367  -48.15013  -33.10106  1.000   44.89768  C   ?   A  ?   191  1
  ATOM    1554  CD2   .  PHE  A  207  ?   -52.26377  -48.93255  -31.19592  1.000   58.72165  C   ?   A  ?   191  1
  ATOM    1555  CE1   .  PHE  A  207  ?   -52.06180  -47.23020  -33.35764  1.000   45.30048  C   ?   A  ?   191  1
  ATOM    1556  CE2   .  PHE  A  207  ?   -53.26722  -48.01125  -31.44729  1.000   56.02668  C   ?   A  ?   191  1
  ATOM    1557  CZ    .  PHE  A  207  ?   -53.16424  -47.15884  -32.52825  1.000   46.04421  C   ?   A  ?   191  1
  ATOM    1558  N     .  GLY  A  208  ?   -48.74021  -53.26912  -32.32994  1.000   63.02325  N   ?   A  ?   192  1
  ATOM    1559  CA    .  GLY  A  208  ?   -47.47524  -53.96230  -32.42982  1.000   78.08550  C   ?   A  ?   192  1
  ATOM    1560  C     .  GLY  A  208  ?   -46.53834  -53.75892  -31.26122  1.000   70.67210  C   ?   A  ?   192  1
  ATOM    1561  O     .  GLY  A  208  ?   -45.34720  -54.06840  -31.38501  1.000   77.46923  O   ?   A  ?   192  1
  ATOM    1562  N     .  ILE  A  209  ?   -47.03360  -53.25838  -30.13087  1.000   59.95895  N   ?   A  ?   193  1
  ATOM    1563  CA    .  ILE  A  209  ?   -46.21050  -52.96374  -28.96329  1.000   68.61872  C   ?   A  ?   193  1
  ATOM    1564  C     .  ILE  A  209  ?   -46.34951  -54.10414  -27.96415  1.000   67.85731  C   ?   A  ?   193  1
  ATOM    1565  O     .  ILE  A  209  ?   -47.46819  -54.47830  -27.58972  1.000   76.98144  O   ?   A  ?   193  1
  ATOM    1566  CB    .  ILE  A  209  ?   -46.61480  -51.62255  -28.32719  1.000   69.55248  C   ?   A  ?   193  1
  ATOM    1567  CG1   .  ILE  A  209  ?   -46.57286  -50.50193  -29.36675  1.000   63.87581  C   ?   A  ?   193  1
  ATOM    1568  CG2   .  ILE  A  209  ?   -45.70816  -51.28869  -27.15458  1.000   66.16537  C   ?   A  ?   193  1
  ATOM    1569  CD1   .  ILE  A  209  ?   -47.02425  -49.16061  -28.82899  1.000   43.25159  C   ?   A  ?   193  1
  ATOM    1570  N     .  SER  A  210  ?   -45.21856  -54.65707  -27.53118  1.000   61.47687  N   ?   A  ?   194  1
  ATOM    1571  CA    .  SER  A  210  ?   -45.24184  -55.71319  -26.52914  1.000   65.42101  C   ?   A  ?   194  1
  ATOM    1572  C     .  SER  A  210  ?   -45.69309  -55.15653  -25.18281  1.000   65.90061  C   ?   A  ?   194  1
  ATOM    1573  O     .  SER  A  210  ?   -45.39693  -54.01298  -24.82622  1.000   70.71602  O   ?   A  ?   194  1
  ATOM    1574  CB    .  SER  A  210  ?   -43.86331  -56.36054  -26.39814  1.000   66.33458  C   ?   A  ?   194  1
  ATOM    1575  OG    .  SER  A  210  ?   -43.38453  -56.80337  -27.65720  1.000   69.39887  O   ?   A  ?   194  1
  ATOM    1576  N     .  THR  A  211  ?   -46.41536  -55.98057  -24.42976  1.000   55.88960  N   ?   A  ?   195  1
  ATOM    1577  CA    .  THR  A  211  ?   -47.07170  -55.54195  -23.20843  1.000   61.51446  C   ?   A  ?   195  1
  ATOM    1578  C     .  THR  A  211  ?   -46.46649  -56.22397  -21.98896  1.000   68.24088  C   ?   A  ?   195  1
  ATOM    1579  O     .  THR  A  211  ?   -45.92488  -57.32959  -22.07661  1.000   71.82300  O   ?   A  ?   195  1
  ATOM    1580  CB    .  THR  A  211  ?   -48.57471  -55.83169  -23.25667  1.000   67.39636  C   ?   A  ?   195  1
  ATOM    1581  OG1   .  THR  A  211  ?   -48.79157  -57.24638  -23.18294  1.000   67.24092  O   ?   A  ?   195  1
  ATOM    1582  CG2   .  THR  A  211  ?   -49.17215  -55.29867  -24.54647  1.000   61.26474  C   ?   A  ?   195  1
  ATOM    1583  N     .  LEU  A  212  ?   -46.57848  -55.54847  -20.84276  1.000   67.68792  N   ?   A  ?   196  1
  ATOM    1584  CA    .  LEU  A  212  ?   -46.09467  -56.07923  -19.56802  1.000   65.34911  C   ?   A  ?   196  1
  ATOM    1585  C     .  LEU  A  212  ?   -47.04172  -55.57098  -18.48364  1.000   60.34933  C   ?   A  ?   196  1
  ATOM    1586  O     .  LEU  A  212  ?   -46.95824  -54.40685  -18.07984  1.000   62.36193  O   ?   A  ?   196  1
  ATOM    1587  CB    .  LEU  A  212  ?   -44.65597  -55.65377  -19.30566  1.000   63.22423  C   ?   A  ?   196  1
  ATOM    1588  CG    .  LEU  A  212  ?   -43.95398  -56.23676  -18.07812  1.000   67.36181  C   ?   A  ?   196  1
  ATOM    1589  CD1   .  LEU  A  212  ?   -43.89572  -57.75299  -18.15725  1.000   60.38474  C   ?   A  ?   196  1
  ATOM    1590  CD2   .  LEU  A  212  ?   -42.55666  -55.65278  -17.94441  1.000   57.05077  C   ?   A  ?   196  1
  ATOM    1591  N     .  LYS  A  213  ?   -47.93905  -56.44120  -18.02660  1.000   54.95395  N   ?   A  ?   197  1
  ATOM    1592  CA    .  LYS  A  213  ?   -48.94864  -56.04533  -17.05426  1.000   61.08895  C   ?   A  ?   197  1
  ATOM    1593  C     .  LYS  A  213  ?   -48.36960  -56.08442  -15.64666  1.000   69.49246  C   ?   A  ?   197  1
  ATOM    1594  O     .  LYS  A  213  ?   -47.79668  -57.09512  -15.22846  1.000   83.90125  O   ?   A  ?   197  1
  ATOM    1595  CB    .  LYS  A  213  ?   -50.17372  -56.95496  -17.14842  1.000   56.54503  C   ?   A  ?   197  1
  ATOM    1596  CG    .  LYS  A  213  ?   -51.29958  -56.56798  -16.19831  1.000   59.72700  C   ?   A  ?   197  1
  ATOM    1597  CD    .  LYS  A  213  ?   -52.54599  -57.40543  -16.43032  1.000   68.77295  C   ?   A  ?   197  1
  ATOM    1598  CE    .  LYS  A  213  ?   -53.66860  -56.99049  -15.48953  1.000   71.76404  C   ?   A  ?   197  1
  ATOM    1599  NZ    .  LYS  A  213  ?   -54.93842  -57.72170  -15.77021  1.000   74.56766  N   ?   A  ?   197  1
  ATOM    1600  N     .  TYR  A  214  ?   -48.52552  -54.98269  -14.91744  1.000   65.78142  N   ?   A  ?   198  1
  ATOM    1601  CA    .  TYR  A  214  ?   -48.00995  -54.86354  -13.55985  1.000   68.99652  C   ?   A  ?   198  1
  ATOM    1602  C     .  TYR  A  214  ?   -49.08430  -55.29920  -12.57090  1.000   75.33463  C   ?   A  ?   198  1
  ATOM    1603  O     .  TYR  A  214  ?   -50.16039  -54.69459  -12.50842  1.000   81.89651  O   ?   A  ?   198  1
  ATOM    1604  CB    .  TYR  A  214  ?   -47.56511  -53.42849  -13.27828  1.000   76.43884  C   ?   A  ?   198  1
  ATOM    1605  CG    .  TYR  A  214  ?   -47.05867  -53.19412  -11.87071  1.000   81.18546  C   ?   A  ?   198  1
  ATOM    1606  CD1   .  TYR  A  214  ?   -47.90056  -52.70160  -10.88057  1.000   79.79252  C   ?   A  ?   198  1
  ATOM    1607  CD2   .  TYR  A  214  ?   -45.73801  -53.45865  -11.53426  1.000   76.52978  C   ?   A  ?   198  1
  ATOM    1608  CE1   .  TYR  A  214  ?   -47.44191  -52.48301   -9.59478  1.000   77.69155  C   ?   A  ?   198  1
  ATOM    1609  CE2   .  TYR  A  214  ?   -45.27040  -53.24297  -10.25173  1.000   82.02035  C   ?   A  ?   198  1
  ATOM    1610  CZ    .  TYR  A  214  ?   -46.12569  -52.75537   -9.28629  1.000   80.94014  C   ?   A  ?   198  1
  ATOM    1611  OH    .  TYR  A  214  ?   -45.66047  -52.54196   -8.00869  1.000   79.12513  O   ?   A  ?   198  1
  ATOM    1612  N     .  ASN  A  215  ?   -48.79186  -56.34437  -11.80623  1.000   90.61936  N   ?   A  ?   199  1
  ATOM    1613  CA    .  ASN  A  215  ?   -49.67307  -56.86030  -10.76846  1.000   92.60362  C   ?   A  ?   199  1
  ATOM    1614  C     .  ASN  A  215  ?   -48.95441  -56.81120   -9.42417  1.000  100.91540  C   ?   A  ?   199  1
  ATOM    1615  O     .  ASN  A  215  ?   -47.82660  -56.32515   -9.31154  1.000   98.41472  O   ?   A  ?   199  1
  ATOM    1616  CB    .  ASN  A  215  ?   -50.12109  -58.28985  -11.08950  1.000   87.16219  C   ?   A  ?   199  1
  ATOM    1617  CG    .  ASN  A  215  ?   -50.90328  -58.38107  -12.38416  1.000   92.78534  C   ?   A  ?   199  1
  ATOM    1618  OD1   .  ASN  A  215  ?   -51.72868  -57.51859  -12.68796  1.000  105.74605  O   ?   A  ?   199  1
  ATOM    1619  ND2   .  ASN  A  215  ?   -50.64530  -59.43030  -13.15756  1.000   72.81104  N   ?   A  ?   199  1
  ATOM    1620  N     .  LYS  A  216  ?   -49.62302  -57.32411   -8.39580  1.000  110.24835  N   ?   A  ?   200  1
  ATOM    1621  CA    .  LYS  A  216  ?   -49.01975  -57.47856   -7.07746  1.000  106.53913  C   ?   A  ?   200  1
  ATOM    1622  C     .  LYS  A  216  ?   -48.34359  -58.84295   -7.02325  1.000  109.27646  C   ?   A  ?   200  1
  ATOM    1623  O     .  LYS  A  216  ?   -49.01650  -59.87388   -6.91748  1.000  112.59794  O   ?   A  ?   200  1
  ATOM    1624  CB    .  LYS  A  216  ?   -50.06806  -57.33553   -5.97787  1.000  115.00664  C   ?   A  ?   200  1
  ATOM    1625  CG    .  LYS  A  216  ?   -50.68958  -55.95195   -5.88878  1.000  141.43765  C   ?   A  ?   200  1
  ATOM    1626  CD    .  LYS  A  216  ?   -51.73648  -55.88756   -4.78675  1.000  160.99589  C   ?   A  ?   200  1
  ATOM    1627  CE    .  LYS  A  216  ?   -52.38843  -54.51478   -4.72172  1.000  151.92570  C   ?   A  ?   200  1
  ATOM    1628  NZ    .  LYS  A  216  ?   -53.45120  -54.45434   -3.68022  1.000  136.80961  N   ?   A  ?   200  1
  ATOM    1629  N     .  ASP  A  217  ?   -47.01305  -58.84947   -7.11106  1.000  108.77063  N   ?   A  ?   201  1
  ATOM    1630  CA    .  ASP  A  217  ?   -46.23059  -60.08340   -7.06183  1.000  112.55318  C   ?   A  ?   201  1
  ATOM    1631  C     .  ASP  A  217  ?   -46.38083  -60.88701   -8.35244  1.000  110.69797  C   ?   A  ?   201  1
  ATOM    1632  O     .  ASP  A  217  ?   -46.48774  -62.11366   -8.32399  1.000  122.31350  O   ?   A  ?   201  1
  ATOM    1633  CB    .  ASP  A  217  ?   -46.61698  -60.93652   -5.85046  1.000  122.44505  C   ?   A  ?   201  1
  ATOM    1634  CG    .  ASP  A  217  ?   -46.64746  -60.13981   -4.55964  1.000  127.96500  C   ?   A  ?   201  1
  ATOM    1635  OD1   .  ASP  A  217  ?   -45.67430  -59.40386   -4.28737  1.000  125.31917  O   ?   A  ?   201  1
  ATOM    1636  OD2   .  ASP  A  217  ?   -47.65191  -60.24413   -3.82219  1.000  109.30035  O   ?   A  ?   201  1
  ATOM    1637  N     .  ASN  A  218  ?   -46.38762  -60.19624   -9.49245  1.000  113.10107  N   ?   A  ?   202  1
  ATOM    1638  CA    .  ASN  A  218  ?   -46.58204  -60.87648  -10.76634  1.000   99.00250  C   ?   A  ?   202  1
  ATOM    1639  C     .  ASN  A  218  ?   -46.53786  -59.91212  -11.94579  1.000   92.42519  C   ?   A  ?   202  1
  ATOM    1640  O     .  ASN  A  218  ?   -47.33424  -58.97059  -12.02026  1.000   88.89542  O   ?   A  ?   202  1
  ATOM    1641  CB    .  ASN  A  218  ?   -47.91162  -61.63575  -10.75289  1.000   91.71389  C   ?   A  ?   202  1
  ATOM    1642  CG    .  ASN  A  218  ?   -48.22198  -62.29389  -12.07955  1.000   86.21117  C   ?   A  ?   202  1
  ATOM    1643  OD1   .  ASN  A  218  ?   -49.14871  -61.89145  -12.78282  1.000   95.35946  O   ?   A  ?   202  1
  ATOM    1644  ND2   .  ASN  A  218  ?   -47.44473  -63.31169  -12.43150  1.000   95.05638  N   ?   A  ?   202  1
  ATOM    1645  N     .  PHE  A  219  ?   -45.60497  -60.13903  -12.86601  1.000   84.73221  N   ?   A  ?   203  1
  ATOM    1646  CA    .  PHE  A  219  ?   -45.56570  -59.44255  -14.14393  1.000   81.95649  C   ?   A  ?   203  1
  ATOM    1647  C     .  PHE  A  219  ?   -46.07220  -60.36926  -15.24133  1.000   82.15712  C   ?   A  ?   203  1
  ATOM    1648  O     .  PHE  A  219  ?   -45.78369  -61.56944  -15.23432  1.000   92.81366  O   ?   A  ?   203  1
  ATOM    1649  CB    .  PHE  A  219  ?   -44.14752  -58.97497  -14.48184  1.000   80.38749  C   ?   A  ?   203  1
  ATOM    1650  CG    .  PHE  A  219  ?   -43.77659  -57.65291  -13.87286  1.000   81.15269  C   ?   A  ?   203  1
  ATOM    1651  CD1   .  PHE  A  219  ?   -42.89571  -57.58675  -12.80600  1.000   76.48437  C   ?   A  ?   203  1
  ATOM    1652  CD2   .  PHE  A  219  ?   -44.30057  -56.47427  -14.37577  1.000   82.36548  C   ?   A  ?   203  1
  ATOM    1653  CE1   .  PHE  A  219  ?   -42.54899  -56.36953  -12.24875  1.000   68.69986  C   ?   A  ?   203  1
  ATOM    1654  CE2   .  PHE  A  219  ?   -43.95942  -55.25469  -13.82203  1.000   80.30647  C   ?   A  ?   203  1
  ATOM    1655  CZ    .  PHE  A  219  ?   -43.08196  -55.20216  -12.75780  1.000   78.76877  C   ?   A  ?   203  1
  ATOM    1656  N     .  GLU  A  220  ?   -46.82740  -59.80963  -16.18457  1.000   73.57198  N   ?   A  ?   204  1
  ATOM    1657  CA    .  GLU  A  220  ?   -47.33211  -60.55499  -17.33480  1.000   64.48420  C   ?   A  ?   204  1
  ATOM    1658  C     .  GLU  A  220  ?   -46.69139  -59.99084  -18.59585  1.000   68.01527  C   ?   A  ?   204  1
  ATOM    1659  O     .  GLU  A  220  ?   -47.05732  -58.90103  -19.05112  1.000   69.55828  O   ?   A  ?   204  1
  ATOM    1660  CB    .  GLU  A  220  ?   -48.85566  -60.48951  -17.41165  1.000   67.23792  C   ?   A  ?   204  1
  ATOM    1661  CG    .  GLU  A  220  ?   -49.55238  -61.24071  -16.29459  1.000   76.33055  C   ?   A  ?   204  1
  ATOM    1662  CD    .  GLU  A  220  ?   -51.06052  -61.16466  -16.39316  1.000   89.43356  C   ?   A  ?   204  1
  ATOM    1663  OE1   .  GLU  A  220  ?   -51.56841  -60.72381  -17.44635  1.000   90.53408  O   ?   A  ?   204  1
  ATOM    1664  OE2   .  GLU  A  220  ?   -51.73733  -61.54210  -15.41371  1.000   85.50597  O   ?   A  ?   204  1
  ATOM    1665  N     .  TYR  A  221  ?   -45.74005  -60.73447  -19.15530  1.000   63.96494  N   ?   A  ?   205  1
  ATOM    1666  CA    .  TYR  A  221  ?   -45.01120  -60.32729  -20.34957  1.000   60.79005  C   ?   A  ?   205  1
  ATOM    1667  C     .  TYR  A  221  ?   -45.60205  -61.01632  -21.57122  1.000   73.34873  C   ?   A  ?   205  1
  ATOM    1668  O     .  TYR  A  221  ?   -45.84554  -62.22770  -21.55065  1.000   68.27599  O   ?   A  ?   205  1
  ATOM    1669  CB    .  TYR  A  221  ?   -43.52504  -60.66204  -20.21838  1.000   58.54500  C   ?   A  ?   205  1
  ATOM    1670  CG    .  TYR  A  221  ?   -42.72882  -60.49941  -21.49407  1.000   52.54113  C   ?   A  ?   205  1
  ATOM    1671  CD1   .  TYR  A  221  ?   -41.95880  -61.54223  -21.98861  1.000   56.88353  C   ?   A  ?   205  1
  ATOM    1672  CD2   .  TYR  A  221  ?   -42.74483  -59.30465  -22.20226  1.000   59.38524  C   ?   A  ?   205  1
  ATOM    1673  CE1   .  TYR  A  221  ?   -41.22438  -61.40124  -23.15023  1.000   64.05705  C   ?   A  ?   205  1
  ATOM    1674  CE2   .  TYR  A  221  ?   -42.01400  -59.15448  -23.36739  1.000   50.66260  C   ?   A  ?   205  1
  ATOM    1675  CZ    .  TYR  A  221  ?   -41.25551  -60.20694  -23.83574  1.000   57.23208  C   ?   A  ?   205  1
  ATOM    1676  OH    .  TYR  A  221  ?   -40.52448  -60.07087  -24.99320  1.000   65.27609  O   ?   A  ?   205  1
  ATOM    1677  N     .  THR  A  222  ?   -45.82656  -60.24248  -22.63263  1.000   75.24247  N   ?   A  ?   206  1
  ATOM    1678  CA    .  THR  A  222  ?   -46.45234  -60.75061  -23.85324  1.000   58.66698  C   ?   A  ?   206  1
  ATOM    1679  C     .  THR  A  222  ?   -45.71615  -60.15313  -25.04814  1.000   66.88832  C   ?   A  ?   206  1
  ATOM    1680  O     .  THR  A  222  ?   -45.95470  -58.99869  -25.41500  1.000   72.65123  O   ?   A  ?   206  1
  ATOM    1681  CB    .  THR  A  222  ?   -47.93517  -60.40464  -23.89563  1.000   58.38892  C   ?   A  ?   206  1
  ATOM    1682  OG1   .  THR  A  222  ?   -48.51814  -60.62666  -22.60465  1.000   68.99933  O   ?   A  ?   206  1
  ATOM    1683  CG2   .  THR  A  222  ?   -48.64556  -61.26771  -24.92369  1.000   57.14937  C   ?   A  ?   206  1
  ATOM    1684  N     .  ALA  A  223  ?   -44.82621  -60.93606  -25.65056  1.000   62.45233  N   ?   A  ?   207  1
  ATOM    1685  CA    .  ALA  A  223  ?   -44.13805  -60.48131  -26.84873  1.000   64.56266  C   ?   A  ?   207  1
  ATOM    1686  C     .  ALA  A  223  ?   -45.13138  -60.30965  -27.99130  1.000   71.44204  C   ?   A  ?   207  1
  ATOM    1687  O     .  ALA  A  223  ?   -46.01702  -61.14515  -28.19976  1.000   64.38427  O   ?   A  ?   207  1
  ATOM    1688  CB    .  ALA  A  223  ?   -43.04060  -61.46775  -27.24236  1.000   66.16830  C   ?   A  ?   207  1
  ATOM    1689  N     .  ILE  A  224  ?   -44.98197  -59.21310  -28.72931  1.000   72.29092  N   ?   A  ?   208  1
  ATOM    1690  CA    .  ILE  A  224  ?   -45.86902  -58.86527  -29.83365  1.000   67.24735  C   ?   A  ?   208  1
  ATOM    1691  C     .  ILE  A  224  ?   -45.00574  -58.66294  -31.06984  1.000   71.68623  C   ?   A  ?   208  1
  ATOM    1692  O     .  ILE  A  224  ?   -44.27910  -57.66551  -31.17032  1.000   73.32026  O   ?   A  ?   208  1
  ATOM    1693  CB    .  ILE  A  224  ?   -46.70255  -57.61123  -29.53273  1.000   59.84687  C   ?   A  ?   208  1
  ATOM    1694  CG1   .  ILE  A  224  ?   -47.74974  -57.90846  -28.45654  1.000   60.33237  C   ?   A  ?   208  1
  ATOM    1695  CG2   .  ILE  A  224  ?   -47.36152  -57.08840  -30.79701  1.000   66.71531  C   ?   A  ?   208  1
  ATOM    1696  CD1   .  ILE  A  224  ?   -48.70623  -59.02113  -28.82886  1.000   55.19579  C   ?   A  ?   208  1
  ATOM    1697  N     .  GLU  A  225  ?   -45.07964  -59.60958  -32.00943  1.000   83.15061  N   ?   A  ?   209  1
  ATOM    1698  CA    .  GLU  A  225  ?   -44.35166  -59.47242  -33.26717  1.000   81.79134  C   ?   A  ?   209  1
  ATOM    1699  C     .  GLU  A  225  ?   -44.69822  -58.16232  -33.96019  1.000   82.19735  C   ?   A  ?   209  1
  ATOM    1700  O     .  GLU  A  225  ?   -43.81034  -57.39667  -34.35168  1.000   96.87885  O   ?   A  ?   209  1
  ATOM    1701  CB    .  GLU  A  225  ?   -44.65805  -60.65725  -34.18460  1.000  102.08193  C   ?   A  ?   209  1
  ATOM    1702  CG    .  GLU  A  225  ?   -43.62488  -61.76746  -34.14170  1.000  111.08083  C   ?   A  ?   209  1
  ATOM    1703  CD    .  GLU  A  225  ?   -43.89609  -62.85454  -35.16378  1.000  113.81587  C   ?   A  ?   209  1
  ATOM    1704  OE1   .  GLU  A  225  ?   -44.98774  -63.46084  -35.11739  1.000  115.51150  O   ?   A  ?   209  1
  ATOM    1705  OE2   .  GLU  A  225  ?   -43.01922  -63.09560  -36.02004  1.000  118.97912  O   ?   A  ?   209  1
  ATOM    1706  N     .  GLY  A  226  ?   -45.99203  -57.88965  -34.12110  1.000   86.44951  N   ?   A  ?   210  1
  ATOM    1707  CA    .  GLY  A  226  ?   -46.40366  -56.67310  -34.78853  1.000   92.75663  C   ?   A  ?   210  1
  ATOM    1708  C     .  GLY  A  226  ?   -46.13280  -56.73232  -36.28211  1.000   96.50335  C   ?   A  ?   210  1
  ATOM    1709  O     .  GLY  A  226  ?   -46.06435  -57.80306  -36.89470  1.000   91.72471  O   ?   A  ?   210  1
  ATOM    1710  N     .  GLY  A  227  ?   -45.97324  -55.54838  -36.87754  1.000   91.36409  N   ?   A  ?   211  1
  ATOM    1711  CA    .  GLY  A  227  ?   -45.72139  -55.39616  -38.29408  1.000  103.23023  C   ?   A  ?   211  1
  ATOM    1712  C     .  GLY  A  227  ?   -46.90197  -54.84162  -39.06679  1.000  105.89633  C   ?   A  ?   211  1
  ATOM    1713  O     .  GLY  A  227  ?   -46.70279  -54.16725  -40.08476  1.000  109.73109  O   ?   A  ?   211  1
  ATOM    1714  N     .  TRP  A  228  ?   -48.11806  -55.10882  -38.60816  1.000  110.49267  N   ?   A  ?   212  1
  ATOM    1715  CA    .  TRP  A  228  ?   -49.30000  -54.58961  -39.28583  1.000  103.70038  C   ?   A  ?   212  1
  ATOM    1716  C     .  TRP  A  228  ?   -49.36311  -53.07327  -39.13481  1.000  115.73097  C   ?   A  ?   212  1
  ATOM    1717  O     .  TRP  A  228  ?   -49.30599  -52.56466  -38.00903  1.000  123.32987  O   ?   A  ?   212  1
  ATOM    1718  CB    .  TRP  A  228  ?   -50.56712  -55.23516  -38.72771  1.000   92.61529  C   ?   A  ?   212  1
  ATOM    1719  CG    .  TRP  A  228  ?   -50.60094  -55.35415  -37.22837  1.000  102.56633  C   ?   A  ?   212  1
  ATOM    1720  CD1   .  TRP  A  228  ?   -50.91480  -54.37196  -36.33117  1.000   96.39605  C   ?   A  ?   212  1
  ATOM    1721  CD2   .  TRP  A  228  ?   -50.33235  -56.53147  -36.45471  1.000  100.55335  C   ?   A  ?   212  1
  ATOM    1722  NE1   .  TRP  A  228  ?   -50.84781  -54.86285  -35.04807  1.000   94.47456  N   ?   A  ?   212  1
  ATOM    1723  CE2   .  TRP  A  228  ?   -50.49307  -56.18570  -35.09675  1.000  100.62759  C   ?   A  ?   212  1
  ATOM    1724  CE3   .  TRP  A  228  ?   -49.96629  -57.84214  -36.77822  1.000   91.32298  C   ?   A  ?   212  1
  ATOM    1725  CZ2   .  TRP  A  228  ?   -50.30049  -57.10321  -34.06463  1.000   96.49052  C   ?   A  ?   212  1
  ATOM    1726  CZ3   .  TRP  A  228  ?   -49.77546  -58.75098  -35.75221  1.000   97.64307  C   ?   A  ?   212  1
  ATOM    1727  CH2   .  TRP  A  228  ?   -49.94308  -58.37742  -34.41212  1.000   94.57637  C   ?   A  ?   212  1
  ATOM    1728  N     .  PRO  A  229  ?   -49.48047  -52.31675  -40.23813  1.000  124.01964  N   ?   A  ?   213  1
  ATOM    1729  CA    .  PRO  A  229  ?   -49.50377  -50.84849  -40.23806  1.000  103.54688  C   ?   A  ?   213  1
  ATOM    1730  C     .  PRO  A  229  ?   -50.51114  -50.26661  -39.24819  1.000  104.42157  C   ?   A  ?   213  1
  ATOM    1731  O     .  PRO  A  229  ?   -51.59183  -49.84519  -39.66144  1.000  111.37872  O   ?   A  ?   213  1
  ATOM    1732  CB    .  PRO  A  229  ?   -49.89950  -50.50715  -41.67748  1.000  109.46058  C   ?   A  ?   213  1
  ATOM    1733  CG    .  PRO  A  229  ?   -49.43485  -51.67331  -42.47808  1.000  103.14395  C   ?   A  ?   213  1
  ATOM    1734  CD    .  PRO  A  229  ?   -49.63297  -52.87028  -41.59536  1.000  118.90092  C   ?   A  ?   213  1
  ATOM    1735  N     .  GLN  A  233  ?   -49.89291  -39.18769  -38.40414  1.000   97.61333  N   ?   A  ?   214  1
  ATOM    1736  CA    .  GLN  A  233  ?   -51.15328  -39.58363  -37.78218  1.000  127.30744  C   ?   A  ?   214  1
  ATOM    1737  C     .  GLN  A  233  ?   -52.31308  -39.48059  -38.77907  1.000  135.04412  C   ?   A  ?   214  1
  ATOM    1738  O     .  GLN  A  233  ?   -52.26507  -40.06791  -39.86118  1.000  117.39291  O   ?   A  ?   214  1
  ATOM    1739  CB    .  GLN  A  233  ?   -51.43329  -38.72443  -36.54470  1.000  108.80158  C   ?   A  ?   214  1
  ATOM    1740  CG    .  GLN  A  233  ?   -52.47375  -39.31134  -35.60350  1.000  110.55759  C   ?   A  ?   214  1
  ATOM    1741  CD    .  GLN  A  233  ?   -53.03694  -38.28585  -34.63890  1.000  113.37145  C   ?   A  ?   214  1
  ATOM    1742  OE1   .  GLN  A  233  ?   -52.78878  -37.08482  -34.77414  1.000  109.12126  O   ?   A  ?   214  1
  ATOM    1743  NE2   .  GLN  A  233  ?   -53.80596  -38.75563  -33.65812  1.000   69.40485  N   ?   A  ?   214  1
  ATOM    1744  N     .  ASN  A  234  ?   -53.35914  -38.73773  -38.40599  1.000  123.73110  N   ?   A  ?   215  1
  ATOM    1745  CA    .  ASN  A  234  ?   -54.51020  -38.52897  -39.27354  1.000  116.23684  C   ?   A  ?   215  1
  ATOM    1746  C     .  ASN  A  234  ?   -54.97074  -37.07896  -39.32054  1.000  121.65544  C   ?   A  ?   215  1
  ATOM    1747  O     .  ASN  A  234  ?   -55.87897  -36.76281  -40.09512  1.000  125.28480  O   ?   A  ?   215  1
  ATOM    1748  CB    .  ASN  A  234  ?   -55.68473  -39.42367  -38.84699  1.000  121.02582  C   ?   A  ?   215  1
  ATOM    1749  CG    .  ASN  A  234  ?   -55.47386  -40.87577  -39.22064  1.000  119.11692  C   ?   A  ?   215  1
  ATOM    1750  OD1   .  ASN  A  234  ?   -54.67263  -41.19217  -40.10135  1.000  129.59474  O   ?   A  ?   215  1
  ATOM    1751  ND2   .  ASN  A  234  ?   -56.19617  -41.76846  -38.55589  1.000  103.69316  N   ?   A  ?   215  1
  ATOM    1752  N     .  MET  A  235  ?   -54.38382  -36.19668  -38.51644  1.000  128.22295  N   ?   A  ?   216  1
  ATOM    1753  CA    .  MET  A  235  ?   -54.53958  -34.76195  -38.68550  1.000  125.83489  C   ?   A  ?   216  1
  ATOM    1754  C     .  MET  A  235  ?   -53.40387  -34.14951  -39.48905  1.000  128.35762  C   ?   A  ?   216  1
  ATOM    1755  O     .  MET  A  235  ?   -53.41716  -32.93876  -39.72451  1.000  106.66152  O   ?   A  ?   216  1
  ATOM    1756  CB    .  MET  A  235  ?   -54.62999  -34.06511  -37.32302  1.000  104.49504  C   ?   A  ?   216  1
  ATOM    1757  CG    .  MET  A  235  ?   -56.02193  -34.00503  -36.74767  1.000  109.76194  C   ?   A  ?   216  1
  ATOM    1758  SD    .  MET  A  235  ?   -56.15816  -32.65662  -35.56426  1.000  135.62489  S   ?   A  ?   216  1
  ATOM    1759  CE    .  MET  A  235  ?   -55.49151  -31.30855  -36.53776  1.000  107.34800  C   ?   A  ?   216  1
  ATOM    1760  N     .  THR  A  236  ?   -52.42713  -34.95814  -39.91638  1.000  135.15799  N   ?   A  ?   217  1
  ATOM    1761  CA    .  THR  A  236  ?   -51.23005  -34.40295  -40.54846  1.000  126.03764  C   ?   A  ?   217  1
  ATOM    1762  C     .  THR  A  236  ?   -51.54298  -33.73014  -41.87551  1.000  123.90650  C   ?   A  ?   217  1
  ATOM    1763  O     .  THR  A  236  ?   -51.02462  -32.62296  -42.12187  1.000  119.78186  O   ?   A  ?   217  1
  ATOM    1764  CB    .  THR  A  236  ?   -50.18004  -35.50442  -40.71187  1.000  123.47350  C   ?   A  ?   217  1
  ATOM    1765  OG1   .  THR  A  236  ?   -50.08497  -36.26971  -39.50311  1.000  123.43122  O   ?   A  ?   217  1
  ATOM    1766  CG2   .  THR  A  236  ?   -48.81506  -34.89015  -40.98246  1.000  123.45087  C   ?   A  ?   217  1
  ATOM    1767  N     .  PRO  A  237  ?   -52.35770  -34.30857  -42.76967  1.000  122.61032  N   ?   A  ?   218  1
  ATOM    1768  CA    .  PRO  A  237  ?   -52.66521  -33.59928  -44.02441  1.000  120.27378  C   ?   A  ?   218  1
  ATOM    1769  C     .  PRO  A  237  ?   -53.13026  -32.17063  -43.79934  1.000  113.75869  C   ?   A  ?   218  1
  ATOM    1770  O     .  PRO  A  237  ?   -52.62159  -31.24344  -44.44204  1.000  103.54426  O   ?   A  ?   218  1
  ATOM    1771  CB    .  PRO  A  237  ?   -53.75375  -34.47283  -44.65801  1.000  120.95794  C   ?   A  ?   218  1
  ATOM    1772  CG    .  PRO  A  237  ?   -53.47817  -35.83337  -44.13964  1.000  118.11240  C   ?   A  ?   218  1
  ATOM    1773  CD    .  PRO  A  237  ?   -52.97702  -35.64957  -42.73255  1.000  126.60603  C   ?   A  ?   218  1
  ATOM    1774  N     .  GLU  A  238  ?   -54.08977  -31.96848  -42.89394  1.000  109.09565  N   ?   A  ?   219  1
  ATOM    1775  CA    .  GLU  A  238  ?   -54.50719  -30.61552  -42.54462  1.000   97.07831  C   ?   A  ?   219  1
  ATOM    1776  C     .  GLU  A  238  ?   -53.34342  -29.78465  -42.01842  1.000   92.17661  C   ?   A  ?   219  1
  ATOM    1777  O     .  GLU  A  238  ?   -53.31053  -28.56393  -42.21578  1.000   84.35282  O   ?   A  ?   219  1
  ATOM    1778  CB    .  GLU  A  238  ?   -55.62445  -30.67250  -41.50584  1.000   91.73304  C   ?   A  ?   219  1
  ATOM    1779  CG    .  GLU  A  238  ?   -55.91124  -29.34790  -40.83934  1.000  111.09541  C   ?   A  ?   219  1
  ATOM    1780  CD    .  GLU  A  238  ?   -56.64839  -29.51667  -39.52930  1.000  126.13410  C   ?   A  ?   219  1
  ATOM    1781  OE1   .  GLU  A  238  ?   -56.90948  -30.67644  -39.14142  1.000  135.58423  O   ?   A  ?   219  1
  ATOM    1782  OE2   .  GLU  A  238  ?   -56.96103  -28.49208  -38.88612  1.000  112.07726  O   ?   A  ?   219  1
  ATOM    1783  N     .  ILE  A  239  ?   -52.38289  -30.42326  -41.35088  1.000   96.58301  N   ?   A  ?   220  1
  ATOM    1784  CA    .  ILE  A  239  ?   -51.28595  -29.68891  -40.72939  1.000   80.73855  C   ?   A  ?   220  1
  ATOM    1785  C     .  ILE  A  239  ?   -50.24439  -29.28891  -41.76638  1.000   74.94879  C   ?   A  ?   220  1
  ATOM    1786  O     .  ILE  A  239  ?   -49.81167  -28.13251  -41.81491  1.000   73.53830  O   ?   A  ?   220  1
  ATOM    1787  CB    .  ILE  A  239  ?   -50.66513  -30.52106  -39.59188  1.000   86.19580  C   ?   A  ?   220  1
  ATOM    1788  CG1   .  ILE  A  239  ?   -51.70825  -30.79195  -38.50311  1.000  101.85512  C   ?   A  ?   220  1
  ATOM    1789  CG2   .  ILE  A  239  ?   -49.45207  -29.81057  -39.01466  1.000   68.83112  C   ?   A  ?   220  1
  ATOM    1790  CD1   .  ILE  A  239  ?   -51.20846  -31.66046  -37.36798  1.000   90.35368  C   ?   A  ?   220  1
  ATOM    1791  N     .  HIS  A  240  ?   -49.81954  -30.23441  -42.60840  1.000   83.49890  N   ?   A  ?   221  1
  ATOM    1792  CA    .  HIS  A  240  ?   -48.83750  -29.90661  -43.63826  1.000   82.43255  C   ?   A  ?   221  1
  ATOM    1793  C     .  HIS  A  240  ?   -49.33410  -28.77672  -44.52933  1.000   76.98122  C   ?   A  ?   221  1
  ATOM    1794  O     .  HIS  A  240  ?   -48.56225  -27.88901  -44.91066  1.000   60.63093  O   ?   A  ?   221  1
  ATOM    1795  CB    .  HIS  A  240  ?   -48.51107  -31.14483  -44.47294  1.000   84.16992  C   ?   A  ?   221  1
  ATOM    1796  CG    .  HIS  A  240  ?   -47.68995  -32.16328  -43.74556  1.000  119.84977  C   ?   A  ?   221  1
  ATOM    1797  ND1   .  HIS  A  240  ?   -46.98892  -31.86969  -42.59560  1.000  124.54400  N   ?   A  ?   221  1
  ATOM    1798  CD2   .  HIS  A  240  ?   -47.45962  -33.47273  -44.00259  1.000  126.21582  C   ?   A  ?   221  1
  ATOM    1799  CE1   .  HIS  A  240  ?   -46.36116  -32.95382  -42.17634  1.000  133.87422  C   ?   A  ?   221  1
  ATOM    1800  NE2   .  HIS  A  240  ?   -46.63026  -33.94057  -43.01233  1.000  127.29204  N   ?   A  ?   221  1
  ATOM    1801  N     .  LYS  A  241  ?   -50.62320  -28.79185  -44.86964  1.000   91.53962  N   ?   A  ?   222  1
  ATOM    1802  CA    .  LYS  A  241  ?   -51.19021  -27.71800  -45.67761  1.000   76.19736  C   ?   A  ?   222  1
  ATOM    1803  C     .  LYS  A  241  ?   -51.08189  -26.37748  -44.96044  1.000   65.87459  C   ?   A  ?   222  1
  ATOM    1804  O     .  LYS  A  241  ?   -50.58653  -25.39566  -45.52530  1.000   65.67207  O   ?   A  ?   222  1
  ATOM    1805  CB    .  LYS  A  241  ?   -52.64587  -28.04084  -46.01735  1.000   73.67773  C   ?   A  ?   222  1
  ATOM    1806  CG    .  LYS  A  241  ?   -53.54331  -26.82377  -46.17152  1.000   96.05948  C   ?   A  ?   222  1
  ATOM    1807  CD    .  LYS  A  241  ?   -55.01221  -27.22777  -46.19530  1.000   99.78850  C   ?   A  ?   222  1
  ATOM    1808  CE    .  LYS  A  241  ?   -55.92695  -26.01419  -46.11939  1.000  100.51324  C   ?   A  ?   222  1
  ATOM    1809  NZ    .  LYS  A  241  ?   -57.36448  -26.40305  -46.04838  1.000  102.29727  N   ?   A  ?   222  1
  ATOM    1810  N     .  LYS  A  242  ?   -51.53282  -26.31980  -43.70463  1.000   68.72511  N   ?   A  ?   223  1
  ATOM    1811  CA    .  LYS  A  242  ?   -51.51890  -25.05505  -42.97586  1.000   68.06308  C   ?   A  ?   223  1
  ATOM    1812  C     .  LYS  A  242  ?   -50.10134  -24.58713  -42.67174  1.000   59.66497  C   ?   A  ?   223  1
  ATOM    1813  O     .  LYS  A  242  ?   -49.85362  -23.37779  -42.60480  1.000   55.01102  O   ?   A  ?   223  1
  ATOM    1814  CB    .  LYS  A  242  ?   -52.32755  -25.17996  -41.68435  1.000   67.07514  C   ?   A  ?   223  1
  ATOM    1815  CG    .  LYS  A  242  ?   -53.83357  -25.21530  -41.89835  1.000   79.81554  C   ?   A  ?   223  1
  ATOM    1816  CD    .  LYS  A  242  ?   -54.57880  -25.24714  -40.57550  1.000   80.53263  C   ?   A  ?   223  1
  ATOM    1817  CE    .  LYS  A  242  ?   -56.07813  -25.12660  -40.78396  1.000   79.12410  C   ?   A  ?   223  1
  ATOM    1818  NZ    .  LYS  A  242  ?   -56.81708  -25.15148  -39.49045  1.000   91.58880  N   ?   A  ?   223  1
  ATOM    1819  N     .  ARG  A  243  ?   -49.16276  -25.51679  -42.47747  1.000   74.54883  N   ?   A  ?   224  1
  ATOM    1820  CA    .  ARG  A  243  ?   -47.77617  -25.11698  -42.25926  1.000   64.55801  C   ?   A  ?   224  1
  ATOM    1821  C     .  ARG  A  243  ?   -47.17716  -24.50810  -43.51927  1.000   65.36708  C   ?   A  ?   224  1
  ATOM    1822  O     .  ARG  A  243  ?   -46.49401  -23.47932  -43.45409  1.000   62.13429  O   ?   A  ?   224  1
  ATOM    1823  CB    .  ARG  A  243  ?   -46.94429  -26.31147  -41.79466  1.000   59.25338  C   ?   A  ?   224  1
  ATOM    1824  CG    .  ARG  A  243  ?   -47.24814  -26.77216  -40.37981  1.000   68.19452  C   ?   A  ?   224  1
  ATOM    1825  CD    .  ARG  A  243  ?   -46.29290  -27.87370  -39.96065  1.000   66.56305  C   ?   A  ?   224  1
  ATOM    1826  NE    .  ARG  A  243  ?   -44.90640  -27.41815  -39.97813  1.000   76.89561  N   ?   A  ?   224  1
  ATOM    1827  CZ    .  ARG  A  243  ?   -43.85499  -28.22654  -39.90574  1.000   76.59583  C   ?   A  ?   224  1
  ATOM    1828  NH1   .  ARG  A  243  ?   -44.03332  -29.53791  -39.81759  1.000   73.26430  N   ?   A  ?   224  1
  ATOM    1829  NH2   .  ARG  A  243  ?   -42.62695  -27.72424  -39.92673  1.000   64.16837  N   ?   A  ?   224  1
  ATOM    1830  N     .  THR  A  244  ?   -47.42353  -25.12790  -44.67611  1.000   62.00994  N   ?   A  ?   225  1
  ATOM    1831  CA    .  THR  A  244  ?   -46.91128  -24.57950  -45.92691  1.000   62.51113  C   ?   A  ?   225  1
  ATOM    1832  C     .  THR  A  244  ?   -47.49866  -23.20154  -46.20446  1.000   63.75348  C   ?   A  ?   225  1
  ATOM    1833  O     .  THR  A  244  ?   -46.78923  -22.29535  -46.65767  1.000   67.02748  O   ?   A  ?   225  1
  ATOM    1834  CB    .  THR  A  244  ?   -47.21161  -25.53217  -47.08416  1.000   58.64539  C   ?   A  ?   225  1
  ATOM    1835  OG1   .  THR  A  244  ?   -46.52096  -26.77100  -46.87865  1.000   76.79629  O   ?   A  ?   225  1
  ATOM    1836  CG2   .  THR  A  244  ?   -46.76568  -24.92140  -48.40506  1.000   50.50611  C   ?   A  ?   225  1
  ATOM    1837  N     .  LEU  A  245  ?   -48.79383  -23.02193  -45.93392  1.000   61.22761  N   ?   A  ?   226  1
  ATOM    1838  CA    .  LEU  A  245  ?   -49.42497  -21.73041  -46.18440  1.000   64.66714  C   ?   A  ?   226  1
  ATOM    1839  C     .  LEU  A  245  ?   -48.80291  -20.63753  -45.32189  1.000   66.13506  C   ?   A  ?   226  1
  ATOM    1840  O     .  LEU  A  245  ?   -48.52955  -19.53216  -45.80669  1.000   48.94809  O   ?   A  ?   226  1
  ATOM    1841  CB    .  LEU  A  245  ?   -50.93234  -21.82518  -45.93726  1.000   50.48322  C   ?   A  ?   226  1
  ATOM    1842  CG    .  LEU  A  245  ?   -51.75387  -20.60873  -46.37582  1.000   57.09286  C   ?   A  ?   226  1
  ATOM    1843  CD1   .  LEU  A  245  ?   -51.80621  -20.51842  -47.89140  1.000   61.71633  C   ?   A  ?   226  1
  ATOM    1844  CD2   .  LEU  A  245  ?   -53.15320  -20.63596  -45.78667  1.000   51.49913  C   ?   A  ?   226  1
  ATOM    1845  N     .  GLY  A  246  ?   -48.57158  -20.92772  -44.03973  1.000   64.61266  N   ?   A  ?   227  1
  ATOM    1846  CA    .  GLY  A  246  ?   -47.94199  -19.94530  -43.17223  1.000   68.38088  C   ?   A  ?   227  1
  ATOM    1847  C     .  GLY  A  246  ?   -46.49292  -19.68698  -43.53847  1.000   67.42847  C   ?   A  ?   227  1
  ATOM    1848  O     .  GLY  A  246  ?   -46.01988  -18.54790  -43.47458  1.000   55.31331  O   ?   A  ?   227  1
  ATOM    1849  N     .  GLU  A  247  ?   -45.76480  -20.73956  -43.91778  1.000   64.18698  N   ?   A  ?   228  1
  ATOM    1850  CA    .  GLU  A  247  ?   -44.40265  -20.55675  -44.40507  1.000   61.02817  C   ?   A  ?   228  1
  ATOM    1851  C     .  GLU  A  247  ?   -44.37334  -19.56981  -45.56519  1.000   62.10049  C   ?   A  ?   228  1
  ATOM    1852  O     .  GLU  A  247  ?   -43.59947  -18.60536  -45.56020  1.000   60.95653  O   ?   A  ?   228  1
  ATOM    1853  CB    .  GLU  A  247  ?   -43.80997  -21.90388  -44.82435  1.000   54.90771  C   ?   A  ?   228  1
  ATOM    1854  CG    .  GLU  A  247  ?   -43.51042  -22.84581  -43.66894  1.000   62.47338  C   ?   A  ?   228  1
  ATOM    1855  CD    .  GLU  A  247  ?   -42.97442  -24.18653  -44.13631  1.000   77.46079  C   ?   A  ?   228  1
  ATOM    1856  OE1   .  GLU  A  247  ?   -43.37365  -25.22443  -43.56396  1.000   76.95118  O   ?   A  ?   228  1
  ATOM    1857  OE2   .  GLU  A  247  ?   -42.15908  -24.20205  -45.08313  1.000   90.92877  O   ?   A  ?   228  1
  ATOM    1858  N     .  ASP  A  248  ?   -45.22937  -19.79140  -46.56658  1.000   58.44784  N   ?   A  ?   229  1
  ATOM    1859  CA    .  ASP  A  248  ?   -45.26081  -18.90648  -47.72644  1.000   60.61627  C   ?   A  ?   229  1
  ATOM    1860  C     .  ASP  A  248  ?   -45.57025  -17.47001  -47.32188  1.000   59.32443  C   ?   A  ?   229  1
  ATOM    1861  O     .  ASP  A  248  ?   -44.93183  -16.52982  -47.80929  1.000   63.41074  O   ?   A  ?   229  1
  ATOM    1862  CB    .  ASP  A  248  ?   -46.28410  -19.41289  -48.74333  1.000   44.13723  C   ?   A  ?   229  1
  ATOM    1863  CG    .  ASP  A  248  ?   -45.94181  -20.79276  -49.27891  1.000   62.30097  C   ?   A  ?   229  1
  ATOM    1864  OD1   .  ASP  A  248  ?   -44.74381  -21.14709  -49.30379  1.000   60.58260  O   ?   A  ?   229  1
  ATOM    1865  OD2   .  ASP  A  248  ?   -46.87211  -21.52338  -49.67838  1.000   63.75346  O   ?   A  ?   229  1
  ATOM    1866  N     .  TYR  A  249  ?   -46.54377  -17.27793  -46.42830  1.000   55.37816  N   ?   A  ?   230  1
  ATOM    1867  CA    .  TYR  A  249  ?   -46.90276  -15.92410  -46.01812  1.000   52.89048  C   ?   A  ?   230  1
  ATOM    1868  C     .  TYR  A  249  ?   -45.72955  -15.21077  -45.35889  1.000   65.61951  C   ?   A  ?   230  1
  ATOM    1869  O     .  TYR  A  249  ?   -45.45740  -14.04211  -45.65789  1.000   72.08720  O   ?   A  ?   230  1
  ATOM    1870  CB    .  TYR  A  249  ?   -48.10008  -15.95190  -45.07033  1.000   46.57811  C   ?   A  ?   230  1
  ATOM    1871  CG    .  TYR  A  249  ?   -48.36223  -14.61603  -44.41283  1.000   52.74724  C   ?   A  ?   230  1
  ATOM    1872  CD1   .  TYR  A  249  ?   -47.92926  -14.35939  -43.11964  1.000   53.19129  C   ?   A  ?   230  1
  ATOM    1873  CD2   .  TYR  A  249  ?   -49.02622  -13.60526  -45.09186  1.000   55.23026  C   ?   A  ?   230  1
  ATOM    1874  CE1   .  TYR  A  249  ?   -48.16284  -13.13807  -42.51585  1.000   54.28418  C   ?   A  ?   230  1
  ATOM    1875  CE2   .  TYR  A  249  ?   -49.26299  -12.37969  -44.49705  1.000   58.92250  C   ?   A  ?   230  1
  ATOM    1876  CZ    .  TYR  A  249  ?   -48.82894  -12.15059  -43.20927  1.000   58.69974  C   ?   A  ?   230  1
  ATOM    1877  OH    .  TYR  A  249  ?   -49.06211  -10.93079  -42.61355  1.000   55.40501  O   ?   A  ?   230  1
  ATOM    1878  N     .  LEU  A  250  ?   -45.02721  -15.89096  -44.45171  1.000   65.33866  N   ?   A  ?   231  1
  ATOM    1879  CA    .  LEU  A  250  ?   -43.94149  -15.23664  -43.72913  1.000   66.07958  C   ?   A  ?   231  1
  ATOM    1880  C     .  LEU  A  250  ?   -42.76789  -14.93232  -44.65249  1.000   65.63932  C   ?   A  ?   231  1
  ATOM    1881  O     .  LEU  A  250  ?   -42.22905  -13.81908  -44.63959  1.000   62.49530  O   ?   A  ?   231  1
  ATOM    1882  CB    .  LEU  A  250  ?   -43.49321  -16.10130  -42.55211  1.000   55.38671  C   ?   A  ?   231  1
  ATOM    1883  CG    .  LEU  A  250  ?   -42.39098  -15.49244  -41.68277  1.000   46.64586  C   ?   A  ?   231  1
  ATOM    1884  CD1   .  LEU  A  250  ?   -42.82682  -14.14430  -41.11953  1.000   41.55347  C   ?   A  ?   231  1
  ATOM    1885  CD2   .  LEU  A  250  ?   -42.00265  -16.44823  -40.56463  1.000   49.88034  C   ?   A  ?   231  1
  ATOM    1886  N     .  ASN  A  251  ?   -42.35542  -15.91072  -45.46314  1.000   60.15653  N   ?   A  ?   232  1
  ATOM    1887  CA    .  ASN  A  251  ?   -41.22406  -15.69021  -46.35918  1.000   67.69345  C   ?   A  ?   232  1
  ATOM    1888  C     .  ASN  A  251  ?   -41.49911  -14.54245  -47.32184  1.000   73.66257  C   ?   A  ?   232  1
  ATOM    1889  O     .  ASN  A  251  ?   -40.60417  -13.74252  -47.62048  1.000   66.85494  O   ?   A  ?   232  1
  ATOM    1890  CB    .  ASN  A  251  ?   -40.90139  -16.97119  -47.12644  1.000   47.23659  C   ?   A  ?   232  1
  ATOM    1891  CG    .  ASN  A  251  ?   -40.50035  -18.10793  -46.21243  1.000   57.37364  C   ?   A  ?   232  1
  ATOM    1892  OD1   .  ASN  A  251  ?   -40.16337  -17.89242  -45.04953  1.000   74.66216  O   ?   A  ?   232  1
  ATOM    1893  ND2   .  ASN  A  251  ?   -40.52874  -19.32694  -46.73452  1.000   63.21887  N   ?   A  ?   232  1
  ATOM    1894  N     .  LEU  A  252  ?   -42.73455  -14.44145  -47.81403  1.000   74.09835  N   ?   A  ?   233  1
  ATOM    1895  CA    .  LEU  A  252  ?   -43.08098  -13.34655  -48.71278  1.000   69.89281  C   ?   A  ?   233  1
  ATOM    1896  C     .  LEU  A  252  ?   -43.03316  -12.00641  -47.98830  1.000   63.82379  C   ?   A  ?   233  1
  ATOM    1897  O     .  LEU  A  252  ?   -42.50976  -11.02283  -48.52420  1.000   60.84464  O   ?   A  ?   233  1
  ATOM    1898  CB    .  LEU  A  252  ?   -44.46222  -13.59299  -49.32008  1.000   68.02660  C   ?   A  ?   233  1
  ATOM    1899  CG    .  LEU  A  252  ?   -44.90082  -12.71984  -50.49575  1.000   65.52312  C   ?   A  ?   233  1
  ATOM    1900  CD1   .  LEU  A  252  ?   -45.96507  -13.44273  -51.30109  1.000   64.17711  C   ?   A  ?   233  1
  ATOM    1901  CD2   .  LEU  A  252  ?   -45.41897  -11.37110  -50.01627  1.000   62.97229  C   ?   A  ?   233  1
  ATOM    1902  N     .  ARG  A  253  ?   -43.56739  -11.94855  -46.76630  1.000   68.02313  N   ?   A  ?   234  1
  ATOM    1903  CA    .  ARG  A  253  ?   -43.51999  -10.70862  -45.99652  1.000   69.51809  C   ?   A  ?   234  1
  ATOM    1904  C     .  ARG  A  253  ?   -42.08311  -10.32432  -45.66469  1.000   67.36787  C   ?   A  ?   234  1
  ATOM    1905  O     .  ARG  A  253  ?   -41.66974   -9.17751  -45.87201  1.000   64.18765  O   ?   A  ?   234  1
  ATOM    1906  CB    .  ARG  A  253  ?   -44.34550  -10.84957  -44.71625  1.000   72.42999  C   ?   A  ?   234  1
  ATOM    1907  CG    .  ARG  A  253  ?   -45.84447  -10.94170  -44.93807  1.000   61.17939  C   ?   A  ?   234  1
  ATOM    1908  CD    .  ARG  A  253  ?   -46.41004   -9.62387  -45.42271  1.000   61.00685  C   ?   A  ?   234  1
  ATOM    1909  NE    .  ARG  A  253  ?   -46.12259   -8.52834  -44.50146  1.000   49.55583  N   ?   A  ?   234  1
  ATOM    1910  CZ    .  ARG  A  253  ?   -46.55651   -7.28359  -44.67355  1.000   54.85256  C   ?   A  ?   234  1
  ATOM    1911  NH1   .  ARG  A  253  ?   -47.30038   -6.98268  -45.72831  1.000   69.52738  N   ?   A  ?   234  1
  ATOM    1912  NH2   .  ARG  A  253  ?   -46.25153   -6.33867  -43.79535  1.000   44.68542  N   ?   A  ?   234  1
  ATOM    1913  N     .  LEU  A  254  ?   -41.30390  -11.27558  -45.14350  1.000   73.52230  N   ?   A  ?   235  1
  ATOM    1914  CA    .  LEU  A  254  ?   -39.92899  -10.97120  -44.76097  1.000   73.16265  C   ?   A  ?   235  1
  ATOM    1915  C     .  LEU  A  254  ?   -39.06267  -10.64605  -45.97124  1.000   74.99810  C   ?   A  ?   235  1
  ATOM    1916  O     .  LEU  A  254  ?   -38.12528   -9.84755  -45.85971  1.000   67.89716  O   ?   A  ?   235  1
  ATOM    1917  CB    .  LEU  A  254  ?   -39.32720  -12.13562  -43.97193  1.000   56.22941  C   ?   A  ?   235  1
  ATOM    1918  CG    .  LEU  A  254  ?   -39.86690  -12.32675  -42.55279  1.000   57.34081  C   ?   A  ?   235  1
  ATOM    1919  CD1   .  LEU  A  254  ?   -39.18411  -13.50083  -41.87211  1.000   55.72519  C   ?   A  ?   235  1
  ATOM    1920  CD2   .  LEU  A  254  ?   -39.70017  -11.05359  -41.73398  1.000   40.15349  C   ?   A  ?   235  1
  ATOM    1921  N     .  ARG  A  255  ?   -39.35043  -11.24951  -47.12862  1.000   71.56688  N   ?   A  ?   236  1
  ATOM    1922  CA    .  ARG  A  255  ?   -38.57316  -10.94412  -48.32593  1.000   59.57522  C   ?   A  ?   236  1
  ATOM    1923  C     .  ARG  A  255  ?   -38.91234   -9.56606  -48.88010  1.000   61.76420  C   ?   A  ?   236  1
  ATOM    1924  O     .  ARG  A  255  ?   -38.07548   -8.94443  -49.54528  1.000   64.04001  O   ?   A  ?   236  1
  ATOM    1925  CB    .  ARG  A  255  ?   -38.79774  -12.01974  -49.38902  1.000   34.72945  C   ?   A  ?   236  1
  ATOM    1926  CG    .  ARG  A  255  ?   -37.88993  -13.22169  -49.22713  1.000   52.06505  C   ?   A  ?   236  1
  ATOM    1927  CD    .  ARG  A  255  ?   -38.46119  -14.46881  -49.87618  1.000   54.86025  C   ?   A  ?   236  1
  ATOM    1928  NE    .  ARG  A  255  ?   -37.51031  -15.57707  -49.83313  1.000   56.40855  N   ?   A  ?   236  1
  ATOM    1929  CZ    .  ARG  A  255  ?   -37.83395  -16.85232  -50.02351  1.000   68.77610  C   ?   A  ?   236  1
  ATOM    1930  NH1   .  ARG  A  255  ?   -39.09424  -17.19306  -50.26218  1.000   73.38463  N   ?   A  ?   236  1
  ATOM    1931  NH2   .  ARG  A  255  ?   -36.89672  -17.78967  -49.96581  1.000   63.01411  N   ?   A  ?   236  1
  ATOM    1932  N     .  LYS  A  256  ?   -40.12382   -9.07286  -48.62198  1.000   60.24192  N   ?   A  ?   237  1
  ATOM    1933  CA    .  LYS  A  256  ?   -40.49202   -7.72553  -49.03484  1.000   64.58240  C   ?   A  ?   237  1
  ATOM    1934  C     .  LYS  A  256  ?   -40.09272   -6.67836  -48.00492  1.000   60.88420  C   ?   A  ?   237  1
  ATOM    1935  O     .  LYS  A  256  ?   -39.90750   -5.50802  -48.35770  1.000   71.84538  O   ?   A  ?   237  1
  ATOM    1936  CB    .  LYS  A  256  ?   -41.99919   -7.65431  -49.30360  1.000   63.30019  C   ?   A  ?   237  1
  ATOM    1937  CG    .  LYS  A  256  ?   -42.47475   -6.32927  -49.88984  1.000   66.89995  C   ?   A  ?   237  1
  ATOM    1938  CD    .  LYS  A  256  ?   -43.95658   -6.37434  -50.23811  1.000   90.17612  C   ?   A  ?   237  1
  ATOM    1939  CE    .  LYS  A  256  ?   -44.26062   -7.47197  -51.25652  1.000  106.99757  C   ?   A  ?   237  1
  ATOM    1940  NZ    .  LYS  A  256  ?   -45.72046   -7.59546  -51.55026  1.000   84.06618  N   ?   A  ?   237  1
  ATOM    1941  N     .  PHE  A  257  ?   -39.94957   -7.07677  -46.74386  1.000   61.35623  N   ?   A  ?   238  1
  ATOM    1942  CA    .  PHE  A  257  ?   -39.56090   -6.17084  -45.66303  1.000   70.90454  C   ?   A  ?   238  1
  ATOM    1943  C     .  PHE  A  257  ?   -38.62435   -6.90887  -44.71792  1.000   80.69172  C   ?   A  ?   238  1
  ATOM    1944  O     .  PHE  A  257  ?   -39.01279   -7.30666  -43.61256  1.000   80.41650  O   ?   A  ?   238  1
  ATOM    1945  CB    .  PHE  A  257  ?   -40.79158   -5.63892  -44.92291  1.000   67.87261  C   ?   A  ?   238  1
  ATOM    1946  CG    .  PHE  A  257  ?   -41.74465   -4.88012  -45.80138  1.000   63.59601  C   ?   A  ?   238  1
  ATOM    1947  CD1   .  PHE  A  257  ?   -41.58121   -3.52089  -46.00980  1.000   72.36871  C   ?   A  ?   238  1
  ATOM    1948  CD2   .  PHE  A  257  ?   -42.80219   -5.52538  -46.42103  1.000   71.02090  C   ?   A  ?   238  1
  ATOM    1949  CE1   .  PHE  A  257  ?   -42.45252   -2.81852  -46.81693  1.000   60.25223  C   ?   A  ?   238  1
  ATOM    1950  CE2   .  PHE  A  257  ?   -43.67981   -4.82718  -47.23033  1.000   74.44876  C   ?   A  ?   238  1
  ATOM    1951  CZ    .  PHE  A  257  ?   -43.50327   -3.47175  -47.42839  1.000   66.34808  C   ?   A  ?   238  1
  ATOM    1952  N     .  PRO  A  258  ?   -37.36635   -7.10834  -45.12280  1.000   72.63157  N   ?   A  ?   239  1
  ATOM    1953  CA    .  PRO  A  258  ?   -36.41926   -7.80480  -44.23716  1.000   57.12149  C   ?   A  ?   239  1
  ATOM    1954  C     .  PRO  A  258  ?   -36.19103   -7.07915  -42.92500  1.000   64.28160  C   ?   A  ?   239  1
  ATOM    1955  O     .  PRO  A  258  ?   -35.85839   -7.72212  -41.92119  1.000   70.60482  O   ?   A  ?   239  1
  ATOM    1956  CB    .  PRO  A  258  ?   -35.14047   -7.87898  -45.08257  1.000   51.78231  C   ?   A  ?   239  1
  ATOM    1957  CG    .  PRO  A  258  ?   -35.26472   -6.75342  -46.04926  1.000   71.49868  C   ?   A  ?   239  1
  ATOM    1958  CD    .  PRO  A  258  ?   -36.72812   -6.65491  -46.36862  1.000   77.40739  C   ?   A  ?   239  1
  ATOM    1959  N     .  PHE  A  259  ?   -36.34875   -5.75732  -42.90476  1.000   57.32193  N   ?   A  ?   240  1
  ATOM    1960  CA    .  PHE  A  259  ?   -36.42182   -4.99791  -41.65873  1.000   48.24984  C   ?   A  ?   240  1
  ATOM    1961  C     .  PHE  A  259  ?   -37.83835   -5.16365  -41.12555  1.000   61.19330  C   ?   A  ?   240  1
  ATOM    1962  O     .  PHE  A  259  ?   -38.76156   -4.46624  -41.55209  1.000   59.60984  O   ?   A  ?   240  1
  ATOM    1963  CB    .  PHE  A  259  ?   -36.07217   -3.53367  -41.89866  1.000   53.07859  C   ?   A  ?   240  1
  ATOM    1964  CG    .  PHE  A  259  ?   -35.99704   -2.70436  -40.64425  1.000   53.60483  C   ?   A  ?   240  1
  ATOM    1965  CD1   .  PHE  A  259  ?   -37.14503   -2.18401  -40.06725  1.000   61.66137  C   ?   A  ?   240  1
  ATOM    1966  CD2   .  PHE  A  259  ?   -34.77385   -2.42374  -40.05680  1.000   64.81618  C   ?   A  ?   240  1
  ATOM    1967  CE1   .  PHE  A  259  ?   -37.07508   -1.41283  -38.91822  1.000   74.52140  C   ?   A  ?   240  1
  ATOM    1968  CE2   .  PHE  A  259  ?   -34.69709   -1.65310  -38.90763  1.000   61.63011  C   ?   A  ?   240  1
  ATOM    1969  CZ    .  PHE  A  259  ?   -35.84873   -1.14691  -38.33849  1.000   64.77298  C   ?   A  ?   240  1
  ATOM    1970  N     .  CYS  A  260  ?   -38.01376   -6.10289  -40.19944  1.000   67.65833  N   ?   A  ?   241  1
  ATOM    1971  CA    .  CYS  A  260  ?   -39.34368   -6.51559  -39.76729  1.000   61.96560  C   ?   A  ?   241  1
  ATOM    1972  C     .  CYS  A  260  ?   -40.20090   -5.31981  -39.38032  1.000   59.78992  C   ?   A  ?   241  1
  ATOM    1973  O     .  CYS  A  260  ?   -39.84999   -4.55337  -38.47703  1.000   53.40613  O   ?   A  ?   241  1
  ATOM    1974  CB    .  CYS  A  260  ?   -39.23076   -7.48708  -38.59301  1.000   57.98321  C   ?   A  ?   241  1
  ATOM    1975  SG    .  CYS  A  260  ?   -40.82389   -8.12227  -38.03618  1.000   53.62691  S   ?   A  ?   241  1
  ATOM    1976  N     .  LYS  A  261  ?   -41.33411   -5.17452  -40.06429  1.000   62.75486  N   ?   A  ?   242  1
  ATOM    1977  CA    .  LYS  A  261  ?   -42.24718   -4.07405  -39.80387  1.000   61.68762  C   ?   A  ?   242  1
  ATOM    1978  C     .  LYS  A  261  ?   -42.87955   -4.22231  -38.42049  1.000   57.26042  C   ?   A  ?   242  1
  ATOM    1979  O     .  LYS  A  261  ?   -42.71939   -5.23618  -37.73400  1.000   72.18429  O   ?   A  ?   242  1
  ATOM    1980  CB    .  LYS  A  261  ?   -43.32439   -4.00982  -40.88674  1.000   44.94419  C   ?   A  ?   242  1
  ATOM    1981  CG    .  LYS  A  261  ?   -42.76281   -4.01128  -42.30284  1.000   71.84914  C   ?   A  ?   242  1
  ATOM    1982  CD    .  LYS  A  261  ?   -43.84962   -3.84755  -43.35563  1.000   65.32185  C   ?   A  ?   242  1
  ATOM    1983  CE    .  LYS  A  261  ?   -43.91016   -2.42192  -43.88457  1.000   48.68619  C   ?   A  ?   242  1
  ATOM    1984  NZ    .  LYS  A  261  ?   -44.33027   -1.45043  -42.84011  1.000   52.96649  N   ?   A  ?   242  1
  ATOM    1985  N     .  SER  A  262  ?   -43.61001   -3.18765  -38.01160  1.000   47.69146  N   ?   A  ?   243  1
  ATOM    1986  CA    .  SER  A  262  ?   -44.22015   -3.17302  -36.69034  1.000   56.69233  C   ?   A  ?   243  1
  ATOM    1987  C     .  SER  A  262  ?   -45.29426   -2.09786  -36.64667  1.000   59.95854  C   ?   A  ?   243  1
  ATOM    1988  O     .  SER  A  262  ?   -45.15950   -1.04196  -37.26995  1.000   67.61297  O   ?   A  ?   243  1
  ATOM    1989  CB    .  SER  A  262  ?   -43.17807   -2.92546  -35.59416  1.000   69.66474  C   ?   A  ?   243  1
  ATOM    1990  OG    .  SER  A  262  ?   -42.52823   -1.68157  -35.78549  1.000   60.75323  O   ?   A  ?   243  1
  ATOM    1991  N     .  PHE  A  263  ?   -46.35942   -2.38104  -35.90147  1.000   53.09425  N   ?   A  ?   244  1
  ATOM    1992  CA    .  PHE  A  263  ?   -47.45867   -1.45072  -35.70129  1.000   47.75798  C   ?   A  ?   244  1
  ATOM    1993  C     .  PHE  A  263  ?   -47.55906   -1.08536  -34.22578  1.000   55.24105  C   ?   A  ?   244  1
  ATOM    1994  O     .  PHE  A  263  ?   -47.04134   -1.78818  -33.35358  1.000   63.46329  O   ?   A  ?   244  1
  ATOM    1995  CB    .  PHE  A  263  ?   -48.78882   -2.04193  -36.19136  1.000   56.06867  C   ?   A  ?   244  1
  ATOM    1996  CG    .  PHE  A  263  ?   -48.83131   -2.29593  -37.67228  1.000   62.95953  C   ?   A  ?   244  1
  ATOM    1997  CD1   .  PHE  A  263  ?   -49.40311   -1.37044  -38.53006  1.000   57.05672  C   ?   A  ?   244  1
  ATOM    1998  CD2   .  PHE  A  263  ?   -48.29365   -3.45662  -38.20779  1.000   59.48643  C   ?   A  ?   244  1
  ATOM    1999  CE1   .  PHE  A  263  ?   -49.44219   -1.59722  -39.89318  1.000   47.28764  C   ?   A  ?   244  1
  ATOM    2000  CE2   .  PHE  A  263  ?   -48.32984   -3.69032  -39.57277  1.000   61.32543  C   ?   A  ?   244  1
  ATOM    2001  CZ    .  PHE  A  263  ?   -48.90673   -2.75841  -40.41611  1.000   48.96988  C   ?   A  ?   244  1
  ATOM    2002  N     .  VAL  A  264  ?   -48.23718    0.02818  -33.95204  1.000   50.61551  N   ?   A  ?   245  1
  ATOM    2003  CA    .  VAL  A  264  ?   -48.35797    0.55942  -32.60059  1.000   61.52179  C   ?   A  ?   245  1
  ATOM    2004  C     .  VAL  A  264  ?   -49.81270    0.91862  -32.32649  1.000   65.60496  C   ?   A  ?   245  1
  ATOM    2005  O     .  VAL  A  264  ?   -50.56800    1.26929  -33.23876  1.000   71.47227  O   ?   A  ?   245  1
  ATOM    2006  CB    .  VAL  A  264  ?   -47.44122    1.78524  -32.39272  1.000   55.51142  C   ?   A  ?   245  1
  ATOM    2007  CG1   .  VAL  A  264  ?   -45.97915    1.37428  -32.49058  1.000   42.03717  C   ?   A  ?   245  1
  ATOM    2008  CG2   .  VAL  A  264  ?   -47.75845    2.85702  -33.42083  1.000   62.19911  C   ?   A  ?   245  1
  ATOM    2009  N     .  SER  A  265  ?   -50.20606    0.82301  -31.05329  1.000   56.93153  N   ?   A  ?   246  1
  ATOM    2010  CA    .  SER  A  265  ?   -51.56829    1.15079  -30.64350  1.000   66.40549  C   ?   A  ?   246  1
  ATOM    2011  C     .  SER  A  265  ?   -51.72984    1.08531  -29.12754  1.000   72.05682  C   ?   A  ?   246  1
  ATOM    2012  O     .  SER  A  265  ?   -50.74563    0.93500  -28.39686  1.000   75.08165  O   ?   A  ?   246  1
  ATOM    2013  CB    .  SER  A  265  ?   -52.57147    0.21533  -31.32173  1.000   76.00924  C   ?   A  ?   246  1
  ATOM    2014  OG    .  SER  A  265  ?   -53.90159    0.57664  -30.99184  1.000   86.00706  O   ?   A  ?   246  1
  ATOM    2015  N     .  ASN  A  266  ?   -52.96885    1.19223  -28.64858  1.000   84.57332  N   ?   A  ?   247  1
  ATOM    2016  CA    .  ASN  A  266  ?   -53.26383    1.25628  -27.22215  1.000   70.38696  C   ?   A  ?   247  1
  ATOM    2017  C     .  ASN  A  266  ?   -53.57693   -0.09879  -26.60277  1.000   70.30201  C   ?   A  ?   247  1
  ATOM    2018  O     .  ASN  A  266  ?   -53.87414   -0.15581  -25.40501  1.000   65.57311  O   ?   A  ?   247  1
  ATOM    2019  CB    .  ASN  A  266  ?   -54.44560    2.20101  -26.96830  1.000   77.80568  C   ?   A  ?   247  1
  ATOM    2020  CG    .  ASN  A  266  ?   -54.05468    3.66240  -27.04740  1.000  119.66066  C   ?   A  ?   247  1
  ATOM    2021  OD1   .  ASN  A  266  ?   -52.89406    4.01859  -26.83940  1.000  127.80760  O   ?   A  ?   247  1
  ATOM    2022  ND2   .  ASN  A  266  ?   -55.02728    4.52075  -27.34149  1.000  102.93684  N   ?   A  ?   247  1
  ATOM    2023  N     .  ASN  A  267  ?   -53.52549   -1.18322  -27.37377  1.000   75.94111  N   ?   A  ?   248  1
  ATOM    2024  CA    .  ASN  A  267  ?   -53.95843   -2.48348  -26.88490  1.000   66.43455  C   ?   A  ?   248  1
  ATOM    2025  C     .  ASN  A  267  ?   -53.07952   -3.58137  -27.46364  1.000   69.84819  C   ?   A  ?   248  1
  ATOM    2026  O     .  ASN  A  267  ?   -52.50777   -3.43783  -28.54810  1.000   60.09675  O   ?   A  ?   248  1
  ATOM    2027  CB    .  ASN  A  267  ?   -55.43125   -2.75215  -27.23761  1.000   71.97251  C   ?   A  ?   248  1
  ATOM    2028  CG    .  ASN  A  267  ?   -55.71406   -2.61152  -28.72803  1.000   76.28680  C   ?   A  ?   248  1
  ATOM    2029  OD1   .  ASN  A  267  ?   -55.00448   -1.90389  -29.44467  1.000   67.39161  O   ?   A  ?   248  1
  ATOM    2030  ND2   .  ASN  A  267  ?   -56.76063   -3.28188  -29.19737  1.000   89.62325  N   ?   A  ?   248  1
  ATOM    2031  N     .  VAL  A  268  ?   -52.98103   -4.68658  -26.71931  1.000   73.11993  N   ?   A  ?   249  1
  ATOM    2032  CA    .  VAL  A  268  ?   -52.26102   -5.85756  -27.21005  1.000   60.58372  C   ?   A  ?   249  1
  ATOM    2033  C     .  VAL  A  268  ?   -52.84677   -6.33045  -28.53138  1.000   51.41109  C   ?   A  ?   249  1
  ATOM    2034  O     .  VAL  A  268  ?   -52.13170   -6.88059  -29.37739  1.000   53.24259  O   ?   A  ?   249  1
  ATOM    2035  CB    .  VAL  A  268  ?   -52.28154   -6.97857  -26.15141  1.000   54.71803  C   ?   A  ?   249  1
  ATOM    2036  CG1   .  VAL  A  268  ?   -53.71269   -7.34303  -25.79159  1.000   57.01180  C   ?   A  ?   249  1
  ATOM    2037  CG2   .  VAL  A  268  ?   -51.52632   -8.20162  -26.65200  1.000   53.49786  C   ?   A  ?   249  1
  ATOM    2038  N     .  GLU  A  269  ?   -54.15078   -6.13032  -28.73153  1.000   71.66737  N   ?   A  ?   250  1
  ATOM    2039  CA    .  GLU  A  269  ?   -54.78443   -6.51463  -29.98626  1.000   70.68711  C   ?   A  ?   250  1
  ATOM    2040  C     .  GLU  A  269  ?   -54.19367   -5.77290  -31.17631  1.000   65.12152  C   ?   A  ?   250  1
  ATOM    2041  O     .  GLU  A  269  ?   -54.29099   -6.25977  -32.30840  1.000   61.98342  O   ?   A  ?   250  1
  ATOM    2042  CB    .  GLU  A  269  ?   -56.28932   -6.24973  -29.91200  1.000   87.17423  C   ?   A  ?   250  1
  ATOM    2043  CG    .  GLU  A  269  ?   -56.93310   -6.62735  -28.58523  1.000   76.46586  C   ?   A  ?   250  1
  ATOM    2044  CD    .  GLU  A  269  ?   -57.22069   -8.11249  -28.47602  1.000   90.35969  C   ?   A  ?   250  1
  ATOM    2045  OE1   .  GLU  A  269  ?   -57.04856   -8.83014  -29.48714  1.000   68.47766  O   ?   A  ?   250  1
  ATOM    2046  OE2   .  GLU  A  269  ?   -57.62077   -8.55989  -27.37842  1.000   91.37477  O   ?   A  ?   250  1
  ATOM    2047  N     .  LEU  A  270  ?   -53.58126   -4.61206  -30.94477  1.000   59.92106  N   ?   A  ?   251  1
  ATOM    2048  CA    .  LEU  A  270  ?   -53.09303   -3.75690  -32.02403  1.000   74.30889  C   ?   A  ?   251  1
  ATOM    2049  C     .  LEU  A  270  ?   -54.21871   -3.41888  -32.99581  1.000   74.97336  C   ?   A  ?   251  1
  ATOM    2050  O     .  LEU  A  270  ?   -54.01680   -3.30539  -34.20709  1.000   86.25862  O   ?   A  ?   251  1
  ATOM    2051  CB    .  LEU  A  270  ?   -51.90938   -4.39744  -32.74829  1.000   72.10799  C   ?   A  ?   251  1
  ATOM    2052  CG    .  LEU  A  270  ?   -50.58819   -4.31571  -31.98057  1.000   66.71756  C   ?   A  ?   251  1
  ATOM    2053  CD1   .  LEU  A  270  ?   -49.46231   -4.94042  -32.78157  1.000   69.57177  C   ?   A  ?   251  1
  ATOM    2054  CD2   .  LEU  A  270  ?   -50.25858   -2.87155  -31.62754  1.000   54.37219  C   ?   A  ?   251  1
  ATOM    2055  N     .  ILE  A  271  ?   -55.42127   -3.26460  -32.45166  1.000   72.20514  N   ?   A  ?   252  1
  ATOM    2056  CA    .  ILE  A  271  ?   -56.56653   -2.80954  -33.22974  1.000   82.74086  C   ?   A  ?   252  1
  ATOM    2057  C     .  ILE  A  271  ?   -56.45146   -1.30470  -33.42525  1.000   74.25025  C   ?   A  ?   252  1
  ATOM    2058  O     .  ILE  A  271  ?   -56.24524   -0.55477  -32.46374  1.000   64.29426  O   ?   A  ?   252  1
  ATOM    2059  CB    .  ILE  A  271  ?   -57.88277   -3.18784  -32.53284  1.000   86.80678  C   ?   A  ?   252  1
  ATOM    2060  CG1   .  ILE  A  271  ?   -58.09638   -4.70238  -32.58874  1.000   74.32422  C   ?   A  ?   252  1
  ATOM    2061  CG2   .  ILE  A  271  ?   -59.05275   -2.45491  -33.16736  1.000   91.41496  C   ?   A  ?   252  1
  ATOM    2062  CD1   .  ILE  A  271  ?   -59.30251   -5.17754  -31.81243  1.000   77.86660  C   ?   A  ?   252  1
  ATOM    2063  N     .  GLY  A  272  ?   -56.58580   -0.85820  -34.67052  1.000   84.09559  N   ?   A  ?   253  1
  ATOM    2064  CA    .  GLY  A  272  ?   -56.28135    0.52279  -34.98723  1.000   79.19164  C   ?   A  ?   253  1
  ATOM    2065  C     .  GLY  A  272  ?   -54.79840    0.80652  -35.02185  1.000   81.08096  C   ?   A  ?   253  1
  ATOM    2066  O     .  GLY  A  272  ?   -54.38088    1.94396  -34.78373  1.000   61.17650  O   ?   A  ?   253  1
  ATOM    2067  N     .  GLY  A  273  ?   -53.98654   -0.20595  -35.31061  1.000   83.92216  N   ?   A  ?   254  1
  ATOM    2068  CA    .  GLY  A  273  ?   -52.54679   -0.02309  -35.28518  1.000   77.16417  C   ?   A  ?   254  1
  ATOM    2069  C     .  GLY  A  273  ?   -52.08241    0.81858  -36.45717  1.000   79.89896  C   ?   A  ?   254  1
  ATOM    2070  O     .  GLY  A  273  ?   -52.43989    0.55586  -37.61201  1.000   88.22701  O   ?   A  ?   254  1
  ATOM    2071  N     .  GLU  A  274  ?   -51.28719    1.84280  -36.16344  1.000   71.55776  N   ?   A  ?   255  1
  ATOM    2072  CA    .  GLU  A  274  ?   -50.63664    2.63706  -37.19325  1.000   63.03987  C   ?   A  ?   255  1
  ATOM    2073  C     .  GLU  A  274  ?   -49.26279    2.05809  -37.49592  1.000   58.57592  C   ?   A  ?   255  1
  ATOM    2074  O     .  GLU  A  274  ?   -48.57123    1.56758  -36.59860  1.000   69.60815  O   ?   A  ?   255  1
  ATOM    2075  CB    .  GLU  A  274  ?   -50.50615    4.09582  -36.75551  1.000   62.78103  C   ?   A  ?   255  1
  ATOM    2076  CG    .  GLU  A  274  ?   -51.78161    4.90346  -36.90006  1.000   74.21188  C   ?   A  ?   255  1
  ATOM    2077  CD    .  GLU  A  274  ?   -51.61277    6.33755  -36.44229  1.000   87.84778  C   ?   A  ?   255  1
  ATOM    2078  OE1   .  GLU  A  274  ?   -52.04443    6.65868  -35.31390  1.000   89.32588  O   ?   A  ?   255  1
  ATOM    2079  OE2   .  GLU  A  274  ?   -51.03687    7.14054  -37.20743  1.000   91.20586  O   ?   A  ?   255  1
  ATOM    2080  N     .  ASP  A  275  ?   -48.87494    2.11429  -38.76760  1.000   62.25876  N   ?   A  ?   256  1
  ATOM    2081  CA    .  ASP  A  275  ?   -47.58338    1.58239  -39.18009  1.000   56.97943  C   ?   A  ?   256  1
  ATOM    2082  C     .  ASP  A  275  ?   -46.45421    2.39770  -38.55982  1.000   72.47428  C   ?   A  ?   256  1
  ATOM    2083  O     .  ASP  A  275  ?   -46.47673    3.63305  -38.57786  1.000   56.80444  O   ?   A  ?   256  1
  ATOM    2084  CB    .  ASP  A  275  ?   -47.46867    1.58449  -40.70538  1.000   54.42297  C   ?   A  ?   256  1
  ATOM    2085  CG    .  ASP  A  275  ?   -46.23016    0.85006  -41.20672  1.000   63.79708  C   ?   A  ?   256  1
  ATOM    2086  OD1   .  ASP  A  275  ?   -45.15905    0.96067  -40.57241  1.000   63.09742  O   ?   A  ?   256  1
  ATOM    2087  OD2   .  ASP  A  275  ?   -46.32904    0.15837  -42.24312  1.000   55.61918  O   ?   A  ?   256  1
  ATOM    2088  N     .  PHE  A  276  ?   -45.46613    1.69466  -38.00293  1.000   67.92711  N   ?   A  ?   257  1
  ATOM    2089  CA    .  PHE  A  276  ?   -44.27239    2.32697  -37.44740  1.000   63.00764  C   ?   A  ?   257  1
  ATOM    2090  C     .  PHE  A  276  ?   -43.02673    1.78992  -38.14081  1.000   60.35919  C   ?   A  ?   257  1
  ATOM    2091  O     .  PHE  A  276  ?   -42.39020    2.52437  -38.89981  1.000   65.67828  O   ?   A  ?   257  1
  ATOM    2092  CB    .  PHE  A  276  ?   -44.22598    2.10759  -35.93435  1.000   69.04843  C   ?   A  ?   257  1
  ATOM    2093  CG    .  PHE  A  276  ?   -42.99629    2.65685  -35.27752  1.000   76.63049  C   ?   A  ?   257  1
  ATOM    2094  CD1   .  PHE  A  276  ?   -41.91334    1.83671  -35.01172  1.000   73.10821  C   ?   A  ?   257  1
  ATOM    2095  CD2   .  PHE  A  276  ?   -42.92433    3.99232  -34.91915  1.000   81.14831  C   ?   A  ?   257  1
  ATOM    2096  CE1   .  PHE  A  276  ?   -40.77851    2.33958  -34.40347  1.000   75.01358  C   ?   A  ?   257  1
  ATOM    2097  CE2   .  PHE  A  276  ?   -41.79276    4.50161  -34.31018  1.000   74.76453  C   ?   A  ?   257  1
  ATOM    2098  CZ    .  PHE  A  276  ?   -40.71832    3.67422  -34.05237  1.000   72.58374  C   ?   A  ?   257  1
  ATOM    2099  N     .  SER  A  277  ?   -42.66086    0.52974  -37.90691  1.000   69.96570  N   ?   A  ?   258  1
  ATOM    2100  CA    .  SER  A  277  ?   -41.61715   -0.15048  -38.67538  1.000   72.87415  C   ?   A  ?   258  1
  ATOM    2101  C     .  SER  A  277  ?   -40.31379    0.64480  -38.69341  1.000   65.39582  C   ?   A  ?   258  1
  ATOM    2102  O     .  SER  A  277  ?   -39.65342    0.77684  -39.72623  1.000   63.83048  O   ?   A  ?   258  1
  ATOM    2103  CB    .  SER  A  277  ?   -42.09625   -0.44193  -40.09780  1.000   55.31324  C   ?   A  ?   258  1
  ATOM    2104  OG    .  SER  A  277  ?   -43.25628   -1.25547  -40.08361  1.000   61.99108  O   ?   A  ?   258  1
  ATOM    2105  N     .  LYS  A  278  ?   -39.93243    1.17506  -37.53012  1.000   61.70282  N   ?   A  ?   259  1
  ATOM    2106  CA    .  LYS  A  278  ?   -38.67319    1.89665  -37.39008  1.000   66.53158  C   ?   A  ?   259  1
  ATOM    2107  C     .  LYS  A  278  ?   -37.85818    1.38232  -36.20756  1.000   70.41174  C   ?   A  ?   259  1
  ATOM    2108  O     .  LYS  A  278  ?   -36.95658    2.07873  -35.73014  1.000   66.14953  O   ?   A  ?   259  1
  ATOM    2109  CB    .  LYS  A  278  ?   -38.92562    3.40088  -37.25749  1.000   73.69096  C   ?   A  ?   259  1
  ATOM    2110  CG    .  LYS  A  278  ?   -39.63601    4.01275  -38.45898  1.000   72.98322  C   ?   A  ?   259  1
  ATOM    2111  CD    .  LYS  A  278  ?   -39.95453    5.48191  -38.22965  1.000  100.18111  C   ?   A  ?   259  1
  ATOM    2112  CE    .  LYS  A  278  ?   -40.74357    6.06737  -39.39082  1.000  108.60361  C   ?   A  ?   259  1
  ATOM    2113  NZ    .  LYS  A  278  ?   -41.04193    7.51250  -39.18280  1.000  102.76313  N   ?   A  ?   259  1
  ATOM    2114  N     .  GLU  A  279  ?   -38.15606    0.17813  -35.72831  1.000   75.25237  N   ?   A  ?   260  1
  ATOM    2115  CA    .  GLU  A  279  ?   -37.42439   -0.44369  -34.63745  1.000   58.35965  C   ?   A  ?   260  1
  ATOM    2116  C     .  GLU  A  279  ?   -36.76717   -1.72652  -35.13004  1.000   61.80083  C   ?   A  ?   260  1
  ATOM    2117  O     .  GLU  A  279  ?   -37.30486   -2.43122  -35.99069  1.000   68.73638  O   ?   A  ?   260  1
  ATOM    2118  CB    .  GLU  A  279  ?   -38.34722   -0.73488  -33.44548  1.000   50.97204  C   ?   A  ?   260  1
  ATOM    2119  CG    .  GLU  A  279  ?   -38.28320   -2.16275  -32.93291  1.000   60.34949  C   ?   A  ?   260  1
  ATOM    2120  CD    .  GLU  A  279  ?   -39.20433   -3.09786  -33.68992  1.000   61.44124  C   ?   A  ?   260  1
  ATOM    2121  OE1   .  GLU  A  279  ?   -39.51618   -4.18154  -33.15340  1.000   58.57442  O   ?   A  ?   260  1
  ATOM    2122  OE2   .  GLU  A  279  ?   -39.61962   -2.74813  -34.81660  1.000   74.82561  O   ?   A  ?   260  1
  ATOM    2123  N     .  ILE  A  280  ?   -35.58839   -2.02302  -34.57537  1.000   57.28518  N   ?   A  ?   261  1
  ATOM    2124  CA    .  ILE  A  280  ?   -34.80793   -3.17449  -35.02232  1.000   68.53005  C   ?   A  ?   261  1
  ATOM    2125  C     .  ILE  A  280  ?   -35.05562   -4.42080  -34.18383  1.000   63.15186  C   ?   A  ?   261  1
  ATOM    2126  O     .  ILE  A  280  ?   -34.58736   -5.50883  -34.55589  1.000   57.20154  O   ?   A  ?   261  1
  ATOM    2127  CB    .  ILE  A  280  ?   -33.30266   -2.83718  -35.01484  1.000   51.58732  C   ?   A  ?   261  1
  ATOM    2128  CG1   .  ILE  A  280  ?   -32.49871   -3.91684  -35.74306  1.000   64.47150  C   ?   A  ?   261  1
  ATOM    2129  CG2   .  ILE  A  280  ?   -32.80638   -2.66518  -33.58918  1.000   55.55918  C   ?   A  ?   261  1
  ATOM    2130  CD1   .  ILE  A  280  ?   -32.74637   -3.96247  -37.23401  1.000   64.05389  C   ?   A  ?   261  1
  ATOM    2131  N     .  PHE  A  281  ?   -35.78683   -4.30594  -33.07293  1.000   53.06361  N   ?   A  ?   262  1
  ATOM    2132  CA    .  PHE  A  281  ?   -35.95329   -5.44564  -32.17640  1.000   49.20564  C   ?   A  ?   262  1
  ATOM    2133  C     .  PHE  A  281  ?   -36.74370   -6.56458  -32.84584  1.000   53.50750  C   ?   A  ?   262  1
  ATOM    2134  O     .  PHE  A  281  ?   -36.33317   -7.73105  -32.81822  1.000   56.28215  O   ?   A  ?   262  1
  ATOM    2135  CB    .  PHE  A  281  ?   -36.63002   -4.99698  -30.88057  1.000   52.85796  C   ?   A  ?   262  1
  ATOM    2136  CG    .  PHE  A  281  ?   -36.43385   -5.94974  -29.73559  1.000   56.83555  C   ?   A  ?   262  1
  ATOM    2137  CD1   .  PHE  A  281  ?   -37.47241   -6.75202  -29.29519  1.000   66.04981  C   ?   A  ?   262  1
  ATOM    2138  CD2   .  PHE  A  281  ?   -35.20528   -6.05057  -29.10579  1.000   56.10796  C   ?   A  ?   262  1
  ATOM    2139  CE1   .  PHE  A  281  ?   -37.29072   -7.63110  -28.24321  1.000   54.98940  C   ?   A  ?   262  1
  ATOM    2140  CE2   .  PHE  A  281  ?   -35.01873   -6.92902  -28.05466  1.000   61.66066  C   ?   A  ?   262  1
  ATOM    2141  CZ    .  PHE  A  281  ?   -36.06390   -7.71967  -27.62366  1.000   49.04940  C   ?   A  ?   262  1
  ATOM    2142  N     .  SER  A  282  ?   -37.88900   -6.22841  -33.44840  1.000   55.78476  N   ?   A  ?   263  1
  ATOM    2143  CA    .  SER  A  282  ?   -38.67499   -7.23546  -34.15578  1.000   51.38296  C   ?   A  ?   263  1
  ATOM    2144  C     .  SER  A  282  ?   -37.79615   -8.06072  -35.08468  1.000   58.20429  C   ?   A  ?   263  1
  ATOM    2145  O     .  SER  A  282  ?   -37.91063   -9.29128  -35.13461  1.000   57.47651  O   ?   A  ?   263  1
  ATOM    2146  CB    .  SER  A  282  ?   -39.80767   -6.57077  -34.94234  1.000   65.78711  C   ?   A  ?   263  1
  ATOM    2147  OG    .  SER  A  282  ?   -40.88607   -6.20452  -34.09702  1.000   57.61246  O   ?   A  ?   263  1
  ATOM    2148  N     .  THR  A  283  ?   -36.90010   -7.39757  -35.81914  1.000   63.41050  N   ?   A  ?   264  1
  ATOM    2149  CA    .  THR  A  283  ?   -36.00236   -8.11368  -36.71779  1.000   54.47972  C   ?   A  ?   264  1
  ATOM    2150  C     .  THR  A  283  ?   -35.12731   -9.09572  -35.95053  1.000   61.66604  C   ?   A  ?   264  1
  ATOM    2151  O     .  THR  A  283  ?   -34.93040  -10.23749  -36.38552  1.000   57.29934  O   ?   A  ?   264  1
  ATOM    2152  CB    .  THR  A  283  ?   -35.13869   -7.11933  -37.49316  1.000   57.98105  C   ?   A  ?   264  1
  ATOM    2153  OG1   .  THR  A  283  ?   -35.96905   -6.07851  -38.02601  1.000   67.72241  O   ?   A  ?   264  1
  ATOM    2154  CG2   .  THR  A  283  ?   -34.41252   -7.81961  -38.63338  1.000   50.68107  C   ?   A  ?   264  1
  ATOM    2155  N     .  ALA  A  284  ?   -34.60282   -8.67249  -34.79777  1.000   56.12902  N   ?   A  ?   265  1
  ATOM    2156  CA    .  ALA  A  284  ?   -33.72219   -9.54087  -34.02364  1.000   60.01087  C   ?   A  ?   265  1
  ATOM    2157  C     .  ALA  A  284  ?   -34.49254  -10.69582  -33.39629  1.000   67.00638  C   ?   A  ?   265  1
  ATOM    2158  O     .  ALA  A  284  ?   -34.01172  -11.83556  -33.38232  1.000   59.46249  O   ?   A  ?   265  1
  ATOM    2159  CB    .  ALA  A  284  ?   -32.99783   -8.72949  -32.95033  1.000   32.82361  C   ?   A  ?   265  1
  ATOM    2160  N     .  VAL  A  285  ?   -35.69091  -10.42231  -32.87637  1.000   61.07814  N   ?   A  ?   266  1
  ATOM    2161  CA    .  VAL  A  285  ?   -36.48112  -11.46970  -32.23490  1.000   68.66783  C   ?   A  ?   266  1
  ATOM    2162  C     .  VAL  A  285  ?   -36.78474  -12.59462  -33.21583  1.000   67.12270  C   ?   A  ?   266  1
  ATOM    2163  O     .  VAL  A  285  ?   -36.80660  -13.77498  -32.84350  1.000   46.75474  O   ?   A  ?   266  1
  ATOM    2164  CB    .  VAL  A  285  ?   -37.77259  -10.87755  -31.64450  1.000   54.06326  C   ?   A  ?   266  1
  ATOM    2165  CG1   .  VAL  A  285  ?   -38.65276  -11.98839  -31.09189  1.000   38.21632  C   ?   A  ?   266  1
  ATOM    2166  CG2   .  VAL  A  285  ?   -37.44036   -9.85993  -30.56567  1.000   52.29907  C   ?   A  ?   266  1
  ATOM    2167  N     .  ILE  A  286  ?   -37.03304  -12.25104  -34.48070  1.000   65.00671  N   ?   A  ?   267  1
  ATOM    2168  CA    .  ILE  A  286  ?   -37.38366  -13.27357  -35.46000  1.000   51.14437  C   ?   A  ?   267  1
  ATOM    2169  C     .  ILE  A  286  ?   -36.15704  -14.09104  -35.84084  1.000   61.46293  C   ?   A  ?   267  1
  ATOM    2170  O     .  ILE  A  286  ?   -36.22360  -15.32194  -35.94474  1.000   59.09193  O   ?   A  ?   267  1
  ATOM    2171  CB    .  ILE  A  286  ?   -38.05122  -12.63155  -36.68874  1.000   52.24157  C   ?   A  ?   267  1
  ATOM    2172  CG1   .  ILE  A  286  ?   -39.32571  -11.89570  -36.26606  1.000   49.43338  C   ?   A  ?   267  1
  ATOM    2173  CG2   .  ILE  A  286  ?   -38.36234  -13.68837  -37.73856  1.000   38.45769  C   ?   A  ?   267  1
  ATOM    2174  CD1   .  ILE  A  286  ?   -40.11840  -11.32368  -37.41525  1.000   53.77306  C   ?   A  ?   267  1
  ATOM    2175  N     .  LEU  A  287  ?   -35.01878  -13.42688  -36.05483  1.000   64.28601  N   ?   A  ?   268  1
  ATOM    2176  CA    .  LEU  A  287  ?   -33.78295  -14.15940  -36.31148  1.000   64.19117  C   ?   A  ?   268  1
  ATOM    2177  C     .  LEU  A  287  ?   -33.44861  -15.08687  -35.15204  1.000   67.11927  C   ?   A  ?   268  1
  ATOM    2178  O     .  LEU  A  287  ?   -32.94392  -16.19826  -35.35521  1.000   63.83804  O   ?   A  ?   268  1
  ATOM    2179  CB    .  LEU  A  287  ?   -32.63516  -13.18223  -36.55962  1.000   51.96610  C   ?   A  ?   268  1
  ATOM    2180  CG    .  LEU  A  287  ?   -32.58828  -12.51383  -37.93063  1.000   53.82372  C   ?   A  ?   268  1
  ATOM    2181  CD1   .  LEU  A  287  ?   -31.42164  -11.55014  -37.99306  1.000   54.77593  C   ?   A  ?   268  1
  ATOM    2182  CD2   .  LEU  A  287  ?   -32.48149  -13.56524  -39.02337  1.000   50.09225  C   ?   A  ?   268  1
  ATOM    2183  N     .  HIS  A  288  ?   -33.73570  -14.64696  -33.92767  1.000   65.19687  N   ?   A  ?   269  1
  ATOM    2184  CA    .  HIS  A  288  ?   -33.38658  -15.39975  -32.73214  1.000   56.44927  C   ?   A  ?   269  1
  ATOM    2185  C     .  HIS  A  288  ?   -34.35858  -16.53670  -32.44791  1.000   61.72178  C   ?   A  ?   269  1
  ATOM    2186  O     .  HIS  A  288  ?   -33.97605  -17.51411  -31.79553  1.000   58.75909  O   ?   A  ?   269  1
  ATOM    2187  CB    .  HIS  A  288  ?   -33.33094  -14.45010  -31.53238  1.000   59.60697  C   ?   A  ?   269  1
  ATOM    2188  CG    .  HIS  A  288  ?   -32.38084  -14.87925  -30.46049  1.000   88.65131  C   ?   A  ?   269  1
  ATOM    2189  ND1   .  HIS  A  288  ?   -31.14699  -15.42982  -30.73476  1.000   92.00870  N   ?   A  ?   269  1
  ATOM    2190  CD2   .  HIS  A  288  ?   -32.47831  -14.82444  -29.11111  1.000   86.30726  C   ?   A  ?   269  1
  ATOM    2191  CE1   .  HIS  A  288  ?   -30.52999  -15.70589  -29.59954  1.000  112.06332  C   ?   A  ?   269  1
  ATOM    2192  NE2   .  HIS  A  288  ?   -31.31562  -15.34683  -28.59973  1.000  108.22466  N   ?   A  ?   269  1
  ATOM    2193  N     .  SER  A  289  ?   -35.59361  -16.44192  -32.93310  1.000   65.71087  N   ?   A  ?   270  1
  ATOM    2194  CA    .  SER  A  289  ?   -36.66501  -17.34416  -32.52942  1.000   48.34984  C   ?   A  ?   270  1
  ATOM    2195  C     .  SER  A  289  ?   -37.11855  -18.30453  -33.61624  1.000   56.57610  C   ?   A  ?   270  1
  ATOM    2196  O     .  SER  A  289  ?   -37.48597  -19.43857  -33.30255  1.000   52.30561  O   ?   A  ?   270  1
  ATOM    2197  CB    .  SER  A  289  ?   -37.87328  -16.53365  -32.04827  1.000   54.81782  C   ?   A  ?   270  1
  ATOM    2198  OG    .  SER  A  289  ?   -37.51957  -15.68804  -30.96450  1.000   65.83007  O   ?   A  ?   270  1
  ATOM    2199  N     .  TYR  A  290  ?   -37.13039  -17.88703  -34.88283  1.000   62.61282  N   ?   A  ?   271  1
  ATOM    2200  CA    .  TYR  A  290  ?   -37.55144  -18.75764  -35.97791  1.000   53.94680  C   ?   A  ?   271  1
  ATOM    2201  C     .  TYR  A  290  ?   -36.31863  -19.42811  -36.57338  1.000   60.38497  C   ?   A  ?   271  1
  ATOM    2202  O     .  TYR  A  290  ?   -35.52470  -18.78513  -37.26772  1.000   65.81360  O   ?   A  ?   271  1
  ATOM    2203  CB    .  TYR  A  290  ?   -38.31596  -17.97880  -37.04429  1.000   59.21589  C   ?   A  ?   271  1
  ATOM    2204  CG    .  TYR  A  290  ?   -39.01892  -18.87763  -38.03665  1.000   63.31074  C   ?   A  ?   271  1
  ATOM    2205  CD1   .  TYR  A  290  ?   -39.26574  -18.45727  -39.33731  1.000   53.58103  C   ?   A  ?   271  1
  ATOM    2206  CD2   .  TYR  A  290  ?   -39.43989  -20.14902  -37.66738  1.000   58.11916  C   ?   A  ?   271  1
  ATOM    2207  CE1   .  TYR  A  290  ?   -39.90763  -19.28141  -40.24322  1.000   60.23446  C   ?   A  ?   271  1
  ATOM    2208  CE2   .  TYR  A  290  ?   -40.08194  -20.97802  -38.56435  1.000   57.76235  C   ?   A  ?   271  1
  ATOM    2209  CZ    .  TYR  A  290  ?   -40.31364  -20.54023  -39.85005  1.000   59.51477  C   ?   A  ?   271  1
  ATOM    2210  OH    .  TYR  A  290  ?   -40.95480  -21.36387  -40.74487  1.000   54.67128  O   ?   A  ?   271  1
  ATOM    2211  N     .  THR  A  291  ?   -36.16579  -20.72524  -36.30987  1.000   68.83116  N   ?   A  ?   272  1
  ATOM    2212  CA    .  THR  A  291  ?   -34.97108  -21.44008  -36.74252  1.000   67.04180  C   ?   A  ?   272  1
  ATOM    2213  C     .  THR  A  291  ?   -35.03290  -21.80920  -38.22021  1.000   69.99828  C   ?   A  ?   272  1
  ATOM    2214  O     .  THR  A  291  ?   -34.00713  -21.78537  -38.91035  1.000   72.66134  O   ?   A  ?   272  1
  ATOM    2215  CB    .  THR  A  291  ?   -34.78193  -22.69372  -35.88829  1.000   67.20014  C   ?   A  ?   272  1
  ATOM    2216  OG1   .  THR  A  291  ?   -35.87574  -23.59379  -36.10730  1.000   69.78446  O   ?   A  ?   272  1
  ATOM    2217  CG2   .  THR  A  291  ?   -34.73787  -22.32237  -34.41304  1.000   62.63760  C   ?   A  ?   272  1
  ATOM    2218  N     .  SER  A  292  ?   -36.22354  -22.13875  -38.72393  1.000   68.10930  N   ?   A  ?   273  1
  ATOM    2219  CA    .  SER  A  292  ?   -36.39248  -22.64675  -40.07923  1.000   58.67546  C   ?   A  ?   273  1
  ATOM    2220  C     .  SER  A  292  ?   -36.47889  -21.54403  -41.13337  1.000   59.69875  C   ?   A  ?   273  1
  ATOM    2221  O     .  SER  A  292  ?   -36.99797  -21.79487  -42.22732  1.000   65.39941  O   ?   A  ?   273  1
  ATOM    2222  CB    .  SER  A  292  ?   -37.63662  -23.53514  -40.15055  1.000   58.98303  C   ?   A  ?   273  1
  ATOM    2223  OG    .  SER  A  292  ?   -37.54430  -24.61112  -39.23372  1.000   68.81196  O   ?   A  ?   273  1
  ATOM    2224  N     .  LEU  A  293  ?   -35.98651  -20.34476  -40.84579  1.000   63.06962  N   ?   A  ?   274  1
  ATOM    2225  CA    .  LEU  A  293  ?   -36.03698  -19.27940  -41.83479  1.000   59.17382  C   ?   A  ?   274  1
  ATOM    2226  C     .  LEU  A  293  ?   -35.20971  -19.66407  -43.05947  1.000   69.72788  C   ?   A  ?   274  1
  ATOM    2227  O     .  LEU  A  293  ?   -34.11415  -20.22215  -42.91947  1.000   85.77795  O   ?   A  ?   274  1
  ATOM    2228  CB    .  LEU  A  293  ?   -35.51483  -17.96678  -41.24714  1.000   56.92085  C   ?   A  ?   274  1
  ATOM    2229  CG    .  LEU  A  293  ?   -36.52263  -16.82351  -41.11103  1.000   57.00398  C   ?   A  ?   274  1
  ATOM    2230  CD1   .  LEU  A  293  ?   -35.81575  -15.51204  -40.81104  1.000   62.42261  C   ?   A  ?   274  1
  ATOM    2231  CD2   .  LEU  A  293  ?   -37.37232  -16.70144  -42.36163  1.000   70.53412  C   ?   A  ?   274  1
  ATOM    2232  N     .  PRO  A  294  ?   -35.70204  -19.39583  -44.26848  1.000   76.66855  N   ?   A  ?   275  1
  ATOM    2233  CA    .  PRO  A  294  ?   -34.87353  -19.60236  -45.46105  1.000   71.30451  C   ?   A  ?   275  1
  ATOM    2234  C     .  PRO  A  294  ?   -33.57255  -18.82079  -45.36329  1.000   72.39289  C   ?   A  ?   275  1
  ATOM    2235  O     .  PRO  A  294  ?   -33.51491  -17.73703  -44.77820  1.000   70.21388  O   ?   A  ?   275  1
  ATOM    2236  CB    .  PRO  A  294  ?   -35.75659  -19.08321  -46.60012  1.000   63.97810  C   ?   A  ?   275  1
  ATOM    2237  CG    .  PRO  A  294  ?   -37.14888  -19.25062  -46.09050  1.000   73.90404  C   ?   A  ?   275  1
  ATOM    2238  CD    .  PRO  A  294  ?   -37.07562  -18.99011  -44.61034  1.000   85.09963  C   ?   A  ?   275  1
  ATOM    2239  N     .  ASP  A  295  ?   -32.51743  -19.38535  -45.95547  1.000   71.27041  N   ?   A  ?   276  1
  ATOM    2240  CA    .  ASP  A  295  ?   -31.18804  -18.80261  -45.79918  1.000   65.46707  C   ?   A  ?   276  1
  ATOM    2241  C     .  ASP  A  295  ?   -31.12430  -17.38475  -46.35565  1.000   58.49860  C   ?   A  ?   276  1
  ATOM    2242  O     .  ASP  A  295  ?   -30.55079  -16.49051  -45.72249  1.000   71.47301  O   ?   A  ?   276  1
  ATOM    2243  CB    .  ASP  A  295  ?   -30.14056  -19.69339  -46.46676  1.000   59.40579  C   ?   A  ?   276  1
  ATOM    2244  CG    .  ASP  A  295  ?   -29.87390  -20.96559  -45.68331  1.000   74.72455  C   ?   A  ?   276  1
  ATOM    2245  OD1   .  ASP  A  295  ?   -30.54325  -21.18192  -44.65043  1.000   74.32086  O   ?   A  ?   276  1
  ATOM    2246  OD2   .  ASP  A  295  ?   -28.99163  -21.74721  -46.09703  1.000   81.96008  O   ?   A  ?   276  1
  ATOM    2247  N     .  ASP  A  296  ?   -31.70387  -17.15505  -47.53728  1.000   53.65359  N   ?   A  ?   277  1
  ATOM    2248  CA    .  ASP  A  296  ?   -31.62464  -15.82632  -48.13891  1.000   60.60493  C   ?   A  ?   277  1
  ATOM    2249  C     .  ASP  A  296  ?   -32.25526  -14.76573  -47.24652  1.000   62.35812  C   ?   A  ?   277  1
  ATOM    2250  O     .  ASP  A  296  ?   -31.82183  -13.60741  -47.25850  1.000   60.52066  O   ?   A  ?   277  1
  ATOM    2251  CB    .  ASP  A  296  ?   -32.29540  -15.81961  -49.51156  1.000   56.96433  C   ?   A  ?   277  1
  ATOM    2252  CG    .  ASP  A  296  ?   -33.78450  -16.07015  -49.43022  1.000   68.53005  C   ?   A  ?   277  1
  ATOM    2253  OD1   .  ASP  A  296  ?   -34.17531  -17.21085  -49.10393  1.000   70.67094  O   ?   A  ?   277  1
  ATOM    2254  OD2   .  ASP  A  296  ?   -34.56187  -15.12046  -49.67205  1.000   57.96579  O   ?   A  ?   277  1
  ATOM    2255  N     .  ILE  A  297  ?   -33.28141  -15.13539  -46.47832  1.000   63.49818  N   ?   A  ?   278  1
  ATOM    2256  CA    .  ILE  A  297  ?   -33.89786  -14.19249  -45.55160  1.000   55.92603  C   ?   A  ?   278  1
  ATOM    2257  C     .  ILE  A  297  ?   -33.01582  -13.99121  -44.32903  1.000   60.40710  C   ?   A  ?   278  1
  ATOM    2258  O     .  ILE  A  297  ?   -32.89736  -12.87413  -43.81307  1.000   53.38511  O   ?   A  ?   278  1
  ATOM    2259  CB    .  ILE  A  297  ?   -35.30425  -14.67547  -45.15442  1.000   68.22263  C   ?   A  ?   278  1
  ATOM    2260  CG1   .  ILE  A  297  ?   -36.13569  -14.99399  -46.39789  1.000   64.14110  C   ?   A  ?   278  1
  ATOM    2261  CG2   .  ILE  A  297  ?   -35.99861  -13.63369  -44.28748  1.000   51.29668  C   ?   A  ?   278  1
  ATOM    2262  CD1   .  ILE  A  297  ?   -37.49662  -15.57296  -46.08488  1.000   60.67404  C   ?   A  ?   278  1
  ATOM    2263  N     .  ILE  A  298  ?   -32.39553  -15.06895  -43.84107  1.000   69.08637  N   ?   A  ?   279  1
  ATOM    2264  CA    .  ILE  A  298  ?   -31.49792  -14.96100  -42.69398  1.000   60.23922  C   ?   A  ?   279  1
  ATOM    2265  C     .  ILE  A  298  ?   -30.36952  -13.98645  -43.00252  1.000   65.32404  C   ?   A  ?   279  1
  ATOM    2266  O     .  ILE  A  298  ?   -30.02316  -13.12515  -42.18433  1.000   59.52345  O   ?   A  ?   279  1
  ATOM    2267  CB    .  ILE  A  298  ?   -30.95602  -16.34774  -42.30251  1.000   48.81648  C   ?   A  ?   279  1
  ATOM    2268  CG1   .  ILE  A  298  ?   -32.10530  -17.32267  -42.04762  1.000   56.92765  C   ?   A  ?   279  1
  ATOM    2269  CG2   .  ILE  A  298  ?   -30.08156  -16.24741  -41.06609  1.000   52.46472  C   ?   A  ?   279  1
  ATOM    2270  CD1   .  ILE  A  298  ?   -31.65092  -18.67473  -41.54488  1.000   60.25563  C   ?   A  ?   279  1
  ATOM    2271  N     .  ALA  A  299  ?   -29.77976  -14.10802  -44.19330  1.000   61.59745  N   ?   A  ?   280  1
  ATOM    2272  CA    .  ALA  A  299  ?   -28.76916  -13.14630  -44.61734  1.000   63.98756  C   ?   A  ?   280  1
  ATOM    2273  C     .  ALA  A  299  ?   -29.38673  -11.77093  -44.83345  1.000   54.75404  C   ?   A  ?   280  1
  ATOM    2274  O     .  ALA  A  299  ?   -28.85948  -10.75724  -44.35888  1.000   53.67750  O   ?   A  ?   280  1
  ATOM    2275  CB    .  ALA  A  299  ?   -28.08100  -13.63846  -45.88956  1.000   47.92782  C   ?   A  ?   280  1
  ATOM    2276  N     .  SER  A  300  ?   -30.51572  -11.72060  -45.54299  1.000   64.56735  N   ?   A  ?   281  1
  ATOM    2277  CA    .  SER  A  300  ?   -31.17398  -10.44492  -45.80034  1.000   67.33260  C   ?   A  ?   281  1
  ATOM    2278  C     .  SER  A  300  ?   -31.51702   -9.72956  -44.49866  1.000   66.47358  C   ?   A  ?   281  1
  ATOM    2279  O     .  SER  A  300  ?   -31.28096   -8.52273  -44.36209  1.000   60.16786  O   ?   A  ?   281  1
  ATOM    2280  CB    .  SER  A  300  ?   -32.42794  -10.67074  -46.64592  1.000   55.79419  C   ?   A  ?   281  1
  ATOM    2281  OG    .  SER  A  300  ?   -33.04521   -9.44363  -46.99000  1.000   81.15173  O   ?   A  ?   281  1
  ATOM    2282  N     .  MET  A  301  ?   -32.06950  -10.45822  -43.52571  1.000   66.65438  N   ?   A  ?   282  1
  ATOM    2283  CA    .  MET  A  301  ?   -32.42486   -9.83256  -42.25580  1.000   55.78735  C   ?   A  ?   282  1
  ATOM    2284  C     .  MET  A  301  ?   -31.18789   -9.55055  -41.41276  1.000   62.62192  C   ?   A  ?   282  1
  ATOM    2285  O     .  MET  A  301  ?   -31.10787   -8.51250  -40.74410  1.000   61.89493  O   ?   A  ?   282  1
  ATOM    2286  CB    .  MET  A  301  ?   -33.40651  -10.71559  -41.48638  1.000   57.71154  C   ?   A  ?   282  1
  ATOM    2287  CG    .  MET  A  301  ?   -34.70560  -10.99235  -42.22347  1.000   57.86805  C   ?   A  ?   282  1
  ATOM    2288  SD    .  MET  A  301  ?   -35.91417  -11.84994  -41.19708  1.000   60.52982  S   ?   A  ?   282  1
  ATOM    2289  CE    .  MET  A  301  ?   -36.12777  -10.66396  -39.87169  1.000   55.63903  C   ?   A  ?   282  1
  ATOM    2290  N     .  CYS  A  302  ?   -30.21393  -10.46324  -41.42726  1.000   62.24725  N   ?   A  ?   283  1
  ATOM    2291  CA    .  CYS  A  302  ?   -28.99505  -10.24394  -40.65611  1.000   71.74343  C   ?   A  ?   283  1
  ATOM    2292  C     .  CYS  A  302  ?   -28.30675   -8.95165  -41.07510  1.000   81.15435  C   ?   A  ?   283  1
  ATOM    2293  O     .  CYS  A  302  ?   -27.80259   -8.20272  -40.22818  1.000   62.76057  O   ?   A  ?   283  1
  ATOM    2294  CB    .  CYS  A  302  ?   -28.04795  -11.43229  -40.81584  1.000   48.65743  C   ?   A  ?   283  1
  ATOM    2295  SG    .  CYS  A  302  ?   -26.46542  -11.22180  -39.96611  1.000   91.13692  S   ?   A  ?   283  1
  ATOM    2296  N     .  HIS  A  303  ?   -28.27618   -8.67337  -42.38087  1.000   72.22964  N   ?   A  ?   284  1
  ATOM    2297  CA    .  HIS  A  303  ?   -27.67824   -7.43088  -42.85460  1.000   67.32837  C   ?   A  ?   284  1
  ATOM    2298  C     .  HIS  A  303  ?   -28.34547   -6.22125  -42.21336  1.000   68.99001  C   ?   A  ?   284  1
  ATOM    2299  O     .  HIS  A  303  ?   -27.66679   -5.26949  -41.81033  1.000   71.13503  O   ?   A  ?   284  1
  ATOM    2300  CB    .  HIS  A  303  ?   -27.76928   -7.35300  -44.37847  1.000   72.61867  C   ?   A  ?   284  1
  ATOM    2301  CG    .  HIS  A  303  ?   -27.30250   -6.04803  -44.94447  1.000   83.19401  C   ?   A  ?   284  1
  ATOM    2302  ND1   .  HIS  A  303  ?   -28.14084   -4.96599  -45.10922  1.000   78.52006  N   ?   A  ?   284  1
  ATOM    2303  CD2   .  HIS  A  303  ?   -26.08396   -5.64933  -45.37977  1.000   85.59255  C   ?   A  ?   284  1
  ATOM    2304  CE1   .  HIS  A  303  ?   -27.45936   -3.95712  -45.62156  1.000   76.32188  C   ?   A  ?   284  1
  ATOM    2305  NE2   .  HIS  A  303  ?   -26.20872   -4.34554  -45.79517  1.000  103.49073  N   ?   A  ?   284  1
  ATOM    2306  N     .  GLU  A  304  ?   -29.67629   -6.24053  -42.10620  1.000   72.41910  N   ?   A  ?   285  1
  ATOM    2307  CA    .  GLU  A  304  ?   -30.37917   -5.12439  -41.48189  1.000   73.99675  C   ?   A  ?   285  1
  ATOM    2308  C     .  GLU  A  304  ?   -29.89589   -4.90111  -40.05460  1.000   72.19046  C   ?   A  ?   285  1
  ATOM    2309  O     .  GLU  A  304  ?   -29.77241   -3.75583  -39.60407  1.000   73.74189  O   ?   A  ?   285  1
  ATOM    2310  CB    .  GLU  A  304  ?   -31.88793   -5.37282  -41.50643  1.000   68.04454  C   ?   A  ?   285  1
  ATOM    2311  CG    .  GLU  A  304  ?   -32.48159   -5.53280  -42.90140  1.000   74.72717  C   ?   A  ?   285  1
  ATOM    2312  CD    .  GLU  A  304  ?   -32.57498   -4.21960  -43.65581  1.000   74.65095  C   ?   A  ?   285  1
  ATOM    2313  OE1   .  GLU  A  304  ?   -32.33787   -4.21889  -44.88456  1.000   60.55779  O   ?   A  ?   285  1
  ATOM    2314  OE2   .  GLU  A  304  ?   -32.88294   -3.18934  -43.01693  1.000   64.37724  O   ?   A  ?   285  1
  ATOM    2315  N     .  ILE  A  305  ?   -29.60954   -5.98488  -39.33019  1.000   67.72051  N   ?   A  ?   286  1
  ATOM    2316  CA    .  ILE  A  305  ?   -29.15418   -5.85665  -37.94961  1.000   69.66622  C   ?   A  ?   286  1
  ATOM    2317  C     .  ILE  A  305  ?   -27.76283   -5.23773  -37.89685  1.000   73.13608  C   ?   A  ?   286  1
  ATOM    2318  O     .  ILE  A  305  ?   -27.49278   -4.35211  -37.07635  1.000   65.54052  O   ?   A  ?   286  1
  ATOM    2319  CB    .  ILE  A  305  ?   -29.19504   -7.22601  -37.24792  1.000   62.84767  C   ?   A  ?   286  1
  ATOM    2320  CG1   .  ILE  A  305  ?   -30.63771   -7.61193  -36.92170  1.000   65.18679  C   ?   A  ?   286  1
  ATOM    2321  CG2   .  ILE  A  305  ?   -28.34534   -7.21140  -35.98976  1.000   55.42870  C   ?   A  ?   286  1
  ATOM    2322  CD1   .  ILE  A  305  ?   -30.76297   -8.94324  -36.22307  1.000   74.00673  C   ?   A  ?   286  1
  ATOM    2323  N     .  LEU  A  306  ?   -26.85772   -5.68879  -38.76672  1.000   71.12963  N   ?   A  ?   287  1
  ATOM    2324  CA    .  LEU  A  306  ?   -25.49763   -5.15895  -38.75381  1.000   64.10673  C   ?   A  ?   287  1
  ATOM    2325  C     .  LEU  A  306  ?   -25.46688   -3.70635  -39.21458  1.000   65.45057  C   ?   A  ?   287  1
  ATOM    2326  O     .  LEU  A  306  ?   -24.90207   -2.83850  -38.53789  1.000   67.54955  O   ?   A  ?   287  1
  ATOM    2327  CB    .  LEU  A  306  ?   -24.59074   -6.02398  -39.62950  1.000   51.63838  C   ?   A  ?   287  1
  ATOM    2328  CG    .  LEU  A  306  ?   -24.26797   -7.41612  -39.08578  1.000   66.39531  C   ?   A  ?   287  1
  ATOM    2329  CD1   .  LEU  A  306  ?   -23.39473   -8.19157  -40.06072  1.000   58.84967  C   ?   A  ?   287  1
  ATOM    2330  CD2   .  LEU  A  306  ?   -23.59358   -7.30850  -37.72642  1.000   69.47926  C   ?   A  ?   287  1
  ATOM    2331  N     .  ASN  A  307  ?   -26.07422   -3.42314  -40.36041  1.000   65.60631  N   ?   A  ?   288  1
  ATOM    2332  CA    .  ASN  A  307  ?   -26.05089   -2.08823  -40.95430  1.000   76.22477  C   ?   A  ?   288  1
  ATOM    2333  C     .  ASN  A  307  ?   -27.09378   -1.15548  -40.35052  1.000   73.72383  C   ?   A  ?   288  1
  ATOM    2334  O     .  ASN  A  307  ?   -27.66314   -0.31700  -41.05370  1.000   85.42962  O   ?   A  ?   288  1
  ATOM    2335  CB    .  ASN  A  307  ?   -26.24263   -2.21611  -42.46457  1.000   94.92055  C   ?   A  ?   288  1
  ATOM    2336  CG    .  ASN  A  307  ?   -25.75721   -0.99455  -43.22524  1.000   90.87994  C   ?   A  ?   288  1
  ATOM    2337  OD1   .  ASN  A  307  ?   -24.75908   -0.37541  -42.85828  1.000   89.61963  O   ?   A  ?   288  1
  ATOM    2338  ND2   .  ASN  A  307  ?   -26.46534   -0.64275  -44.29346  1.000  111.26172  N   ?   A  ?   288  1
  ATOM    2339  N     .  HIS  A  308  ?   -27.35724   -1.27885  -39.05238  1.000   77.05998  N   ?   A  ?   289  1
  ATOM    2340  CA    .  HIS  A  308  ?   -28.40881   -0.50123  -38.41533  1.000   76.58171  C   ?   A  ?   289  1
  ATOM    2341  C     .  HIS  A  308  ?   -27.93227    0.91248  -38.09533  1.000   78.83882  C   ?   A  ?   289  1
  ATOM    2342  O     .  HIS  A  308  ?   -26.74026    1.16268  -37.89779  1.000   81.85471  O   ?   A  ?   289  1
  ATOM    2343  CB    .  HIS  A  308  ?   -28.89003   -1.19466  -37.13819  1.000   61.12794  C   ?   A  ?   289  1
  ATOM    2344  CG    .  HIS  A  308  ?   -29.96724   -0.44728  -36.41440  1.000   72.23043  C   ?   A  ?   289  1
  ATOM    2345  ND1   .  HIS  A  308  ?   -31.08677    0.04725  -37.04924  1.000   78.41285  N   ?   A  ?   289  1
  ATOM    2346  CD2   .  HIS  A  308  ?   -30.09285   -0.10564  -35.11009  1.000   65.12011  C   ?   A  ?   289  1
  ATOM    2347  CE1   .  HIS  A  308  ?   -31.85541    0.66067  -36.16688  1.000   74.66982  C   ?   A  ?   289  1
  ATOM    2348  NE2   .  HIS  A  308  ?   -31.27511    0.58186  -34.98272  1.000   69.38952  N   ?   A  ?   289  1
  ATOM    2349  N     .  ASP  A  309  ?   -28.89075    1.84114  -38.04382  1.000   88.54409  N   ?   A  ?   290  1
  ATOM    2350  CA    .  ASP  A  309  ?   -28.58117    3.23860  -37.75458  1.000   85.59380  C   ?   A  ?   290  1
  ATOM    2351  C     .  ASP  A  309  ?   -27.94562    3.39385  -36.37755  1.000   85.86664  C   ?   A  ?   290  1
  ATOM    2352  O     .  ASP  A  309  ?   -26.82135    3.89145  -36.24818  1.000   89.51368  O   ?   A  ?   290  1
  ATOM    2353  CB    .  ASP  A  309  ?   -29.85307    4.08397  -37.85289  1.000   84.77680  C   ?   A  ?   290  1
  ATOM    2354  CG    .  ASP  A  309  ?   -29.87776    4.95998  -39.08537  1.000   95.74492  C   ?   A  ?   290  1
  ATOM    2355  OD1   .  ASP  A  309  ?   -28.86829    4.97944  -39.81984  1.000  103.72129  O   ?   A  ?   290  1
  ATOM    2356  OD2   .  ASP  A  309  ?   -30.90776    5.62869  -39.31858  1.000   97.07401  O   ?   A  ?   290  1
  ATOM    2357  N     .  GLY  A  310  ?   -28.66350    2.98786  -35.33212  1.000   88.69681  N   ?   A  ?   291  1
  ATOM    2358  CA    .  GLY  A  310  ?   -28.21168    3.19584  -33.96994  1.000   90.55421  C   ?   A  ?   291  1
  ATOM    2359  C     .  GLY  A  310  ?   -27.20561    2.17361  -33.48510  1.000   90.38060  C   ?   A  ?   291  1
  ATOM    2360  O     .  GLY  A  310  ?   -27.29086    1.70249  -32.34742  1.000   90.93063  O   ?   A  ?   291  1
  ATOM    2361  N     .  GLN  A  311  ?   -26.24132    1.82979  -34.33518  1.000   91.66645  N   ?   A  ?   292  1
  ATOM    2362  CA    .  GLN  A  311  ?   -25.20120    0.85728  -34.00272  1.000   79.63537  C   ?   A  ?   292  1
  ATOM    2363  C     .  GLN  A  311  ?   -23.91171    1.63058  -33.73594  1.000   85.25806  C   ?   A  ?   292  1
  ATOM    2364  O     .  GLN  A  311  ?   -23.12342    1.89622  -34.64412  1.000  101.89627  O   ?   A  ?   292  1
  ATOM    2365  CB    .  GLN  A  311  ?   -25.04114   -0.15971  -35.12796  1.000   81.01332  C   ?   A  ?   292  1
  ATOM    2366  CG    .  GLN  A  311  ?   -24.37191   -1.46009  -34.71724  1.000   79.25590  C   ?   A  ?   292  1
  ATOM    2367  CD    .  GLN  A  311  ?   -22.89801   -1.29185  -34.41265  1.000   84.00440  C   ?   A  ?   292  1
  ATOM    2368  OE1   .  GLN  A  311  ?   -22.09967   -0.98966  -35.29904  1.000   97.05158  O   ?   A  ?   292  1
  ATOM    2369  NE2   .  GLN  A  311  ?   -22.52894   -1.48502  -33.15217  1.000   91.02213  N   ?   A  ?   292  1
  ATOM    2370  N     .  ASN  A  312  ?   -23.70274    1.99669  -32.47279  1.000   89.24461  N   ?   A  ?   293  1
  ATOM    2371  CA    .  ASN  A  312  ?   -22.52923    2.74560  -32.03502  1.000   90.85042  C   ?   A  ?   293  1
  ATOM    2372  C     .  ASN  A  312  ?   -21.62056    1.81247  -31.24495  1.000   85.54227  C   ?   A  ?   293  1
  ATOM    2373  O     .  ASN  A  312  ?   -22.02431    1.28703  -30.20191  1.000   79.86221  O   ?   A  ?   293  1
  ATOM    2374  CB    .  ASN  A  312  ?   -22.93733    3.94891  -31.18390  1.000  114.51698  C   ?   A  ?   293  1
  ATOM    2375  CG    .  ASN  A  312  ?   -21.75422    4.80670  -30.77847  1.000  117.63752  C   ?   A  ?   293  1
  ATOM    2376  OD1   .  ASN  A  312  ?   -20.85875    5.07004  -31.58212  1.000  120.33797  O   ?   A  ?   293  1
  ATOM    2377  ND2   .  ASN  A  312  ?   -21.74141    5.24205  -29.52268  1.000  108.43799  N   ?   A  ?   293  1
  ATOM    2378  N     .  LYS  A  313  ?   -20.39313    1.62331  -31.73103  1.000   98.27734  N   ?   A  ?   294  1
  ATOM    2379  CA    .  LYS  A  313  ?   -19.50145    0.61268  -31.17352  1.000   78.13455  C   ?   A  ?   294  1
  ATOM    2380  C     .  LYS  A  313  ?   -20.05933   -0.76661  -31.48846  1.000   73.69730  C   ?   A  ?   294  1
  ATOM    2381  O     .  LYS  A  313  ?   -20.23961   -1.11747  -32.65860  1.000  101.18015  O   ?   A  ?   294  1
  ATOM    2382  CB    .  LYS  A  313  ?   -19.33382    0.79010  -29.66236  1.000   79.17765  C   ?   A  ?   294  1
  ATOM    2383  CG    .  LYS  A  313  ?   -18.56335    2.03564  -29.25728  1.000  110.19404  C   ?   A  ?   294  1
  ATOM    2384  CD    .  LYS  A  313  ?   -17.16568    2.03924  -29.85694  1.000   78.96594  C   ?   A  ?   294  1
  ATOM    2385  CE    .  LYS  A  313  ?   -16.33758    3.19106  -29.31427  1.000   92.36348  C   ?   A  ?   294  1
  ATOM    2386  NZ    .  LYS  A  313  ?   -16.99971    4.50645  -29.53553  1.000   90.50498  N   ?   A  ?   294  1
  ATOM    2387  N     .  LEU  A  314  ?   -20.33638   -1.55546  -30.45518  1.000   54.49750  N   ?   A  ?   295  1
  ATOM    2388  CA    .  LEU  A  314  ?   -21.09923   -2.78782  -30.60267  1.000   63.12180  C   ?   A  ?   295  1
  ATOM    2389  C     .  LEU  A  314  ?   -22.32140   -2.77703  -29.69159  1.000   63.40558  C   ?   A  ?   295  1
  ATOM    2390  O     .  LEU  A  314  ?   -22.74938   -3.81846  -29.19090  1.000   68.77836  O   ?   A  ?   295  1
  ATOM    2391  CB    .  LEU  A  314  ?   -20.22337   -4.01025  -30.33885  1.000   73.61344  C   ?   A  ?   295  1
  ATOM    2392  CG    .  LEU  A  314  ?   -19.30847   -4.37027  -31.51090  1.000   65.39032  C   ?   A  ?   295  1
  ATOM    2393  CD1   .  LEU  A  314  ?   -18.56236   -5.66842  -31.24342  1.000   67.77478  C   ?   A  ?   295  1
  ATOM    2394  CD2   .  LEU  A  314  ?   -20.11358   -4.46232  -32.79932  1.000   59.56471  C   ?   A  ?   295  1
  ATOM    2395  N     .  ARG  A  315  ?   -22.88347   -1.59148  -29.47188  1.000   65.83009  N   ?   A  ?   296  1
  ATOM    2396  CA    .  ARG  A  315  ?   -24.08730   -1.40104  -28.67669  1.000   63.50770  C   ?   A  ?   296  1
  ATOM    2397  C     .  ARG  A  315  ?   -25.18993   -0.87720  -29.58457  1.000   69.30500  C   ?   A  ?   296  1
  ATOM    2398  O     .  ARG  A  315  ?   -24.98491    0.09785  -30.31422  1.000   75.86838  O   ?   A  ?   296  1
  ATOM    2399  CB    .  ARG  A  315  ?   -23.83224   -0.42376  -27.52688  1.000   57.33816  C   ?   A  ?   296  1
  ATOM    2400  CG    .  ARG  A  315  ?   -22.69112   -0.82971  -26.60876  1.000   71.03439  C   ?   A  ?   296  1
  ATOM    2401  CD    .  ARG  A  315  ?   -21.90486    0.38684  -26.15748  1.000   82.04654  C   ?   A  ?   296  1
  ATOM    2402  NE    .  ARG  A  315  ?   -22.77844    1.42781  -25.62721  1.000   84.46635  N   ?   A  ?   296  1
  ATOM    2403  CZ    .  ARG  A  315  ?   -22.40487    2.68853  -25.43808  1.000  105.83168  C   ?   A  ?   296  1
  ATOM    2404  NH1   .  ARG  A  315  ?   -23.26804    3.57067  -24.95170  1.000  104.02003  N   ?   A  ?   296  1
  ATOM    2405  NH2   .  ARG  A  315  ?   -21.17016    3.06849  -25.74263  1.000   99.05168  N   ?   A  ?   296  1
  ATOM    2406  N     .  TRP  A  316  ?   -26.35094   -1.51838  -29.54056  1.000   69.99123  N   ?   A  ?   297  1
  ATOM    2407  CA    .  TRP  A  316  ?   -27.45637   -1.17260  -30.42015  1.000   67.64379  C   ?   A  ?   297  1
  ATOM    2408  C     .  TRP  A  316  ?   -28.45850   -0.26297  -29.72008  1.000   57.16169  C   ?   A  ?   297  1
  ATOM    2409  O     .  TRP  A  316  ?   -28.52337   -0.18935  -28.49104  1.000   60.18701  O   ?   A  ?   297  1
  ATOM    2410  CB    .  TRP  A  316  ?   -28.16357   -2.43377  -30.92062  1.000   63.77782  C   ?   A  ?   297  1
  ATOM    2411  CG    .  TRP  A  316  ?   -27.61071   -2.96411  -32.20541  1.000   53.29424  C   ?   A  ?   297  1
  ATOM    2412  CD1   .  TRP  A  316  ?   -28.17006   -2.85245  -33.44226  1.000   48.74330  C   ?   A  ?   297  1
  ATOM    2413  CD2   .  TRP  A  316  ?   -26.38768   -3.68880  -32.38179  1.000   69.65222  C   ?   A  ?   297  1
  ATOM    2414  NE1   .  TRP  A  316  ?   -27.37452   -3.46451  -34.38018  1.000   61.64834  N   ?   A  ?   297  1
  ATOM    2415  CE2   .  TRP  A  316  ?   -26.27339   -3.98636  -33.75502  1.000   69.19602  C   ?   A  ?   297  1
  ATOM    2416  CE3   .  TRP  A  316  ?   -25.38006   -4.11677  -31.51275  1.000   60.71325  C   ?   A  ?   297  1
  ATOM    2417  CZ2   .  TRP  A  316  ?   -25.19097   -4.68956  -34.28018  1.000   55.84869  C   ?   A  ?   297  1
  ATOM    2418  CZ3   .  TRP  A  316  ?   -24.30772   -4.81742  -32.03547  1.000   58.30967  C   ?   A  ?   297  1
  ATOM    2419  CH2   .  TRP  A  316  ?   -24.22159   -5.09609  -33.40657  1.000   55.16103  C   ?   A  ?   297  1
  ATOM    2420  N     .  CYS  A  317  ?   -29.24151    0.43987  -30.53271  1.000   68.71241  N   ?   A  ?   298  1
  ATOM    2421  CA    .  CYS  A  317  ?   -30.35050    1.25001  -30.05894  1.000   63.45132  C   ?   A  ?   298  1
  ATOM    2422  C     .  CYS  A  317  ?   -31.65257    0.70652  -30.63143  1.000   69.50769  C   ?   A  ?   298  1
  ATOM    2423  O     .  CYS  A  317  ?   -31.68928    0.18076  -31.74878  1.000   57.22629  O   ?   A  ?   298  1
  ATOM    2424  CB    .  CYS  A  317  ?   -30.18218    2.72388  -30.44854  1.000   72.64472  C   ?   A  ?   298  1
  ATOM    2425  SG    .  CYS  A  317  ?   -31.52235    3.80679  -29.87234  1.000   68.49536  S   ?   A  ?   298  1
  ATOM    2426  N     .  PHE  A  318  ?   -32.72385    0.83527  -29.84649  1.000   65.86508  N   ?   A  ?   299  1
  ATOM    2427  CA    .  PHE  A  318  ?   -34.02454    0.32997  -30.27344  1.000   48.93524  C   ?   A  ?   299  1
  ATOM    2428  C     .  PHE  A  318  ?   -34.47530    0.97955  -31.57817  1.000   64.32597  C   ?   A  ?   299  1
  ATOM    2429  O     .  PHE  A  318  ?   -34.94635    0.29181  -32.49293  1.000   61.49809  O   ?   A  ?   299  1
  ATOM    2430  CB    .  PHE  A  318  ?   -35.05199    0.56327  -29.16510  1.000   63.74966  C   ?   A  ?   299  1
  ATOM    2431  CG    .  PHE  A  318  ?   -36.45181    0.16196  -29.53218  1.000   63.69787  C   ?   A  ?   299  1
  ATOM    2432  CD1   .  PHE  A  318  ?   -37.34461    1.09423  -30.03564  1.000   64.66694  C   ?   A  ?   299  1
  ATOM    2433  CD2   .  PHE  A  318  ?   -36.87920   -1.14383  -29.36282  1.000   65.97677  C   ?   A  ?   299  1
  ATOM    2434  CE1   .  PHE  A  318  ?   -38.63438    0.72966  -30.37029  1.000   62.59108  C   ?   A  ?   299  1
  ATOM    2435  CE2   .  PHE  A  318  ?   -38.16835   -1.51423  -29.69503  1.000   67.84438  C   ?   A  ?   299  1
  ATOM    2436  CZ    .  PHE  A  318  ?   -39.04702   -0.57601  -30.19793  1.000   64.49563  C   ?   A  ?   299  1
  ATOM    2437  N     .  TYR  A  319  ?   -34.33093    2.29733  -31.68685  1.000   61.40469  N   ?   A  ?   300  1
  ATOM    2438  CA    .  TYR  A  319  ?   -34.82141    3.04602  -32.83425  1.000   63.10681  C   ?   A  ?   300  1
  ATOM    2439  C     .  TYR  A  319  ?   -33.77992    3.12224  -33.94582  1.000   71.35839  C   ?   A  ?   300  1
  ATOM    2440  O     .  TYR  A  319  ?   -32.58345    2.90925  -33.73559  1.000   71.73412  O   ?   A  ?   300  1
  ATOM    2441  CB    .  TYR  A  319  ?   -35.20500    4.47143  -32.43204  1.000   68.24662  C   ?   A  ?   300  1
  ATOM    2442  CG    .  TYR  A  319  ?   -36.37726    4.59028  -31.48872  1.000   74.30213  C   ?   A  ?   300  1
  ATOM    2443  CD1   .  TYR  A  319  ?   -37.67811    4.63141  -31.97169  1.000   66.23021  C   ?   A  ?   300  1
  ATOM    2444  CD2   .  TYR  A  319  ?   -36.18231    4.68910  -30.11688  1.000   60.12092  C   ?   A  ?   300  1
  ATOM    2445  CE1   .  TYR  A  319  ?   -38.75098    4.75047  -31.11565  1.000   64.51722  C   ?   A  ?   300  1
  ATOM    2446  CE2   .  TYR  A  319  ?   -37.25020    4.81004  -29.25208  1.000   56.92276  C   ?   A  ?   300  1
  ATOM    2447  CZ    .  TYR  A  319  ?   -38.53223    4.84128  -29.75772  1.000   65.66523  C   ?   A  ?   300  1
  ATOM    2448  OH    .  TYR  A  319  ?   -39.60457    4.96554  -28.90708  1.000   65.46690  O   ?   A  ?   300  1
  ATOM    2449  N     .  LYS  A  320  ?   -34.26101    3.43714  -35.14439  1.000   75.22617  N   ?   A  ?   301  1
  ATOM    2450  CA    .  LYS  A  320  ?   -33.40548    3.99184  -36.17873  1.000   70.03209  C   ?   A  ?   301  1
  ATOM    2451  C     .  LYS  A  320  ?   -33.17549    5.46835  -35.87913  1.000   74.36081  C   ?   A  ?   301  1
  ATOM    2452  O     .  LYS  A  320  ?   -34.02697    6.13929  -35.28905  1.000   64.86745  O   ?   A  ?   301  1
  ATOM    2453  CB    .  LYS  A  320  ?   -34.03967    3.81824  -37.56043  1.000   67.92513  C   ?   A  ?   301  1
  ATOM    2454  CG    .  LYS  A  320  ?   -34.71096    2.46753  -37.76374  1.000   76.18132  C   ?   A  ?   301  1
  ATOM    2455  CD    .  LYS  A  320  ?   -35.34487    2.33606  -39.14471  1.000   62.47277  C   ?   A  ?   301  1
  ATOM    2456  CE    .  LYS  A  320  ?   -34.32739    1.90803  -40.19040  1.000   64.37151  C   ?   A  ?   301  1
  ATOM    2457  NZ    .  LYS  A  320  ?   -34.98202    1.44106  -41.44541  1.000   62.28590  N   ?   A  ?   301  1
  ATOM    2458  N     .  ASN  A  321  ?   -32.00524    5.97287  -36.27652  1.000   87.57821  N   ?   A  ?   302  1
  ATOM    2459  CA    .  ASN  A  321  ?   -31.64079    7.33926  -35.91134  1.000   86.68521  C   ?   A  ?   302  1
  ATOM    2460  C     .  ASN  A  321  ?   -32.73432    8.34013  -36.26957  1.000   69.73949  C   ?   A  ?   302  1
  ATOM    2461  O     .  ASN  A  321  ?   -32.94098    9.31921  -35.54325  1.000   64.37553  O   ?   A  ?   302  1
  ATOM    2462  CB    .  ASN  A  321  ?   -30.31649    7.72771  -36.57430  1.000   88.51728  C   ?   A  ?   302  1
  ATOM    2463  CG    .  ASN  A  321  ?   -29.10758    7.19237  -35.82233  1.000   90.86850  C   ?   A  ?   302  1
  ATOM    2464  OD1   .  ASN  A  321  ?   -29.06837    7.21031  -34.59079  1.000   98.72648  O   ?   A  ?   302  1
  ATOM    2465  ND2   .  ASN  A  321  ?   -28.11611    6.70946  -36.56250  1.000   77.49297  N   ?   A  ?   302  1
  ATOM    2466  N     .  GLU  A  322  ?   -33.45748    8.10802  -37.36823  1.000   76.01849  N   ?   A  ?   303  1
  ATOM    2467  CA    .  GLU  A  322  ?   -34.50326    9.04631  -37.76565  1.000   82.18906  C   ?   A  ?   303  1
  ATOM    2468  C     .  GLU  A  322  ?   -35.63039    9.10305  -36.74148  1.000   81.96620  C   ?   A  ?   303  1
  ATOM    2469  O     .  GLU  A  322  ?   -36.30107   10.13394  -36.61357  1.000   76.00822  O   ?   A  ?   303  1
  ATOM    2470  CB    .  GLU  A  322  ?   -35.05767    8.66922  -39.13973  1.000   75.15302  C   ?   A  ?   303  1
  ATOM    2471  CG    .  GLU  A  322  ?   -36.06345    7.53139  -39.11284  1.000   90.81666  C   ?   A  ?   303  1
  ATOM    2472  CD    .  GLU  A  322  ?   -36.49952    7.10187  -40.50195  1.000   98.90698  C   ?   A  ?   303  1
  ATOM    2473  OE1   .  GLU  A  322  ?   -35.64590    6.60664  -41.26927  1.000   89.45172  O   ?   A  ?   303  1
  ATOM    2474  OE2   .  GLU  A  322  ?   -37.69501    7.26558  -40.82796  1.000   93.34689  O   ?   A  ?   303  1
  ATOM    2475  N     .  ALA  A  323  ?   -35.85448    8.01551  -36.00567  1.000   82.72340  N   ?   A  ?   304  1
  ATOM    2476  CA    .  ALA  A  323  ?   -36.92769    7.94365  -35.02470  1.000   73.70655  C   ?   A  ?   304  1
  ATOM    2477  C     .  ALA  A  323  ?   -36.43149    8.00212  -33.58772  1.000   76.19351  C   ?   A  ?   304  1
  ATOM    2478  O     .  ALA  A  323  ?   -37.24903    7.93827  -32.66309  1.000   70.31343  O   ?   A  ?   304  1
  ATOM    2479  CB    .  ALA  A  323  ?   -37.74731    6.66482  -35.23173  1.000   66.93852  C   ?   A  ?   304  1
  ATOM    2480  N     .  ARG  A  324  ?   -35.12878    8.12195  -33.37350  1.000   73.10737  N   ?   A  ?   305  1
  ATOM    2481  CA    .  ARG  A  324  ?   -34.58739    8.13206  -32.01995  1.000   71.41937  C   ?   A  ?   305  1
  ATOM    2482  C     .  ARG  A  324  ?   -35.03431    9.39286  -31.29281  1.000   71.80598  C   ?   A  ?   305  1
  ATOM    2483  O     .  ARG  A  324  ?   -34.67182   10.49955  -31.71303  1.000   81.95723  O   ?   A  ?   305  1
  ATOM    2484  CB    .  ARG  A  324  ?   -33.06266    8.04949  -32.05448  1.000   67.17514  C   ?   A  ?   305  1
  ATOM    2485  CG    .  ARG  A  324  ?   -32.42122    7.76186  -30.70297  1.000   70.37714  C   ?   A  ?   305  1
  ATOM    2486  CD    .  ARG  A  324  ?   -30.89935    7.73445  -30.79816  1.000   91.81652  C   ?   A  ?   305  1
  ATOM    2487  NE    .  ARG  A  324  ?   -30.31434    9.07230  -30.74253  1.000   97.82607  N   ?   A  ?   305  1
  ATOM    2488  CZ    .  ARG  A  324  ?   -29.77147    9.60588  -29.65193  1.000  100.86480  C   ?   A  ?   305  1
  ATOM    2489  NH1   .  ARG  A  324  ?   -29.73250    8.91184  -28.52144  1.000   93.73356  N   ?   A  ?   305  1
  ATOM    2490  NH2   .  ARG  A  324  ?   -29.26305   10.83164  -29.69169  1.000   99.51734  N   ?   A  ?   305  1
  ATOM    2491  N     .  PRO  A  325  ?   -35.81971    9.28434  -30.22319  1.000   74.77200  N   ?   A  ?   306  1
  ATOM    2492  CA    .  PRO  A  325  ?   -36.18098   10.47505  -29.44591  1.000   74.88952  C   ?   A  ?   306  1
  ATOM    2493  C     .  PRO  A  325  ?   -34.94133   11.19163  -28.93252  1.000   83.22181  C   ?   A  ?   306  1
  ATOM    2494  O     .  PRO  A  325  ?   -33.81445   10.69897  -29.01698  1.000   87.97507  O   ?   A  ?   306  1
  ATOM    2495  CB    .  PRO  A  325  ?   -37.02274    9.91056  -28.29724  1.000   70.09788  C   ?   A  ?   306  1
  ATOM    2496  CG    .  PRO  A  325  ?   -37.55105    8.61354  -28.82271  1.000   69.74911  C   ?   A  ?   306  1
  ATOM    2497  CD    .  PRO  A  325  ?   -36.47543    8.06825  -29.71403  1.000   73.11814  C   ?   A  ?   306  1
  ATOM    2498  N     .  ASP  A  326  ?   -35.16507   12.38357  -28.38598  1.000   90.93072  N   ?   A  ?   307  1
  ATOM    2499  CA    .  ASP  A  326  ?   -34.06279   13.20477  -27.90156  1.000   93.71709  C   ?   A  ?   307  1
  ATOM    2500  C     .  ASP  A  326  ?   -33.31962   12.50263  -26.77273  1.000   95.22630  C   ?   A  ?   307  1
  ATOM    2501  O     .  ASP  A  326  ?   -33.89737   12.21093  -25.72025  1.000   85.73483  O   ?   A  ?   307  1
  ATOM    2502  CB    .  ASP  A  326  ?   -34.58489   14.56169  -27.43359  1.000  108.10304  C   ?   A  ?   307  1
  ATOM    2503  CG    .  ASP  A  326  ?   -34.70977   15.55828  -28.56676  1.000  107.19132  C   ?   A  ?   307  1
  ATOM    2504  OD1   .  ASP  A  326  ?   -34.24242   15.24965  -29.68379  1.000   98.08165  O   ?   A  ?   307  1
  ATOM    2505  OD2   .  ASP  A  326  ?   -35.27323   16.64966  -28.33942  1.000  108.88799  O   ?   A  ?   307  1
  ATOM    2506  N     .  ASN  A  327  ?   -32.03244   12.23574  -26.99753  1.000   90.06818  N   ?   A  ?   308  1
  ATOM    2507  CA    .  ASN  A  327  ?   -31.16159   11.64804  -25.98059  1.000   91.18912  C   ?   A  ?   308  1
  ATOM    2508  C     .  ASN  A  327  ?   -31.68021   10.28976  -25.51435  1.000   83.02226  C   ?   A  ?   308  1
  ATOM    2509  O     .  ASN  A  327  ?   -31.61888    9.95495  -24.32995  1.000   81.20224  O   ?   A  ?   308  1
  ATOM    2510  CB    .  ASN  A  327  ?   -30.98377   12.60011  -24.79564  1.000   95.98699  C   ?   A  ?   308  1
  ATOM    2511  CG    .  ASN  A  327  ?   -30.15984   13.82199  -25.15128  1.000  101.75523  C   ?   A  ?   308  1
  ATOM    2512  OD1   .  ASN  A  327  ?   -29.19929   13.73366  -25.91757  1.000   97.76709  O   ?   A  ?   308  1
  ATOM    2513  ND2   .  ASN  A  327  ?   -30.53413   14.97202  -24.59975  1.000  101.64517  N   ?   A  ?   308  1
  ATOM    2514  N     .  PHE  A  328  ?   -32.19622    9.50082  -26.44929  1.000   79.49143  N   ?   A  ?   309  1
  ATOM    2515  CA    .  PHE  A  328  ?   -32.61904    8.14596  -26.12678  1.000   76.50321  C   ?   A  ?   309  1
  ATOM    2516  C     .  PHE  A  328  ?   -31.42180    7.20976  -26.22608  1.000   71.67628  C   ?   A  ?   309  1
  ATOM    2517  O     .  PHE  A  328  ?   -30.81481    7.10772  -27.29915  1.000   69.66485  O   ?   A  ?   309  1
  ATOM    2518  CB    .  PHE  A  328  ?   -33.73363    7.68542  -27.05506  1.000   82.99627  C   ?   A  ?   309  1
  ATOM    2519  CG    .  PHE  A  328  ?   -34.42524    6.43361  -26.58904  1.000   75.62623  C   ?   A  ?   309  1
  ATOM    2520  CD1   .  PHE  A  328  ?   -34.18578    5.21997  -27.21098  1.000   73.24505  C   ?   A  ?   309  1
  ATOM    2521  CD2   .  PHE  A  328  ?   -35.29928    6.47007  -25.51401  1.000   64.66255  C   ?   A  ?   309  1
  ATOM    2522  CE1   .  PHE  A  328  ?   -34.81483    4.07005  -26.77992  1.000   73.48983  C   ?   A  ?   309  1
  ATOM    2523  CE2   .  PHE  A  328  ?   -35.93060    5.32445  -25.07650  1.000   65.56336  C   ?   A  ?   309  1
  ATOM    2524  CZ    .  PHE  A  328  ?   -35.68812    4.12200  -25.70966  1.000   77.54430  C   ?   A  ?   309  1
  ATOM    2525  N     .  PRO  A  329  ?   -31.05650    6.51508  -25.15648  1.000   61.05815  N   ?   A  ?   310  1
  ATOM    2526  CA    .  PRO  A  329  ?   -29.78924    5.78499  -25.12732  1.000   77.93776  C   ?   A  ?   310  1
  ATOM    2527  C     .  PRO  A  329  ?   -29.90852    4.37694  -25.69935  1.000   60.85849  C   ?   A  ?   310  1
  ATOM    2528  O     .  PRO  A  329  ?   -30.99991    3.85986  -25.94307  1.000   65.21283  O   ?   A  ?   310  1
  ATOM    2529  CB    .  PRO  A  329  ?   -29.47095    5.73233  -23.62957  1.000   83.31811  C   ?   A  ?   310  1
  ATOM    2530  CG    .  PRO  A  329  ?   -30.82403    5.64567  -22.99269  1.000   64.37630  C   ?   A  ?   310  1
  ATOM    2531  CD    .  PRO  A  329  ?   -31.76300    6.45098  -23.86462  1.000   51.56857  C   ?   A  ?   310  1
  ATOM    2532  N     .  ASP  A  330  ?   -28.74677    3.76517  -25.90969  1.000   65.62856  N   ?   A  ?   311  1
  ATOM    2533  CA    .  ASP  A  330  ?   -28.69698    2.35284  -26.24888  1.000   65.34331  C   ?   A  ?   311  1
  ATOM    2534  C     .  ASP  A  330  ?   -29.21012    1.52435  -25.07633  1.000   65.18395  C   ?   A  ?   311  1
  ATOM    2535  O     .  ASP  A  330  ?   -29.03634    1.88727  -23.91012  1.000   69.26927  O   ?   A  ?   311  1
  ATOM    2536  CB    .  ASP  A  330  ?   -27.26768    1.93971  -26.60335  1.000   67.43071  C   ?   A  ?   311  1
  ATOM    2537  CG    .  ASP  A  330  ?   -26.64018    2.84427  -27.64668  1.000   69.34868  C   ?   A  ?   311  1
  ATOM    2538  OD1   .  ASP  A  330  ?   -27.36351    3.28315  -28.56565  1.000   63.08289  O   ?   A  ?   311  1
  ATOM    2539  OD2   .  ASP  A  330  ?   -25.42409    3.11822  -27.54557  1.000   73.88729  O   ?   A  ?   311  1
  ATOM    2540  N     .  ASP  A  331  ?   -29.85756    0.40577  -25.39156  1.000   50.28991  N   ?   A  ?   312  1
  ATOM    2541  CA    .  ASP  A  331  ?   -30.43468   -0.46142  -24.37640  1.000   56.32567  C   ?   A  ?   312  1
  ATOM    2542  C     .  ASP  A  331  ?   -29.77176   -1.83165  -24.42136  1.000   54.75204  C   ?   A  ?   312  1
  ATOM    2543  O     .  ASP  A  331  ?   -29.17710   -2.22898  -25.42781  1.000   46.18533  O   ?   A  ?   312  1
  ATOM    2544  CB    .  ASP  A  331  ?   -31.95349   -0.60581  -24.55478  1.000   62.87696  C   ?   A  ?   312  1
  ATOM    2545  CG    .  ASP  A  331  ?   -32.32454   -1.64610  -25.59586  1.000   63.20148  C   ?   A  ?   312  1
  ATOM    2546  OD1   .  ASP  A  331  ?   -32.36886   -2.84678  -25.24810  1.000   58.42923  O   ?   A  ?   312  1
  ATOM    2547  OD2   .  ASP  A  331  ?   -32.57115   -1.26314  -26.76022  1.000   62.73390  O   ?   A  ?   312  1
  ATOM    2548  N     .  LEU  A  332  ?   -29.88501   -2.55648  -23.30677  1.000   48.81276  N   ?   A  ?   313  1
  ATOM    2549  CA    .  LEU  A  332  ?   -29.22606   -3.85231  -23.19642  1.000   51.11705  C   ?   A  ?   313  1
  ATOM    2550  C     .  LEU  A  332  ?   -30.05501   -4.97529  -23.80633  1.000   59.78540  C   ?   A  ?   313  1
  ATOM    2551  O     .  LEU  A  332  ?   -29.48857   -5.95273  -24.30879  1.000   64.21615  O   ?   A  ?   313  1
  ATOM    2552  CB    .  LEU  A  332  ?   -28.91390   -4.16165  -21.73003  1.000   55.88870  C   ?   A  ?   313  1
  ATOM    2553  CG    .  LEU  A  332  ?   -27.72107   -3.43530  -21.09383  1.000   52.91431  C   ?   A  ?   313  1
  ATOM    2554  CD1   .  LEU  A  332  ?   -27.91111   -1.92145  -21.08119  1.000   43.06838  C   ?   A  ?   313  1
  ATOM    2555  CD2   .  LEU  A  332  ?   -27.47266   -3.95410  -19.68592  1.000   44.53117  C   ?   A  ?   313  1
  ATOM    2556  N     .  ASN  A  333  ?   -31.38456   -4.85541  -23.78251  1.000   67.65082  N   ?   A  ?   314  1
  ATOM    2557  CA    .  ASN  A  333  ?   -32.22771   -5.91458  -24.32818  1.000   56.79093  C   ?   A  ?   314  1
  ATOM    2558  C     .  ASN  A  333  ?   -31.96405   -6.11527  -25.81604  1.000   56.89264  C   ?   A  ?   314  1
  ATOM    2559  O     .  ASN  A  333  ?   -31.87696   -7.25389  -26.29336  1.000   63.75118  O   ?   A  ?   314  1
  ATOM    2560  CB    .  ASN  A  333  ?   -33.70047   -5.59335  -24.07161  1.000   54.28823  C   ?   A  ?   314  1
  ATOM    2561  CG    .  ASN  A  333  ?   -34.61681   -6.75854  -24.39722  1.000   72.08466  C   ?   A  ?   314  1
  ATOM    2562  OD1   .  ASN  A  333  ?   -35.74402   -6.56613  -24.85722  1.000   56.43723  O   ?   A  ?   314  1
  ATOM    2563  ND2   .  ASN  A  333  ?   -34.13091   -7.97862  -24.17064  1.000   55.87934  N   ?   A  ?   314  1
  ATOM    2564  N     .  THR  A  334  ?   -31.82910   -5.01897  -26.56543  1.000   56.46946  N   ?   A  ?   315  1
  ATOM    2565  CA    .  THR  A  334  ?   -31.48081   -5.13015  -27.97830  1.000   53.43895  C   ?   A  ?   315  1
  ATOM    2566  C     .  THR  A  334  ?   -30.04322   -5.60424  -28.15130  1.000   59.70459  C   ?   A  ?   315  1
  ATOM    2567  O     .  THR  A  334  ?   -29.76852   -6.48828  -28.97169  1.000   57.06308  O   ?   A  ?   315  1
  ATOM    2568  CB    .  THR  A  334  ?   -31.68506   -3.78685  -28.68273  1.000   53.21780  C   ?   A  ?   315  1
  ATOM    2569  OG1   .  THR  A  334  ?   -33.00588   -3.29632  -28.42073  1.000   46.06996  O   ?   A  ?   315  1
  ATOM    2570  CG2   .  THR  A  334  ?   -31.50055   -3.93741  -30.18224  1.000   56.94760  C   ?   A  ?   315  1
  ATOM    2571  N     .  THR  A  335  ?   -29.11363   -5.03073  -27.38066  1.000   63.39379  N   ?   A  ?   316  1
  ATOM    2572  CA    .  THR  A  335  ?   -27.70696   -5.40112  -27.50911  1.000   55.83802  C   ?   A  ?   316  1
  ATOM    2573  C     .  THR  A  335  ?   -27.48135   -6.86141  -27.13645  1.000   59.39953  C   ?   A  ?   316  1
  ATOM    2574  O     .  THR  A  335  ?   -26.76024   -7.58449  -27.83533  1.000   61.35736  O   ?   A  ?   316  1
  ATOM    2575  CB    .  THR  A  335  ?   -26.84165   -4.48938  -26.63947  1.000   64.45987  C   ?   A  ?   316  1
  ATOM    2576  OG1   .  THR  A  335  ?   -27.02037   -3.12728  -27.04616  1.000   48.93506  O   ?   A  ?   316  1
  ATOM    2577  CG2   .  THR  A  335  ?   -25.37410   -4.86479  -26.76554  1.000   67.70334  C   ?   A  ?   316  1
  ATOM    2578  N     .  SER  A  336  ?   -28.09052   -7.31379  -26.03823  1.000   56.11363  N   ?   A  ?   317  1
  ATOM    2579  CA    .  SER  A  336  ?   -27.96103   -8.70841  -25.62881  1.000   46.48904  C   ?   A  ?   317  1
  ATOM    2580  C     .  SER  A  336  ?   -28.35844   -9.65292  -26.75704  1.000   57.89154  C   ?   A  ?   317  1
  ATOM    2581  O     .  SER  A  336  ?   -27.58359  -10.52725  -27.16054  1.000   52.78098  O   ?   A  ?   317  1
  ATOM    2582  CB    .  SER  A  336  ?   -28.81454   -8.97096  -24.38671  1.000   47.89857  C   ?   A  ?   317  1
  ATOM    2583  OG    .  SER  A  336  ?   -28.31446   -8.26698  -23.26518  1.000   79.11749  O   ?   A  ?   317  1
  ATOM    2584  N     .  MET  A  337  ?   -29.57439   -9.48649  -27.28051  1.000   54.24079  N   ?   A  ?   318  1
  ATOM    2585  CA    .  MET  A  337  ?   -30.06595  -10.40064  -28.30568  1.000   54.44003  C   ?   A  ?   318  1
  ATOM    2586  C     .  MET  A  337  ?   -29.22324  -10.31605  -29.57099  1.000   55.19511  C   ?   A  ?   318  1
  ATOM    2587  O     .  MET  A  337  ?   -28.83614  -11.34249  -30.14128  1.000   66.99752  O   ?   A  ?   318  1
  ATOM    2588  CB    .  MET  A  337  ?   -31.53277  -10.10634  -28.61550  1.000   63.65666  C   ?   A  ?   318  1
  ATOM    2589  CG    .  MET  A  337  ?   -32.49749  -11.13932  -28.06554  1.000   66.81248  C   ?   A  ?   318  1
  ATOM    2590  SD    .  MET  A  337  ?   -34.16245  -10.92011  -28.71591  1.000   88.70839  S   ?   A  ?   318  1
  ATOM    2591  CE    .  MET  A  337  ?   -35.01672  -12.27669  -27.91668  1.000   89.67491  C   ?   A  ?   318  1
  ATOM    2592  N     .  VAL  A  338  ?   -28.93259   -9.09681  -30.02950  1.000   47.15835  N   ?   A  ?   319  1
  ATOM    2593  CA    .  VAL  A  338  ?   -28.16429   -8.93051  -31.26146  1.000   50.30440  C   ?   A  ?   319  1
  ATOM    2594  C     .  VAL  A  338  ?   -26.80725   -9.61401  -31.13657  1.000   64.22268  C   ?   A  ?   319  1
  ATOM    2595  O     .  VAL  A  338  ?   -26.39977  -10.38985  -32.01041  1.000   55.80568  O   ?   A  ?   319  1
  ATOM    2596  CB    .  VAL  A  338  ?   -28.01932   -7.43747  -31.60775  1.000   53.81547  C   ?   A  ?   319  1
  ATOM    2597  CG1   .  VAL  A  338  ?   -27.13944   -7.25786  -32.83121  1.000   55.66136  C   ?   A  ?   319  1
  ATOM    2598  CG2   .  VAL  A  338  ?   -29.38333   -6.81522  -31.84043  1.000   54.00825  C   ?   A  ?   319  1
  ATOM    2599  N     .  LEU  A  339  ?   -26.09042   -9.34434  -30.04154  1.000   54.65289  N   ?   A  ?   320  1
  ATOM    2600  CA    .  LEU  A  339  ?   -24.79255   -9.98127  -29.83277  1.000   53.62378  C   ?   A  ?   320  1
  ATOM    2601  C     .  LEU  A  339  ?   -24.93722  -11.49423  -29.71115  1.000   57.57507  C   ?   A  ?   320  1
  ATOM    2602  O     .  LEU  A  339  ?   -24.21748  -12.25455  -30.37016  1.000   52.69085  O   ?   A  ?   320  1
  ATOM    2603  CB    .  LEU  A  339  ?   -24.11458   -9.40132  -28.59063  1.000   44.26509  C   ?   A  ?   320  1
  ATOM    2604  CG    .  LEU  A  339  ?   -23.78164   -7.90753  -28.62295  1.000   55.10564  C   ?   A  ?   320  1
  ATOM    2605  CD1   .  LEU  A  339  ?   -23.08970   -7.47971  -27.33495  1.000   49.45642  C   ?   A  ?   320  1
  ATOM    2606  CD2   .  LEU  A  339  ?   -22.92505   -7.57085  -29.83280  1.000   44.94610  C   ?   A  ?   320  1
  ATOM    2607  N     .  SER  A  340  ?   -25.86607  -11.95044  -28.86627  1.000   49.93467  N   ?   A  ?   321  1
  ATOM    2608  CA    .  SER  A  340  ?   -26.08798  -13.38459  -28.71779  1.000   43.69978  C   ?   A  ?   321  1
  ATOM    2609  C     .  SER  A  340  ?   -26.31698  -14.04552  -30.06821  1.000   52.40965  C   ?   A  ?   321  1
  ATOM    2610  O     .  SER  A  340  ?   -25.75284  -15.10743  -30.35461  1.000   63.37713  O   ?   A  ?   321  1
  ATOM    2611  CB    .  SER  A  340  ?   -27.27528  -13.64270  -27.79078  1.000   55.98143  C   ?   A  ?   321  1
  ATOM    2612  OG    .  SER  A  340  ?   -27.57419  -15.02727  -27.71880  1.000   51.09468  O   ?   A  ?   321  1
  ATOM    2613  N     .  PHE  A  341  ?   -27.14080  -13.42867  -30.91604  1.000   61.53255  N   ?   A  ?   322  1
  ATOM    2614  CA    .  PHE  A  341  ?   -27.38802  -13.99068  -32.23919  1.000   66.70308  C   ?   A  ?   322  1
  ATOM    2615  C     .  PHE  A  341  ?   -26.12678  -13.96010  -33.09453  1.000   66.70786  C   ?   A  ?   322  1
  ATOM    2616  O     .  PHE  A  341  ?   -25.75130  -14.96967  -33.70386  1.000   63.43271  O   ?   A  ?   322  1
  ATOM    2617  CB    .  PHE  A  341  ?   -28.52237  -13.23702  -32.93326  1.000   50.00440  C   ?   A  ?   322  1
  ATOM    2618  CG    .  PHE  A  341  ?   -28.58043  -13.47850  -34.41300  1.000   54.75243  C   ?   A  ?   322  1
  ATOM    2619  CD1   .  PHE  A  341  ?   -28.13441  -12.51572  -35.30237  1.000   42.64702  C   ?   A  ?   322  1
  ATOM    2620  CD2   .  PHE  A  341  ?   -29.05270  -14.68181  -34.91423  1.000   56.89787  C   ?   A  ?   322  1
  ATOM    2621  CE1   .  PHE  A  341  ?   -28.17583  -12.73949  -36.66504  1.000   59.55508  C   ?   A  ?   322  1
  ATOM    2622  CE2   .  PHE  A  341  ?   -29.09622  -14.91178  -36.27511  1.000   55.28686  C   ?   A  ?   322  1
  ATOM    2623  CZ    .  PHE  A  341  ?   -28.65648  -13.93943  -37.15231  1.000   61.92992  C   ?   A  ?   322  1
  ATOM    2624  N     .  LEU  A  342  ?   -25.46217  -12.80366  -33.15799  1.000   55.45719  N   ?   A  ?   323  1
  ATOM    2625  CA    .  LEU  A  342  ?   -24.25853  -12.69034  -33.97466  1.000   53.12392  C   ?   A  ?   323  1
  ATOM    2626  C     .  LEU  A  342  ?   -23.19111  -13.68054  -33.52740  1.000   58.11442  C   ?   A  ?   323  1
  ATOM    2627  O     .  LEU  A  342  ?   -22.45780  -14.22998  -34.35715  1.000   64.28298  O   ?   A  ?   323  1
  ATOM    2628  CB    .  LEU  A  342  ?   -23.72465  -11.25988  -33.92511  1.000   52.61650  C   ?   A  ?   323  1
  ATOM    2629  CG    .  LEU  A  342  ?   -24.60533  -10.22328  -34.62445  1.000   71.26873  C   ?   A  ?   323  1
  ATOM    2630  CD1   .  LEU  A  342  ?   -24.05617   -8.81444  -34.43386  1.000   52.39768  C   ?   A  ?   323  1
  ATOM    2631  CD2   .  LEU  A  342  ?   -24.73511  -10.55895  -36.10238  1.000   59.63369  C   ?   A  ?   323  1
  ATOM    2632  N     .  LEU  A  343  ?   -23.08968  -13.92654  -32.22009  1.000   57.81456  N   ?   A  ?   324  1
  ATOM    2633  CA    .  LEU  A  343  ?   -22.11265  -14.89324  -31.72951  1.000   60.72795  C   ?   A  ?   324  1
  ATOM    2634  C     .  LEU  A  343  ?   -22.49220  -16.31254  -32.13669  1.000   66.90313  C   ?   A  ?   324  1
  ATOM    2635  O     .  LEU  A  343  ?   -21.65761  -17.06584  -32.65117  1.000   74.22733  O   ?   A  ?   324  1
  ATOM    2636  CB    .  LEU  A  343  ?   -21.97952  -14.78468  -30.21055  1.000   64.23073  C   ?   A  ?   324  1
  ATOM    2637  CG    .  LEU  A  343  ?   -20.98106  -15.74726  -29.56267  1.000   55.47784  C   ?   A  ?   324  1
  ATOM    2638  CD1   .  LEU  A  343  ?   -19.58757  -15.52619  -30.11854  1.000   51.02600  C   ?   A  ?   324  1
  ATOM    2639  CD2   .  LEU  A  343  ?   -20.98503  -15.59532  -28.04906  1.000   61.21594  C   ?   A  ?   324  1
  ATOM    2640  N     .  ASN  A  344  ?   -23.75269  -16.69534  -31.91839  1.000   71.18694  N   ?   A  ?   325  1
  ATOM    2641  CA    .  ASN  A  344  ?   -24.18554  -18.04602  -32.25749  1.000   64.26659  C   ?   A  ?   325  1
  ATOM    2642  C     .  ASN  A  344  ?   -24.12370  -18.31186  -33.75597  1.000   74.93139  C   ?   A  ?   325  1
  ATOM    2643  O     .  ASN  A  344  ?   -24.15393  -19.47645  -34.16864  1.000   84.49669  O   ?   A  ?   325  1
  ATOM    2644  CB    .  ASN  A  344  ?   -25.60533  -18.29098  -31.73887  1.000   48.09761  C   ?   A  ?   325  1
  ATOM    2645  CG    .  ASN  A  344  ?   -25.98314  -19.76152  -31.74271  1.000   63.28703  C   ?   A  ?   325  1
  ATOM    2646  OD1   .  ASN  A  344  ?   -25.76611  -20.47176  -30.76129  1.000   93.77119  O   ?   A  ?   325  1
  ATOM    2647  ND2   .  ASN  A  344  ?   -26.55269  -20.22470  -32.84797  1.000   67.10179  N   ?   A  ?   325  1
  ATOM    2648  N     .  HIS  A  345  ?   -24.03600  -17.26520  -34.57881  1.000   71.26384  N   ?   A  ?   326  1
  ATOM    2649  CA    .  HIS  A  345  ?   -23.95533  -17.41113  -36.02710  1.000   82.74494  C   ?   A  ?   326  1
  ATOM    2650  C     .  HIS  A  345  ?   -22.56360  -17.09655  -36.56646  1.000   86.50470  C   ?   A  ?   326  1
  ATOM    2651  O     .  HIS  A  345  ?   -22.39969  -16.89367  -37.77432  1.000   76.57486  O   ?   A  ?   326  1
  ATOM    2652  CB    .  HIS  A  345  ?   -25.00577  -16.53446  -36.70890  1.000   81.77414  C   ?   A  ?   326  1
  ATOM    2653  CG    .  HIS  A  345  ?   -26.31645  -17.22495  -36.92213  1.000  106.60687  C   ?   A  ?   326  1
  ATOM    2654  ND1   .  HIS  A  345  ?   -26.78903  -17.55281  -38.17483  1.000  113.94163  N   ?   A  ?   326  1
  ATOM    2655  CD2   .  HIS  A  345  ?   -27.24762  -17.66328  -36.04192  1.000   94.83060  C   ?   A  ?   326  1
  ATOM    2656  CE1   .  HIS  A  345  ?   -27.95874  -18.15581  -38.05761  1.000  123.70586  C   ?   A  ?   326  1
  ATOM    2657  NE2   .  HIS  A  345  ?   -28.25973  -18.23549  -36.77376  1.000  112.40905  N   ?   A  ?   326  1
  ATOM    2658  N     .  ASN  A  346  ?   -21.55941  -17.04830  -35.69134  1.000   86.54536  N   ?   A  ?   327  1
  ATOM    2659  CA    .  ASN  A  346  ?   -20.16345  -16.89888  -36.10183  1.000   75.04174  C   ?   A  ?   327  1
  ATOM    2660  C     .  ASN  A  346  ?   -19.95530  -15.64132  -36.94344  1.000   57.93962  C   ?   A  ?   327  1
  ATOM    2661  O     .  ASN  A  346  ?   -19.16342  -15.62750  -37.88714  1.000   70.53150  O   ?   A  ?   327  1
  ATOM    2662  CB    .  ASN  A  346  ?   -19.67962  -18.14367  -36.84877  1.000   76.55099  C   ?   A  ?   327  1
  ATOM    2663  CG    .  ASN  A  346  ?   -19.81428  -19.41080  -36.01895  1.000   79.20555  C   ?   A  ?   327  1
  ATOM    2664  OD1   .  ASN  A  346  ?   -19.53737  -19.41530  -34.81841  1.000   91.39829  O   ?   A  ?   327  1
  ATOM    2665  ND2   .  ASN  A  346  ?   -20.25193  -20.49069  -36.65579  1.000   84.38065  N   ?   A  ?   327  1
  ATOM    2666  N     .  LYS  A  347  ?   -20.67544  -14.57524  -36.60000  1.000   59.93273  N   ?   A  ?   328  1
  ATOM    2667  CA    .  LYS  A  347  ?   -20.48442  -13.26757  -37.21155  1.000   60.87210  C   ?   A  ?   328  1
  ATOM    2668  C     .  LYS  A  347  ?   -19.81399  -12.27574  -36.27034  1.000   69.97822  C   ?   A  ?   328  1
  ATOM    2669  O     .  LYS  A  347  ?   -19.62797  -11.11167  -36.64281  1.000   66.38201  O   ?   A  ?   328  1
  ATOM    2670  CB    .  LYS  A  347  ?   -21.82776  -12.70599  -37.69435  1.000   65.34801  C   ?   A  ?   328  1
  ATOM    2671  CG    .  LYS  A  347  ?   -22.38810  -13.40253  -38.92656  1.000   68.12805  C   ?   A  ?   328  1
  ATOM    2672  CD    .  LYS  A  347  ?   -22.40697  -12.46462  -40.12892  1.000   78.15710  C   ?   A  ?   328  1
  ATOM    2673  CE    .  LYS  A  347  ?   -22.84071  -13.18646  -41.39753  1.000   88.73868  C   ?   A  ?   328  1
  ATOM    2674  NZ    .  LYS  A  347  ?   -21.88031  -14.25607  -41.79423  1.000   81.82089  N   ?   A  ?   328  1
  ATOM    2675  N     .  LEU  A  348  ?   -19.46159  -12.70313  -35.05956  1.000   69.40797  N   ?   A  ?   329  1
  ATOM    2676  CA    .  LEU  A  348  ?   -18.70631  -11.89299  -34.11611  1.000   62.82813  C   ?   A  ?   329  1
  ATOM    2677  C     .  LEU  A  348  ?   -17.95307  -12.82593  -33.18198  1.000   77.07382  C   ?   A  ?   329  1
  ATOM    2678  O     .  LEU  A  348  ?   -18.42640  -13.92002  -32.86125  1.000   64.45190  O   ?   A  ?   329  1
  ATOM    2679  CB    .  LEU  A  348  ?   -19.60424  -10.95072  -33.30507  1.000   50.55289  C   ?   A  ?   329  1
  ATOM    2680  CG    .  LEU  A  348  ?   -19.96799   -9.60513  -33.93338  1.000   78.69339  C   ?   A  ?   329  1
  ATOM    2681  CD1   .  LEU  A  348  ?   -20.84851   -8.80345  -32.98608  1.000   74.63331  C   ?   A  ?   329  1
  ATOM    2682  CD2   .  LEU  A  348  ?   -18.71574   -8.82167  -34.29652  1.000   73.19567  C   ?   A  ?   329  1
  ATOM    2683  N     .  THR  A  349  ?   -16.77540  -12.38527  -32.75340  1.000   77.61329  N   ?   A  ?   330  1
  ATOM    2684  CA    .  THR  A  349  ?   -15.94410  -13.16624  -31.85186  1.000   63.77747  C   ?   A  ?   330  1
  ATOM    2685  C     .  THR  A  349  ?   -16.20738  -12.76734  -30.40686  1.000   61.13374  C   ?   A  ?   330  1
  ATOM    2686  O     .  THR  A  349  ?   -16.52051  -11.61135  -30.10788  1.000   60.32236  O   ?   A  ?   330  1
  ATOM    2687  CB    .  THR  A  349  ?   -14.46225  -12.97335  -32.17373  1.000   61.69545  C   ?   A  ?   330  1
  ATOM    2688  OG1   .  THR  A  349  ?   -14.12254  -11.58692  -32.04261  1.000   63.93296  O   ?   A  ?   330  1
  ATOM    2689  CG2   .  THR  A  349  ?   -14.16431  -13.43114  -33.59020  1.000   64.68044  C   ?   A  ?   330  1
  ATOM    2690  N     .  ILE  A  350  ?   -16.07605  -13.74455  -29.50561  1.000   60.58422  N   ?   A  ?   331  1
  ATOM    2691  CA    .  ILE  A  350  ?   -16.20339  -13.45123  -28.08093  1.000   53.51829  C   ?   A  ?   331  1
  ATOM    2692  C     .  ILE  A  350  ?   -15.23284  -12.35252  -27.67576  1.000   66.46408  C   ?   A  ?   331  1
  ATOM    2693  O     .  ILE  A  350  ?   -15.53796  -11.52873  -26.80319  1.000   62.37338  O   ?   A  ?   331  1
  ATOM    2694  CB    .  ILE  A  350  ?   -15.98049  -14.72603  -27.24734  1.000   43.85827  C   ?   A  ?   331  1
  ATOM    2695  CG1   .  ILE  A  350  ?   -17.01109  -15.79064  -27.61642  1.000   40.81408  C   ?   A  ?   331  1
  ATOM    2696  CG2   .  ILE  A  350  ?   -16.02663  -14.40540  -25.76358  1.000   45.94282  C   ?   A  ?   331  1
  ATOM    2697  CD1   .  ILE  A  350  ?   -16.95187  -17.01935  -26.74063  1.000   36.30225  C   ?   A  ?   331  1
  ATOM    2698  N     .  GLU  A  351  ?   -14.05227  -12.31998  -28.30002  1.000   65.05203  N   ?   A  ?   332  1
  ATOM    2699  CA    .  GLU  A  351  ?   -13.06346  -11.29537  -27.98023  1.000   59.33627  C   ?   A  ?   332  1
  ATOM    2700  C     .  GLU  A  351  ?   -13.64314   -9.89480  -28.15043  1.000   63.34196  C   ?   A  ?   332  1
  ATOM    2701  O     .  GLU  A  351  ?   -13.32532   -8.98331  -27.37662  1.000   64.01286  O   ?   A  ?   332  1
  ATOM    2702  CB    .  GLU  A  351  ?   -11.82729  -11.48092  -28.86234  1.000   68.82893  C   ?   A  ?   332  1
  ATOM    2703  CG    .  GLU  A  351  ?   -10.56756  -10.79820  -28.35662  1.000   78.87381  C   ?   A  ?   332  1
  ATOM    2704  CD    .  GLU  A  351  ?    -9.40538  -10.94244  -29.32532  1.000   90.74562  C   ?   A  ?   332  1
  ATOM    2705  OE1   .  GLU  A  351  ?    -9.64639  -10.87598  -30.55043  1.000   76.77444  O   ?   A  ?   332  1
  ATOM    2706  OE2   .  GLU  A  351  ?    -8.25662  -11.13241  -28.86485  1.000   95.63795  O   ?   A  ?   332  1
  ATOM    2707  N     .  LYS  A  352  ?   -14.50355   -9.70640  -29.15447  1.000   61.31628  N   ?   A  ?   333  1
  ATOM    2708  CA    .  LYS  A  352  ?   -15.09888   -8.40055  -29.41528  1.000   63.81322  C   ?   A  ?   333  1
  ATOM    2709  C     .  LYS  A  352  ?   -16.30980   -8.11483  -28.53731  1.000   67.13167  C   ?   A  ?   333  1
  ATOM    2710  O     .  LYS  A  352  ?   -16.63459   -6.94237  -28.31510  1.000   58.97268  O   ?   A  ?   333  1
  ATOM    2711  CB    .  LYS  A  352  ?   -15.50893   -8.28862  -30.88678  1.000   61.36939  C   ?   A  ?   333  1
  ATOM    2712  CG    .  LYS  A  352  ?   -14.35136   -8.17890  -31.86852  1.000   85.84942  C   ?   A  ?   333  1
  ATOM    2713  CD    .  LYS  A  352  ?   -13.78657   -6.76612  -31.90888  1.000   89.27255  C   ?   A  ?   333  1
  ATOM    2714  CE    .  LYS  A  352  ?   -12.72170   -6.62761  -32.98785  1.000   97.40189  C   ?   A  ?   333  1
  ATOM    2715  NZ    .  LYS  A  352  ?   -12.22560   -5.22790  -33.10542  1.000   86.57254  N   ?   A  ?   333  1
  ATOM    2716  N     .  ILE  A  353  ?   -16.98125   -9.14981  -28.03849  1.000   53.66172  N   ?   A  ?   334  1
  ATOM    2717  CA    .  ILE  A  353  ?   -18.20337   -8.94760  -27.27009  1.000   64.53784  C   ?   A  ?   334  1
  ATOM    2718  C     .  ILE  A  353  ?   -17.91925   -8.71679  -25.78803  1.000   67.83434  C   ?   A  ?   334  1
  ATOM    2719  O     .  ILE  A  353  ?   -18.63927   -7.95398  -25.13414  1.000   69.77801  O   ?   A  ?   334  1
  ATOM    2720  CB    .  ILE  A  353  ?   -19.15339  -10.14231  -27.46692  1.000   65.53123  C   ?   A  ?   334  1
  ATOM    2721  CG1   .  ILE  A  353  ?   -19.56431  -10.26707  -28.93574  1.000   57.96571  C   ?   A  ?   334  1
  ATOM    2722  CG2   .  ILE  A  353  ?   -20.38082  -10.00521  -26.57766  1.000   57.65105  C   ?   A  ?   334  1
  ATOM    2723  CD1   .  ILE  A  353  ?   -20.45380  -11.45881  -29.21895  1.000   64.59195  C   ?   A  ?   334  1
  ATOM    2724  N     .  ILE  A  354  ?   -16.87934   -9.35672  -25.24529  1.000   59.79576  N   ?   A  ?   335  1
  ATOM    2725  CA    .  ILE  A  354  ?   -16.62659   -9.27150  -23.80394  1.000   62.51925  C   ?   A  ?   335  1
  ATOM    2726  C     .  ILE  A  354  ?   -16.49247   -7.83150  -23.33213  1.000   61.03762  C   ?   A  ?   335  1
  ATOM    2727  O     .  ILE  A  354  ?   -16.98818   -7.51281  -22.24067  1.000   62.31308  O   ?   A  ?   335  1
  ATOM    2728  CB    .  ILE  A  354  ?   -15.42636  -10.14879  -23.42618  1.000   58.11376  C   ?   A  ?   335  1
  ATOM    2729  CG1   .  ILE  A  354  ?   -15.82793  -11.62745  -23.46881  1.000   51.33691  C   ?   A  ?   335  1
  ATOM    2730  CG2   .  ILE  A  354  ?   -14.88576   -9.76293  -22.06038  1.000   48.56945  C   ?   A  ?   335  1
  ATOM    2731  CD1   .  ILE  A  354  ?   -14.72154  -12.58605  -23.09981  1.000   47.29328  C   ?   A  ?   335  1
  ATOM    2732  N     .  PRO  A  355  ?   -15.85178   -6.91785  -24.06703  1.000   65.78278  N   ?   A  ?   336  1
  ATOM    2733  CA    .  PRO  A  355  ?   -15.82842   -5.51709  -23.61233  1.000   64.92737  C   ?   A  ?   336  1
  ATOM    2734  C     .  PRO  A  355  ?   -17.21262   -4.91007  -23.45413  1.000   69.35855  C   ?   A  ?   336  1
  ATOM    2735  O     .  PRO  A  355  ?   -17.41624   -4.08903  -22.55021  1.000   57.69468  O   ?   A  ?   336  1
  ATOM    2736  CB    .  PRO  A  355  ?   -15.01869   -4.80701  -24.70613  1.000   57.51882  C   ?   A  ?   336  1
  ATOM    2737  CG    .  PRO  A  355  ?   -14.16768   -5.88078  -25.29747  1.000   63.48137  C   ?   A  ?   336  1
  ATOM    2738  CD    .  PRO  A  355  ?   -15.00554   -7.12678  -25.25484  1.000   66.12656  C   ?   A  ?   336  1
  ATOM    2739  N     .  VAL  A  356  ?   -18.17236   -5.28228  -24.30598  1.000   61.82111  N   ?   A  ?   337  1
  ATOM    2740  CA    .  VAL  A  356  ?   -19.52986   -4.76737  -24.15250  1.000   53.48031  C   ?   A  ?   337  1
  ATOM    2741  C     .  VAL  A  356  ?   -20.21573   -5.42520  -22.96408  1.000   61.92495  C   ?   A  ?   337  1
  ATOM    2742  O     .  VAL  A  356  ?   -20.98157   -4.78137  -22.23631  1.000   65.19292  O   ?   A  ?   337  1
  ATOM    2743  CB    .  VAL  A  356  ?   -20.33579   -4.96626  -25.44737  1.000   54.00965  C   ?   A  ?   337  1
  ATOM    2744  CG1   .  VAL  A  356  ?   -21.79330   -4.60591  -25.21464  1.000   60.36161  C   ?   A  ?   337  1
  ATOM    2745  CG2   .  VAL  A  356  ?   -19.75298   -4.12605  -26.56829  1.000   60.37969  C   ?   A  ?   337  1
  ATOM    2746  N     .  ALA  A  357  ?   -19.95979   -6.71747  -22.75025  1.000   50.08827  N   ?   A  ?   338  1
  ATOM    2747  CA    .  ALA  A  357  ?   -20.49237   -7.38272  -21.56704  1.000   49.70910  C   ?   A  ?   338  1
  ATOM    2748  C     .  ALA  A  357  ?   -20.04342   -6.67433  -20.29650  1.000   60.61431  C   ?   A  ?   338  1
  ATOM    2749  O     .  ALA  A  357  ?   -20.79928   -6.59141  -19.32081  1.000   67.00278  O   ?   A  ?   338  1
  ATOM    2750  CB    .  ALA  A  357  ?   -20.06054   -8.84892  -21.54844  1.000   50.08074  C   ?   A  ?   338  1
  ATOM    2751  N     .  GLU  A  358  ?   -18.81655   -6.14560  -20.29458  1.000   63.76054  N   ?   A  ?   339  1
  ATOM    2752  CA    .  GLU  A  358  ?   -18.31108   -5.45473  -19.11327  1.000   61.58875  C   ?   A  ?   339  1
  ATOM    2753  C     .  GLU  A  358  ?   -19.05831   -4.14740  -18.87430  1.000   56.83783  C   ?   A  ?   339  1
  ATOM    2754  O     .  GLU  A  358  ?   -19.29970   -3.76680  -17.72214  1.000   59.94882  O   ?   A  ?   339  1
  ATOM    2755  CB    .  GLU  A  358  ?   -16.80997   -5.20365  -19.25382  1.000   60.36347  C   ?   A  ?   339  1
  ATOM    2756  CG    .  GLU  A  358  ?   -16.09959   -4.97985  -17.92692  1.000   53.14483  C   ?   A  ?   339  1
  ATOM    2757  CD    .  GLU  A  358  ?   -16.17383   -6.19462  -17.02226  1.000   49.56569  C   ?   A  ?   339  1
  ATOM    2758  OE1   .  GLU  A  358  ?   -16.11604   -7.32808  -17.54453  1.000   57.80865  O   ?   A  ?   339  1
  ATOM    2759  OE2   .  GLU  A  358  ?   -16.29973   -6.01768  -15.79231  1.000   46.75726  O   ?   A  ?   339  1
  ATOM    2760  N     .  GLN  A  359  ?   -19.42733   -3.44183  -19.94704  1.000   48.19927  N   ?   A  ?   340  1
  ATOM    2761  CA    .  GLN  A  359  ?   -20.26882   -2.26049  -19.78797  1.000   52.61031  C   ?   A  ?   340  1
  ATOM    2762  C     .  GLN  A  359  ?   -21.58931   -2.62154  -19.12252  1.000   62.22956  C   ?   A  ?   340  1
  ATOM    2763  O     .  GLN  A  359  ?   -22.10778   -1.86105  -18.29663  1.000   57.64982  O   ?   A  ?   340  1
  ATOM    2764  CB    .  GLN  A  359  ?   -20.52421   -1.59963  -21.14209  1.000   57.11433  C   ?   A  ?   340  1
  ATOM    2765  CG    .  GLN  A  359  ?   -19.27580   -1.25633  -21.93040  1.000   62.78458  C   ?   A  ?   340  1
  ATOM    2766  CD    .  GLN  A  359  ?   -19.59650   -0.55541  -23.23757  1.000   80.62640  C   ?   A  ?   340  1
  ATOM    2767  OE1   .  GLN  A  359  ?   -20.32526    0.43902  -23.26039  1.000   82.73524  O   ?   A  ?   340  1
  ATOM    2768  NE2   .  GLN  A  359  ?   -19.06116   -1.07784  -24.33681  1.000   70.70031  N   ?   A  ?   340  1
  ATOM    2769  N     .  MET  A  360  ?   -22.14976   -3.78161  -19.47172  1.000   59.16826  N   ?   A  ?   341  1
  ATOM    2770  CA    .  MET  A  360  ?   -23.40373   -4.20812  -18.86170  1.000   55.20981  C   ?   A  ?   341  1
  ATOM    2771  C     .  MET  A  360  ?   -23.21449   -4.54494  -17.38756  1.000   58.80240  C   ?   A  ?   341  1
  ATOM    2772  O     .  MET  A  360  ?   -24.08950   -4.25787  -16.56247  1.000   60.27688  O   ?   A  ?   341  1
  ATOM    2773  CB    .  MET  A  360  ?   -23.97342   -5.39921  -19.63006  1.000   46.30050  C   ?   A  ?   341  1
  ATOM    2774  CG    .  MET  A  360  ?   -24.53131   -5.02611  -20.99508  1.000   52.41926  C   ?   A  ?   341  1
  ATOM    2775  SD    .  MET  A  360  ?   -24.56684   -6.40074  -22.16250  1.000   60.99863  S   ?   A  ?   341  1
  ATOM    2776  CE    .  MET  A  360  ?   -25.34006   -7.66752  -21.16338  1.000   59.70948  C   ?   A  ?   341  1
  ATOM    2777  N     .  ILE  A  361  ?   -22.07672   -5.14657  -17.03395  1.000   56.93377  N   ?   A  ?   342  1
  ATOM    2778  CA    .  ILE  A  361  ?   -21.80486   -5.42361  -15.62768  1.000   59.63668  C   ?   A  ?   342  1
  ATOM    2779  C     .  ILE  A  361  ?   -21.56394   -4.12926  -14.85975  1.000   50.78463  C   ?   A  ?   342  1
  ATOM    2780  O     .  ILE  A  361  ?   -21.81072   -4.06019  -13.64930  1.000   55.82925  O   ?   A  ?   342  1
  ATOM    2781  CB    .  ILE  A  361  ?   -20.62166   -6.40015  -15.49762  1.000   52.81655  C   ?   A  ?   342  1
  ATOM    2782  CG1   .  ILE  A  361  ?   -21.06381   -7.81122  -15.88590  1.000   56.57948  C   ?   A  ?   342  1
  ATOM    2783  CG2   .  ILE  A  361  ?   -20.06626   -6.39269  -14.08573  1.000   56.61408  C   ?   A  ?   342  1
  ATOM    2784  CD1   .  ILE  A  361  ?   -20.05825   -8.88043  -15.54176  1.000   54.55857  C   ?   A  ?   342  1
  ATOM    2785  N     .  ALA  A  362  ?   -21.09119   -3.08785  -15.53662  1.000   49.34602  N   ?   A  ?   343  1
  ATOM    2786  CA    .  ALA  A  362  ?   -20.94074   -1.77377  -14.92691  1.000   48.52128  C   ?   A  ?   343  1
  ATOM    2787  C     .  ALA  A  362  ?   -22.23864   -0.97415  -14.92140  1.000   64.06216  C   ?   A  ?   343  1
  ATOM    2788  O     .  ALA  A  362  ?   -22.21324    0.22207  -14.61127  1.000   61.47148  O   ?   A  ?   343  1
  ATOM    2789  CB    .  ALA  A  362  ?   -19.84816   -0.98178  -15.64899  1.000   38.54226  C   ?   A  ?   343  1
  ATOM    2790  N     .  ASN  A  363  ?   -23.36588   -1.60474  -15.25235  1.000   71.15744  N   ?   A  ?   344  1
  ATOM    2791  CA    .  ASN  A  363  ?   -24.65506   -0.93230  -15.35771  1.000   68.50381  C   ?   A  ?   344  1
  ATOM    2792  C     .  ASN  A  363  ?   -25.63487   -1.41128  -14.28660  1.000   68.93548  C   ?   A  ?   344  1
  ATOM    2793  O     .  ASN  A  363  ?   -26.84506   -1.46985  -14.52102  1.000   59.81476  O   ?   A  ?   344  1
  ATOM    2794  CB    .  ASN  A  363  ?   -25.23609   -1.13637  -16.75743  1.000   48.60597  C   ?   A  ?   344  1
  ATOM    2795  CG    .  ASN  A  363  ?   -26.38969   -0.19905  -17.05822  1.000   54.50004  C   ?   A  ?   344  1
  ATOM    2796  OD1   .  ASN  A  363  ?   -26.52179    0.86286  -16.44812  1.000   60.76584  O   ?   A  ?   344  1
  ATOM    2797  ND2   .  ASN  A  363  ?   -27.23182   -0.58821  -18.00851  1.000   52.83900  N   ?   A  ?   344  1
  ATOM    2798  N     .  ARG  A  364  ?   -25.12367   -1.74791  -13.10510  1.000   63.92637  N   ?   A  ?   345  1
  ATOM    2799  CA    .  ARG  A  364  ?   -25.92921   -2.26961  -12.01112  1.000   64.38578  C   ?   A  ?   345  1
  ATOM    2800  C     .  ARG  A  364  ?   -26.34345   -1.15136  -11.06052  1.000   68.49585  C   ?   A  ?   345  1
  ATOM    2801  O     .  ARG  A  364  ?   -25.63370   -0.15583  -10.89585  1.000   72.55579  O   ?   A  ?   345  1
  ATOM    2802  CB    .  ARG  A  364  ?   -25.16008   -3.35732  -11.25705  1.000   46.24725  C   ?   A  ?   345  1
  ATOM    2803  CG    .  ARG  A  364  ?   -25.10707   -4.66851  -12.02437  1.000   60.17821  C   ?   A  ?   345  1
  ATOM    2804  CD    .  ARG  A  364  ?   -23.76874   -5.38004  -11.90442  1.000   65.00616  C   ?   A  ?   345  1
  ATOM    2805  NE    .  ARG  A  364  ?   -23.54564   -5.92403  -10.57015  1.000   85.63783  N   ?   A  ?   345  1
  ATOM    2806  CZ    .  ARG  A  364  ?   -22.47403   -5.66808   -9.82862  1.000   84.45591  C   ?   A  ?   345  1
  ATOM    2807  NH1   .  ARG  A  364  ?   -21.51263   -4.88147  -10.29836  1.000   61.69323  N   ?   A  ?   345  1
  ATOM    2808  NH2   .  ARG  A  364  ?   -22.36144   -6.20895   -8.62196  1.000   66.34993  N   ?   A  ?   345  1
  ATOM    2809  N     .  ASN  A  365  ?   -27.50903   -1.32603  -10.43743  1.000   63.81391  N   ?   A  ?   346  1
  ATOM    2810  CA    .  ASN  A  365  ?   -28.08278   -0.31516   -9.56091  1.000   64.44074  C   ?   A  ?   346  1
  ATOM    2811  C     .  ASN  A  365  ?   -27.67289   -0.57988   -8.11106  1.000   70.08746  C   ?   A  ?   346  1
  ATOM    2812  O     .  ASN  A  365  ?   -26.79915   -1.40461   -7.82817  1.000   62.84157  O   ?   A  ?   346  1
  ATOM    2813  CB    .  ASN  A  365  ?   -29.60289   -0.27107   -9.72372  1.000   67.61810  C   ?   A  ?   346  1
  ATOM    2814  CG    .  ASN  A  365  ?   -30.27076   -1.60487   -9.41738  1.000   74.75429  C   ?   A  ?   346  1
  ATOM    2815  OD1   .  ASN  A  365  ?   -29.68092   -2.48616   -8.79125  1.000   65.97439  O   ?   A  ?   346  1
  ATOM    2816  ND2   .  ASN  A  365  ?   -31.51404   -1.75387   -9.86019  1.000   74.93662  N   ?   A  ?   346  1
  ATOM    2817  N     .  GLU  A  366  ?   -28.31437    0.12608   -7.17252  1.000   70.89140  N   ?   A  ?   347  1
  ATOM    2818  CA    .  GLU  A  366  ?   -27.95022    0.00461   -5.76325  1.000   71.09382  C   ?   A  ?   347  1
  ATOM    2819  C     .  GLU  A  366  ?   -27.99966   -1.43822   -5.28321  1.000   69.19291  C   ?   A  ?   347  1
  ATOM    2820  O     .  GLU  A  366  ?   -27.21372   -1.82809   -4.41209  1.000   75.71950  O   ?   A  ?   347  1
  ATOM    2821  CB    .  GLU  A  366  ?   -28.87110    0.86701   -4.89660  1.000   85.57237  C   ?   A  ?   347  1
  ATOM    2822  CG    .  GLU  A  366  ?   -28.63382    2.36558   -5.00718  1.000   88.55784  C   ?   A  ?   347  1
  ATOM    2823  CD    .  GLU  A  366  ?   -29.37633    2.99328   -6.16700  1.000   82.55314  C   ?   A  ?   347  1
  ATOM    2824  OE1   .  GLU  A  366  ?   -30.31391    2.35385   -6.68905  1.000   96.30605  O   ?   A  ?   347  1
  ATOM    2825  OE2   .  GLU  A  366  ?   -29.02170    4.12644   -6.55580  1.000   85.21984  O   ?   A  ?   347  1
  ATOM    2826  N     .  GLU  A  367  ?   -28.91006   -2.23998   -5.82767  1.000   64.11196  N   ?   A  ?   348  1
  ATOM    2827  CA    .  GLU  A  367  ?   -29.08844   -3.61793   -5.39266  1.000   69.09594  C   ?   A  ?   348  1
  ATOM    2828  C     .  GLU  A  367  ?   -28.27970   -4.61189   -6.21646  1.000   63.08878  C   ?   A  ?   348  1
  ATOM    2829  O     .  GLU  A  367  ?   -28.36492   -5.81822   -5.96242  1.000   70.68107  O   ?   A  ?   348  1
  ATOM    2830  CB    .  GLU  A  367  ?   -30.57242   -4.00002   -5.43817  1.000   76.54530  C   ?   A  ?   348  1
  ATOM    2831  CG    .  GLU  A  367  ?   -31.48680   -3.10350   -4.61021  1.000   68.52738  C   ?   A  ?   348  1
  ATOM    2832  CD    .  GLU  A  367  ?   -31.68501   -1.73450   -5.23268  1.000   74.12303  C   ?   A  ?   348  1
  ATOM    2833  OE1   .  GLU  A  367  ?   -31.35630   -0.72523   -4.57521  1.000   73.22732  O   ?   A  ?   348  1
  ATOM    2834  OE2   .  GLU  A  367  ?   -32.15659   -1.66992   -6.38751  1.000   81.56501  O   ?   A  ?   348  1
  ATOM    2835  N     .  GLY  A  368  ?   -27.50470   -4.14177   -7.18988  1.000   50.33362  N   ?   A  ?   349  1
  ATOM    2836  CA    .  GLY  A  368  ?   -26.67300   -5.01923   -7.98734  1.000   67.74935  C   ?   A  ?   349  1
  ATOM    2837  C     .  GLY  A  368  ?   -27.35156   -5.64421   -9.18347  1.000   72.28972  C   ?   A  ?   349  1
  ATOM    2838  O     .  GLY  A  368  ?   -26.83600   -6.63133   -9.72286  1.000   70.09506  O   ?   A  ?   349  1
  ATOM    2839  N     .  ILE  A  369  ?   -28.48771   -5.10718   -9.61772  1.000   58.01322  N   ?   A  ?   350  1
  ATOM    2840  CA    .  ILE  A  369  ?   -29.22018   -5.64862  -10.75497  1.000   64.54311  C   ?   A  ?   350  1
  ATOM    2841  C     .  ILE  A  369  ?   -28.81296   -4.88972  -12.00901  1.000   58.22012  C   ?   A  ?   350  1
  ATOM    2842  O     .  ILE  A  369  ?   -28.75351   -3.65400  -12.00848  1.000   61.70928  O   ?   A  ?   350  1
  ATOM    2843  CB    .  ILE  A  369  ?   -30.73672   -5.55989  -10.52477  1.000   59.54921  C   ?   A  ?   350  1
  ATOM    2844  CG1   .  ILE  A  369  ?   -31.13331   -6.36950   -9.28964  1.000   57.13787  C   ?   A  ?   350  1
  ATOM    2845  CG2   .  ILE  A  369  ?   -31.48720   -6.05128  -11.75340  1.000   52.68632  C   ?   A  ?   350  1
  ATOM    2846  CD1   .  ILE  A  369  ?   -32.61071   -6.31736   -8.97278  1.000   49.87228  C   ?   A  ?   350  1
  ATOM    2847  N     .  ILE  A  370  ?   -28.52855   -5.62877  -13.08068  1.000   49.55001  N   ?   A  ?   351  1
  ATOM    2848  CA    .  ILE  A  370  ?   -28.15468   -5.00107  -14.34105  1.000   47.06651  C   ?   A  ?   351  1
  ATOM    2849  C     .  ILE  A  370  ?   -29.34559   -4.22764  -14.88667  1.000   54.24722  C   ?   A  ?   351  1
  ATOM    2850  O     .  ILE  A  370  ?   -30.44883   -4.77075  -15.03111  1.000   55.76042  O   ?   A  ?   351  1
  ATOM    2851  CB    .  ILE  A  370  ?   -27.66340   -6.05249  -15.34594  1.000   49.38725  C   ?   A  ?   351  1
  ATOM    2852  CG1   .  ILE  A  370  ?   -26.38300   -6.72098  -14.83908  1.000   45.49095  C   ?   A  ?   351  1
  ATOM    2853  CG2   .  ILE  A  370  ?   -27.43659   -5.41580  -16.70276  1.000   44.45611  C   ?   A  ?   351  1
  ATOM    2854  CD1   .  ILE  A  370  ?   -25.88549   -7.84035  -15.72560  1.000   42.18083  C   ?   A  ?   351  1
  ATOM    2855  N     .  GLN  A  371  ?   -29.12869   -2.95435  -15.19104  1.000   65.37996  N   ?   A  ?   352  1
  ATOM    2856  CA    .  GLN  A  371  ?   -30.19817   -2.08374  -15.64626  1.000   51.60248  C   ?   A  ?   352  1
  ATOM    2857  C     .  GLN  A  371  ?   -30.37910   -2.19824  -17.15862  1.000   48.01490  C   ?   A  ?   352  1
  ATOM    2858  O     .  GLN  A  371  ?   -29.58330   -2.82012  -17.86466  1.000   54.51044  O   ?   A  ?   352  1
  ATOM    2859  CB    .  GLN  A  371  ?   -29.91565   -0.64218  -15.22659  1.000   61.89482  C   ?   A  ?   352  1
  ATOM    2860  CG    .  GLN  A  371  ?   -29.87911   -0.45326  -13.71444  1.000   53.66445  C   ?   A  ?   352  1
  ATOM    2861  CD    .  GLN  A  371  ?   -29.53272    0.96430  -13.30709  1.000   63.00301  C   ?   A  ?   352  1
  ATOM    2862  OE1   .  GLN  A  371  ?   -30.25665    1.59689  -12.53725  1.000   68.39392  O   ?   A  ?   352  1
  ATOM    2863  NE2   .  GLN  A  371  ?   -28.41690    1.46925  -13.81773  1.000   64.63092  N   ?   A  ?   352  1
  ATOM    2864  N     .  VAL  A  372  ?   -31.44895   -1.57601  -17.65460  1.000   64.74075  N   ?   A  ?   353  1
  ATOM    2865  CA    .  VAL  A  372  ?   -31.87319   -1.81279  -19.03034  1.000   55.11409  C   ?   A  ?   353  1
  ATOM    2866  C     .  VAL  A  372  ?   -31.13914   -0.91278  -20.01926  1.000   60.37340  C   ?   A  ?   353  1
  ATOM    2867  O     .  VAL  A  372  ?   -30.93489   -1.29994  -21.17616  1.000   64.81258  O   ?   A  ?   353  1
  ATOM    2868  CB    .  VAL  A  372  ?   -33.39633   -1.63233  -19.14728  1.000   59.63431  C   ?   A  ?   353  1
  ATOM    2869  CG1   .  VAL  A  372  ?   -33.87900   -2.05212  -20.52841  1.000   58.11055  C   ?   A  ?   353  1
  ATOM    2870  CG2   .  VAL  A  372  ?   -34.11018   -2.41920  -18.05879  1.000   59.81585  C   ?   A  ?   353  1
  ATOM    2871  N     .  TYR  A  373  ?   -30.73475    0.28403  -19.60416  1.000   64.51639  N   ?   A  ?   354  1
  ATOM    2872  CA    .  TYR  A  373  ?   -30.18815    1.27417  -20.51944  1.000   63.32495  C   ?   A  ?   354  1
  ATOM    2873  C     .  TYR  A  373  ?   -28.70707    1.51985  -20.26150  1.000   64.51437  C   ?   A  ?   354  1
  ATOM    2874  O     .  TYR  A  373  ?   -28.21918    1.38534  -19.13513  1.000   60.75487  O   ?   A  ?   354  1
  ATOM    2875  CB    .  TYR  A  373  ?   -30.94445    2.60265  -20.40915  1.000   54.52341  C   ?   A  ?   354  1
  ATOM    2876  CG    .  TYR  A  373  ?   -32.35377    2.55660  -20.94868  1.000   62.80903  C   ?   A  ?   354  1
  ATOM    2877  CD1   .  TYR  A  373  ?   -32.59016    2.41787  -22.30930  1.000   62.32985  C   ?   A  ?   354  1
  ATOM    2878  CD2   .  TYR  A  373  ?   -33.44762    2.66232  -20.10073  1.000   62.84705  C   ?   A  ?   354  1
  ATOM    2879  CE1   .  TYR  A  373  ?   -33.87569    2.37782  -22.81060  1.000   59.37706  C   ?   A  ?   354  1
  ATOM    2880  CE2   .  TYR  A  373  ?   -34.73857    2.62352  -20.59262  1.000   62.90389  C   ?   A  ?   354  1
  ATOM    2881  CZ    .  TYR  A  373  ?   -34.94723    2.48196  -21.94896  1.000   61.03159  C   ?   A  ?   354  1
  ATOM    2882  OH    .  TYR  A  373  ?   -36.23118    2.44536  -22.44622  1.000   60.25774  O   ?   A  ?   354  1
  ATOM    2883  N     .  PHE  A  374  ?   -27.99622    1.88011  -21.33264  1.000   63.89383  N   ?   A  ?   355  1
  ATOM    2884  CA    .  PHE  A  374  ?   -26.64880    2.43833  -21.23004  1.000   55.23147  C   ?   A  ?   355  1
  ATOM    2885  C     .  PHE  A  374  ?   -26.77394    3.94310  -20.98893  1.000   58.62360  C   ?   A  ?   355  1
  ATOM    2886  O     .  PHE  A  374  ?   -26.45586    4.78034  -21.83604  1.000   65.80630  O   ?   A  ?   355  1
  ATOM    2887  CB    .  PHE  A  374  ?   -25.83434    2.14174  -22.48187  1.000   55.69942  C   ?   A  ?   355  1
  ATOM    2888  CG    .  PHE  A  374  ?   -25.44687    0.69894  -22.63333  1.000   63.27785  C   ?   A  ?   355  1
  ATOM    2889  CD1   .  PHE  A  374  ?   -24.61799    0.08963  -21.70677  1.000   62.39622  C   ?   A  ?   355  1
  ATOM    2890  CD2   .  PHE  A  374  ?   -25.89070   -0.04142  -23.71724  1.000   62.87075  C   ?   A  ?   355  1
  ATOM    2891  CE1   .  PHE  A  374  ?   -24.25261   -1.23718  -21.84828  1.000   54.84041  C   ?   A  ?   355  1
  ATOM    2892  CE2   .  PHE  A  374  ?   -25.52824   -1.36770  -23.86576  1.000   52.57609  C   ?   A  ?   355  1
  ATOM    2893  CZ    .  PHE  A  374  ?   -24.70836   -1.96626  -22.93005  1.000   58.05413  C   ?   A  ?   355  1
  ATOM    2894  N     .  ASP  A  375  ?   -27.26845    4.27876  -19.79834  1.000   56.62854  N   ?   A  ?   356  1
  ATOM    2895  CA    .  ASP  A  375  ?   -27.49326    5.67159  -19.43425  1.000   62.41854  C   ?   A  ?   356  1
  ATOM    2896  C     .  ASP  A  375  ?   -27.82880    5.78784  -17.95277  1.000   74.94454  C   ?   A  ?   356  1
  ATOM    2897  O     .  ASP  A  375  ?   -28.88325    5.31989  -17.51203  1.000   83.23384  O   ?   A  ?   356  1
  ATOM    2898  CB    .  ASP  A  375  ?   -28.61278    6.26703  -20.29150  1.000   62.45533  C   ?   A  ?   356  1
  ATOM    2899  CG    .  ASP  A  375  ?   -28.77345    7.76329  -20.09308  1.000   80.65936  C   ?   A  ?   356  1
  ATOM    2900  OD1   .  ASP  A  375  ?   -28.62408    8.24017  -18.94814  1.000   79.06440  O   ?   A  ?   356  1
  ATOM    2901  OD2   .  ASP  A  375  ?   -29.05104    8.46470  -21.08891  1.000   83.62300  O   ?   A  ?   356  1
  ATOM    2902  N     .  ASP  A  376  ?   -26.94241    6.41348  -17.17524  1.000   76.15179  N   ?   A  ?   357  1
  ATOM    2903  CA    .  ASP  A  376  ?   -27.17266    6.54063  -15.74117  1.000   75.56996  C   ?   A  ?   357  1
  ATOM    2904  C     .  ASP  A  376  ?   -28.32534    7.47766  -15.40548  1.000   75.17651  C   ?   A  ?   357  1
  ATOM    2905  O     .  ASP  A  376  ?   -28.73414    7.52981  -14.24026  1.000   73.92682  O   ?   A  ?   357  1
  ATOM    2906  CB    .  ASP  A  376  ?   -25.89914    7.01780  -15.03952  1.000   68.99168  C   ?   A  ?   357  1
  ATOM    2907  CG    .  ASP  A  376  ?   -24.80585    5.96460  -15.03284  1.000   87.74160  C   ?   A  ?   357  1
  ATOM    2908  OD1   .  ASP  A  376  ?   -25.12809    4.76885  -15.19747  1.000   83.80254  O   ?   A  ?   357  1
  ATOM    2909  OD2   .  ASP  A  376  ?   -23.62454    6.33148  -14.85481  1.000   84.44943  O   ?   A  ?   357  1
  ATOM    2910  N     .  ASN  A  377  ?   -28.85515    8.21210  -16.38307  1.000   59.81011  N   ?   A  ?   358  1
  ATOM    2911  CA    .  ASN  A  377  ?   -29.98437    9.10711  -16.16839  1.000   76.30846  C   ?   A  ?   358  1
  ATOM    2912  C     .  ASN  A  377  ?   -31.32052    8.45849  -16.50621  1.000   81.75678  C   ?   A  ?   358  1
  ATOM    2913  O     .  ASN  A  377  ?   -32.35365    9.13536  -16.47073  1.000   69.06870  O   ?   A  ?   358  1
  ATOM    2914  CB    .  ASN  A  377  ?   -29.80678   10.39129  -16.98319  1.000   88.62896  C   ?   A  ?   358  1
  ATOM    2915  CG    .  ASN  A  377  ?   -29.03891   11.46086  -16.22808  1.000  104.18488  C   ?   A  ?   358  1
  ATOM    2916  OD1   .  ASN  A  377  ?   -29.63320   12.33750  -15.59984  1.000  108.73543  O   ?   A  ?   358  1
  ATOM    2917  ND2   .  ASN  A  377  ?   -27.71226   11.39385  -16.28515  1.000  100.00793  N   ?   A  ?   358  1
  ATOM    2918  N     .  ARG  A  378  ?   -31.32599    7.16536  -16.82883  1.000   78.70867  N   ?   A  ?   359  1
  ATOM    2919  CA    .  ARG  A  378  ?   -32.55204    6.44773  -17.18215  1.000   63.11220  C   ?   A  ?   359  1
  ATOM    2920  C     .  ARG  A  378  ?   -32.53432    5.07405  -16.52094  1.000   61.43364  C   ?   A  ?   359  1
  ATOM    2921  O     .  ARG  A  378  ?   -32.65970    4.04148  -17.18530  1.000   71.05890  O   ?   A  ?   359  1
  ATOM    2922  CB    .  ARG  A  378  ?   -32.68775    6.33466  -18.70054  1.000   70.36960  C   ?   A  ?   359  1
  ATOM    2923  CG    .  ARG  A  378  ?   -34.12081    6.31664  -19.21555  1.000   64.15571  C   ?   A  ?   359  1
  ATOM    2924  CD    .  ARG  A  378  ?   -34.15225    6.13140  -20.72952  1.000   57.35031  C   ?   A  ?   359  1
  ATOM    2925  NE    .  ARG  A  378  ?   -35.50793    6.18358  -21.27160  1.000   73.34145  N   ?   A  ?   359  1
  ATOM    2926  CZ    .  ARG  A  378  ?   -35.98725    7.18844  -21.99817  1.000   77.90448  C   ?   A  ?   359  1
  ATOM    2927  NH1   .  ARG  A  378  ?   -37.23459    7.14818  -22.44649  1.000   76.52032  N   ?   A  ?   359  1
  ATOM    2928  NH2   .  ARG  A  378  ?   -35.21838    8.23027  -22.28374  1.000   91.43979  N   ?   A  ?   359  1
  ATOM    2929  N     .  PRO  A  379  ?   -32.38136    5.02885  -15.19804  1.000   60.60647  N   ?   A  ?   360  1
  ATOM    2930  CA    .  PRO  A  379  ?   -32.31167    3.73283  -14.51442  1.000   65.05111  C   ?   A  ?   360  1
  ATOM    2931  C     .  PRO  A  379  ?   -33.63246    2.98742  -14.60596  1.000   69.06566  C   ?   A  ?   360  1
  ATOM    2932  O     .  PRO  A  379  ?   -34.70857    3.56456  -14.43483  1.000   76.40165  O   ?   A  ?   360  1
  ATOM    2933  CB    .  PRO  A  379  ?   -31.98323    4.11308  -13.06711  1.000   56.48676  C   ?   A  ?   360  1
  ATOM    2934  CG    .  PRO  A  379  ?   -32.54993    5.48621  -12.91690  1.000   59.98655  C   ?   A  ?   360  1
  ATOM    2935  CD    .  PRO  A  379  ?   -32.33992    6.15503  -14.24978  1.000   60.72808  C   ?   A  ?   360  1
  ATOM    2936  N     .  ARG  A  380  ?   -33.53853    1.68802  -14.86778  1.000   71.84174  N   ?   A  ?   361  1
  ATOM    2937  CA    .  ARG  A  380  ?   -34.71687    0.84923  -15.02146  1.000   56.56516  C   ?   A  ?   361  1
  ATOM    2938  C     .  ARG  A  380  ?   -34.26639   -0.59934  -15.10868  1.000   45.57370  C   ?   A  ?   361  1
  ATOM    2939  O     .  ARG  A  380  ?   -33.14052   -0.88317  -15.52554  1.000   54.99911  O   ?   A  ?   361  1
  ATOM    2940  CB    .  ARG  A  380  ?   -35.52189    1.24914  -16.26493  1.000   52.53282  C   ?   A  ?   361  1
  ATOM    2941  CG    .  ARG  A  380  ?   -36.84162    1.93602  -15.94222  1.000   73.79752  C   ?   A  ?   361  1
  ATOM    2942  CD    .  ARG  A  380  ?   -37.20014    2.98739  -16.97760  1.000   62.62406  C   ?   A  ?   361  1
  ATOM    2943  NE    .  ARG  A  380  ?   -36.49303    4.24319  -16.74366  1.000   79.55292  N   ?   A  ?   361  1
  ATOM    2944  CZ    .  ARG  A  380  ?   -36.96499    5.23923  -15.99989  1.000   72.16198  C   ?   A  ?   361  1
  ATOM    2945  NH1   .  ARG  A  380  ?   -38.15072    5.12591  -15.41466  1.000   72.43075  N   ?   A  ?   361  1
  ATOM    2946  NH2   .  ARG  A  380  ?   -36.25173    6.34865  -15.84139  1.000   65.74033  N   ?   A  ?   361  1
  ATOM    2947  N     .  ILE  A  381  ?   -35.14971   -1.50900  -14.70272  1.000   45.45458  N   ?   A  ?   362  1
  ATOM    2948  CA    .  ILE  A  381  ?   -34.84528   -2.93350  -14.69893  1.000   56.71315  C   ?   A  ?   362  1
  ATOM    2949  C     .  ILE  A  381  ?   -36.03775   -3.70464  -15.24764  1.000   53.55443  C   ?   A  ?   362  1
  ATOM    2950  O     .  ILE  A  381  ?   -37.18520   -3.25660  -15.16254  1.000   61.23140  O   ?   A  ?   362  1
  ATOM    2951  CB    .  ILE  A  381  ?   -34.47434   -3.43288  -13.28754  1.000   46.51655  C   ?   A  ?   362  1
  ATOM    2952  CG1   .  ILE  A  381  ?   -35.68340   -3.35175  -12.36054  1.000   39.98685  C   ?   A  ?   362  1
  ATOM    2953  CG2   .  ILE  A  381  ?   -33.32750   -2.61505  -12.72256  1.000   40.26451  C   ?   A  ?   362  1
  ATOM    2954  CD1   .  ILE  A  381  ?   -35.41061   -3.87674  -10.97402  1.000   28.32325  C   ?   A  ?   362  1
  ATOM    2955  N     .  ASP  A  382  ?   -35.75404   -4.87597  -15.81719  1.000   57.46012  N   ?   A  ?   363  1
  ATOM    2956  CA    .  ASP  A  382  ?   -36.78069   -5.72075  -16.42271  1.000   50.70101  C   ?   A  ?   363  1
  ATOM    2957  C     .  ASP  A  382  ?   -36.31009   -7.16613  -16.37296  1.000   53.32578  C   ?   A  ?   363  1
  ATOM    2958  O     .  ASP  A  382  ?   -35.24578   -7.48963  -16.90923  1.000   61.65943  O   ?   A  ?   363  1
  ATOM    2959  CB    .  ASP  A  382  ?   -37.06540   -5.29020  -17.86381  1.000   42.12095  C   ?   A  ?   363  1
  ATOM    2960  CG    .  ASP  A  382  ?   -38.08724   -6.17729  -18.54970  1.000   60.60906  C   ?   A  ?   363  1
  ATOM    2961  OD1   .  ASP  A  382  ?   -37.79850   -7.37573  -18.76139  1.000   57.59609  O   ?   A  ?   363  1
  ATOM    2962  OD2   .  ASP  A  382  ?   -39.18554   -5.67560  -18.87151  1.000   58.85765  O   ?   A  ?   363  1
  ATOM    2963  N     .  ALA  A  383  ?   -37.10917   -8.03187  -15.74251  1.000   42.24423  N   ?   A  ?   364  1
  ATOM    2964  CA    .  ALA  A  383  ?   -36.69806   -9.41837  -15.53539  1.000   47.07524  C   ?   A  ?   364  1
  ATOM    2965  C     .  ALA  A  383  ?   -36.35741  -10.12056  -16.84425  1.000   54.38804  C   ?   A  ?   364  1
  ATOM    2966  O     .  ALA  A  383  ?   -35.47908  -10.99118  -16.87051  1.000   53.01741  O   ?   A  ?   364  1
  ATOM    2967  CB    .  ALA  A  383  ?   -37.79544  -10.18501  -14.79700  1.000   49.14903  C   ?   A  ?   364  1
  ATOM    2968  N     .  ILE  A  384  ?   -37.04160   -9.77356  -17.93431  1.000   45.74236  N   ?   A  ?   365  1
  ATOM    2969  CA    .  ILE  A  384  ?   -36.73821  -10.40554  -19.21293  1.000   48.47485  C   ?   A  ?   365  1
  ATOM    2970  C     .  ILE  A  384  ?   -35.41755   -9.88258  -19.76502  1.000   57.70322  C   ?   A  ?   365  1
  ATOM    2971  O     .  ILE  A  384  ?   -34.58791  -10.65343  -20.26389  1.000   52.50650  O   ?   A  ?   365  1
  ATOM    2972  CB    .  ILE  A  384  ?   -37.90082  -10.19779  -20.19916  1.000   41.49375  C   ?   A  ?   365  1
  ATOM    2973  CG1   .  ILE  A  384  ?   -39.15309  -10.90850  -19.68254  1.000   45.94257  C   ?   A  ?   365  1
  ATOM    2974  CG2   .  ILE  A  384  ?   -37.52979  -10.71116  -21.58121  1.000   43.25904  C   ?   A  ?   365  1
  ATOM    2975  CD1   .  ILE  A  384  ?   -40.32377  -10.84936  -20.62498  1.000   50.56211  C   ?   A  ?   365  1
  ATOM    2976  N     .  VAL  A  385  ?   -35.19220   -8.57047  -19.67665  1.000   52.68477  N   ?   A  ?   366  1
  ATOM    2977  CA    .  VAL  A  385  ?   -33.90978   -8.02017  -20.10422  1.000   51.73251  C   ?   A  ?   366  1
  ATOM    2978  C     .  VAL  A  385  ?   -32.77761   -8.62440  -19.28510  1.000   58.48344  C   ?   A  ?   366  1
  ATOM    2979  O     .  VAL  A  385  ?   -31.70935   -8.94966  -19.81817  1.000   59.11363  O   ?   A  ?   366  1
  ATOM    2980  CB    .  VAL  A  385  ?   -33.92418   -6.48451  -20.00975  1.000   56.47204  C   ?   A  ?   366  1
  ATOM    2981  CG1   .  VAL  A  385  ?   -32.56248   -5.92102  -20.38690  1.000   44.51446  C   ?   A  ?   366  1
  ATOM    2982  CG2   .  VAL  A  385  ?   -35.01171   -5.91383  -20.90403  1.000   56.08934  C   ?   A  ?   366  1
  ATOM    2983  N     .  ALA  A  386  ?   -32.98986   -8.78604  -17.97713  1.000   44.18099  N   ?   A  ?   367  1
  ATOM    2984  CA    .  ALA  A  386  ?   -32.00513   -9.49012  -17.16430  1.000   46.05386  C   ?   A  ?   367  1
  ATOM    2985  C     .  ALA  A  386  ?   -31.77876  -10.89953  -17.69320  1.000   50.90009  C   ?   A  ?   367  1
  ATOM    2986  O     .  ALA  A  386  ?   -30.63583  -11.36253  -17.78706  1.000   52.83654  O   ?   A  ?   367  1
  ATOM    2987  CB    .  ALA  A  386  ?   -32.45377   -9.52568  -15.70348  1.000   36.44531  C   ?   A  ?   367  1
  ATOM    2988  N     .  ILE  A  387  ?   -32.85978  -11.59095  -18.05921  1.000   56.04595  N   ?   A  ?   368  1
  ATOM    2989  CA    .  ILE  A  387  ?   -32.73624  -12.93863  -18.60763  1.000   50.50569  C   ?   A  ?   368  1
  ATOM    2990  C     .  ILE  A  387  ?   -31.85888  -12.92896  -19.85226  1.000   47.78292  C   ?   A  ?   368  1
  ATOM    2991  O     .  ILE  A  387  ?   -30.90665  -13.70866  -19.96806  1.000   54.75872  O   ?   A  ?   368  1
  ATOM    2992  CB    .  ILE  A  387  ?   -34.12654  -13.52863  -18.90316  1.000   44.46229  C   ?   A  ?   368  1
  ATOM    2993  CG1   .  ILE  A  387  ?   -34.79598  -13.97694  -17.60192  1.000   45.42763  C   ?   A  ?   368  1
  ATOM    2994  CG2   .  ILE  A  387  ?   -34.01908  -14.67193  -19.90473  1.000   43.97708  C   ?   A  ?   368  1
  ATOM    2995  CD1   .  ILE  A  387  ?   -36.13917  -14.63309  -17.79850  1.000   50.82490  C   ?   A  ?   368  1
  ATOM    2996  N     .  ASN  A  388  ?   -32.16287  -12.04465  -20.80363  1.000   50.50898  N   ?   A  ?   369  1
  ATOM    2997  CA    .  ASN  A  388  ?   -31.40333  -12.03960  -22.04905  1.000   61.29964  C   ?   A  ?   369  1
  ATOM    2998  C     .  ASN  A  388  ?   -29.96843  -11.56925  -21.84336  1.000   59.79639  C   ?   A  ?   369  1
  ATOM    2999  O     .  ASN  A  388  ?   -29.08808  -11.91614  -22.63787  1.000   57.62857  O   ?   A  ?   369  1
  ATOM    3000  CB    .  ASN  A  388  ?   -32.10591  -11.17451  -23.09312  1.000   57.57729  C   ?   A  ?   369  1
  ATOM    3001  CG    .  ASN  A  388  ?   -33.39436  -11.78979  -23.57868  1.000   60.57582  C   ?   A  ?   369  1
  ATOM    3002  OD1   .  ASN  A  388  ?   -34.27486  -11.09412  -24.08567  1.000   75.14796  O   ?   A  ?   369  1
  ATOM    3003  ND2   .  ASN  A  388  ?   -33.52216  -13.10402  -23.41029  1.000   45.66028  N   ?   A  ?   369  1
  ATOM    3004  N     .  VAL  A  389  ?   -29.71096  -10.78428  -20.79762  1.000   57.11111  N   ?   A  ?   370  1
  ATOM    3005  CA    .  VAL  A  389  ?   -28.33742  -10.41241  -20.47474  1.000   45.14242  C   ?   A  ?   370  1
  ATOM    3006  C     .  VAL  A  389  ?   -27.58672  -11.60771  -19.89816  1.000   53.76212  C   ?   A  ?   370  1
  ATOM    3007  O     .  VAL  A  389  ?   -26.45969  -11.91001  -20.30670  1.000   57.11952  O   ?   A  ?   370  1
  ATOM    3008  CB    .  VAL  A  389  ?   -28.31977   -9.21509  -19.50925  1.000   42.72059  C   ?   A  ?   370  1
  ATOM    3009  CG1   .  VAL  A  389  ?   -26.96651   -9.10743  -18.83315  1.000   42.67168  C   ?   A  ?   370  1
  ATOM    3010  CG2   .  VAL  A  389  ?   -28.64881   -7.93530  -20.24999  1.000   47.10946  C   ?   A  ?   370  1
  ATOM    3011  N     .  LEU  A  390  ?   -28.20006  -12.30561  -18.93728  1.000   46.75654  N   ?   A  ?   371  1
  ATOM    3012  CA    .  LEU  A  390  ?   -27.55670  -13.47711  -18.35085  1.000   46.37662  C   ?   A  ?   371  1
  ATOM    3013  C     .  LEU  A  390  ?   -27.26802  -14.54206  -19.39984  1.000   53.07381  C   ?   A  ?   371  1
  ATOM    3014  O     .  LEU  A  390  ?   -26.28453  -15.28129  -19.28025  1.000   54.85681  O   ?   A  ?   371  1
  ATOM    3015  CB    .  LEU  A  390  ?   -28.42839  -14.05461  -17.23498  1.000   42.27869  C   ?   A  ?   371  1
  ATOM    3016  CG    .  LEU  A  390  ?   -28.76824  -13.08909  -16.09810  1.000   50.21362  C   ?   A  ?   371  1
  ATOM    3017  CD1   .  LEU  A  390  ?   -29.53329  -13.79367  -14.98613  1.000   41.23118  C   ?   A  ?   371  1
  ATOM    3018  CD2   .  LEU  A  390  ?   -27.50582  -12.44111  -15.55909  1.000   54.90223  C   ?   A  ?   371  1
  ATOM    3019  N     .  TYR  A  391  ?   -28.10685  -14.64001  -20.43202  1.000   51.62797  N   ?   A  ?   372  1
  ATOM    3020  CA    .  TYR  A  391  ?   -27.85432  -15.62346  -21.47778  1.000   51.25485  C   ?   A  ?   372  1
  ATOM    3021  C     .  TYR  A  391  ?   -26.57549  -15.29488  -22.23439  1.000   56.75637  C   ?   A  ?   372  1
  ATOM    3022  O     .  TYR  A  391  ?   -25.79886  -16.19392  -22.57777  1.000   55.52977  O   ?   A  ?   372  1
  ATOM    3023  CB    .  TYR  A  391  ?   -29.04214  -15.69786  -22.43701  1.000   49.79508  C   ?   A  ?   372  1
  ATOM    3024  CG    .  TYR  A  391  ?   -28.95360  -16.84713  -23.41474  1.000   46.50925  C   ?   A  ?   372  1
  ATOM    3025  CD1   .  TYR  A  391  ?   -28.19376  -16.74353  -24.57215  1.000   45.73488  C   ?   A  ?   372  1
  ATOM    3026  CD2   .  TYR  A  391  ?   -29.62803  -18.03782  -23.17812  1.000   54.57906  C   ?   A  ?   372  1
  ATOM    3027  CE1   .  TYR  A  391  ?   -28.10722  -17.79275  -25.46525  1.000   52.09343  C   ?   A  ?   372  1
  ATOM    3028  CE2   .  TYR  A  391  ?   -29.54985  -19.09337  -24.06839  1.000   53.52395  C   ?   A  ?   372  1
  ATOM    3029  CZ    .  TYR  A  391  ?   -28.78643  -18.96567  -25.20883  1.000   45.83683  C   ?   A  ?   372  1
  ATOM    3030  OH    .  TYR  A  391  ?   -28.69976  -20.01261  -26.09694  1.000   48.34649  O   ?   A  ?   372  1
  ATOM    3031  N     .  LEU  A  392  ?   -26.34065  -14.01022  -22.50879  1.000   46.18048  N   ?   A  ?   373  1
  ATOM    3032  CA    .  LEU  A  392  ?   -25.10528  -13.62253  -23.17915  1.000   48.60256  C   ?   A  ?   373  1
  ATOM    3033  C     .  LEU  A  392  ?   -23.89819  -13.87016  -22.28413  1.000   61.37425  C   ?   A  ?   373  1
  ATOM    3034  O     .  LEU  A  392  ?   -22.86115  -14.35429  -22.75180  1.000   62.33836  O   ?   A  ?   373  1
  ATOM    3035  CB    .  LEU  A  392  ?   -25.17250  -12.15574  -23.60143  1.000   44.83479  C   ?   A  ?   373  1
  ATOM    3036  CG    .  LEU  A  392  ?   -23.97271  -11.62940  -24.39158  1.000   43.65775  C   ?   A  ?   373  1
  ATOM    3037  CD1   .  LEU  A  392  ?   -23.84548  -12.35688  -25.71887  1.000   37.14310  C   ?   A  ?   373  1
  ATOM    3038  CD2   .  LEU  A  392  ?   -24.08258  -10.12659  -24.60391  1.000   38.30684  C   ?   A  ?   373  1
  ATOM    3039  N     .  MET  A  393  ?   -24.01546  -13.54979  -20.99363  1.000   51.73170  N   ?   A  ?   374  1
  ATOM    3040  CA    .  MET  A  393  ?   -22.92178  -13.79453  -20.06121  1.000   42.48066  C   ?   A  ?   374  1
  ATOM    3041  C     .  MET  A  393  ?   -22.48583  -15.25421  -20.10708  1.000   49.95912  C   ?   A  ?   374  1
  ATOM    3042  O     .  MET  A  393  ?   -21.34485  -15.56803  -20.46254  1.000   64.55906  O   ?   A  ?   374  1
  ATOM    3043  CB    .  MET  A  393  ?   -23.34456  -13.39816  -18.64509  1.000   40.64687  C   ?   A  ?   374  1
  ATOM    3044  CG    .  MET  A  393  ?   -23.70372  -11.92935  -18.47944  1.000   44.49367  C   ?   A  ?   374  1
  ATOM    3045  SD    .  MET  A  393  ?   -22.35918  -10.81757  -18.93495  1.000   49.51869  S   ?   A  ?   374  1
  ATOM    3046  CE    .  MET  A  393  ?   -22.94844   -9.26141  -18.27242  1.000   45.45246  C   ?   A  ?   374  1
  ATOM    3047  N     .  HIS  A  394  ?   -23.39637  -16.16617  -19.75860  1.000   49.58356  N   ?   A  ?   375  1
  ATOM    3048  CA    .  HIS  A  394  ?   -23.06132  -17.58576  -19.74810  1.000   55.56768  C   ?   A  ?   375  1
  ATOM    3049  C     .  HIS  A  394  ?   -22.61607  -18.09052  -21.11395  1.000   53.30205  C   ?   A  ?   375  1
  ATOM    3050  O     .  HIS  A  394  ?   -21.90586  -19.09902  -21.18780  1.000   73.48622  O   ?   A  ?   375  1
  ATOM    3051  CB    .  HIS  A  394  ?   -24.25572  -18.40449  -19.25260  1.000   43.96890  C   ?   A  ?   375  1
  ATOM    3052  CG    .  HIS  A  394  ?   -24.50082  -18.28081  -17.78193  1.000   43.33008  C   ?   A  ?   375  1
  ATOM    3053  ND1   .  HIS  A  394  ?   -24.12654  -19.25477  -16.88131  1.000   48.90003  N   ?   A  ?   375  1
  ATOM    3054  CD2   .  HIS  A  394  ?   -25.07230  -17.29315  -17.05279  1.000   48.90227  C   ?   A  ?   375  1
  ATOM    3055  CE1   .  HIS  A  394  ?   -24.46083  -18.87400  -15.66091  1.000   63.49505  C   ?   A  ?   375  1
  ATOM    3056  NE2   .  HIS  A  394  ?   -25.03664  -17.68735  -15.73713  1.000   53.52383  N   ?   A  ?   375  1
  ATOM    3057  N     .  GLN  A  395  ?   -23.01403  -17.41960  -22.19373  1.000   51.32956  N   ?   A  ?   376  1
  ATOM    3058  CA    .  GLN  A  395  ?   -22.64137  -17.86417  -23.52954  1.000   55.59642  C   ?   A  ?   376  1
  ATOM    3059  C     .  GLN  A  395  ?   -21.21248  -17.48605  -23.89658  1.000   63.35187  C   ?   A  ?   376  1
  ATOM    3060  O     .  GLN  A  395  ?   -20.65557  -18.06170  -24.83793  1.000   61.61880  O   ?   A  ?   376  1
  ATOM    3061  CB    .  GLN  A  395  ?   -23.61160  -17.28405  -24.56233  1.000   57.14677  C   ?   A  ?   376  1
  ATOM    3062  CG    .  GLN  A  395  ?   -23.31597  -17.68936  -25.99786  1.000   64.95761  C   ?   A  ?   376  1
  ATOM    3063  CD    .  GLN  A  395  ?   -24.14692  -16.91714  -27.00771  1.000   55.26572  C   ?   A  ?   376  1
  ATOM    3064  OE1   .  GLN  A  395  ?   -24.91235  -16.02216  -26.64607  1.000   65.84152  O   ?   A  ?   376  1
  ATOM    3065  NE2   .  GLN  A  395  ?   -23.99842  -17.26066  -28.28292  1.000   60.16311  N   ?   A  ?   376  1
  ATOM    3066  N     .  ILE  A  396  ?   -20.60608  -16.54345  -23.17575  1.000   62.08249  N   ?   A  ?   377  1
  ATOM    3067  CA    .  ILE  A  396  ?   -19.26883  -16.05338  -23.48872  1.000   56.98082  C   ?   A  ?   377  1
  ATOM    3068  C     .  ILE  A  396  ?   -18.25201  -16.40161  -22.41603  1.000   59.46433  C   ?   A  ?   377  1
  ATOM    3069  O     .  ILE  A  396  ?   -17.07671  -16.02809  -22.55061  1.000   61.26671  O   ?   A  ?   377  1
  ATOM    3070  CB    .  ILE  A  396  ?   -19.27640  -14.53382  -23.73884  1.000   51.27727  C   ?   A  ?   377  1
  ATOM    3071  CG1   .  ILE  A  396  ?   -19.69685  -13.78883  -22.47054  1.000   48.51213  C   ?   A  ?   377  1
  ATOM    3072  CG2   .  ILE  A  396  ?   -20.20003  -14.18958  -24.89367  1.000   43.31313  C   ?   A  ?   377  1
  ATOM    3073  CD1   .  ILE  A  396  ?   -19.70544  -12.28304  -22.62087  1.000   51.80257  C   ?   A  ?   377  1
  ATOM    3074  N     .  GLY  A  397  ?   -18.65609  -17.10527  -21.35793  1.000   50.06279  N   ?   A  ?   378  1
  ATOM    3075  CA    .  GLY  A  397  ?   -17.75445  -17.49748  -20.29646  1.000   51.25361  C   ?   A  ?   378  1
  ATOM    3076  C     .  GLY  A  397  ?   -17.89038  -16.69805  -19.01981  1.000   64.09561  C   ?   A  ?   378  1
  ATOM    3077  O     .  GLY  A  397  ?   -17.25995  -17.05317  -18.01559  1.000   69.96638  O   ?   A  ?   378  1
  ATOM    3078  N     .  TYR  A  398  ?   -18.68875  -15.63326  -19.02850  1.000   50.22090  N   ?   A  ?   379  1
  ATOM    3079  CA    .  TYR  A  398  ?   -18.93713  -14.84547  -17.83002  1.000   52.28548  C   ?   A  ?   379  1
  ATOM    3080  C     .  TYR  A  398  ?   -19.84536  -15.54749  -16.82796  1.000   54.71625  C   ?   A  ?   379  1
  ATOM    3081  O     .  TYR  A  398  ?   -20.15140  -14.94899  -15.79080  1.000   50.05575  O   ?   A  ?   379  1
  ATOM    3082  CB    .  TYR  A  398  ?   -19.54881  -13.49984  -18.22107  1.000   55.02720  C   ?   A  ?   379  1
  ATOM    3083  CG    .  TYR  A  398  ?   -18.53925  -12.41776  -18.51270  1.000   54.32086  C   ?   A  ?   379  1
  ATOM    3084  CD1   .  TYR  A  398  ?   -17.38092  -12.69117  -19.22703  1.000   48.56752  C   ?   A  ?   379  1
  ATOM    3085  CD2   .  TYR  A  398  ?   -18.75418  -11.11558  -18.08314  1.000   51.33631  C   ?   A  ?   379  1
  ATOM    3086  CE1   .  TYR  A  398  ?   -16.45545  -11.69373  -19.49765  1.000   49.12353  C   ?   A  ?   379  1
  ATOM    3087  CE2   .  TYR  A  398  ?   -17.84310  -10.11298  -18.35090  1.000   54.99325  C   ?   A  ?   379  1
  ATOM    3088  CZ    .  TYR  A  398  ?   -16.69294  -10.40469  -19.05509  1.000   55.29397  C   ?   A  ?   379  1
  ATOM    3089  OH    .  TYR  A  398  ?   -15.78657   -9.39981  -19.31398  1.000   48.30332  O   ?   A  ?   379  1
  ATOM    3090  N     .  GLY  A  399  ?   -20.26724  -16.78698  -17.10543  1.000   54.79696  N   ?   A  ?   380  1
  ATOM    3091  CA    .  GLY  A  399  ?   -21.26999  -17.44067  -16.28064  1.000   51.92794  C   ?   A  ?   380  1
  ATOM    3092  C     .  GLY  A  399  ?   -20.94625  -17.45781  -14.80160  1.000   52.27125  C   ?   A  ?   380  1
  ATOM    3093  O     .  GLY  A  399  ?   -21.85084  -17.55553  -13.96875  1.000   64.67360  O   ?   A  ?   380  1
  ATOM    3094  N     .  GLU  A  400  ?   -19.66480  -17.37157  -14.44995  1.000   59.79155  N   ?   A  ?   381  1
  ATOM    3095  CA    .  GLU  A  400  ?   -19.22656  -17.47047  -13.06429  1.000   57.09991  C   ?   A  ?   381  1
  ATOM    3096  C     .  GLU  A  400  ?   -18.93674  -16.11623  -12.42701  1.000   60.70807  C   ?   A  ?   381  1
  ATOM    3097  O     .  GLU  A  400  ?   -18.54474  -16.07060  -11.25670  1.000   62.93216  O   ?   A  ?   381  1
  ATOM    3098  CB    .  GLU  A  400  ?   -17.98108  -18.36144  -12.97369  1.000   59.12101  C   ?   A  ?   381  1
  ATOM    3099  CG    .  GLU  A  400  ?   -18.20230  -19.81351  -13.38273  1.000   71.84300  C   ?   A  ?   381  1
  ATOM    3100  CD    .  GLU  A  400  ?   -19.00879  -20.60034  -12.36379  1.000   82.05169  C   ?   A  ?   381  1
  ATOM    3101  OE1   .  GLU  A  400  ?   -20.04412  -20.08628  -11.88860  1.000   88.28093  O   ?   A  ?   381  1
  ATOM    3102  OE2   .  GLU  A  400  ?   -18.60099  -21.73424  -12.03244  1.000   90.30082  O   ?   A  ?   381  1
  ATOM    3103  N     .  ARG  A  401  ?   -19.11752  -15.01846  -13.15815  1.000   52.85626  N   ?   A  ?   382  1
  ATOM    3104  CA    .  ARG  A  401  ?   -18.74762  -13.71043  -12.63347  1.000   53.36031  C   ?   A  ?   382  1
  ATOM    3105  C     .  ARG  A  401  ?   -19.51466  -13.39356  -11.35407  1.000   61.34940  C   ?   A  ?   382  1
  ATOM    3106  O     .  ARG  A  401  ?   -20.71607  -13.65456  -11.24407  1.000   62.76251  O   ?   A  ?   382  1
  ATOM    3107  CB    .  ARG  A  401  ?   -18.99697  -12.62892  -13.68434  1.000   53.17370  C   ?   A  ?   382  1
  ATOM    3108  CG    .  ARG  A  401  ?   -17.99657  -12.64285  -14.83101  1.000   65.99702  C   ?   A  ?   382  1
  ATOM    3109  CD    .  ARG  A  401  ?   -16.62300  -12.18163  -14.37023  1.000   43.46119  C   ?   A  ?   382  1
  ATOM    3110  NE    .  ARG  A  401  ?   -16.66240  -10.81305  -13.86434  1.000   44.49450  N   ?   A  ?   382  1
  ATOM    3111  CZ    .  ARG  A  401  ?   -16.43088   -9.73603  -14.60809  1.000   52.35116  C   ?   A  ?   382  1
  ATOM    3112  NH1   .  ARG  A  401  ?   -16.49067   -8.52629  -14.06755  1.000   54.79552  N   ?   A  ?   382  1
  ATOM    3113  NH2   .  ARG  A  401  ?   -16.13504   -9.86776  -15.89329  1.000   38.60217  N   ?   A  ?   382  1
  ATOM    3114  N     .  LYS  A  402  ?   -18.80100  -12.81875  -10.38128  1.000   78.99988  N   ?   A  ?   383  1
  ATOM    3115  CA    .  LYS  A  402  ?   -19.41778  -12.46296   -9.10608  1.000   62.46618  C   ?   A  ?   383  1
  ATOM    3116  C     .  LYS  A  402  ?   -20.59596  -11.51704   -9.29885  1.000   69.81117  C   ?   A  ?   383  1
  ATOM    3117  O     .  LYS  A  402  ?   -21.64222  -11.67775   -8.65926  1.000   71.96930  O   ?   A  ?   383  1
  ATOM    3118  CB    .  LYS  A  402  ?   -18.38222  -11.81899   -8.18142  1.000   83.32825  C   ?   A  ?   383  1
  ATOM    3119  CG    .  LYS  A  402  ?   -17.27786  -12.74182   -7.69475  1.000   83.02976  C   ?   A  ?   383  1
  ATOM    3120  CD    .  LYS  A  402  ?   -16.07621  -11.93696   -7.20595  1.000  123.11359  C   ?   A  ?   383  1
  ATOM    3121  CE    .  LYS  A  402  ?   -16.48303  -10.83021   -6.23508  1.000   94.84698  C   ?   A  ?   383  1
  ATOM    3122  NZ    .  LYS  A  402  ?   -16.94466  -11.36120   -4.92216  1.000   88.95181  N   ?   A  ?   383  1
  ATOM    3123  N     .  GLU  A  403  ?   -20.44152  -10.51867  -10.17178  1.000   65.53652  N   ?   A  ?   384  1
  ATOM    3124  CA    .  GLU  A  403  ?   -21.41509   -9.43894  -10.29193  1.000   67.66732  C   ?   A  ?   384  1
  ATOM    3125  C     .  GLU  A  403  ?   -22.76567   -9.90181  -10.82452  1.000   68.21569  C   ?   A  ?   384  1
  ATOM    3126  O     .  GLU  A  403  ?   -23.70410   -9.09781  -10.86246  1.000   66.37371  O   ?   A  ?   384  1
  ATOM    3127  CB    .  GLU  A  403  ?   -20.85487   -8.33132  -11.18926  1.000   65.06676  C   ?   A  ?   384  1
  ATOM    3128  CG    .  GLU  A  403  ?   -19.48852   -7.80089  -10.76491  1.000   67.60532  C   ?   A  ?   384  1
  ATOM    3129  CD    .  GLU  A  403  ?   -18.34113   -8.69326  -11.21206  1.000   66.40680  C   ?   A  ?   384  1
  ATOM    3130  OE1   .  GLU  A  403  ?   -17.19385   -8.20336  -11.27925  1.000   52.55821  O   ?   A  ?   384  1
  ATOM    3131  OE2   .  GLU  A  403  ?   -18.58580   -9.88388  -11.49942  1.000   64.92545  O   ?   A  ?   384  1
  ATOM    3132  N     .  LEU  A  404  ?   -22.89240  -11.16500  -11.22594  1.000   56.51903  N   ?   A  ?   385  1
  ATOM    3133  CA    .  LEU  A  404  ?   -24.15128  -11.67236  -11.75289  1.000   57.48422  C   ?   A  ?   385  1
  ATOM    3134  C     .  LEU  A  404  ?   -25.10128  -12.16841  -10.67010  1.000   69.16305  C   ?   A  ?   385  1
  ATOM    3135  O     .  LEU  A  404  ?   -26.30156  -12.29976  -10.93525  1.000   66.90142  O   ?   A  ?   385  1
  ATOM    3136  CB    .  LEU  A  404  ?   -23.88413  -12.80467  -12.74766  1.000   43.79833  C   ?   A  ?   385  1
  ATOM    3137  CG    .  LEU  A  404  ?   -23.02515  -12.45181  -13.96197  1.000   48.07044  C   ?   A  ?   385  1
  ATOM    3138  CD1   .  LEU  A  404  ?   -22.83935  -13.66628  -14.86023  1.000   39.76992  C   ?   A  ?   385  1
  ATOM    3139  CD2   .  LEU  A  404  ?   -23.63022  -11.29076  -14.74051  1.000   41.73189  C   ?   A  ?   385  1
  ATOM    3140  N     .  LYS  A  405  ?   -24.59799  -12.42836   -9.46063  1.000   80.26624  N   ?   A  ?   386  1
  ATOM    3141  CA    .  LYS  A  405  ?   -25.41273  -13.02032   -8.40173  1.000   66.78628  C   ?   A  ?   386  1
  ATOM    3142  C     .  LYS  A  405  ?   -26.73336  -12.27763   -8.21860  1.000   64.90272  C   ?   A  ?   386  1
  ATOM    3143  O     .  LYS  A  405  ?   -27.81383  -12.86917   -8.32028  1.000   64.90746  O   ?   A  ?   386  1
  ATOM    3144  CB    .  LYS  A  405  ?   -24.62556  -13.03888   -7.08874  1.000   66.29014  C   ?   A  ?   386  1
  ATOM    3145  CG    .  LYS  A  405  ?   -23.31483  -13.81410   -7.14430  1.000   98.63918  C   ?   A  ?   386  1
  ATOM    3146  CD    .  LYS  A  405  ?   -23.55334  -15.31308   -7.23979  1.000  108.25978  C   ?   A  ?   386  1
  ATOM    3147  CE    .  LYS  A  405  ?   -22.24722  -16.08994   -7.16181  1.000   90.95219  C   ?   A  ?   386  1
  ATOM    3148  NZ    .  LYS  A  405  ?   -22.48351  -17.56026   -7.13492  1.000   90.74168  N   ?   A  ?   386  1
  ATOM    3149  N     .  GLU  A  406  ?   -26.66313  -10.97305   -7.93727  1.000   65.63222  N   ?   A  ?   387  1
  ATOM    3150  CA    .  GLU  A  406  ?   -27.87817  -10.21643   -7.64456  1.000   69.85774  C   ?   A  ?   387  1
  ATOM    3151  C     .  GLU  A  406  ?   -28.84610  -10.23788   -8.82202  1.000   69.03702  C   ?   A  ?   387  1
  ATOM    3152  O     .  GLU  A  406  ?   -30.06268  -10.35707   -8.63306  1.000   57.30762  O   ?   A  ?   387  1
  ATOM    3153  CB    .  GLU  A  406  ?   -27.53173   -8.77390   -7.26811  1.000   64.12420  C   ?   A  ?   387  1
  ATOM    3154  CG    .  GLU  A  406  ?   -26.69289   -8.62173   -6.00909  1.000   55.52239  C   ?   A  ?   387  1
  ATOM    3155  CD    .  GLU  A  406  ?   -25.24503   -8.27986   -6.31184  1.000   78.50454  C   ?   A  ?   387  1
  ATOM    3156  OE1   .  GLU  A  406  ?   -24.56576   -9.08487   -6.98581  1.000   76.43461  O   ?   A  ?   387  1
  ATOM    3157  OE2   .  GLU  A  406  ?   -24.79047   -7.19662   -5.88545  1.000   88.98054  O   ?   A  ?   387  1
  ATOM    3158  N     .  THR  A  407  ?   -28.32767  -10.11682  -10.04621  1.000   77.61077  N   ?   A  ?   388  1
  ATOM    3159  CA    .  THR  A  407  ?   -29.20381  -10.09507  -11.21331  1.000   60.31308  C   ?   A  ?   388  1
  ATOM    3160  C     .  THR  A  407  ?   -29.91739  -11.43036  -11.39589  1.000   57.58809  C   ?   A  ?   388  1
  ATOM    3161  O     .  THR  A  407  ?   -31.11893  -11.46343  -11.68648  1.000   66.60946  O   ?   A  ?   388  1
  ATOM    3162  CB    .  THR  A  407  ?   -28.40279   -9.73138  -12.46399  1.000   61.74779  C   ?   A  ?   388  1
  ATOM    3163  OG1   .  THR  A  407  ?   -27.84591   -8.41897  -12.30899  1.000   55.54576  O   ?   A  ?   388  1
  ATOM    3164  CG2   .  THR  A  407  ?   -29.29456   -9.75451  -13.69676  1.000   48.50921  C   ?   A  ?   388  1
  ATOM    3165  N     .  GLU  A  408  ?   -29.19976  -12.54244  -11.22135  1.000   58.40820  N   ?   A  ?   389  1
  ATOM    3166  CA    .  GLU  A  408  ?   -29.82787  -13.85214  -11.36674  1.000   51.43865  C   ?   A  ?   389  1
  ATOM    3167  C     .  GLU  A  408  ?   -30.91196  -14.06379  -10.31749  1.000   52.16227  C   ?   A  ?   389  1
  ATOM    3168  O     .  GLU  A  408  ?   -31.98629  -14.59524  -10.62266  1.000   61.60116  O   ?   A  ?   389  1
  ATOM    3169  CB    .  GLU  A  408  ?   -28.77428  -14.95581  -11.27818  1.000   53.43715  C   ?   A  ?   389  1
  ATOM    3170  CG    .  GLU  A  408  ?   -29.26666  -16.31594  -11.74409  1.000   56.24210  C   ?   A  ?   389  1
  ATOM    3171  CD    .  GLU  A  408  ?   -28.20481  -17.39608  -11.62951  1.000   77.96414  C   ?   A  ?   389  1
  ATOM    3172  OE1   .  GLU  A  408  ?   -28.37742  -18.31428  -10.79632  1.000   68.95048  O   ?   A  ?   389  1
  ATOM    3173  OE2   .  GLU  A  408  ?   -27.19633  -17.32115  -12.36814  1.000   73.22215  O   ?   A  ?   389  1
  ATOM    3174  N     .  ALA  A  409  ?   -30.64810  -13.65924   -9.07228  1.000   55.33519  N   ?   A  ?   390  1
  ATOM    3175  CA    .  ALA  A  409  ?   -31.66131  -13.78259   -8.02882  1.000   59.42070  C   ?   A  ?   390  1
  ATOM    3176  C     .  ALA  A  409  ?   -32.90069  -12.96880   -8.37285  1.000   57.72423  C   ?   A  ?   390  1
  ATOM    3177  O     .  ALA  A  409  ?   -34.03159  -13.42618   -8.16953  1.000   61.79804  O   ?   A  ?   390  1
  ATOM    3178  CB    .  ALA  A  409  ?   -31.08680  -13.34430   -6.68243  1.000   49.07620  C   ?   A  ?   390  1
  ATOM    3179  N     .  PHE  A  410  ?   -32.70355  -11.75565   -8.89248  1.000   62.78359  N   ?   A  ?   391  1
  ATOM    3180  CA    .  PHE  A  410  ?   -33.82081  -10.93621   -9.34836  1.000   52.18153  C   ?   A  ?   391  1
  ATOM    3181  C     .  PHE  A  410  ?   -34.73983  -11.72872  -10.27112  1.000   63.94603  C   ?   A  ?   391  1
  ATOM    3182  O     .  PHE  A  410  ?   -35.96551  -11.72411  -10.10489  1.000   57.17918  O   ?   A  ?   391  1
  ATOM    3183  CB    .  PHE  A  410  ?   -33.27827   -9.68636  -10.04511  1.000   40.51122  C   ?   A  ?   391  1
  ATOM    3184  CG    .  PHE  A  410  ?   -34.31163   -8.90920  -10.79989  1.000   40.14787  C   ?   A  ?   391  1
  ATOM    3185  CD1   .  PHE  A  410  ?   -34.18608   -8.71546  -12.16330  1.000   46.94190  C   ?   A  ?   391  1
  ATOM    3186  CD2   .  PHE  A  410  ?   -35.40597   -8.36939  -10.15008  1.000   48.47481  C   ?   A  ?   391  1
  ATOM    3187  CE1   .  PHE  A  410  ?   -35.13184   -7.99642  -12.86566  1.000   46.33366  C   ?   A  ?   391  1
  ATOM    3188  CE2   .  PHE  A  410  ?   -36.35534   -7.64906  -10.84723  1.000   44.85068  C   ?   A  ?   391  1
  ATOM    3189  CZ    .  PHE  A  410  ?   -36.21773   -7.46270  -12.20708  1.000   45.83678  C   ?   A  ?   391  1
  ATOM    3190  N     .  VAL  A  411  ?   -34.15660  -12.43413  -11.24316  1.000   55.69993  N   ?   A  ?   392  1
  ATOM    3191  CA    .  VAL  A  411  ?   -34.95232  -13.26274  -12.14327  1.000   48.55715  C   ?   A  ?   392  1
  ATOM    3192  C     .  VAL  A  411  ?   -35.58977  -14.42185  -11.38721  1.000   55.95490  C   ?   A  ?   392  1
  ATOM    3193  O     .  VAL  A  411  ?   -36.73936  -14.79432  -11.64957  1.000   69.40583  O   ?   A  ?   392  1
  ATOM    3194  CB    .  VAL  A  411  ?   -34.08545  -13.76176  -13.31272  1.000   42.85435  C   ?   A  ?   392  1
  ATOM    3195  CG1   .  VAL  A  411  ?   -34.77422  -14.91347  -14.03116  1.000   42.62887  C   ?   A  ?   392  1
  ATOM    3196  CG2   .  VAL  A  411  ?   -33.79317  -12.62274  -14.27540  1.000   48.86611  C   ?   A  ?   392  1
  ATOM    3197  N     .  PHE  A  412  ?   -34.85974  -15.01124  -10.43948  1.000   56.10395  N   ?   A  ?   393  1
  ATOM    3198  CA    .  PHE  A  412  ?   -35.37429  -16.17956   -9.73200  1.000   51.92561  C   ?   A  ?   393  1
  ATOM    3199  C     .  PHE  A  412  ?   -36.55050  -15.80933   -8.83474  1.000   62.16244  C   ?   A  ?   393  1
  ATOM    3200  O     .  PHE  A  412  ?   -37.57796  -16.49796   -8.82720  1.000   56.35142  O   ?   A  ?   393  1
  ATOM    3201  CB    .  PHE  A  412  ?   -34.25503  -16.83284   -8.92221  1.000   50.88966  C   ?   A  ?   393  1
  ATOM    3202  CG    .  PHE  A  412  ?   -34.61639  -18.18041   -8.36333  1.000   52.60640  C   ?   A  ?   393  1
  ATOM    3203  CD1   .  PHE  A  412  ?   -34.72271  -18.37398   -6.99563  1.000   37.99171  C   ?   A  ?   393  1
  ATOM    3204  CD2   .  PHE  A  412  ?   -34.84973  -19.25492   -9.20654  1.000   44.21183  C   ?   A  ?   393  1
  ATOM    3205  CE1   .  PHE  A  412  ?   -35.05395  -19.61385   -6.47904  1.000   35.62291  C   ?   A  ?   393  1
  ATOM    3206  CE2   .  PHE  A  412  ?   -35.17956  -20.49898   -8.69522  1.000   48.08400  C   ?   A  ?   393  1
  ATOM    3207  CZ    .  PHE  A  412  ?   -35.28393  -20.67753   -7.33044  1.000   36.74817  C   ?   A  ?   393  1
  ATOM    3208  N     .  ASP  A  413  ?   -36.41711  -14.72562   -8.06381  1.000   64.61815  N   ?   A  ?   394  1
  ATOM    3209  CA    .  ASP  A  413  ?   -37.52649  -14.27842   -7.22610  1.000   63.83956  C   ?   A  ?   394  1
  ATOM    3210  C     .  ASP  A  413  ?   -38.75053  -13.95450   -8.07085  1.000   63.94693  C   ?   A  ?   394  1
  ATOM    3211  O     .  ASP  A  413  ?   -39.88816  -14.19709   -7.65137  1.000   57.96313  O   ?   A  ?   394  1
  ATOM    3212  CB    .  ASP  A  413  ?   -37.11024  -13.06015   -6.40131  1.000   71.94149  C   ?   A  ?   394  1
  ATOM    3213  CG    .  ASP  A  413  ?   -35.93914  -13.34907   -5.47845  1.000   89.16030  C   ?   A  ?   394  1
  ATOM    3214  OD1   .  ASP  A  413  ?   -35.49426  -14.51613   -5.42129  1.000   75.11478  O   ?   A  ?   394  1
  ATOM    3215  OD2   .  ASP  A  413  ?   -35.46129  -12.40506   -4.81144  1.000   75.91921  O   ?   A  ?   394  1
  ATOM    3216  N     .  PHE  A  414  ?   -38.53268  -13.40048   -9.26556  1.000   68.98412  N   ?   A  ?   395  1
  ATOM    3217  CA    .  PHE  A  414  ?   -39.63683  -13.12353  -10.17793  1.000   55.99111  C   ?   A  ?   395  1
  ATOM    3218  C     .  PHE  A  414  ?   -40.42093  -14.39162  -10.49273  1.000   59.71079  C   ?   A  ?   395  1
  ATOM    3219  O     .  PHE  A  414  ?   -41.64928  -14.35531  -10.63038  1.000   65.44349  O   ?   A  ?   395  1
  ATOM    3220  CB    .  PHE  A  414  ?   -39.09215  -12.49455  -11.46010  1.000   50.38056  C   ?   A  ?   395  1
  ATOM    3221  CG    .  PHE  A  414  ?   -39.99000  -11.45552  -12.06271  1.000   52.64077  C   ?   A  ?   395  1
  ATOM    3222  CD1   .  PHE  A  414  ?   -40.65842  -11.70175  -13.25087  1.000   53.45071  C   ?   A  ?   395  1
  ATOM    3223  CD2   .  PHE  A  414  ?   -40.15358  -10.22530  -11.44975  1.000   58.70343  C   ?   A  ?   395  1
  ATOM    3224  CE1   .  PHE  A  414  ?   -41.47844  -10.74222  -13.81380  1.000   50.49980  C   ?   A  ?   395  1
  ATOM    3225  CE2   .  PHE  A  414  ?   -40.97376   -9.26237  -12.00567  1.000   60.44066  C   ?   A  ?   395  1
  ATOM    3226  CZ    .  PHE  A  414  ?   -41.63782   -9.52161  -13.18937  1.000   58.61384  C   ?   A  ?   395  1
  ATOM    3227  N     .  LEU  A  415  ?   -39.72795  -15.52567  -10.60601  1.000   55.76592  N   ?   A  ?   396  1
  ATOM    3228  CA    .  LEU  A  415  ?   -40.39600  -16.77796  -10.94064  1.000   57.62435  C   ?   A  ?   396  1
  ATOM    3229  C     .  LEU  A  415  ?   -41.03351  -17.41715   -9.71196  1.000   61.92937  C   ?   A  ?   396  1
  ATOM    3230  O     .  LEU  A  415  ?   -42.18549  -17.86242   -9.76259  1.000   62.35036  O   ?   A  ?   396  1
  ATOM    3231  CB    .  LEU  A  415  ?   -39.40343  -17.74273  -11.59244  1.000   44.23394  C   ?   A  ?   396  1
  ATOM    3232  CG    .  LEU  A  415  ?   -39.93545  -19.13970  -11.91533  1.000   43.73472  C   ?   A  ?   396  1
  ATOM    3233  CD1   .  LEU  A  415  ?   -41.04425  -19.06081  -12.95105  1.000   53.38777  C   ?   A  ?   396  1
  ATOM    3234  CD2   .  LEU  A  415  ?   -38.81422  -20.04835  -12.39155  1.000   44.16353  C   ?   A  ?   396  1
  ATOM    3235  N     .  ILE  A  416  ?   -40.30083  -17.46731   -8.59750  1.000   51.35205  N   ?   A  ?   397  1
  ATOM    3236  CA    .  ILE  A  416  ?   -40.80073  -18.16574   -7.41718  1.000   56.48867  C   ?   A  ?   397  1
  ATOM    3237  C     .  ILE  A  416  ?   -41.96045  -17.40353   -6.78858  1.000   50.93918  C   ?   A  ?   397  1
  ATOM    3238  O     .  ILE  A  416  ?   -42.95434  -18.00305   -6.36082  1.000   56.70015  O   ?   A  ?   397  1
  ATOM    3239  CB    .  ILE  A  416  ?   -39.66003  -18.39846   -6.41021  1.000   50.84767  C   ?   A  ?   397  1
  ATOM    3240  CG1   .  ILE  A  416  ?   -38.60007  -19.32363   -7.01186  1.000   43.43026  C   ?   A  ?   397  1
  ATOM    3241  CG2   .  ILE  A  416  ?   -40.20347  -18.97748   -5.11334  1.000   41.65157  C   ?   A  ?   397  1
  ATOM    3242  CD1   .  ILE  A  416  ?   -39.15169  -20.65318   -7.49057  1.000   55.84926  C   ?   A  ?   397  1
  ATOM    3243  N     .  SER  A  417  ?   -41.85723  -16.07642   -6.71935  1.000   45.74685  N   ?   A  ?   398  1
  ATOM    3244  CA    .  SER  A  417  ?   -42.92594  -15.26847   -6.14345  1.000   45.46068  C   ?   A  ?   398  1
  ATOM    3245  C     .  SER  A  417  ?   -44.15501  -15.18745   -7.03596  1.000   53.98984  C   ?   A  ?   398  1
  ATOM    3246  O     .  SER  A  417  ?   -45.10738  -14.48238   -6.68352  1.000   55.68841  O   ?   A  ?   398  1
  ATOM    3247  CB    .  SER  A  417  ?   -42.41849  -13.85630   -5.84747  1.000   48.35252  C   ?   A  ?   398  1
  ATOM    3248  OG    .  SER  A  417  ?   -42.23484  -13.12095   -7.04434  1.000   57.62143  O   ?   A  ?   398  1
  ATOM    3249  N     .  LYS  A  418  ?   -44.16118  -15.87954   -8.17450  1.000   66.53918  N   ?   A  ?   399  1
  ATOM    3250  CA    .  LYS  A  418  ?   -45.28238  -15.82514   -9.11247  1.000   67.96963  C   ?   A  ?   399  1
  ATOM    3251  C     .  LYS  A  418  ?   -45.59728  -14.38814   -9.51491  1.000   49.37047  C   ?   A  ?   399  1
  ATOM    3252  O     .  LYS  A  418  ?   -46.72303  -14.06513   -9.89921  1.000   67.97675  O   ?   A  ?   399  1
  ATOM    3253  CB    .  LYS  A  418  ?   -46.52174  -16.51669   -8.53637  1.000   52.67244  C   ?   A  ?   399  1
  ATOM    3254  CG    .  LYS  A  418  ?   -46.40881  -18.03413   -8.49887  1.000   56.62598  C   ?   A  ?   399  1
  ATOM    3255  CD    .  LYS  A  418  ?   -47.65536  -18.68223   -7.91950  1.000   69.37714  C   ?   A  ?   399  1
  ATOM    3256  CE    .  LYS  A  418  ?   -47.52254  -20.19897   -7.89753  1.000   80.01089  C   ?   A  ?   399  1
  ATOM    3257  NZ    .  LYS  A  418  ?   -48.69496  -20.86503   -7.26322  1.000   80.54702  N   ?   A  ?   399  1
  ATOM    3258  N     .  GLU  A  419  ?   -44.59551  -13.51287   -9.42611  1.000   43.74709  N   ?   A  ?   400  1
  ATOM    3259  CA    .  GLU  A  419  ?   -44.75902  -12.13703   -9.87150  1.000   46.35745  C   ?   A  ?   400  1
  ATOM    3260  C     .  GLU  A  419  ?   -44.76218  -12.00979  -11.38800  1.000   51.42206  C   ?   A  ?   400  1
  ATOM    3261  O     .  GLU  A  419  ?   -45.21626  -10.98579  -11.90766  1.000   57.41484  O   ?   A  ?   400  1
  ATOM    3262  CB    .  GLU  A  419  ?   -43.65562  -11.26045   -9.28113  1.000   57.26116  C   ?   A  ?   400  1
  ATOM    3263  CG    .  GLU  A  419  ?   -43.80913   -9.78571   -9.60386  1.000   73.76079  C   ?   A  ?   400  1
  ATOM    3264  CD    .  GLU  A  419  ?   -43.00973   -8.90258   -8.66883  1.000   88.33426  C   ?   A  ?   400  1
  ATOM    3265  OE1   .  GLU  A  419  ?   -42.67316   -9.36469   -7.55533  1.000   89.72723  O   ?   A  ?   400  1
  ATOM    3266  OE2   .  GLU  A  419  ?   -42.71683   -7.74896   -9.04989  1.000   82.44785  O   ?   A  ?   400  1
  ATOM    3267  N     .  TYR  A  420  ?   -44.27117  -13.02285  -12.10664  1.000   56.87528  N   ?   A  ?   401  1
  ATOM    3268  CA    .  TYR  A  420  ?   -44.31896  -12.99449  -13.56361  1.000   55.77483  C   ?   A  ?   401  1
  ATOM    3269  C     .  TYR  A  420  ?   -45.74652  -12.92042  -14.08243  1.000   60.43004  C   ?   A  ?   401  1
  ATOM    3270  O     .  TYR  A  420  ?   -45.95679  -12.54313  -15.24017  1.000   65.04869  O   ?   A  ?   401  1
  ATOM    3271  CB    .  TYR  A  420  ?   -43.62372  -14.22907  -14.14215  1.000   46.98363  C   ?   A  ?   401  1
  ATOM    3272  CG    .  TYR  A  420  ?   -44.35870  -15.52072  -13.86515  1.000   51.85209  C   ?   A  ?   401  1
  ATOM    3273  CD1   .  TYR  A  420  ?   -44.26889  -16.13937  -12.62645  1.000   59.05079  C   ?   A  ?   401  1
  ATOM    3274  CD2   .  TYR  A  420  ?   -45.14603  -16.11892  -14.83994  1.000   54.03295  C   ?   A  ?   401  1
  ATOM    3275  CE1   .  TYR  A  420  ?   -44.94111  -17.31850  -12.36485  1.000   62.12980  C   ?   A  ?   401  1
  ATOM    3276  CE2   .  TYR  A  420  ?   -45.82275  -17.29856  -14.58769  1.000   47.19386  C   ?   A  ?   401  1
  ATOM    3277  CZ    .  TYR  A  420  ?   -45.71648  -17.89355  -13.34776  1.000   59.01797  C   ?   A  ?   401  1
  ATOM    3278  OH    .  TYR  A  420  ?   -46.38500  -19.06869  -13.08708  1.000   75.18293  O   ?   A  ?   401  1
  ATOM    3279  N     .  LEU  A  421  ?   -46.72977  -13.27859  -13.25445  1.000   50.37423  N   ?   A  ?   402  1
  ATOM    3280  CA    .  LEU  A  421  ?   -48.12515  -13.18521  -13.66078  1.000   53.27009  C   ?   A  ?   402  1
  ATOM    3281  C     .  LEU  A  421  ?   -48.56823  -11.74310  -13.87760  1.000   61.17042  C   ?   A  ?   402  1
  ATOM    3282  O     .  LEU  A  421  ?   -49.55403  -11.50903  -14.58563  1.000   61.53741  O   ?   A  ?   402  1
  ATOM    3283  CB    .  LEU  A  421  ?   -49.01121  -13.86151  -12.61579  1.000   41.22111  C   ?   A  ?   402  1
  ATOM    3284  CG    .  LEU  A  421  ?   -48.65415  -15.31915  -12.31241  1.000   52.83273  C   ?   A  ?   402  1
  ATOM    3285  CD1   .  LEU  A  421  ?   -49.46641  -15.83867  -11.14000  1.000   39.42506  C   ?   A  ?   402  1
  ATOM    3286  CD2   .  LEU  A  421  ?   -48.85444  -16.20053  -13.53793  1.000   44.08307  C   ?   A  ?   402  1
  ATOM    3287  N     .  LYS  A  422  ?   -47.86965  -10.77691  -13.28633  1.000   47.75771  N   ?   A  ?   403  1
  ATOM    3288  CA    .  LYS  A  422  ?   -48.13503   -9.36433  -13.52377  1.000   52.00004  C   ?   A  ?   403  1
  ATOM    3289  C     .  LYS  A  422  ?   -47.31119   -8.79222  -14.67277  1.000   60.27760  C   ?   A  ?   403  1
  ATOM    3290  O     .  LYS  A  422  ?   -47.41308   -7.59198  -14.95193  1.000   43.20978  O   ?   A  ?   403  1
  ATOM    3291  CB    .  LYS  A  422  ?   -47.87506   -8.55591  -12.24630  1.000   54.64813  C   ?   A  ?   403  1
  ATOM    3292  CG    .  LYS  A  422  ?   -48.82175   -8.88858  -11.09508  1.000   52.09728  C   ?   A  ?   403  1
  ATOM    3293  CD    .  LYS  A  422  ?   -48.46643   -8.13548   -9.81425  1.000   60.34315  C   ?   A  ?   403  1
  ATOM    3294  CE    .  LYS  A  422  ?   -47.10277   -8.55236   -9.27176  1.000   83.51012  C   ?   A  ?   403  1
  ATOM    3295  NZ    .  LYS  A  422  ?   -46.78580   -7.92964   -7.95081  1.000   62.11377  N   ?   A  ?   403  1
  ATOM    3296  N     .  GLY  A  423  ?   -46.51072   -9.61930  -15.34497  1.000   48.90646  N   ?   A  ?   404  1
  ATOM    3297  CA    .  GLY  A  423  ?   -45.70349   -9.17799  -16.46212  1.000   50.16736  C   ?   A  ?   404  1
  ATOM    3298  C     .  GLY  A  423  ?   -44.49667   -8.37507  -16.02007  1.000   55.71312  C   ?   A  ?   404  1
  ATOM    3299  O     .  GLY  A  423  ?   -44.31166   -8.04921  -14.84668  1.000   53.87585  O   ?   A  ?   404  1
  ATOM    3300  N     .  THR  A  424  ?   -43.65047   -8.06128  -16.99277  1.000   56.81543  N   ?   A  ?   405  1
  ATOM    3301  CA    .  THR  A  424  ?   -42.47332   -7.24191  -16.76986  1.000   52.02208  C   ?   A  ?   405  1
  ATOM    3302  C     .  THR  A  424  ?   -42.76914   -5.79833  -17.16871  1.000   54.42239  C   ?   A  ?   405  1
  ATOM    3303  O     .  THR  A  424  ?   -43.86279   -5.46367  -17.62863  1.000   67.17145  O   ?   A  ?   405  1
  ATOM    3304  CB    .  THR  A  424  ?   -41.27511   -7.78713  -17.54918  1.000   40.57355  C   ?   A  ?   405  1
  ATOM    3305  OG1   .  THR  A  424  ?   -41.35901   -7.36428  -18.91345  1.000   50.11396  O   ?   A  ?   405  1
  ATOM    3306  CG2   .  THR  A  424  ?   -41.24614   -9.29549  -17.49257  1.000   52.32655  C   ?   A  ?   405  1
  ATOM    3307  N     .  ARG  A  425  ?   -41.77143   -4.92882  -16.99148  1.000   45.43378  N   ?   A  ?   406  1
  ATOM    3308  CA    .  ARG  A  425  ?   -41.96834   -3.51567  -17.30079  1.000   53.18847  C   ?   A  ?   406  1
  ATOM    3309  C     .  ARG  A  425  ?   -42.29898   -3.30907  -18.77381  1.000   62.15783  C   ?   A  ?   406  1
  ATOM    3310  O     .  ARG  A  425  ?   -43.15265   -2.48174  -19.11775  1.000   64.15696  O   ?   A  ?   406  1
  ATOM    3311  CB    .  ARG  A  425  ?   -40.72761   -2.71134  -16.91592  1.000   58.30778  C   ?   A  ?   406  1
  ATOM    3312  CG    .  ARG  A  425  ?   -40.80909   -1.25953  -17.33184  1.000   55.04493  C   ?   A  ?   406  1
  ATOM    3313  CD    .  ARG  A  425  ?   -39.70405   -0.42925  -16.71217  1.000   52.95933  C   ?   A  ?   406  1
  ATOM    3314  NE    .  ARG  A  425  ?   -39.78907    0.96989  -17.12344  1.000   53.86589  N   ?   A  ?   406  1
  ATOM    3315  CZ    .  ARG  A  425  ?   -40.55595    1.87908  -16.52925  1.000   64.17862  C   ?   A  ?   406  1
  ATOM    3316  NH1   .  ARG  A  425  ?   -41.31277    1.53756  -15.49480  1.000   65.42629  N   ?   A  ?   406  1
  ATOM    3317  NH2   .  ARG  A  425  ?   -40.56874    3.13006  -16.97070  1.000   70.65160  N   ?   A  ?   406  1
  ATOM    3318  N     .  TYR  A  426  ?   -41.63562   -4.05361  -19.65856  1.000   61.74789  N   ?   A  ?   407  1
  ATOM    3319  CA    .  TYR  A  426  ?   -41.82460   -3.90712  -21.09383  1.000   59.86383  C   ?   A  ?   407  1
  ATOM    3320  C     .  TYR  A  426  ?   -42.52221   -5.09507  -21.74239  1.000   58.50594  C   ?   A  ?   407  1
  ATOM    3321  O     .  TYR  A  426  ?   -42.93430   -4.98847  -22.90308  1.000   53.18811  O   ?   A  ?   407  1
  ATOM    3322  CB    .  TYR  A  426  ?   -40.47071   -3.66986  -21.78092  1.000   59.46321  C   ?   A  ?   407  1
  ATOM    3323  CG    .  TYR  A  426  ?   -39.70649   -2.50516  -21.19657  1.000   48.64670  C   ?   A  ?   407  1
  ATOM    3324  CD1   .  TYR  A  426  ?   -40.02777   -1.20010  -21.53958  1.000   56.48427  C   ?   A  ?   407  1
  ATOM    3325  CD2   .  TYR  A  426  ?   -38.67045   -2.70925  -20.29590  1.000   52.97980  C   ?   A  ?   407  1
  ATOM    3326  CE1   .  TYR  A  426  ?   -39.33893   -0.12973  -21.00497  1.000   55.36368  C   ?   A  ?   407  1
  ATOM    3327  CE2   .  TYR  A  426  ?   -37.97321   -1.64329  -19.75574  1.000   56.24176  C   ?   A  ?   407  1
  ATOM    3328  CZ    .  TYR  A  426  ?   -38.31386   -0.35516  -20.11336  1.000   57.99941  C   ?   A  ?   407  1
  ATOM    3329  OH    .  TYR  A  426  ?   -37.63129    0.71431  -19.58019  1.000   51.97977  O   ?   A  ?   407  1
  ATOM    3330  N     .  TYR  A  427  ?   -42.66796   -6.21233  -21.03486  1.000   47.72431  N   ?   A  ?   408  1
  ATOM    3331  CA    .  TYR  A  427  ?   -43.39341   -7.37899  -21.53776  1.000   45.87209  C   ?   A  ?   408  1
  ATOM    3332  C     .  TYR  A  427  ?   -44.55231   -7.67662  -20.59885  1.000   48.11506  C   ?   A  ?   408  1
  ATOM    3333  O     .  TYR  A  427  ?   -44.35050   -8.28690  -19.53296  1.000   44.16752  O   ?   A  ?   408  1
  ATOM    3334  CB    .  TYR  A  427  ?   -42.47744   -8.59497  -21.64811  1.000   58.84566  C   ?   A  ?   408  1
  ATOM    3335  CG    .  TYR  A  427  ?   -41.28439   -8.42618  -22.56321  1.000   54.29905  C   ?   A  ?   408  1
  ATOM    3336  CD1   .  TYR  A  427  ?   -41.30627   -8.91559  -23.86278  1.000   58.41944  C   ?   A  ?   408  1
  ATOM    3337  CD2   .  TYR  A  427  ?   -40.12681   -7.80144  -22.11941  1.000   54.20465  C   ?   A  ?   408  1
  ATOM    3338  CE1   .  TYR  A  427  ?   -40.21298   -8.77747  -24.69634  1.000   54.16558  C   ?   A  ?   408  1
  ATOM    3339  CE2   .  TYR  A  427  ?   -39.03041   -7.65844  -22.94618  1.000   45.26341  C   ?   A  ?   408  1
  ATOM    3340  CZ    .  TYR  A  427  ?   -39.07789   -8.15027  -24.23186  1.000   46.88912  C   ?   A  ?   408  1
  ATOM    3341  OH    .  TYR  A  427  ?   -37.98681   -8.01286  -25.05801  1.000   60.20589  O   ?   A  ?   408  1
  ATOM    3342  N     .  PRO  A  428  ?   -45.78007   -7.27633  -20.94346  1.000   56.61124  N   ?   A  ?   409  1
  ATOM    3343  CA    .  PRO  A  428  ?   -46.91290   -7.52307  -20.03788  1.000   44.64965  C   ?   A  ?   409  1
  ATOM    3344  C     .  PRO  A  428  ?   -47.42768   -8.95449  -20.04912  1.000   45.08314  C   ?   A  ?   409  1
  ATOM    3345  O     .  PRO  A  428  ?   -48.11978   -9.34562  -19.09967  1.000   45.19287  O   ?   A  ?   409  1
  ATOM    3346  CB    .  PRO  A  428  ?   -47.98259   -6.55008  -20.54782  1.000   36.06710  C   ?   A  ?   409  1
  ATOM    3347  CG    .  PRO  A  428  ?   -47.66565   -6.38764  -22.00039  1.000   53.13866  C   ?   A  ?   409  1
  ATOM    3348  CD    .  PRO  A  428  ?   -46.16779   -6.48283  -22.12293  1.000   52.62576  C   ?   A  ?   409  1
  ATOM    3349  N     .  ALA  A  429  ?   -47.11812   -9.74475  -21.07070  1.000   38.63718  N   ?   A  ?   410  1
  ATOM    3350  CA    .  ALA  A  429  ?   -47.60026  -11.11943  -21.12907  1.000   40.95002  C   ?   A  ?   410  1
  ATOM    3351  C     .  ALA  A  429  ?   -46.70582  -12.02732  -20.29173  1.000   59.62125  C   ?   A  ?   410  1
  ATOM    3352  O     .  ALA  A  429  ?   -45.49422  -12.08134  -20.53475  1.000   62.29189  O   ?   A  ?   410  1
  ATOM    3353  CB    .  ALA  A  429  ?   -47.64432  -11.60809  -22.57005  1.000   58.52471  C   ?   A  ?   410  1
  ATOM    3354  N     .  PRO  A  430  ?   -47.25071  -12.75398  -19.31192  1.000   60.32266  N   ?   A  ?   411  1
  ATOM    3355  CA    .  PRO  A  430  ?   -46.39066  -13.62109  -18.48740  1.000   60.33401  C   ?   A  ?   411  1
  ATOM    3356  C     .  PRO  A  430  ?   -45.70210  -14.71889  -19.27790  1.000   57.36449  C   ?   A  ?   411  1
  ATOM    3357  O     .  PRO  A  430  ?   -44.52802  -15.01451  -19.02269  1.000   61.14517  O   ?   A  ?   411  1
  ATOM    3358  CB    .  PRO  A  430  ?   -47.36731  -14.19642  -17.45031  1.000   49.70613  C   ?   A  ?   411  1
  ATOM    3359  CG    .  PRO  A  430  ?   -48.51536  -13.24761  -17.43513  1.000   43.68186  C   ?   A  ?   411  1
  ATOM    3360  CD    .  PRO  A  430  ?   -48.64402  -12.75066  -18.84240  1.000   46.02228  C   ?   A  ?   411  1
  ATOM    3361  N     .  ASP  A  431  ?   -46.40230  -15.34241  -20.22926  1.000   59.26583  N   ?   A  ?   412  1
  ATOM    3362  CA    .  ASP  A  431  ?   -45.78789  -16.40644  -21.01600  1.000   49.59299  C   ?   A  ?   412  1
  ATOM    3363  C     .  ASP  A  431  ?   -44.49299  -15.94315  -21.67068  1.000   59.17617  C   ?   A  ?   412  1
  ATOM    3364  O     .  ASP  A  431  ?   -43.59814  -16.75732  -21.92703  1.000   46.41522  O   ?   A  ?   412  1
  ATOM    3365  CB    .  ASP  A  431  ?   -46.77100  -16.91087  -22.07375  1.000   49.78973  C   ?   A  ?   412  1
  ATOM    3366  CG    .  ASP  A  431  ?   -47.98634  -17.58482  -21.46588  1.000   60.71964  C   ?   A  ?   412  1
  ATOM    3367  OD1   .  ASP  A  431  ?   -47.80896  -18.51052  -20.64652  1.000   43.41875  O   ?   A  ?   412  1
  ATOM    3368  OD2   .  ASP  A  431  ?   -49.12009  -17.18281  -21.80207  1.000   68.78947  O   ?   A  ?   412  1
  ATOM    3369  N     .  VAL  A  432  ?   -44.36961  -14.64278  -21.94347  1.000   54.82270  N   ?   A  ?   413  1
  ATOM    3370  CA    .  VAL  A  432  ?   -43.13619  -14.12841  -22.52765  1.000   50.83145  C   ?   A  ?   413  1
  ATOM    3371  C     .  VAL  A  432  ?   -41.97833  -14.28496  -21.54963  1.000   50.55461  C   ?   A  ?   413  1
  ATOM    3372  O     .  VAL  A  432  ?   -40.87542  -14.69352  -21.93226  1.000   57.35631  O   ?   A  ?   413  1
  ATOM    3373  CB    .  VAL  A  432  ?   -43.32407  -12.66469  -22.96459  1.000   50.14731  C   ?   A  ?   413  1
  ATOM    3374  CG1   .  VAL  A  432  ?   -42.04531  -12.12710  -23.59140  1.000   44.42895  C   ?   A  ?   413  1
  ATOM    3375  CG2   .  VAL  A  432  ?   -44.48729  -12.55405  -23.93842  1.000   39.05993  C   ?   A  ?   413  1
  ATOM    3376  N     .  PHE  A  433  ?   -42.20778  -13.97191  -20.27331  1.000   42.94938  N   ?   A  ?   414  1
  ATOM    3377  CA    .  PHE  A  433  ?   -41.16726  -14.16646  -19.26878  1.000   54.40714  C   ?   A  ?   414  1
  ATOM    3378  C     .  PHE  A  433  ?   -40.77473  -15.63501  -19.16647  1.000   52.77259  C   ?   A  ?   414  1
  ATOM    3379  O     .  PHE  A  433  ?   -39.58564  -15.97113  -19.13487  1.000   52.33969  O   ?   A  ?   414  1
  ATOM    3380  CB    .  PHE  A  433  ?   -41.63942  -13.63552  -17.91508  1.000   58.54078  C   ?   A  ?   414  1
  ATOM    3381  CG    .  PHE  A  433  ?   -40.81840  -14.11693  -16.75233  1.000   44.48728  C   ?   A  ?   414  1
  ATOM    3382  CD1   .  PHE  A  433  ?   -41.19440  -15.24514  -16.04384  1.000   44.93813  C   ?   A  ?   414  1
  ATOM    3383  CD2   .  PHE  A  433  ?   -39.67659  -13.43850  -16.36232  1.000   53.62525  C   ?   A  ?   414  1
  ATOM    3384  CE1   .  PHE  A  433  ?   -40.44499  -15.69146  -14.97033  1.000   51.21812  C   ?   A  ?   414  1
  ATOM    3385  CE2   .  PHE  A  433  ?   -38.92204  -13.88105  -15.28783  1.000   53.73425  C   ?   A  ?   414  1
  ATOM    3386  CZ    .  PHE  A  433  ?   -39.30822  -15.00876  -14.59127  1.000   35.90924  C   ?   A  ?   414  1
  ATOM    3387  N     .  LEU  A  434  ?   -41.76564  -16.52848  -19.11466  1.000   48.78168  N   ?   A  ?   415  1
  ATOM    3388  CA    .  LEU  A  434  ?   -41.46458  -17.95277  -19.00998  1.000   51.02372  C   ?   A  ?   415  1
  ATOM    3389  C     .  LEU  A  434  ?   -40.70777  -18.44880  -20.23585  1.000   49.13328  C   ?   A  ?   415  1
  ATOM    3390  O     .  LEU  A  434  ?   -39.77879  -19.25636  -20.11734  1.000   47.06229  O   ?   A  ?   415  1
  ATOM    3391  CB    .  LEU  A  434  ?   -42.75394  -18.75166  -18.81689  1.000   34.85354  C   ?   A  ?   415  1
  ATOM    3392  CG    .  LEU  A  434  ?   -43.62388  -18.37115  -17.61717  1.000   44.16778  C   ?   A  ?   415  1
  ATOM    3393  CD1   .  LEU  A  434  ?   -44.89335  -19.20527  -17.59378  1.000   53.29600  C   ?   A  ?   415  1
  ATOM    3394  CD2   .  LEU  A  434  ?   -42.85617  -18.52761  -16.31480  1.000   50.52463  C   ?   A  ?   415  1
  ATOM    3395  N     .  PHE  A  435  ?   -41.08824  -17.97569  -21.42355  1.000   52.92730  N   ?   A  ?   416  1
  ATOM    3396  CA    .  PHE  A  435  ?   -40.44146  -18.44333  -22.64480  1.000   41.17010  C   ?   A  ?   416  1
  ATOM    3397  C     .  PHE  A  435  ?   -38.95193  -18.11981  -22.63692  1.000   51.12405  C   ?   A  ?   416  1
  ATOM    3398  O     .  PHE  A  435  ?   -38.10999  -19.01009  -22.80308  1.000   53.23000  O   ?   A  ?   416  1
  ATOM    3399  CB    .  PHE  A  435  ?   -41.12510  -17.82891  -23.86619  1.000   34.86530  C   ?   A  ?   416  1
  ATOM    3400  CG    .  PHE  A  435  ?   -40.44290  -18.14784  -25.16543  1.000   48.09626  C   ?   A  ?   416  1
  ATOM    3401  CD1   .  PHE  A  435  ?   -39.56157  -17.24510  -25.74049  1.000   47.25508  C   ?   A  ?   416  1
  ATOM    3402  CD2   .  PHE  A  435  ?   -40.67633  -19.35208  -25.80967  1.000   43.12089  C   ?   A  ?   416  1
  ATOM    3403  CE1   .  PHE  A  435  ?   -38.92871  -17.53567  -26.93536  1.000   42.17992  C   ?   A  ?   416  1
  ATOM    3404  CE2   .  PHE  A  435  ?   -40.04756  -19.64795  -27.00790  1.000   39.42277  C   ?   A  ?   416  1
  ATOM    3405  CZ    .  PHE  A  435  ?   -39.17098  -18.73885  -27.56885  1.000   42.25776  C   ?   A  ?   416  1
  ATOM    3406  N     .  PHE  A  436  ?   -38.60569  -16.84514  -22.44226  1.000   54.22345  N   ?   A  ?   417  1
  ATOM    3407  CA    .  PHE  A  436  ?   -37.19944  -16.45493  -22.46791  1.000   47.29096  C   ?   A  ?   417  1
  ATOM    3408  C     .  PHE  A  436  ?   -36.41458  -17.13554  -21.35467  1.000   48.95165  C   ?   A  ?   417  1
  ATOM    3409  O     .  PHE  A  436  ?   -35.28144  -17.58111  -21.56902  1.000   59.03416  O   ?   A  ?   417  1
  ATOM    3410  CB    .  PHE  A  436  ?   -37.07592  -14.93512  -22.37401  1.000   53.83942  C   ?   A  ?   417  1
  ATOM    3411  CG    .  PHE  A  436  ?   -37.42532  -14.22532  -23.65009  1.000   51.30693  C   ?   A  ?   417  1
  ATOM    3412  CD1   .  PHE  A  436  ?   -36.90539  -14.65661  -24.85861  1.000   45.81113  C   ?   A  ?   417  1
[truncated: 740,440 more chars]
