# Supplementary material for: Structural insights into a bacterial terpene cyclase fused with haloacid Dehalogenase-like phosphatase
Source: Chem Sci. 2025 Jul 28;16(34):15310–9. doi: 10.1039/d5sc04719f (PMC12365925; doi:10.1039/d5sc04719f)
Supplement: SC-016-D5SC04719F-s003 [file SC-016-D5SC04719F-s003.cif]

data_FreeJob_refine
_cell.volume                      3741585.519
_cell.length_a                    96.546
_cell.length_b                    96.546
_cell.length_c                    401.409
_cell.angle_beta                  90.000
_cell.angle_gamma                 90.000
_cell.angle_alpha                 90.000
_space_group.name_H-M_alt         'P 43 21 2'
_space_group.name_Hall            ' P 4nw 2abw'
_space_group.IT_number            96
_space_group.crystal_system       tetragonal
_symmetry.Int_Tables_number       96
_symmetry.space_group_name_H-M    'P 43 21 2'
_symmetry.space_group_name_Hall   ' P 4nw 2abw'
_computing.structure_refinement   'PHENIX (phenix.refine: 1.11.1_2575)'
_reflns.B_iso_Wilson_estimate     53.557292161
_refine.ls_percent_reflns_R_free  5.09203480589
_refine.pdbx_overall_phase_error  24.4783007541
_refine.ls_R_factor_obs           0.195099463997
_refine.pdbx_stereochemistry_target_values 'GeoStd + Monomer Library + CDL v1.2'
_refine.B_iso_mean                55.7535927991
_refine.ls_number_reflns_R_free   3043
_refine.ls_percent_reflns_obs     99.9799237101
_refine.ls_R_factor_R_work        0.192910874098
_refine.pdbx_solvent_shrinkage_radii 0.9
_refine.ls_d_res_high             2.60002725624
_refine.ls_number_reflns_obs      59760
_refine.pdbx_ls_sigma_F           1.3523052928
_refine.ls_number_reflns_R_work   56717
_refine.ls_d_res_low              49.3031591263
_refine.solvent_model_details     'FLAT BULK SOLVENT MODEL'
_refine.ls_R_factor_R_free        0.235672843876
_refine.overall_SU_ML             0.364383915952
_refine.pdbx_solvent_vdw_probe_radii 1.11
_exptl.method                     'X-RAY DIFFRACTION'
loop_
  _space_group_symop.id
  _space_group_symop.operation_xyz
  1  x,y,z
  2  -y+1/2,x+1/2,z+3/4
  3  y+1/2,-x+1/2,z+1/4
  4  x+1/2,-y+1/2,-z+1/4
  5  -x+1/2,y+1/2,-z+3/4
  6  -x,-y,z+1/2
  7  y,x,-z
  8  -y,-x,-z+1/2

loop_
  _software.pdbx_ordinal
  _software.name
  _software.version
  _software.type
  _software.contact_author
  _software.contact_author_email
  _software.location
  _software.classification
  _software.citation_id
  _software.language
  1  phenix.refine  1.11.1_2575  program  'Paul D. Adams'  pdadams@lbl.gov  https://www.phenix-online.org/  refinement  phenix.refine  Python/C++
  1  Phenix         1.11.1_2575  program  'Paul D. Adams'  pdadams@lbl.gov  https://www.phenix-online.org/  refinement  phenix         Python/C++

loop_
  _citation.id
  _citation.title
  _citation.journal_abbrev
  _citation.journal_volume
  _citation.page_first
  _citation.page_last
  _citation.year
  _citation.journal_id_ASTM
  _citation.journal_id_ISSN
  _citation.journal_id_CSD
  phenix.refine  'Towards automated crystallographic structure refinement with phenix.refine.'        'Acta Crystallogr., Sect. D: Biol. Crystallogr.'  68  352   67  2012  ABCRE6  0907-4449  0766
  phenix         'PHENIX: a comprehensive Python-based system for macromolecular structure solution'  'Acta Crystallogr., Sect. D: Biol. Crystallogr.'  66  213  221  2010  ABCRE6  0907-4449  0766

loop_
  _refine_ls_restr.type
  _refine_ls_restr.number
  _refine_ls_restr.dev_ideal
  _refine_ls_restr.weight
  _refine_ls_restr.pdbx_restraint_function
  f_bond_d             8746  0.00824898753129  ?  ?
  f_angle_d           11847    0.946843155465  ?  ?
  f_chiral_restr       1307   0.0503971462001  ?  ?
  f_plane_restr        1494  0.00587704564222  ?  ?
  f_dihedral_angle_d   5218     20.8366102478  ?  ?

loop_
  _refine_ls_shell.d_res_high
  _refine_ls_shell.d_res_low
  _refine_ls_shell.number_reflns_R_work
  _refine_ls_shell.R_factor_R_work
  _refine_ls_shell.percent_reflns_obs
  _refine_ls_shell.R_factor_R_free
  _refine_ls_shell.number_reflns_R_free
  7.2779  49.312  2860  0.174605262307  99.6700758825  0.190238258656  161
  5.7796  7.2779  2690  0.204359365398          100.0  0.224055319105  145
  5.0498  5.7796  2641  0.175824025094          100.0  0.216034144771  140
  4.5885  5.0498  2628  0.154616502393          100.0  0.207545958796  121
  4.2598  4.5885  2634  0.139109990588          100.0  0.182085563152  131
  4.0088  4.2598  2588  0.155985501645          100.0  0.193425399817  115
  3.8081  4.0088  2581  0.161123219838  99.9270339292  0.201037823546  158
  3.6424  3.8081  2572  0.175350365526          100.0  0.226385984843  150
  3.5022  3.6424  2563  0.192425866157          100.0  0.242884530998  127
  3.3814  3.5022  2568  0.200818703266          100.0  0.231687233406  140
  3.2757  3.3814  2528  0.215892378805          100.0  0.245948072694  148
  3.1821  3.2757  2554  0.227640182076          100.0  0.295465255424  127
  3.0983  3.1821  2552  0.248800784609          100.0  0.322370484564  133
  3.0227  3.0983  2524  0.251166537954          100.0  0.306498893755  135
   2.954  3.0227  2545  0.249771338249          100.0  0.291364322417  158
  2.8912   2.954  2546  0.247866835946          100.0  0.304316203886  127
  2.8333  2.8912  2519  0.242451672725          100.0  0.315539003478  135
  2.7799  2.8333  2535  0.250107203205          100.0  0.296138360399  129
  2.7302  2.7799  2516  0.249257964572          100.0  0.336818980748  137
  2.6839  2.7302  2526  0.264062619281          100.0  0.315467236626  132
  2.6407  2.6839  2550  0.290805310188          100.0  0.301172184075  143
     2.6  2.6407  2497  0.313554616159          100.0  0.423177685448  151

loop_
  _atom_type.symbol
  _atom_type.scat_dispersion_real
  _atom_type.scat_dispersion_imag
  _atom_type.scat_Cromer_Mann_a1
  _atom_type.scat_Cromer_Mann_a2
  _atom_type.scat_Cromer_Mann_b1
  _atom_type.scat_Cromer_Mann_b2
  _atom_type.scat_Cromer_Mann_c
  _atom_type.scat_source
  _atom_type.scat_dispersion_source
  C    .  .  3.54356  2.42580  25.62398   1.50364  0.0  
;
2-Gaussian fit: Grosse-Kunstleve RW, Sauter NK, Adams PD:
Newsletter of the IUCr Commission on Crystallographic Computing 2004, 3, 22-31.
;
  .
  Cl   .  .  9.50761  7.44341   1.04373  23.83732  0.0  
;
2-Gaussian fit: Grosse-Kunstleve RW, Sauter NK, Adams PD:
Newsletter of the IUCr Commission on Crystallographic Computing 2004, 3, 22-31.
;
  .
  H    .  .  0.51345  0.48472  24.73122   6.32584  0.0  
;
2-Gaussian fit: Grosse-Kunstleve RW, Sauter NK, Adams PD:
Newsletter of the IUCr Commission on Crystallographic Computing 2004, 3, 22-31.
;
  .
  O    .  .  4.49882  3.47563  15.80542   1.70748  0.0  
;
2-Gaussian fit: Grosse-Kunstleve RW, Sauter NK, Adams PD:
Newsletter of the IUCr Commission on Crystallographic Computing 2004, 3, 22-31.
;
  .
  N    .  .  4.01032  2.96436  19.97189   1.75589  0.0  
;
2-Gaussian fit: Grosse-Kunstleve RW, Sauter NK, Adams PD:
Newsletter of the IUCr Commission on Crystallographic Computing 2004, 3, 22-31.
;
  .
  P    .  .  9.51135  5.44231   1.42069  35.72801  0.0  
;
2-Gaussian fit: Grosse-Kunstleve RW, Sauter NK, Adams PD:
Newsletter of the IUCr Commission on Crystallographic Computing 2004, 3, 22-31.
;
  .
  S    .  .  9.55732  6.39887   1.23737  29.19336  0.0  
;
2-Gaussian fit: Grosse-Kunstleve RW, Sauter NK, Adams PD:
Newsletter of the IUCr Commission on Crystallographic Computing 2004, 3, 22-31.
;
  .
  O1-  .  .  5.12366  3.84317   3.49406  27.47979  0.0  
;
2-Gaussian fit: Grosse-Kunstleve RW, Sauter NK, Adams PD:
Newsletter of the IUCr Commission on Crystallographic Computing 2004, 3, 22-31.
;
  .

loop_
  _atom_site.group_PDB
  _atom_site.id
  _atom_site.label_atom_id
  _atom_site.label_alt_id
  _atom_site.label_comp_id
  _atom_site.auth_asym_id
  _atom_site.auth_seq_id
  _atom_site.pdbx_PDB_ins_code
  _atom_site.Cartn_x
  _atom_site.Cartn_y
  _atom_site.Cartn_z
  _atom_site.occupancy
  _atom_site.B_iso_or_equiv
  _atom_site.type_symbol
  _atom_site.pdbx_formal_charge
  _atom_site.label_asym_id
  _atom_site.label_entity_id
  _atom_site.label_seq_id
  _atom_site.pdbx_PDB_model_num
  ATOM       1  N     .  LEU  A    19  ?   25.95940   73.92334   69.67153  1.000  101.88939  N   ?   A  ?     1  1
  ATOM       2  CA    .  LEU  A    19  ?   25.71642   74.99363   70.63923  1.000  113.79580  C   ?   A  ?     1  1
  ATOM       3  C     .  LEU  A    19  ?   24.26886   75.02054   71.15462  1.000  112.99225  C   ?   A  ?     1  1
  ATOM       4  O     .  LEU  A    19  ?   23.60272   73.98244   71.22678  1.000  110.75059  O   ?   A  ?     1  1
  ATOM       5  CB    .  LEU  A    19  ?   26.07516   76.35054   70.02446  1.000  105.54014  C   ?   A  ?     1  1
  ATOM       6  CG    .  LEU  A    19  ?   27.57042   76.55138   69.77465  1.000  116.34211  C   ?   A  ?     1  1
  ATOM       7  CD1   .  LEU  A    19  ?   27.88461   78.00256   69.41475  1.000   94.94036  C   ?   A  ?     1  1
  ATOM       8  CD2   .  LEU  A    19  ?   28.38452   76.08214   70.98708  1.000  126.34468  C   ?   A  ?     1  1
  ATOM       9  N     .  THR  A    20  ?   23.79555   76.21866   71.52417  1.000  109.13731  N   ?   A  ?     2  1
  ATOM      10  CA    .  THR  A    20  ?   22.41883   76.42282   71.99221  1.000  108.24724  C   ?   A  ?     2  1
  ATOM      11  C     .  THR  A    20  ?   21.87596   77.75326   71.46904  1.000   97.12639  C   ?   A  ?     2  1
  ATOM      12  O     .  THR  A    20  ?   22.52771   78.80428   71.64233  1.000   92.19203  O   ?   A  ?     2  1
  ATOM      13  CB    .  THR  A    20  ?   22.32164   76.37307   73.52307  1.000  107.97250  C   ?   A  ?     2  1
  ATOM      14  OG1   .  THR  A    20  ?   23.44081   77.05742   74.10876  1.000  101.27544  O   ?   A  ?     2  1
  ATOM      15  CG2   .  THR  A    20  ?   22.26420   74.91463   74.01578  1.000  102.74629  C   ?   A  ?     2  1
  ATOM      16  N     .  PRO  A    21  ?   20.70008   77.74975   70.84224  1.000   89.51268  N   ?   A  ?     3  1
  ATOM      17  CA    .  PRO  A    21  ?   20.18097   78.97512   70.22472  1.000   84.71988  C   ?   A  ?     3  1
  ATOM      18  C     .  PRO  A    21  ?   19.68238   79.97538   71.25582  1.000   84.03804  C   ?   A  ?     3  1
  ATOM      19  O     .  PRO  A    21  ?   19.53464   79.69734   72.44686  1.000   83.56036  O   ?   A  ?     3  1
  ATOM      20  CB    .  PRO  A    21  ?   19.02474   78.48813   69.34454  1.000   80.04953  C   ?   A  ?     3  1
  ATOM      21  CG    .  PRO  A    21  ?   19.12351   76.99532   69.32243  1.000   88.74203  C   ?   A  ?     3  1
  ATOM      22  CD    .  PRO  A    21  ?   19.83623   76.58917   70.57259  1.000   93.39047  C   ?   A  ?     3  1
  ATOM      23  N     .  GLU  A    22  ?   19.39913   81.16059   70.74734  1.000   76.64066  N   ?   A  ?     4  1
  ATOM      24  CA    .  GLU  A    22  ?   18.86492   82.27953   71.50417  1.000   71.22196  C   ?   A  ?     4  1
  ATOM      25  C     .  GLU  A    22  ?   17.42427   82.46433   71.02727  1.000   71.52656  C   ?   A  ?     4  1
  ATOM      26  O     .  GLU  A    22  ?   17.19058   83.00670   69.94504  1.000   74.74418  O   ?   A  ?     4  1
  ATOM      27  CB    .  GLU  A    22  ?   19.74414   83.50779   71.26288  1.000   75.57493  C   ?   A  ?     4  1
  ATOM      28  CG    .  GLU  A    22  ?   19.17311   84.83120   71.69285  1.000   80.68236  C   ?   A  ?     4  1
  ATOM      29  CD    .  GLU  A    22  ?   19.94538   86.00004   71.10430  1.000   91.10402  C   ?   A  ?     4  1
  ATOM      30  OE1   .  GLU  A    22  ?   19.32784   87.06543   70.90753  1.000  103.55653  O   ?   A  ?     4  1
  ATOM      31  OE2   .  GLU  A    22  ?   21.15922   85.85889   70.83208  1.000   82.26946  O   ?   A  ?     4  1
  ATOM      32  N     .  LEU  A    23  ?   16.46065   81.97964   71.81780  1.000   77.94845  N   ?   A  ?     5  1
  ATOM      33  CA    .  LEU  A    23  ?   15.05712   81.98199   71.40120  1.000   73.32541  C   ?   A  ?     5  1
  ATOM      34  C     .  LEU  A    23  ?   14.52902   83.40676   71.31990  1.000   74.29688  C   ?   A  ?     5  1
  ATOM      35  O     .  LEU  A    23  ?   14.71080   84.19942   72.24588  1.000   68.84961  O   ?   A  ?     5  1
  ATOM      36  CB    .  LEU  A    23  ?   14.19543   81.16283   72.36401  1.000   67.24673  C   ?   A  ?     5  1
  ATOM      37  CG    .  LEU  A    23  ?   14.45219   79.65016   72.44945  1.000   78.46700  C   ?   A  ?     5  1
  ATOM      38  CD1   .  LEU  A    23  ?   15.80705   79.34774   73.07442  1.000   80.37033  C   ?   A  ?     5  1
  ATOM      39  CD2   .  LEU  A    23  ?   14.36216   78.98737   71.08447  1.000   74.61202  C   ?   A  ?     5  1
  ATOM      40  N     .  ILE  A    24  ?   13.88084   83.73787   70.20167  1.000   71.91584  N   ?   A  ?     6  1
  ATOM      41  CA    .  ILE  A    24  ?   13.43862   85.09843   69.93806  1.000   68.77104  C   ?   A  ?     6  1
  ATOM      42  C     .  ILE  A    24  ?   11.92977   85.11808   69.72813  1.000   70.77048  C   ?   A  ?     6  1
  ATOM      43  O     .  ILE  A    24  ?   11.37130   84.24600   69.05130  1.000   67.15163  O   ?   A  ?     6  1
  ATOM      44  CB    .  ILE  A    24  ?   14.17814   85.70189   68.73148  1.000   66.49143  C   ?   A  ?     6  1
  ATOM      45  CG1   .  ILE  A    24  ?   15.66767   85.82796   69.06195  1.000   71.17525  C   ?   A  ?     6  1
  ATOM      46  CG2   .  ILE  A    24  ?   13.58192   87.05938   68.37246  1.000   63.81063  C   ?   A  ?     6  1
  ATOM      47  CD1   .  ILE  A    24  ?   16.43858   86.75942   68.13615  1.000   76.80238  C   ?   A  ?     6  1
  ATOM      48  N     .  THR  A    25  ?   11.27229   86.12423   70.33205  1.000   67.26206  N   ?   A  ?     7  1
  ATOM      49  CA    .  THR  A    25  ?    9.83141   86.30647   70.20788  1.000   60.53862  C   ?   A  ?     7  1
  ATOM      50  C     .  THR  A    25  ?    9.42929   87.77342   70.10410  1.000   59.36373  C   ?   A  ?     7  1
  ATOM      51  O     .  THR  A    25  ?    8.22524   88.06429   70.08066  1.000   67.02448  O   ?   A  ?     7  1
  ATOM      52  CB    .  THR  A    25  ?    9.08781   85.67420   71.38583  1.000   57.04515  C   ?   A  ?     7  1
  ATOM      53  OG1   .  THR  A    25  ?    9.80550   85.95050   72.58895  1.000   62.14820  O   ?   A  ?     7  1
  ATOM      54  CG2   .  THR  A    25  ?    8.95696   84.18121   71.20316  1.000   56.15712  C   ?   A  ?     7  1
  ATOM      55  N     .  SER  A    26  ?   10.38059   88.69998   70.03237  1.000   60.77046  N   ?   A  ?     8  1
  ATOM      56  CA    .  SER  A    26  ?   10.09218   90.11403   69.82558  1.000   60.25233  C   ?   A  ?     8  1
  ATOM      57  C     .  SER  A    26  ?   10.32211   90.49627   68.36533  1.000   59.76638  C   ?   A  ?     8  1
  ATOM      58  O     .  SER  A    26  ?   11.44759   90.40085   67.85899  1.000   63.74639  O   ?   A  ?     8  1
  ATOM      59  CB    .  SER  A    26  ?   10.95486   90.98887   70.73160  1.000   63.33700  C   ?   A  ?     8  1
  ATOM      60  OG    .  SER  A    26  ?   10.75008   92.36043   70.42992  1.000   68.76013  O   ?   A  ?     8  1
  ATOM      61  N     .  LEU  A    27  ?    9.25964   90.95747   67.70358  1.000   55.46717  N   ?   A  ?     9  1
  ATOM      62  CA    .  LEU  A    27  ?    9.39525   91.48471   66.35304  1.000   58.72895  C   ?   A  ?     9  1
  ATOM      63  C     .  LEU  A    27  ?   10.41375   92.60325   66.28870  1.000   59.29820  C   ?   A  ?     9  1
  ATOM      64  O     .  LEU  A    27  ?   10.99314   92.84556   65.22952  1.000   63.26724  O   ?   A  ?     9  1
  ATOM      65  CB    .  LEU  A    27  ?    8.03806   91.98189   65.83380  1.000   65.33081  C   ?   A  ?     9  1
  ATOM      66  CG    .  LEU  A    27  ?    7.08749   90.92626   65.23772  1.000   67.02160  C   ?   A  ?     9  1
  ATOM      67  CD1   .  LEU  A    27  ?    6.46887   90.04547   66.30742  1.000   70.10652  C   ?   A  ?     9  1
  ATOM      68  CD2   .  LEU  A    27  ?    7.81892   90.04193   64.21921  1.000   61.45151  C   ?   A  ?     9  1
  ATOM      69  N     .  GLN  A    28  ?   10.63036   93.30820   67.39817  1.000   66.44792  N   ?   A  ?    10  1
  ATOM      70  CA    .  GLN  A    28  ?   11.65396   94.34449   67.41968  1.000   68.05497  C   ?   A  ?    10  1
  ATOM      71  C     .  GLN  A    28  ?   13.04352   93.73012   67.47398  1.000   64.46595  C   ?   A  ?    10  1
  ATOM      72  O     .  GLN  A    28  ?   13.97368   94.23581   66.83572  1.000   59.98543  O   ?   A  ?    10  1
  ATOM      73  CB    .  GLN  A    28  ?   11.44121   95.28380   68.60991  1.000   70.83143  C   ?   A  ?    10  1
  ATOM      74  CG    .  GLN  A    28  ?   12.18470   96.60856   68.49932  1.000   64.30114  C   ?   A  ?    10  1
  ATOM      75  CD    .  GLN  A    28  ?   11.56195   97.50489   67.45412  1.000   80.14427  C   ?   A  ?    10  1
  ATOM      76  OE1   .  GLN  A    28  ?   10.41952   97.94241   67.59804  1.000   85.67051  O   ?   A  ?    10  1
  ATOM      77  NE2   .  GLN  A    28  ?   12.29942   97.77348   66.38577  1.000   80.05970  N   ?   A  ?    10  1
  ATOM      78  N     .  GLU  A    29  ?   13.21117   92.65486   68.24955  1.000   62.20667  N   ?   A  ?    11  1
  ATOM      79  CA    .  GLU  A    29  ?   14.48777   91.94855   68.24935  1.000   71.50815  C   ?   A  ?    11  1
  ATOM      80  C     .  GLU  A    29  ?   14.75445   91.32683   66.88549  1.000   70.74456  C   ?   A  ?    11  1
  ATOM      81  O     .  GLU  A    29  ?   15.80169   91.57125   66.27134  1.000   63.60877  O   ?   A  ?    11  1
  ATOM      82  CB    .  GLU  A    29  ?   14.50789   90.86914   69.32941  1.000   71.80344  C   ?   A  ?    11  1
  ATOM      83  CG    .  GLU  A    29  ?   14.69831   91.36935   70.73982  1.000   82.11850  C   ?   A  ?    11  1
  ATOM      84  CD    .  GLU  A    29  ?   14.32215   90.31848   71.78148  1.000   94.78156  C   ?   A  ?    11  1
  ATOM      85  OE1   .  GLU  A    29  ?   14.26781   89.10618   71.44447  1.000   84.91467  O   ?   A  ?    11  1
  ATOM      86  OE2   .  GLU  A    29  ?   14.06547   90.71510   72.94071  1.000  104.36609  O   ?   A  ?    11  1
  ATOM      87  N     .  LEU  A    30  ?   13.80503   90.52179   66.39496  1.000   69.22247  N   ?   A  ?    12  1
  ATOM      88  CA    .  LEU  A    30  ?   13.94047   89.90299   65.08111  1.000   66.86546  C   ?   A  ?    12  1
  ATOM      89  C     .  LEU  A    30  ?   14.42512   90.90581   64.04204  1.000   64.38584  C   ?   A  ?    12  1
  ATOM      90  O     .  LEU  A    30  ?   15.33108   90.61610   63.25775  1.000   67.73897  O   ?   A  ?    12  1
  ATOM      91  CB    .  LEU  A    30  ?   12.60347   89.29009   64.64193  1.000   58.76908  C   ?   A  ?    12  1
  ATOM      92  CG    .  LEU  A    30  ?   12.65073   88.42612   63.36763  1.000   56.01566  C   ?   A  ?    12  1
  ATOM      93  CD1   .  LEU  A    30  ?   13.48497   87.16998   63.59679  1.000   64.54782  C   ?   A  ?    12  1
  ATOM      94  CD2   .  LEU  A    30  ?   11.26555   88.04722   62.86616  1.000   51.30083  C   ?   A  ?    12  1
  ATOM      95  N     .  SER  A    31  ?   13.83659   92.09925   64.02498  1.000   58.01783  N   ?   A  ?    13  1
  ATOM      96  CA    .  SER  A    31  ?   14.19441   93.05864   62.99343  1.000   59.07804  C   ?   A  ?    13  1
  ATOM      97  C     .  SER  A    31  ?   15.60566   93.57949   63.17854  1.000   62.17232  C   ?   A  ?    13  1
  ATOM      98  O     .  SER  A    31  ?   16.22710   94.01781   62.20857  1.000   67.64910  O   ?   A  ?    13  1
  ATOM      99  CB    .  SER  A    31  ?   13.19597   94.20864   62.97642  1.000   56.20103  C   ?   A  ?    13  1
  ATOM     100  OG    .  SER  A    31  ?   13.11429   94.79826   64.25480  1.000   76.24043  O   ?   A  ?    13  1
  ATOM     101  N     .  GLN  A    32  ?   16.13140   93.52164   64.39389  1.000   67.18126  N   ?   A  ?    14  1
  ATOM     102  CA    .  GLN  A    32  ?   17.50708   93.93832   64.61039  1.000   71.01142  C   ?   A  ?    14  1
  ATOM     103  C     .  GLN  A    32  ?   18.48249   92.80245   64.33654  1.000   64.61750  C   ?   A  ?    14  1
  ATOM     104  O     .  GLN  A    32  ?   19.61745   93.05991   63.93400  1.000   71.61488  O   ?   A  ?    14  1
  ATOM     105  CB    .  GLN  A    32  ?   17.67137   94.46900   66.03684  1.000   76.22432  C   ?   A  ?    14  1
  ATOM     106  CG    .  GLN  A    32  ?   16.76873   95.66455   66.34487  1.000   78.94255  C   ?   A  ?    14  1
  ATOM     107  CD    .  GLN  A    32  ?   16.82121   96.10835   67.81010  1.000   85.00767  C   ?   A  ?    14  1
  ATOM     108  OE1   .  GLN  A    32  ?   17.32975   95.39180   68.68169  1.000   83.94298  O   ?   A  ?    14  1
  ATOM     109  NE2   .  GLN  A    32  ?   16.29320   97.29980   68.07987  1.000   77.27514  N   ?   A  ?    14  1
  ATOM     110  N     .  ILE  A    33  ?   18.06045   91.55553   64.55686  1.000   60.31374  N   ?   A  ?    15  1
  ATOM     111  CA    .  ILE  A    33  ?   18.82808   90.39789   64.10583  1.000   67.07946  C   ?   A  ?    15  1
  ATOM     112  C     .  ILE  A    33  ?   18.98059   90.41998   62.58980  1.000   67.57368  C   ?   A  ?    15  1
  ATOM     113  O     .  ILE  A    33  ?   20.09569   90.40150   62.05378  1.000   68.89450  O   ?   A  ?    15  1
  ATOM     114  CB    .  ILE  A    33  ?   18.14444   89.10079   64.56583  1.000   70.00721  C   ?   A  ?    15  1
  ATOM     115  CG1   .  ILE  A    33  ?   17.86919   89.14046   66.06658  1.000   63.51527  C   ?   A  ?    15  1
  ATOM     116  CG2   .  ILE  A    33  ?   18.98492   87.88777   64.17845  1.000   66.17593  C   ?   A  ?    15  1
  ATOM     117  CD1   .  ILE  A    33  ?   19.07489   88.85796   66.88180  1.000   79.62730  C   ?   A  ?    15  1
  ATOM     118  N     .  LEU  A    34  ?   17.85252   90.45568   61.87667  1.000   66.30360  N   ?   A  ?    16  1
  ATOM     119  CA    .  LEU  A    34  ?   17.88734   90.42699   60.41869  1.000   64.20595  C   ?   A  ?    16  1
  ATOM     120  C     .  LEU  A    34  ?   18.66305   91.60465   59.85968  1.000   65.78433  C   ?   A  ?    16  1
  ATOM     121  O     .  LEU  A    34  ?   19.45230   91.44440   58.92055  1.000   66.84654  O   ?   A  ?    16  1
  ATOM     122  CB    .  LEU  A    34  ?   16.46949   90.42042   59.84547  1.000   56.29962  C   ?   A  ?    16  1
  ATOM     123  CG    .  LEU  A    34  ?   15.61582   89.20228   60.17894  1.000   56.20764  C   ?   A  ?    16  1
  ATOM     124  CD1   .  LEU  A    34  ?   14.37767   89.23686   59.34417  1.000   50.30759  C   ?   A  ?    16  1
  ATOM     125  CD2   .  LEU  A    34  ?   16.39007   87.89672   59.97288  1.000   59.19109  C   ?   A  ?    16  1
  ATOM     126  N     .  ASP  A    35  ?   18.44120   92.80124   60.40581  1.000   65.95805  N   ?   A  ?    17  1
  ATOM     127  CA    .  ASP  A    35  ?   19.06102   93.98018   59.81516  1.000   67.94064  C   ?   A  ?    17  1
  ATOM     128  C     .  ASP  A    35  ?   20.57426   93.97341   59.95947  1.000   72.28250  C   ?   A  ?    17  1
  ATOM     129  O     .  ASP  A    35  ?   21.24322   94.76491   59.28537  1.000   70.72218  O   ?   A  ?    17  1
  ATOM     130  CB    .  ASP  A    35  ?   18.47695   95.25003   60.42303  1.000   71.38108  C   ?   A  ?    17  1
  ATOM     131  CG    .  ASP  A    35  ?   18.88797   96.49220   59.66800  1.000   78.69019  C   ?   A  ?    17  1
  ATOM     132  OD1   .  ASP  A    35  ?   19.81693   97.18116   60.13719  1.000   91.45336  O   ?   A  ?    17  1
  ATOM     133  OD2   .  ASP  A    35  ?   18.29685   96.76795   58.59800  1.000   75.13471  O   ?   A  ?    17  1
  ATOM     134  N     .  ARG  A    36  ?   21.12086   93.08762   60.79937  1.000   63.01204  N   ?   A  ?    18  1
  ATOM     135  CA    .  ARG  A    36  ?   22.55806   92.93254   60.93231  1.000   61.17267  C   ?   A  ?    18  1
  ATOM     136  C     .  ARG  A    36  ?   23.18770   92.20687   59.74629  1.000   68.62291  C   ?   A  ?    18  1
  ATOM     137  O     .  ARG  A    36  ?   24.41605   92.09206   59.68919  1.000   65.27399  O   ?   A  ?    18  1
  ATOM     138  CB    .  ARG  A    36  ?   22.87079   92.18583   62.23367  1.000   63.69008  C   ?   A  ?    18  1
  ATOM     139  CG    .  ARG  A    36  ?   23.02015   93.09887   63.45057  1.000   75.23892  C   ?   A  ?    18  1
  ATOM     140  CD    .  ARG  A    36  ?   22.70050   92.38484   64.76581  1.000   83.09387  C   ?   A  ?    18  1
  ATOM     141  NE    .  ARG  A    36  ?   23.46509   91.15266   64.97356  1.000   95.13507  N   ?   A  ?    18  1
  ATOM     142  CZ    .  ARG  A    36  ?   23.33178   90.36383   66.04380  1.000   98.27071  C   ?   A  ?    18  1
  ATOM     143  NH1   .  ARG  A    36  ?   24.06461   89.25494   66.17064  1.000   73.75641  N   ?   A  ?    18  1
  ATOM     144  NH2   .  ARG  A    36  ?   22.45975   90.68846   66.99963  1.000   95.96184  N   ?   A  ?    18  1
  ATOM     145  N     .  TYR  A    37  ?   22.39222   91.71801   58.80249  1.000   67.13225  N   ?   A  ?    19  1
  ATOM     146  CA    .  TYR  A    37  ?   22.87556   90.82150   57.76530  1.000   60.75554  C   ?   A  ?    19  1
  ATOM     147  C     .  TYR  A    37  ?   22.57555   91.41298   56.40205  1.000   62.57196  C   ?   A  ?    19  1
  ATOM     148  O     .  TYR  A    37  ?   21.52860   92.04060   56.20805  1.000   60.41902  O   ?   A  ?    19  1
  ATOM     149  CB    .  TYR  A    37  ?   22.22877   89.44447   57.88029  1.000   59.59812  C   ?   A  ?    19  1
  ATOM     150  CG    .  TYR  A    37  ?   22.72824   88.62202   59.04004  1.000   53.97985  C   ?   A  ?    19  1
  ATOM     151  CD1   .  TYR  A    37  ?   23.83627   87.79522   58.89625  1.000   53.05131  C   ?   A  ?    19  1
  ATOM     152  CD2   .  TYR  A    37  ?   22.08277   88.65993   60.27417  1.000   56.54559  C   ?   A  ?    19  1
  ATOM     153  CE1   .  TYR  A    37  ?   24.29605   87.02702   59.94647  1.000   60.28575  C   ?   A  ?    19  1
  ATOM     154  CE2   .  TYR  A    37  ?   22.53206   87.89656   61.33662  1.000   63.87474  C   ?   A  ?    19  1
  ATOM     155  CZ    .  TYR  A    37  ?   23.64412   87.08008   61.17012  1.000   66.04552  C   ?   A  ?    19  1
  ATOM     156  OH    .  TYR  A    37  ?   24.12150   86.32158   62.21748  1.000   66.98677  O   ?   A  ?    19  1
  ATOM     157  N     .  ASP  A    38  ?   23.50555   91.20694   55.46195  1.000   59.70459  N   ?   A  ?    20  1
  ATOM     158  CA    .  ASP  A    38  ?   23.37124   91.73380   54.11191  1.000   53.16896  C   ?   A  ?    20  1
  ATOM     159  C     .  ASP  A    38  ?   22.61848   90.79507   53.20545  1.000   59.46123  C   ?   A  ?    20  1
  ATOM     160  O     .  ASP  A    38  ?   21.99007   91.25285   52.24006  1.000   59.31684  O   ?   A  ?    20  1
  ATOM     161  CB    .  ASP  A    38  ?   24.74346   92.00962   53.51116  1.000   59.90423  C   ?   A  ?    20  1
  ATOM     162  CG    .  ASP  A    38  ?   25.52279   93.00818   54.32088  1.000   78.40160  C   ?   A  ?    20  1
  ATOM     163  OD1   .  ASP  A    38  ?   26.49413   92.61400   55.01277  1.000   82.74951  O   ?   A  ?    20  1
  ATOM     164  OD2   .  ASP  A    38  ?   25.12219   94.19021   54.30176  1.000   83.13866  O   ?   A  ?    20  1
  ATOM     165  N     .  THR  A    39  ?   22.64905   89.50350   53.52661  1.000   58.14821  N   ?   A  ?    21  1
  ATOM     166  CA    .  THR  A    39  ?   22.04757   88.45427   52.72617  1.000   55.55203  C   ?   A  ?    21  1
  ATOM     167  C     .  THR  A    39  ?   21.19699   87.56715   53.61783  1.000   52.05552  C   ?   A  ?    21  1
  ATOM     168  O     .  THR  A    39  ?   21.68593   87.03876   54.62252  1.000   51.59274  O   ?   A  ?    21  1
  ATOM     169  CB    .  THR  A    39  ?   23.13131   87.62411   52.03519  1.000   59.19030  C   ?   A  ?    21  1
  ATOM     170  OG1   .  THR  A    39  ?   23.96542   88.49888   51.26258  1.000   66.16224  O   ?   A  ?    21  1
  ATOM     171  CG2   .  THR  A    39  ?   22.49686   86.54069   51.13438  1.000   54.33462  C   ?   A  ?    21  1
  ATOM     172  N     .  ILE  A    40  ?   19.93874   87.38976   53.23292  1.000   47.84410  N   ?   A  ?    22  1
  ATOM     173  CA    .  ILE  A    40  ?   19.00154   86.52458   53.93715  1.000   53.09323  C   ?   A  ?    22  1
  ATOM     174  C     .  ILE  A    40  ?   18.55276   85.43865   52.97285  1.000   51.47556  C   ?   A  ?    22  1
  ATOM     175  O     .  ILE  A    40  ?   18.16809   85.73936   51.83794  1.000   49.52994  O   ?   A  ?    22  1
  ATOM     176  CB    .  ILE  A    40  ?   17.78320   87.30885   54.47356  1.000   53.97992  C   ?   A  ?    22  1
  ATOM     177  CG1   .  ILE  A    40  ?   18.22522   88.47809   55.36828  1.000   58.23396  C   ?   A  ?    22  1
  ATOM     178  CG2   .  ILE  A    40  ?   16.81825   86.36693   55.22249  1.000   43.80806  C   ?   A  ?    22  1
  ATOM     179  CD1   .  ILE  A    40  ?   18.49255   89.78902   54.62869  1.000   54.45596  C   ?   A  ?    22  1
  ATOM     180  N     .  VAL  A    41  ?   18.58680   84.18707   53.42957  1.000   48.67518  N   ?   A  ?    23  1
  ATOM     181  CA    .  VAL  A    41  ?   18.11227   83.03143   52.67060  1.000   47.10726  C   ?   A  ?    23  1
  ATOM     182  C     .  VAL  A    41  ?   16.84027   82.50022   53.33078  1.000   47.76468  C   ?   A  ?    23  1
  ATOM     183  O     .  VAL  A    41  ?   16.84825   82.16529   54.52023  1.000   45.00071  O   ?   A  ?    23  1
  ATOM     184  CB    .  VAL  A    41  ?   19.19581   81.94390   52.59755  1.000   48.76240  C   ?   A  ?    23  1
  ATOM     185  CG1   .  VAL  A    41  ?   18.79647   80.83029   51.61705  1.000   41.12118  C   ?   A  ?    23  1
  ATOM     186  CG2   .  VAL  A    41  ?   20.53555   82.57756   52.21709  1.000   49.55060  C   ?   A  ?    23  1
  ATOM     187  N     .  PHE  A    42  ?   15.74936   82.42798   52.56524  1.000   44.11371  N   ?   A  ?    24  1
  ATOM     188  CA    .  PHE  A    42  ?   14.50539   81.78698   52.99113  1.000   41.30033  C   ?   A  ?    24  1
  ATOM     189  C     .  PHE  A    42  ?   14.37231   80.42632   52.32363  1.000   46.47264  C   ?   A  ?    24  1
  ATOM     190  O     .  PHE  A    42  ?   14.70524   80.26767   51.14226  1.000   43.72463  O   ?   A  ?    24  1
  ATOM     191  CB    .  PHE  A    42  ?   13.25583   82.57943   52.58256  1.000   47.94618  C   ?   A  ?    24  1
  ATOM     192  CG    .  PHE  A    42  ?   13.04432   83.88433   53.29055  1.000   47.70709  C   ?   A  ?    24  1
  ATOM     193  CD1   .  PHE  A    42  ?   12.01190   84.01592   54.21796  1.000   45.55725  C   ?   A  ?    24  1
  ATOM     194  CD2   .  PHE  A    42  ?   13.80660   85.00336   52.97255  1.000   45.33003  C   ?   A  ?    24  1
  ATOM     195  CE1   .  PHE  A    42  ?   11.77737   85.22821   54.85104  1.000   46.76826  C   ?   A  ?    24  1
  ATOM     196  CE2   .  PHE  A    42  ?   13.57633   86.22569   53.60164  1.000   48.93212  C   ?   A  ?    24  1
  ATOM     197  CZ    .  PHE  A    42  ?   12.55837   86.33724   54.54116  1.000   52.65108  C   ?   A  ?    24  1
  ATOM     198  N     .  ASP  A    43  ?   13.81927   79.46470   53.05400  1.000   49.68019  N   ?   A  ?    25  1
  ATOM     199  CA    .  ASP  A    43  ?   13.21481   78.30175   52.41906  1.000   45.52738  C   ?   A  ?    25  1
  ATOM     200  C     .  ASP  A    43  ?   11.78126   78.67091   52.04147  1.000   44.27557  C   ?   A  ?    25  1
  ATOM     201  O     .  ASP  A    43  ?   11.40425   79.84465   52.05205  1.000   47.25659  O   ?   A  ?    25  1
  ATOM     202  CB    .  ASP  A    43  ?   13.29201   77.08400   53.32931  1.000   52.83487  C   ?   A  ?    25  1
  ATOM     203  CG    .  ASP  A    43  ?   12.08739   76.95141   54.21392  1.000   56.95007  C   ?   A  ?    25  1
  ATOM     204  OD1   .  ASP  A    43  ?   11.49562   75.85016   54.25374  1.000   58.35614  O   ?   A  ?    25  1
  ATOM     205  OD2   .  ASP  A    43  ?   11.71880   77.95964   54.84794  1.000   57.35128  O   ?   A  ?    25  1
  ATOM     206  N     .  LEU  A    44  ?   10.97452   77.69097   51.65837  1.000   46.42285  N   ?   A  ?    26  1
  ATOM     207  CA    .  LEU  A    44  ?    9.55559   77.92414   51.40926  1.000   51.11655  C   ?   A  ?    26  1
  ATOM     208  C     .  LEU  A    44  ?    8.65808   77.29057   52.45907  1.000   53.42481  C   ?   A  ?    26  1
  ATOM     209  O     .  LEU  A    44  ?    7.71220   77.93224   52.91947  1.000   51.13441  O   ?   A  ?    26  1
  ATOM     210  CB    .  LEU  A    44  ?    9.16071   77.39873   50.02127  1.000   52.79553  C   ?   A  ?    26  1
  ATOM     211  CG    .  LEU  A    44  ?    9.66429   78.21026   48.82243  1.000   47.40866  C   ?   A  ?    26  1
  ATOM     212  CD1   .  LEU  A    44  ?    9.32552   77.51032   47.51847  1.000   37.36112  C   ?   A  ?    26  1
  ATOM     213  CD2   .  LEU  A    44  ?    9.12667   79.63877   48.82059  1.000   39.09658  C   ?   A  ?    26  1
  ATOM     214  N     .  GLY  A    45  ?    8.96538   76.06201   52.87080  1.000   55.02662  N   ?   A  ?    27  1
  ATOM     215  CA    .  GLY  A    45  ?    8.07805   75.31861   53.74854  1.000   52.98172  C   ?   A  ?    27  1
  ATOM     216  C     .  GLY  A    45  ?    7.99491   75.93293   55.13584  1.000   61.18531  C   ?   A  ?    27  1
  ATOM     217  O     .  GLY  A    45  ?    9.01461   76.11923   55.81243  1.000   58.17805  O   ?   A  ?    27  1
  ATOM     218  N     .  ASP  A    46  ?    6.75742   76.21989   55.57479  1.000   64.28391  N   ?   A  ?    28  1
  ATOM     219  CA    .  ASP  A    46  ?    6.41411   76.82814   56.86114  1.000   60.48774  C   ?   A  ?    28  1
  ATOM     220  C     .  ASP  A    46  ?    6.77934   78.30433   56.90611  1.000   60.42266  C   ?   A  ?    28  1
  ATOM     221  O     .  ASP  A    46  ?    5.96204   79.13942   57.31317  1.000   64.65957  O   ?   A  ?    28  1
  ATOM     222  CB    .  ASP  A    46  ?    7.08117   76.09781   58.02635  1.000   64.32597  C   ?   A  ?    28  1
  ATOM     223  CG    .  ASP  A    46  ?    6.45946   74.74737   58.28984  1.000   76.21635  C   ?   A  ?    28  1
  ATOM     224  OD1   .  ASP  A    46  ?    5.66606   74.28589   57.43797  1.000   81.39104  O   ?   A  ?    28  1
  ATOM     225  OD2   .  ASP  A    46  ?    6.75927   74.14914   59.34488  1.000   84.69278  O   ?   A  ?    28  1
  ATOM     226  N     .  VAL  A    47  ?    7.99538   78.64630   56.48575  1.000   55.66274  N   ?   A  ?    29  1
  ATOM     227  CA    .  VAL  A    47  ?    8.42153   80.03645   56.58277  1.000   56.37628  C   ?   A  ?    29  1
  ATOM     228  C     .  VAL  A    47  ?    7.55763   80.92718   55.69458  1.000   57.29851  C   ?   A  ?    29  1
  ATOM     229  O     .  VAL  A    47  ?    7.02844   81.94874   56.14643  1.000   54.58052  O   ?   A  ?    29  1
  ATOM     230  CB    .  VAL  A    47  ?    9.91504   80.15924   56.25795  1.000   54.30561  C   ?   A  ?    29  1
  ATOM     231  CG1   .  VAL  A    47  ?   10.34345   81.61924   56.32314  1.000   48.53648  C   ?   A  ?    29  1
  ATOM     232  CG2   .  VAL  A    47  ?   10.71651   79.29173   57.23620  1.000   51.54617  C   ?   A  ?    29  1
  ATOM     233  N     .  LEU  A    48  ?    7.36228   80.54184   54.42945  1.000   53.43428  N   ?   A  ?    30  1
  ATOM     234  CA    .  LEU  A    48  ?    6.54988   81.35895   53.53465  1.000   51.55260  C   ?   A  ?    30  1
  ATOM     235  C     .  LEU  A    48  ?    5.25087   80.70192   53.09866  1.000   51.55454  C   ?   A  ?    30  1
  ATOM     236  O     .  LEU  A    48  ?    4.31939   81.41571   52.70662  1.000   49.93146  O   ?   A  ?    30  1
  ATOM     237  CB    .  LEU  A    48  ?    7.35908   81.75645   52.28912  1.000   43.19395  C   ?   A  ?    30  1
  ATOM     238  CG    .  LEU  A    48  ?    8.60538   82.56781   52.63252  1.000   47.91963  C   ?   A  ?    30  1
  ATOM     239  CD1   .  LEU  A    48  ?    9.44242   82.84548   51.40283  1.000   41.57049  C   ?   A  ?    30  1
  ATOM     240  CD2   .  LEU  A    48  ?    8.21476   83.87683   53.33488  1.000   50.34432  C   ?   A  ?    30  1
  ATOM     241  N     .  LEU  A    49  ?    5.17109   79.37311   53.14970  1.000   55.17565  N   ?   A  ?    31  1
  ATOM     242  CA    .  LEU  A    49  ?    4.01780   78.61921   52.67458  1.000   51.41591  C   ?   A  ?    31  1
  ATOM     243  C     .  LEU  A    49  ?    3.72550   77.52821   53.68626  1.000   56.32460  C   ?   A  ?    31  1
  ATOM     244  O     .  LEU  A    49  ?    4.64473   76.82735   54.11548  1.000   59.13236  O   ?   A  ?    31  1
  ATOM     245  CB    .  LEU  A    49  ?    4.28345   77.99987   51.29676  1.000   45.82031  C   ?   A  ?    31  1
  ATOM     246  CG    .  LEU  A    49  ?    4.38620   78.90395   50.07053  1.000   50.73348  C   ?   A  ?    31  1
  ATOM     247  CD1   .  LEU  A    49  ?    4.69678   78.06886   48.82051  1.000   49.07790  C   ?   A  ?    31  1
  ATOM     248  CD2   .  LEU  A    49  ?    3.10576   79.70471   49.85888  1.000   47.29717  C   ?   A  ?    31  1
  ATOM     249  N     .  HIS  A    50  ?    2.46513   77.38993   54.08466  1.000   61.44977  N   ?   A  ?    32  1
  ATOM     250  CA    .  HIS  A    50  ?    2.09871   76.34428   55.02947  1.000   67.83490  C   ?   A  ?    32  1
  ATOM     251  C     .  HIS  A    50  ?    0.71283   75.83082   54.67998  1.000   69.83698  C   ?   A  ?    32  1
  ATOM     252  O     .  HIS  A    50  ?    0.08381   76.27130   53.71328  1.000   68.96687  O   ?   A  ?    32  1
  ATOM     253  CB    .  HIS  A    50  ?    2.16116   76.83906   56.48170  1.000   65.84996  C   ?   A  ?    32  1
  ATOM     254  CG    .  HIS  A    50  ?    1.33185   78.05820   56.73744  1.000   80.86857  C   ?   A  ?    32  1
  ATOM     255  ND1   .  HIS  A    50  ?   -0.04221   78.06555   56.61006  1.000   90.46754  N   ?   A  ?    32  1
  ATOM     256  CD2   .  HIS  A    50  ?    1.68142   79.31546   57.10261  1.000   84.53850  C   ?   A  ?    32  1
  ATOM     257  CE1   .  HIS  A    50  ?   -0.50344   79.27317   56.88404  1.000   84.77582  C   ?   A  ?    32  1
  ATOM     258  NE2   .  HIS  A    50  ?    0.52215   80.05118   57.18303  1.000   87.11630  N   ?   A  ?    32  1
  ATOM     259  N     .  TRP  A    51  ?    0.25492   74.87020   55.46862  1.000   83.31026  N   ?   A  ?    33  1
  ATOM     260  CA    .  TRP  A    51  ?   -1.12358   74.41461   55.44145  1.000   93.95796  C   ?   A  ?    33  1
  ATOM     261  C     .  TRP  A    51  ?   -1.84340   74.95679   56.66401  1.000   97.86619  C   ?   A  ?    33  1
  ATOM     262  O     .  TRP  A    51  ?   -1.28738   74.97540   57.76925  1.000   98.65726  O   ?   A  ?    33  1
  ATOM     263  CB    .  TRP  A    51  ?   -1.20845   72.88729   55.43122  1.000   82.47537  C   ?   A  ?    33  1
  ATOM     264  CG    .  TRP  A    51  ?   -0.52579   72.28049   54.28457  1.000   79.32504  C   ?   A  ?    33  1
  ATOM     265  CD1   .  TRP  A    51  ?   -1.04602   72.07225   53.04275  1.000   77.59417  C   ?   A  ?    33  1
  ATOM     266  CD2   .  TRP  A    51  ?    0.82226   71.78940   54.25018  1.000   85.85356  C   ?   A  ?    33  1
  ATOM     267  NE1   .  TRP  A    51  ?   -0.10444   71.47716   52.23130  1.000   86.06241  N   ?   A  ?    33  1
  ATOM     268  CE2   .  TRP  A    51  ?    1.05157   71.29259   52.94742  1.000   87.88706  C   ?   A  ?    33  1
  ATOM     269  CE3   .  TRP  A    51  ?    1.85605   71.72106   55.19225  1.000   82.34389  C   ?   A  ?    33  1
  ATOM     270  CZ2   .  TRP  A    51  ?    2.27459   70.73349   52.56224  1.000   78.05840  C   ?   A  ?    33  1
  ATOM     271  CZ3   .  TRP  A    51  ?    3.06931   71.16947   54.80894  1.000   83.68863  C   ?   A  ?    33  1
  ATOM     272  CH2   .  TRP  A    51  ?    3.26702   70.68365   53.50396  1.000   82.94276  C   ?   A  ?    33  1
  ATOM     273  N     .  ASP  A    52  ?   -3.07923   75.39465   56.46123  1.000  107.15860  N   ?   A  ?    34  1
  ATOM     274  CA    .  ASP  A    52  ?   -3.89572   75.87041   57.57198  1.000  119.30873  C   ?   A  ?    34  1
  ATOM     275  C     .  ASP  A    52  ?   -5.35348   75.61041   57.22100  1.000  125.69739  C   ?   A  ?    34  1
  ATOM     276  O     .  ASP  A    52  ?   -5.88294   76.22373   56.28737  1.000  126.13877  O   ?   A  ?    34  1
  ATOM     277  CB    .  ASP  A    52  ?   -3.63825   77.34974   57.84175  1.000  118.61682  C   ?   A  ?    34  1
  ATOM     278  CG    .  ASP  A    52  ?   -3.88227   77.72246   59.28138  1.000  120.40250  C   ?   A  ?    34  1
  ATOM     279  OD1   .  ASP  A    52  ?   -4.30724   76.83933   60.05828  1.000  120.64359  O   ?   A  ?    34  1
  ATOM     280  OD2   .  ASP  A    52  ?   -3.64578   78.89477   59.63406  1.000  126.58185  O   ?   A  ?    34  1
  ATOM     281  N     .  SER  A    53  ?   -5.99031   74.69765   57.95569  1.000  126.22729  N   ?   A  ?    35  1
  ATOM     282  CA    .  SER  A    53  ?   -7.38546   74.33122   57.70113  1.000  122.50002  C   ?   A  ?    35  1
  ATOM     283  C     .  SER  A    53  ?   -8.31214   74.90224   58.77075  1.000  114.09197  C   ?   A  ?    35  1
  ATOM     284  O     .  SER  A    53  ?   -7.89411   75.13679   59.90502  1.000  117.05500  O   ?   A  ?    35  1
  ATOM     285  CB    .  SER  A    53  ?   -7.54450   72.80754   57.63139  1.000  119.06682  C   ?   A  ?    35  1
  ATOM     286  OG    .  SER  A    53  ?   -6.87675   72.26178   56.50419  1.000  119.50456  O   ?   A  ?    35  1
  ATOM     287  N     .  THR  A    60  ?   -9.40398   55.70894   50.95575  1.000  123.30113  N   ?   A  ?    36  1
  ATOM     288  CA    .  THR  A    60  ?  -10.41556   54.84245   50.35742  1.000  126.65888  C   ?   A  ?    36  1
  ATOM     289  C     .  THR  A    60  ?   -9.78177   53.58696   49.75391  1.000  123.33363  C   ?   A  ?    36  1
  ATOM     290  O     .  THR  A    60  ?  -10.41214   52.52807   49.72677  1.000  127.06286  O   ?   A  ?    36  1
  ATOM     291  CB    .  THR  A    60  ?  -11.23210   55.58223   49.26590  1.000  118.10790  C   ?   A  ?    36  1
  ATOM     292  OG1   .  THR  A    60  ?  -10.35354   56.03098   48.22581  1.000  113.12709  O   ?   A  ?    36  1
  ATOM     293  CG2   .  THR  A    60  ?  -11.98100   56.78030   49.86138  1.000   93.98695  C   ?   A  ?    36  1
  ATOM     294  N     .  LYS  A    61  ?   -8.53223   53.70946   49.27953  1.000  123.75110  N   ?   A  ?    37  1
  ATOM     295  CA    .  LYS  A    61  ?   -7.79728   52.58322   48.68329  1.000  116.61646  C   ?   A  ?    37  1
  ATOM     296  C     .  LYS  A    61  ?   -6.29327   52.81139   48.88388  1.000  107.87754  C   ?   A  ?    37  1
  ATOM     297  O     .  LYS  A    61  ?   -5.62098   53.35126   48.00448  1.000   99.51342  O   ?   A  ?    37  1
  ATOM     298  CB    .  LYS  A    61  ?   -8.13359   52.42141   47.20597  1.000  109.10841  C   ?   A  ?    37  1
  ATOM     299  CG    .  LYS  A    61  ?   -9.56273   51.98878   46.92602  1.000  120.79819  C   ?   A  ?    37  1
  ATOM     300  CD    .  LYS  A    61  ?   -9.80022   51.73170   45.44729  1.000  112.71244  C   ?   A  ?    37  1
  ATOM     301  CE    .  LYS  A    61  ?  -11.23525   51.28792   45.20478  1.000  116.02924  C   ?   A  ?    37  1
  ATOM     302  NZ    .  LYS  A    61  ?  -11.53799   51.11601   43.75908  1.000  134.19356  N   ?   A  ?    37  1
  ATOM     303  N     .  GLY  A    62  ?   -5.77256   52.38176   50.03747  1.000  105.02493  N   ?   A  ?    38  1
  ATOM     304  CA    .  GLY  A    62  ?   -4.33775   52.43963   50.27542  1.000   97.44219  C   ?   A  ?    38  1
  ATOM     305  C     .  GLY  A    62  ?   -3.83075   53.51495   51.22862  1.000  110.40724  C   ?   A  ?    38  1
  ATOM     306  O     .  GLY  A    62  ?   -4.07366   53.43661   52.43629  1.000  118.39813  O   ?   A  ?    38  1
  ATOM     307  N     .  ILE  A    63  ?   -3.11769   54.51714   50.70209  1.000  112.12637  N   ?   A  ?    39  1
  ATOM     308  CA    .  ILE  A    63  ?   -2.40675   55.52184   51.49946  1.000  102.66338  C   ?   A  ?    39  1
  ATOM     309  C     .  ILE  A    63  ?   -3.23507   56.79858   51.55493  1.000   99.90351  C   ?   A  ?    39  1
  ATOM     310  O     .  ILE  A    63  ?   -3.46973   57.43569   50.52166  1.000   99.73609  O   ?   A  ?    39  1
  ATOM     311  CB    .  ILE  A    63  ?   -1.01332   55.82438   50.91717  1.000   87.79643  C   ?   A  ?    39  1
  ATOM     312  CG1   .  ILE  A    63  ?   -0.07357   54.62651   51.05368  1.000   87.67778  C   ?   A  ?    39  1
  ATOM     313  CG2   .  ILE  A    63  ?   -0.42166   57.06948   51.55218  1.000   90.35500  C   ?   A  ?    39  1
  ATOM     314  CD1   .  ILE  A    63  ?    0.04570   54.07757   52.44615  1.000   99.59199  C   ?   A  ?    39  1
  ATOM     315  N     .  ASP  A    64  ?   -3.65411   57.18864   52.76160  1.000   99.65656  N   ?   A  ?    40  1
  ATOM     316  CA    .  ASP  A    64  ?   -4.31309   58.47078   52.99599  1.000  100.92505  C   ?   A  ?    40  1
  ATOM     317  C     .  ASP  A    64  ?   -3.33929   59.54414   53.45500  1.000   98.87903  C   ?   A  ?    40  1
  ATOM     318  O     .  ASP  A    64  ?   -3.68132   60.73783   53.43245  1.000   77.36200  O   ?   A  ?    40  1
  ATOM     319  CB    .  ASP  A    64  ?   -5.42645   58.32015   54.04218  1.000   94.96616  C   ?   A  ?    40  1
  ATOM     320  CG    .  ASP  A    64  ?   -6.03112   56.93444   54.04556  1.000  102.99017  C   ?   A  ?    40  1
  ATOM     321  OD1   .  ASP  A    64  ?   -5.69506   56.14693   54.95696  1.000  100.57098  O   ?   A  ?    40  1
  ATOM     322  OD2   .  ASP  A    64  ?   -6.82150   56.62724   53.12426  1.000  108.52241  O   ?   A  ?    40  1
  ATOM     323  N     .  ASP  A    65  ?   -2.14100   59.14047   53.86234  1.000   96.50523  N   ?   A  ?    41  1
  ATOM     324  CA    .  ASP  A    65  ?   -1.11736   60.05320   54.33467  1.000   88.08011  C   ?   A  ?    41  1
  ATOM     325  C     .  ASP  A    65  ?   -0.12208   60.30502   53.20532  1.000   90.75416  C   ?   A  ?    41  1
  ATOM     326  O     .  ASP  A    65  ?    0.57609   59.38557   52.76267  1.000   89.86118  O   ?   A  ?    41  1
  ATOM     327  CB    .  ASP  A    65  ?   -0.41451   59.48809   55.56154  1.000   80.99905  C   ?   A  ?    41  1
  ATOM     328  CG    .  ASP  A    65  ?    0.10937   60.58056   56.46036  1.000   96.73290  C   ?   A  ?    41  1
  ATOM     329  OD1   .  ASP  A    65  ?    0.63489   60.27275   57.56000  1.000  101.54986  O   ?   A  ?    41  1
  ATOM     330  OD2   .  ASP  A    65  ?   -0.03650   61.76104   56.06259  1.000   92.29611  O   ?   A  ?    41  1
  ATOM     331  N     .  VAL  A    66  ?   -0.06476   61.55463   52.74149  1.000   79.10426  N   ?   A  ?    42  1
  ATOM     332  CA    .  VAL  A    66  ?    1.00124   62.00556   51.86792  1.000   64.57339  C   ?   A  ?    42  1
  ATOM     333  C     .  VAL  A    66  ?    2.36262   61.98554   52.54471  1.000   67.63316  C   ?   A  ?    42  1
  ATOM     334  O     .  VAL  A    66  ?    3.38131   62.11783   51.86763  1.000   65.58801  O   ?   A  ?    42  1
  ATOM     335  CB    .  VAL  A    66  ?    0.69368   63.42581   51.35609  1.000   61.62326  C   ?   A  ?    42  1
  ATOM     336  CG1   .  VAL  A    66  ?    1.83633   63.94473   50.50953  1.000   67.40863  C   ?   A  ?    42  1
  ATOM     337  CG2   .  VAL  A    66  ?   -0.59950   63.43167   50.56316  1.000   63.77212  C   ?   A  ?    42  1
  ATOM     338  N     .  ARG  A    67  ?    2.41405   61.84201   53.86970  1.000   75.62775  N   ?   A  ?    43  1
  ATOM     339  CA    .  ARG  A    67  ?    3.70912   61.71749   54.52661  1.000   80.35545  C   ?   A  ?    43  1
  ATOM     340  C     .  ARG  A    67  ?    4.51226   60.58925   53.90070  1.000   72.16025  C   ?   A  ?    43  1
  ATOM     341  O     .  ARG  A    67  ?    5.72957   60.70439   53.72389  1.000   66.43162  O   ?   A  ?    43  1
  ATOM     342  CB    .  ARG  A    67  ?    3.53516   61.48447   56.03635  1.000   88.31690  C   ?   A  ?    43  1
  ATOM     343  CG    .  ARG  A    67  ?    2.84206   62.62206   56.81659  1.000  100.08230  C   ?   A  ?    43  1
  ATOM     344  CD    .  ARG  A    67  ?    3.46964   64.00682   56.53665  1.000  108.17815  C   ?   A  ?    43  1
  ATOM     345  NE    .  ARG  A    67  ?    4.18135   64.57737   57.68472  1.000  118.76147  N   ?   A  ?    43  1
  ATOM     346  CZ    .  ARG  A    67  ?    4.86060   65.72330   57.65225  1.000  115.98089  C   ?   A  ?    43  1
  ATOM     347  NH1   .  ARG  A    67  ?    5.48009   66.16703   58.74055  1.000  108.61401  N   ?   A  ?    43  1
  ATOM     348  NH2   .  ARG  A    67  ?    4.92427   66.42674   56.52815  1.000  114.45284  N   ?   A  ?    43  1
  ATOM     349  N     .  LYS  A    68  ?    3.83506   59.50289   53.52317  1.000   68.57583  N   ?   A  ?    44  1
  ATOM     350  CA    .  LYS  A    68  ?    4.53316   58.34358   52.97926  1.000   66.43676  C   ?   A  ?    44  1
  ATOM     351  C     .  LYS  A    68  ?    5.14759   58.63746   51.61110  1.000   65.01609  C   ?   A  ?    44  1
  ATOM     352  O     .  LYS  A    68  ?    6.23685   58.14409   51.30416  1.000   61.08256  O   ?   A  ?    44  1
  ATOM     353  CB    .  LYS  A    68  ?    3.58562   57.15150   52.90487  1.000   71.25716  C   ?   A  ?    44  1
  ATOM     354  CG    .  LYS  A    68  ?    3.16732   56.62699   54.26300  1.000   81.30494  C   ?   A  ?    44  1
  ATOM     355  CD    .  LYS  A    68  ?    2.43977   55.29897   54.14002  1.000   85.76267  C   ?   A  ?    44  1
  ATOM     356  CE    .  LYS  A    68  ?    1.77577   54.92149   55.45474  1.000   94.00431  C   ?   A  ?    44  1
  ATOM     357  NZ    .  LYS  A    68  ?    0.94648   53.68676   55.32920  1.000   84.44309  N   ?   A  ?    44  1
  ATOM     358  N     .  MET  A    69  ?    4.46979   59.42194   50.76835  1.000   62.95153  N   ?   A  ?    45  1
  ATOM     359  CA    .  MET  A    69  ?    5.08082   59.82273   49.50397  1.000   57.66924  C   ?   A  ?    45  1
  ATOM     360  C     .  MET  A    69  ?    6.38596   60.57444   49.74017  1.000   61.29103  C   ?   A  ?    45  1
  ATOM     361  O     .  MET  A    69  ?    7.40682   60.28307   49.10508  1.000   61.42542  O   ?   A  ?    45  1
  ATOM     362  CB    .  MET  A    69  ?    4.11234   60.67723   48.68151  1.000   50.98642  C   ?   A  ?    45  1
  ATOM     363  CG    .  MET  A    69  ?    2.99205   59.87340   48.08815  1.000   59.79208  C   ?   A  ?    45  1
  ATOM     364  SD    .  MET  A    69  ?    1.85502   60.80064   47.04167  1.000   66.64006  S   ?   A  ?    45  1
  ATOM     365  CE    .  MET  A    69  ?    2.85601   61.03510   45.58519  1.000   66.12182  C   ?   A  ?    45  1
  ATOM     366  N     .  VAL  A    70  ?    6.38055   61.53064   50.67348  1.000   59.20733  N   ?   A  ?    46  1
  ATOM     367  CA    .  VAL  A    70  ?    7.48115   62.49140   50.75216  1.000   55.34723  C   ?   A  ?    46  1
  ATOM     368  C     .  VAL  A    70  ?    8.67475   61.91603   51.51333  1.000   51.39394  C   ?   A  ?    46  1
  ATOM     369  O     .  VAL  A    70  ?    9.82394   62.28450   51.24328  1.000   54.94968  O   ?   A  ?    46  1
  ATOM     370  CB    .  VAL  A    70  ?    6.98593   63.81184   51.36952  1.000   52.01816  C   ?   A  ?    46  1
  ATOM     371  CG1   .  VAL  A    70  ?    8.13754   64.73836   51.57089  1.000   62.53493  C   ?   A  ?    46  1
  ATOM     372  CG2   .  VAL  A    70  ?    5.94262   64.46771   50.46373  1.000   50.56940  C   ?   A  ?    46  1
  ATOM     373  N     .  LYS  A    71  ?    8.43442   61.00046   52.44772  1.000   52.25843  N   ?   A  ?    47  1
  ATOM     374  CA    .  LYS  A    71  ?    9.50717   60.28301   53.12530  1.000   57.55734  C   ?   A  ?    47  1
  ATOM     375  C     .  LYS  A    71  ?   10.13986   59.19866   52.25667  1.000   59.30269  C   ?   A  ?    47  1
  ATOM     376  O     .  LYS  A    71  ?   11.19363   58.67163   52.63653  1.000   58.62206  O   ?   A  ?    47  1
  ATOM     377  CB    .  LYS  A    71  ?    8.98081   59.64177   54.41800  1.000   63.53747  C   ?   A  ?    47  1
  ATOM     378  CG    .  LYS  A    71  ?    8.43374   60.63414   55.44542  1.000   87.56611  C   ?   A  ?    47  1
  ATOM     379  CD    .  LYS  A    71  ?    8.03074   59.92106   56.75166  1.000  107.81036  C   ?   A  ?    47  1
  ATOM     380  CE    .  LYS  A    71  ?    7.53907   60.89915   57.83333  1.000  102.23123  C   ?   A  ?    47  1
  ATOM     381  NZ    .  LYS  A    71  ?    7.01329   60.19189   59.04642  1.000   92.62440  N   ?   A  ?    47  1
  ATOM     382  N     .  HIS  A    72  ?    9.50783   58.83185   51.08681  1.000   55.10294  N   ?   A  ?    48  1
  ATOM     383  CA    .  HIS  A    72  ?   10.00015   57.70538   50.29732  1.000   53.44241  C   ?   A  ?    48  1
  ATOM     384  C     .  HIS  A    72  ?   11.23736   58.11218   49.49420  1.000   55.37477  C   ?   A  ?    48  1
  ATOM     385  O     .  HIS  A    72  ?   11.27704   59.20971   48.92998  1.000   61.36430  O   ?   A  ?    48  1
  ATOM     386  CB    .  HIS  A    72  ?    8.91891   57.19333   49.34742  1.000   51.53679  C   ?   A  ?    48  1
  ATOM     387  CG    .  HIS  A    72  ?    9.26641   55.88894   48.69281  1.000   54.85778  C   ?   A  ?    48  1
  ATOM     388  ND1   .  HIS  A    72  ?   10.07519   55.80268   47.57789  1.000   58.40210  N   ?   A  ?    48  1
  ATOM     389  CD2   .  HIS  A    72  ?    8.92049   54.61757   49.00050  1.000   49.47835  C   ?   A  ?    48  1
  ATOM     390  CE1   .  HIS  A    72  ?   10.21120   54.53598   47.22941  1.000   51.12341  C   ?   A  ?    48  1
  ATOM     391  NE2   .  HIS  A    72  ?    9.52224   53.79633   48.07820  1.000   49.32738  N   ?   A  ?    48  1
  ATOM     392  N     .  PRO  A    73  ?   12.24480   57.23954   49.40323  1.000   50.58207  N   ?   A  ?    49  1
  ATOM     393  CA    .  PRO  A    73  ?   13.45791   57.58499   48.63009  1.000   49.63506  C   ?   A  ?    49  1
  ATOM     394  C     .  PRO  A    73  ?   13.18716   58.08301   47.21488  1.000   47.47274  C   ?   A  ?    49  1
  ATOM     395  O     .  PRO  A    73  ?   13.84521   59.02556   46.76445  1.000   48.43594  O   ?   A  ?    49  1
  ATOM     396  CB    .  PRO  A    73  ?   14.24546   56.26950   48.63139  1.000   48.37283  C   ?   A  ?    49  1
  ATOM     397  CG    .  PRO  A    73  ?   13.75874   55.53451   49.85119  1.000   44.17279  C   ?   A  ?    49  1
  ATOM     398  CD    .  PRO  A    73  ?   12.29874   55.87530   49.94921  1.000   47.99715  C   ?   A  ?    49  1
  ATOM     399  N     .  VAL  A    74  ?   12.22771   57.48914   46.50229  1.000   48.80982  N   ?   A  ?    50  1
  ATOM     400  CA    .  VAL  A    74  ?   11.88483   57.97573   45.16745  1.000   40.22641  C   ?   A  ?    50  1
  ATOM     401  C     .  VAL  A    74  ?   11.63116   59.46577   45.19781  1.000   49.73281  C   ?   A  ?    50  1
  ATOM     402  O     .  VAL  A    74  ?   11.94073   60.18200   44.23242  1.000   51.17595  O   ?   A  ?    50  1
  ATOM     403  CB    .  VAL  A    74  ?   10.66428   57.21372   44.60877  1.000   51.88688  C   ?   A  ?    50  1
  ATOM     404  CG1   .  VAL  A    74  ?   10.18131   57.83597   43.29292  1.000   42.18559  C   ?   A  ?    50  1
  ATOM     405  CG2   .  VAL  A    74  ?   10.98846   55.72069   44.43297  1.000   49.77007  C   ?   A  ?    50  1
  ATOM     406  N     .  TRP  A    75  ?   11.07902   59.96788   46.30619  1.000   51.18803  N   ?   A  ?    51  1
  ATOM     407  CA    .  TRP  A    75  ?   10.72288   61.37911   46.35829  1.000   47.01937  C   ?   A  ?    51  1
  ATOM     408  C     .  TRP  A    75  ?   11.96025   62.25352   46.20020  1.000   46.88384  C   ?   A  ?    51  1
  ATOM     409  O     .  TRP  A    75  ?   11.89858   63.31641   45.56841  1.000   43.56552  O   ?   A  ?    51  1
  ATOM     410  CB    .  TRP  A    75  ?    9.96948   61.69360   47.65509  1.000   52.21920  C   ?   A  ?    51  1
  ATOM     411  CG    .  TRP  A    75  ?    9.20949   62.98022   47.54805  1.000   55.28349  C   ?   A  ?    51  1
  ATOM     412  CD1   .  TRP  A    75  ?    9.61121   64.20376   47.98565  1.000   51.68082  C   ?   A  ?    51  1
  ATOM     413  CD2   .  TRP  A    75  ?    7.94400   63.18142   46.89985  1.000   57.27270  C   ?   A  ?    51  1
  ATOM     414  NE1   .  TRP  A    75  ?    8.67398   65.15398   47.66360  1.000   53.12345  N   ?   A  ?    51  1
  ATOM     415  CE2   .  TRP  A    75  ?    7.63539   64.55596   47.00295  1.000   52.53995  C   ?   A  ?    51  1
  ATOM     416  CE3   .  TRP  A    75  ?    7.03803   62.33357   46.25545  1.000   54.59605  C   ?   A  ?    51  1
  ATOM     417  CZ2   .  TRP  A    75  ?    6.45463   65.10438   46.49185  1.000   48.59877  C   ?   A  ?    51  1
  ATOM     418  CZ3   .  TRP  A    75  ?    5.86213   62.88345   45.74100  1.000   60.72766  C   ?   A  ?    51  1
  ATOM     419  CH2   .  TRP  A    75  ?    5.58121   64.25557   45.86896  1.000   52.71573  C   ?   A  ?    51  1
  ATOM     420  N     .  GLN  A    76  ?   13.10549   61.80436   46.73041  1.000   46.09291  N   ?   A  ?    52  1
  ATOM     421  CA    .  GLN  A    76  ?   14.36430   62.50611   46.46480  1.000   51.27405  C   ?   A  ?    52  1
  ATOM     422  C     .  GLN  A    76  ?   14.64911   62.61608   44.96942  1.000   49.04038  C   ?   A  ?    52  1
  ATOM     423  O     .  GLN  A    76  ?   15.08823   63.67141   44.48757  1.000   47.75982  O   ?   A  ?    52  1
  ATOM     424  CB    .  GLN  A    76  ?   15.51892   61.80293   47.15766  1.000   45.63836  C   ?   A  ?    52  1
  ATOM     425  CG    .  GLN  A    76  ?   15.37838   61.71720   48.64655  1.000   51.29183  C   ?   A  ?    52  1
  ATOM     426  CD    .  GLN  A    76  ?   16.40815   60.78630   49.23270  1.000   66.77160  C   ?   A  ?    52  1
  ATOM     427  OE1   .  GLN  A    76  ?   16.86440   59.85307   48.56726  1.000   68.14603  O   ?   A  ?    52  1
  ATOM     428  NE2   .  GLN  A    76  ?   16.78678   61.02905   50.47607  1.000   76.17078  N   ?   A  ?    52  1
  ATOM     429  N     .  ASP  A    77  ?   14.40077   61.54392   44.21041  1.000   45.74740  N   ?   A  ?    53  1
  ATOM     430  CA    .  ASP  A    77  ?   14.59617   61.64301   42.76664  1.000   46.80016  C   ?   A  ?    53  1
  ATOM     431  C     .  ASP  A    77  ?   13.72091   62.73753   42.18548  1.000   47.33594  C   ?   A  ?    53  1
  ATOM     432  O     .  ASP  A    77  ?   14.17991   63.53967   41.36066  1.000   46.52571  O   ?   A  ?    53  1
  ATOM     433  CB    .  ASP  A    77  ?   14.32195   60.29798   42.08256  1.000   45.75231  C   ?   A  ?    53  1
  ATOM     434  CG    .  ASP  A    77  ?   15.29441   59.19999   42.53550  1.000   50.82238  C   ?   A  ?    53  1
  ATOM     435  OD1   .  ASP  A    77  ?   16.51834   59.46364   42.64867  1.000   55.51839  O   ?   A  ?    53  1
  ATOM     436  OD2   .  ASP  A    77  ?   14.82735   58.07328   42.80508  1.000   48.82274  O   ?   A  ?    53  1
  ATOM     437  N     .  LEU  A    78  ?   12.45836   62.80466   42.62296  1.000   47.63419  N   ?   A  ?    54  1
  ATOM     438  CA    .  LEU  A    78  ?   11.57045   63.86346   42.14714  1.000   45.26559  C   ?   A  ?    54  1
  ATOM     439  C     .  LEU  A    78  ?   12.07166   65.24930   42.55968  1.000   46.07734  C   ?   A  ?    54  1
  ATOM     440  O     .  LEU  A    78  ?   12.02083   66.19699   41.76435  1.000   43.88124  O   ?   A  ?    54  1
  ATOM     441  CB    .  LEU  A    78  ?   10.16644   63.61985   42.66548  1.000   42.94692  C   ?   A  ?    54  1
  ATOM     442  CG    .  LEU  A    78  ?    9.08013   64.62118   42.29385  1.000   48.82185  C   ?   A  ?    54  1
  ATOM     443  CD1   .  LEU  A    78  ?    8.90556   64.71816   40.78291  1.000   45.69183  C   ?   A  ?    54  1
  ATOM     444  CD2   .  LEU  A    78  ?    7.78637   64.15920   42.97737  1.000   48.30072  C   ?   A  ?    54  1
  ATOM     445  N     .  GLU  A    79  ?   12.58467   65.38032   43.78868  1.000   42.72531  N   ?   A  ?    55  1
  ATOM     446  CA    .  GLU  A    79  ?   13.08219   66.67543   44.25137  1.000   45.60794  C   ?   A  ?    55  1
  ATOM     447  C     .  GLU  A    79  ?   14.30334   67.12478   43.46912  1.000   47.82398  C   ?   A  ?    55  1
  ATOM     448  O     .  GLU  A    79  ?   14.45693   68.32245   43.20209  1.000   47.26764  O   ?   A  ?    55  1
  ATOM     449  CB    .  GLU  A    79  ?   13.42796   66.63378   45.73646  1.000   44.09885  C   ?   A  ?    55  1
  ATOM     450  CG    .  GLU  A    79  ?   12.25083   66.87905   46.63119  1.000   49.94697  C   ?   A  ?    55  1
  ATOM     451  CD    .  GLU  A    79  ?   12.60271   66.66538   48.07180  1.000   58.41618  C   ?   A  ?    55  1
  ATOM     452  OE1   .  GLU  A    79  ?   11.75757   67.00356   48.93274  1.000   54.57976  O   ?   A  ?    55  1
  ATOM     453  OE2   .  GLU  A    79  ?   13.73383   66.16852   48.31802  1.000   58.63477  O   ?   A  ?    55  1
  ATOM     454  N     .  LYS  A    80  ?   15.20887   66.19536   43.13495  1.000   48.93388  N   ?   A  ?    56  1
  ATOM     455  CA    .  LYS  A    80  ?   16.38990   66.55785   42.35392  1.000   48.13765  C   ?   A  ?    56  1
  ATOM     456  C     .  LYS  A    80  ?   16.06964   66.83222   40.89708  1.000   42.29891  C   ?   A  ?    56  1
  ATOM     457  O     .  LYS  A    80  ?   16.98594   67.14177   40.13157  1.000   46.19499  O   ?   A  ?    56  1
  ATOM     458  CB    .  LYS  A    80  ?   17.46278   65.47224   42.41442  1.000   48.52917  C   ?   A  ?    56  1
  ATOM     459  CG    .  LYS  A    80  ?   18.21891   65.38211   43.70778  1.000   51.76048  C   ?   A  ?    56  1
  ATOM     460  CD    .  LYS  A    80  ?   19.69105   65.11265   43.43907  1.000   52.21633  C   ?   A  ?    56  1
  ATOM     461  CE    .  LYS  A    80  ?   20.13447   63.76856   43.98243  1.000   59.87374  C   ?   A  ?    56  1
  ATOM     462  NZ    .  LYS  A    80  ?   21.58607   63.54513   43.70593  1.000   66.28770  N   ?   A  ?    56  1
  ATOM     463  N     .  GLY  A    81  ?   14.80622   66.75324   40.49262  1.000   41.25453  N   ?   A  ?    57  1
  ATOM     464  CA    .  GLY  A    81  ?   14.52381   66.93635   39.08125  1.000   42.48765  C   ?   A  ?    57  1
  ATOM     465  C     .  GLY  A    81  ?   15.07949   65.84150   38.20464  1.000   48.68181  C   ?   A  ?    57  1
  ATOM     466  O     .  GLY  A    81  ?   15.35266   66.08719   37.03268  1.000   56.51642  O   ?   A  ?    57  1
  ATOM     467  N     .  LEU  A    82  ?   15.28623   64.63863   38.76109  1.000   49.09022  N   ?   A  ?    58  1
  ATOM     468  CA    .  LEU  A    82  ?   15.70188   63.48315   37.97476  1.000   44.02964  C   ?   A  ?    58  1
  ATOM     469  C     .  LEU  A    82  ?   14.52648   62.80344   37.29032  1.000   48.41868  C   ?   A  ?    58  1
  ATOM     470  O     .  LEU  A    82  ?   14.69482   62.22806   36.21272  1.000   44.41905  O   ?   A  ?    58  1
  ATOM     471  CB    .  LEU  A    82  ?   16.43430   62.48588   38.85784  1.000   37.15605  C   ?   A  ?    58  1
  ATOM     472  CG    .  LEU  A    82  ?   17.66558   63.15908   39.45369  1.000   45.36360  C   ?   A  ?    58  1
  ATOM     473  CD1   .  LEU  A    82  ?   18.54510   62.18149   40.20861  1.000   34.75154  C   ?   A  ?    58  1
  ATOM     474  CD2   .  LEU  A    82  ?   18.44950   63.87721   38.35398  1.000   46.59249  C   ?   A  ?    58  1
  ATOM     475  N     .  ILE  A    83  ?   13.34140   62.87426   37.88760  1.000   51.82076  N   ?   A  ?    59  1
  ATOM     476  CA    .  ILE  A    83  ?   12.11932   62.32874   37.31805  1.000   43.77412  C   ?   A  ?    59  1
  ATOM     477  C     .  ILE  A    83  ?   11.00828   63.34149   37.54541  1.000   51.94690  C   ?   A  ?    59  1
  ATOM     478  O     .  ILE  A    83  ?   11.07259   64.16002   38.46625  1.000   52.61934  O   ?   A  ?    59  1
  ATOM     479  CB    .  ILE  A    83  ?   11.75429   60.98106   37.96312  1.000   50.75086  C   ?   A  ?    59  1
  ATOM     480  CG1   .  ILE  A    83  ?   11.56693   61.16928   39.47344  1.000   48.37701  C   ?   A  ?    59  1
  ATOM     481  CG2   .  ILE  A    83  ?   12.85210   59.98013   37.69866  1.000   45.01113  C   ?   A  ?    59  1
  ATOM     482  CD1   .  ILE  A    83  ?   10.97030   59.97672   40.19727  1.000   43.46797  C   ?   A  ?    59  1
  ATOM     483  N     .  ASN  A    84  ?    9.97088   63.27680   36.71823  1.000   54.68181  N   ?   A  ?    60  1
  ATOM     484  CA    .  ASN  A    84  ?    8.86504   64.19942   36.88597  1.000   51.65356  C   ?   A  ?    60  1
  ATOM     485  C     .  ASN  A    84  ?    7.76223   63.56753   37.74226  1.000   55.15836  C   ?   A  ?    60  1
  ATOM     486  O     .  ASN  A    84  ?    7.86724   62.42983   38.21463  1.000   51.06173  O   ?   A  ?    60  1
  ATOM     487  CB    .  ASN  A    84  ?    8.35770   64.65866   35.52445  1.000   51.51708  C   ?   A  ?    60  1
  ATOM     488  CG    .  ASN  A    84  ?    7.62888   63.57837   34.77555  1.000   61.10896  C   ?   A  ?    60  1
  ATOM     489  OD1   .  ASN  A    84  ?    7.38988   62.48182   35.29277  1.000   59.46060  O   ?   A  ?    60  1
  ATOM     490  ND2   .  ASN  A    84  ?    7.24008   63.89073   33.54826  1.000   58.19644  N   ?   A  ?    60  1
  ATOM     491  N     .  GLN  A    85  ?    6.68028   64.32060   37.94663  1.000   58.90379  N   ?   A  ?    61  1
  ATOM     492  CA    .  GLN  A    85  ?    5.64724   63.86657   38.87285  1.000   58.91038  C   ?   A  ?    61  1
  ATOM     493  C     .  GLN  A    85  ?    5.01347   62.56434   38.40141  1.000   58.84084  C   ?   A  ?    61  1
  ATOM     494  O     .  GLN  A    85  ?    4.79716   61.65032   39.20593  1.000   58.20532  O   ?   A  ?    61  1
  ATOM     495  CB    .  GLN  A    85  ?    4.58853   64.95217   39.06304  1.000   49.85374  C   ?   A  ?    61  1
  ATOM     496  CG    .  GLN  A    85  ?    4.89038   65.89351   40.19478  1.000   54.92991  C   ?   A  ?    61  1
  ATOM     497  CD    .  GLN  A    85  ?    3.67957   66.72748   40.60009  1.000   63.25669  C   ?   A  ?    61  1
  ATOM     498  OE1   .  GLN  A    85  ?    2.53450   66.35866   40.32846  1.000   57.49585  O   ?   A  ?    61  1
  ATOM     499  NE2   .  GLN  A    85  ?    3.93146   67.85679   41.25643  1.000   53.93602  N   ?   A  ?    61  1
  ATOM     500  N     .  GLU  A    86  ?    4.73045   62.44996   37.09996  1.000   53.51019  N   ?   A  ?    62  1
  ATOM     501  CA    .  GLU  A    86  ?    4.14791   61.21846   36.57189  1.000   55.48875  C   ?   A  ?    62  1
  ATOM     502  C     .  GLU  A    86  ?    5.01369   60.00383   36.88389  1.000   55.82380  C   ?   A  ?    62  1
  ATOM     503  O     .  GLU  A    86  ?    4.54175   59.01665   37.45275  1.000   59.07444  O   ?   A  ?    62  1
  ATOM     504  CB    .  GLU  A    86  ?    3.94173   61.34257   35.07117  1.000   56.28745  C   ?   A  ?    62  1
  ATOM     505  CG    .  GLU  A    86  ?    2.73843   62.13585   34.73792  1.000   56.61882  C   ?   A  ?    62  1
  ATOM     506  CD    .  GLU  A    86  ?    2.34390   61.98458   33.30700  1.000   67.46226  C   ?   A  ?    62  1
  ATOM     507  OE1   .  GLU  A    86  ?    1.11864   61.85555   33.08229  1.000   78.59670  O   ?   A  ?    62  1
  ATOM     508  OE2   .  GLU  A    86  ?    3.24739   61.98336   32.42721  1.000   62.90557  O   ?   A  ?    62  1
  ATOM     509  N     .  PHE  A    87  ?    6.28163   60.04264   36.48110  1.000   56.81275  N   ?   A  ?    63  1
  ATOM     510  CA    .  PHE  A    87  ?    7.19324   58.97196   36.84975  1.000   51.84575  C   ?   A  ?    63  1
  ATOM     511  C     .  PHE  A    87  ?    7.10881   58.68111   38.33436  1.000   53.88173  C   ?   A  ?    63  1
  ATOM     512  O     .  PHE  A    87  ?    6.96792   57.52613   38.74723  1.000   56.11959  O   ?   A  ?    63  1
  ATOM     513  CB    .  PHE  A    87  ?    8.62456   59.34350   36.46893  1.000   54.24750  C   ?   A  ?    63  1
  ATOM     514  CG    .  PHE  A    87  ?    9.13021   58.60760   35.27262  1.000   56.39172  C   ?   A  ?    63  1
  ATOM     515  CD1   .  PHE  A    87  ?   10.17223   57.70356   35.39320  1.000   52.48101  C   ?   A  ?    63  1
  ATOM     516  CD2   .  PHE  A    87  ?    8.53816   58.80003   34.03203  1.000   59.67156  C   ?   A  ?    63  1
  ATOM     517  CE1   .  PHE  A    87  ?   10.62989   57.03241   34.31508  1.000   53.65868  C   ?   A  ?    63  1
  ATOM     518  CE2   .  PHE  A    87  ?    8.98707   58.12195   32.92829  1.000   65.33448  C   ?   A  ?    63  1
  ATOM     519  CZ    .  PHE  A    87  ?   10.03771   57.23370   33.06559  1.000   68.39685  C   ?   A  ?    63  1
  ATOM     520  N     .  ALA  A    88  ?    7.21784   59.72673   39.15445  1.000   54.60044  N   ?   A  ?    64  1
  ATOM     521  CA    .  ALA  A    88  ?    7.26856   59.53572   40.59560  1.000   50.22165  C   ?   A  ?    64  1
  ATOM     522  C     .  ALA  A    88  ?    5.99838   58.87969   41.09778  1.000   50.00453  C   ?   A  ?    64  1
  ATOM     523  O     .  ALA  A    88  ?    6.03843   58.02505   41.99316  1.000   45.79946  O   ?   A  ?    64  1
  ATOM     524  CB    .  ALA  A    88  ?    7.48475   60.87909   41.28860  1.000   52.13478  C   ?   A  ?    64  1
  ATOM     525  N     .  LEU  A    89  ?    4.85720   59.26653   40.52743  1.000   50.05606  N   ?   A  ?    65  1
  ATOM     526  CA    .  LEU  A    89  ?    3.58272   58.74477   41.00459  1.000   53.63769  C   ?   A  ?    65  1
  ATOM     527  C     .  LEU  A    89  ?    3.38669   57.28690   40.59739  1.000   55.09225  C   ?   A  ?    65  1
  ATOM     528  O     .  LEU  A    89  ?    2.82313   56.50075   41.37111  1.000   50.83758  O   ?   A  ?    65  1
  ATOM     529  CB    .  LEU  A    89  ?    2.43152   59.62434   40.50913  1.000   54.04063  C   ?   A  ?    65  1
  ATOM     530  CG    .  LEU  A    89  ?    2.06699   60.77930   41.44954  1.000   62.29792  C   ?   A  ?    65  1
  ATOM     531  CD1   .  LEU  A    89  ?    3.22180   61.74041   41.62619  1.000   74.52751  C   ?   A  ?    65  1
  ATOM     532  CD2   .  LEU  A    89  ?    1.72036   60.22638   42.78926  1.000   62.13370  C   ?   A  ?    65  1
  ATOM     533  N     .  THR  A    90  ?    3.86670   56.88521   39.40682  1.000   50.79158  N   ?   A  ?    66  1
  ATOM     534  CA    .  THR  A    90  ?    3.75775   55.46802   39.06541  1.000   50.15101  C   ?   A  ?    66  1
  ATOM     535  C     .  THR  A    90  ?    4.66872   54.62688   39.96018  1.000   49.04543  C   ?   A  ?    66  1
  ATOM     536  O     .  THR  A    90  ?    4.23994   53.58762   40.48292  1.000   48.30873  O   ?   A  ?    66  1
  ATOM     537  CB    .  THR  A    90  ?    4.02836   55.21461   37.57134  1.000   49.87252  C   ?   A  ?    66  1
  ATOM     538  OG1   .  THR  A    90  ?    5.42885   55.07649   37.32910  1.000   65.16077  O   ?   A  ?    66  1
  ATOM     539  CG2   .  THR  A    90  ?    3.44380   56.32732   36.69046  1.000   49.16708  C   ?   A  ?    66  1
  ATOM     540  N     .  ALA  A    91  ?    5.89696   55.09647   40.22147  1.000   42.06083  N   ?   A  ?    67  1
  ATOM     541  CA    .  ALA  A    91  ?    6.79285   54.33235   41.07940  1.000   37.18395  C   ?   A  ?    67  1
  ATOM     542  C     .  ALA  A    91  ?    6.24095   54.21785   42.49152  1.000   48.91427  C   ?   A  ?    67  1
  ATOM     543  O     .  ALA  A    91  ?    6.32274   53.14650   43.11256  1.000   52.10798  O   ?   A  ?    67  1
  ATOM     544  CB    .  ALA  A    91  ?    8.18927   54.94892   41.09199  1.000   34.68871  C   ?   A  ?    67  1
  ATOM     545  N     .  LEU  A    92  ?    5.68535   55.31141   43.02614  1.000   48.94982  N   ?   A  ?    68  1
  ATOM     546  CA    .  LEU  A    92  ?    5.14137   55.26489   44.38384  1.000   51.66773  C   ?   A  ?    68  1
  ATOM     547  C     .  LEU  A    92  ?    3.86257   54.44425   44.42358  1.000   50.59514  C   ?   A  ?    68  1
  ATOM     548  O     .  LEU  A    92  ?    3.64368   53.66449   45.35951  1.000   48.03726  O   ?   A  ?    68  1
  ATOM     549  CB    .  LEU  A    92  ?    4.88094   56.68027   44.91009  1.000   53.14027  C   ?   A  ?    68  1
  ATOM     550  CG    .  LEU  A    92  ?    6.10907   57.56415   45.07358  1.000   52.40120  C   ?   A  ?    68  1
  ATOM     551  CD1   .  LEU  A    92  ?    5.72311   59.00859   45.30719  1.000   53.01249  C   ?   A  ?    68  1
  ATOM     552  CD2   .  LEU  A    92  ?    7.00208   57.03439   46.18132  1.000   50.60419  C   ?   A  ?    68  1
  ATOM     553  N     .  SER  A    93  ?    3.00761   54.61946   43.41405  1.000   46.18072  N   ?   A  ?    69  1
  ATOM     554  CA    .  SER  A    93  ?    1.84792   53.75883   43.23427  1.000   50.51436  C   ?   A  ?    69  1
  ATOM     555  C     .  SER  A    93  ?    2.18474   52.30102   43.50805  1.000   57.33764  C   ?   A  ?    69  1
  ATOM     556  O     .  SER  A    93  ?    1.49135   51.61133   44.26455  1.000   58.61556  O   ?   A  ?    69  1
  ATOM     557  CB    .  SER  A    93  ?    1.31978   53.91962   41.81806  1.000   52.38243  C   ?   A  ?    69  1
  ATOM     558  OG    .  SER  A    93  ?    0.10854   53.22119   41.70893  1.000   62.51848  O   ?   A  ?    69  1
  ATOM     559  N     .  CYS  A    94  ?    3.26596   51.81824   42.90160  1.000   54.87109  N   ?   A  ?    70  1
  ATOM     560  CA    .  CYS  A    94  ?    3.67681   50.44730   43.13744  1.000   47.19958  C   ?   A  ?    70  1
  ATOM     561  C     .  CYS  A    94  ?    4.24626   50.27702   44.54800  1.000   50.41601  C   ?   A  ?    70  1
  ATOM     562  O     .  CYS  A    94  ?    3.81833   49.39045   45.29140  1.000   56.25252  O   ?   A  ?    70  1
  ATOM     563  CB    .  CYS  A    94  ?    4.67213   50.03257   42.04632  1.000   46.45821  C   ?   A  ?    70  1
  ATOM     564  SG    .  CYS  A    94  ?    5.68325   48.57668   42.38299  1.000   51.41580  S   ?   A  ?    70  1
  ATOM     565  N     .  GLU  A    95  ?    5.19705   51.12356   44.95330  1.000   48.32677  N   ?   A  ?    71  1
  ATOM     566  CA    .  GLU  A    95  ?    5.86347   50.88541   46.23463  1.000   44.88242  C   ?   A  ?    71  1
  ATOM     567  C     .  GLU  A    95  ?    4.92906   51.12617   47.42045  1.000   54.05116  C   ?   A  ?    71  1
  ATOM     568  O     .  GLU  A    95  ?    5.02586   50.43699   48.44112  1.000   47.27280  O   ?   A  ?    71  1
  ATOM     569  CB    .  GLU  A    95  ?    7.10605   51.75830   46.34847  1.000   43.63451  C   ?   A  ?    71  1
  ATOM     570  CG    .  GLU  A    95  ?    8.10221   51.51745   45.25335  1.000   50.40101  C   ?   A  ?    71  1
  ATOM     571  CD    .  GLU  A    95  ?    8.34855   50.03428   45.03255  1.000   52.87020  C   ?   A  ?    71  1
  ATOM     572  OE1   .  GLU  A    95  ?    8.17914   49.54768   43.88014  1.000   44.33165  O   ?   A  ?    71  1
  ATOM     573  OE2   .  GLU  A    95  ?    8.68827   49.35571   46.02979  1.000   52.50149  O   ?   A  ?    71  1
  ATOM     574  N     .  LEU  A    96  ?    4.03186   52.10757   47.32257  1.000   57.43353  N   ?   A  ?    72  1
  ATOM     575  CA    .  LEU  A    96  ?    3.05479   52.33812   48.38019  1.000   61.69623  C   ?   A  ?    72  1
  ATOM     576  C     .  LEU  A    96  ?    1.78541   51.52886   48.18374  1.000   63.01615  C   ?   A  ?    72  1
  ATOM     577  O     .  LEU  A    96  ?    0.87247   51.62980   49.01228  1.000   66.24822  O   ?   A  ?    72  1
  ATOM     578  CB    .  LEU  A    96  ?    2.67981   53.82698   48.48322  1.000   59.39923  C   ?   A  ?    72  1
  ATOM     579  CG    .  LEU  A    96  ?    3.79866   54.85455   48.63555  1.000   60.24821  C   ?   A  ?    72  1
  ATOM     580  CD1   .  LEU  A    96  ?    3.22743   56.25172   48.46155  1.000   63.21303  C   ?   A  ?    72  1
  ATOM     581  CD2   .  LEU  A    96  ?    4.53183   54.72185   49.95613  1.000   59.41118  C   ?   A  ?    72  1
  ATOM     582  N     .  GLU  A    97  ?    1.69550   50.75436   47.10408  1.000   58.39566  N   ?   A  ?    73  1
  ATOM     583  CA    .  GLU  A    97  ?    0.54310   49.88831   46.85355  1.000   56.59068  C   ?   A  ?    73  1
  ATOM     584  C     .  GLU  A    97  ?   -0.76877   50.65422   46.99564  1.000   56.09238  C   ?   A  ?    73  1
  ATOM     585  O     .  GLU  A    97  ?   -1.69664   50.23262   47.68218  1.000   58.68400  O   ?   A  ?    73  1
  ATOM     586  CB    .  GLU  A    97  ?    0.57003   48.67161   47.76927  1.000   46.72763  C   ?   A  ?    73  1
  ATOM     587  CG    .  GLU  A    97  ?    1.90861   47.99503   47.76132  1.000   53.06856  C   ?   A  ?    73  1
  ATOM     588  CD    .  GLU  A    97  ?    1.91083   46.73137   48.56852  1.000   59.97928  C   ?   A  ?    73  1
  ATOM     589  OE1   .  GLU  A    97  ?    0.86679   46.05183   48.58915  1.000   66.41408  O   ?   A  ?    73  1
  ATOM     590  OE2   .  GLU  A    97  ?    2.95440   46.41074   49.17757  1.000   64.51869  O   ?   A  ?    73  1
  ATOM     591  N     .  THR  A    98  ?   -0.83742   51.79113   46.31083  1.000   58.01097  N   ?   A  ?    74  1
  ATOM     592  CA    .  THR  A    98  ?   -1.97958   52.68044   46.24315  1.000   55.28693  C   ?   A  ?    74  1
  ATOM     593  C     .  THR  A    98  ?   -2.24786   53.01311   44.78380  1.000   52.28850  C   ?   A  ?    74  1
  ATOM     594  O     .  THR  A    98  ?   -1.30246   53.21676   44.01552  1.000   52.88533  O   ?   A  ?    74  1
  ATOM     595  CB    .  THR  A    98  ?   -1.69385   53.97750   47.01366  1.000   61.48486  C   ?   A  ?    74  1
  ATOM     596  OG1   .  THR  A    98  ?   -1.19412   53.65113   48.31081  1.000   61.96376  O   ?   A  ?    74  1
  ATOM     597  CG2   .  THR  A    98  ?   -2.93044   54.84572   47.11494  1.000   60.49339  C   ?   A  ?    74  1
  ATOM     598  N     .  PRO  A    99  ?   -3.50709   53.08081   44.37087  1.000   50.03399  N   ?   A  ?    75  1
  ATOM     599  CA    .  PRO  A    99  ?   -3.80068   53.49784   42.99969  1.000   52.26715  C   ?   A  ?    75  1
  ATOM     600  C     .  PRO  A    99  ?   -3.09656   54.80522   42.66653  1.000   61.43775  C   ?   A  ?    75  1
  ATOM     601  O     .  PRO  A    99  ?   -2.96419   55.70111   43.50611  1.000   59.71966  O   ?   A  ?    75  1
  ATOM     602  CB    .  PRO  A    99  ?   -5.32331   53.65255   42.99937  1.000   53.83639  C   ?   A  ?    75  1
  ATOM     603  CG    .  PRO  A    99  ?   -5.77197   52.73606   44.06564  1.000   53.77181  C   ?   A  ?    75  1
  ATOM     604  CD    .  PRO  A    99  ?   -4.72872   52.76158   45.12346  1.000   56.00788  C   ?   A  ?    75  1
  ATOM     605  N     .  CYS  A   100  ?   -2.61975   54.89741   41.42723  1.000   66.75131  N   ?   A  ?    76  1
  ATOM     606  CA    .  CYS  A   100  ?   -1.91819   56.09596   40.99317  1.000   62.12803  C   ?   A  ?    76  1
  ATOM     607  C     .  CYS  A   100  ?   -2.80586   57.31940   41.15545  1.000   60.49029  C   ?   A  ?    76  1
  ATOM     608  O     .  CYS  A   100  ?   -2.37513   58.36219   41.65736  1.000   59.00537  O   ?   A  ?    76  1
  ATOM     609  CB    .  CYS  A   100  ?   -1.47878   55.93148   39.53440  1.000   63.75008  C   ?   A  ?    76  1
  ATOM     610  SG    .  CYS  A   100  ?   -0.16654   57.08028   39.01574  1.000   82.04904  S   ?   A  ?    76  1
  ATOM     611  N     .  SER  A   101  ?   -4.06034   57.20189   40.73028  1.000   66.90369  N   ?   A  ?    77  1
  ATOM     612  CA    .  SER  A   101  ?   -4.94151   58.35836   40.71743  1.000   67.78218  C   ?   A  ?    77  1
  ATOM     613  C     .  SER  A   101  ?   -5.15638   58.88760   42.12523  1.000   71.31091  C   ?   A  ?    77  1
  ATOM     614  O     .  SER  A   101  ?   -5.20905   60.10193   42.33463  1.000   71.41693  O   ?   A  ?    77  1
  ATOM     615  CB    .  SER  A   101  ?   -6.27044   57.99085   40.06877  1.000   68.39123  C   ?   A  ?    77  1
  ATOM     616  OG    .  SER  A   101  ?   -6.90136   56.95248   40.80211  1.000   84.15310  O   ?   A  ?    77  1
  ATOM     617  N     .  LYS  A   102  ?   -5.27778   57.98959   43.10522  1.000   67.45534  N   ?   A  ?    78  1
  ATOM     618  CA    .  LYS  A   102  ?   -5.41928   58.42906   44.48464  1.000   69.79669  C   ?   A  ?    78  1
  ATOM     619  C     .  LYS  A   102  ?   -4.21029   59.25663   44.90891  1.000   67.38051  C   ?   A  ?    78  1
  ATOM     620  O     .  LYS  A   102  ?   -4.36075   60.37632   45.41755  1.000   63.95003  O   ?   A  ?    78  1
  ATOM     621  CB    .  LYS  A   102  ?   -5.62017   57.22355   45.41108  1.000   66.27892  C   ?   A  ?    78  1
  ATOM     622  CG    .  LYS  A   102  ?   -6.23953   57.60866   46.73520  1.000   72.17597  C   ?   A  ?    78  1
  ATOM     623  CD    .  LYS  A   102  ?   -6.20003   56.50219   47.75940  1.000   86.35613  C   ?   A  ?    78  1
  ATOM     624  CE    .  LYS  A   102  ?   -6.72122   56.99454   49.10723  1.000   93.10644  C   ?   A  ?    78  1
  ATOM     625  NZ    .  LYS  A   102  ?   -6.55803   55.97843   50.18464  1.000   97.49733  N   ?   A  ?    78  1
  ATOM     626  N     .  LEU  A   103  ?   -2.99707   58.72908   44.68404  1.000   61.64959  N   ?   A  ?    79  1
  ATOM     627  CA    .  LEU  A   103  ?   -1.78759   59.47308   45.03678  1.000   60.08758  C   ?   A  ?    79  1
  ATOM     628  C     .  LEU  A   103  ?   -1.78604   60.85201   44.39065  1.000   63.62542  C   ?   A  ?    79  1
  ATOM     629  O     .  LEU  A   103  ?   -1.36934   61.83838   45.01005  1.000   62.58989  O   ?   A  ?    79  1
  ATOM     630  CB    .  LEU  A   103  ?   -0.52995   58.69984   44.63121  1.000   50.49993  C   ?   A  ?    79  1
  ATOM     631  CG    .  LEU  A   103  ?   -0.26905   57.36594   45.34311  1.000   62.12318  C   ?   A  ?    79  1
  ATOM     632  CD1   .  LEU  A   103  ?    1.15833   56.82333   45.08734  1.000   52.56184  C   ?   A  ?    79  1
  ATOM     633  CD2   .  LEU  A   103  ?   -0.54746   57.49644   46.82921  1.000   49.31241  C   ?   A  ?    79  1
  ATOM     634  N     .  LYS  A   104  ?   -2.26392   60.94577   43.14790  1.000   62.93386  N   ?   A  ?    80  1
  ATOM     635  CA    .  LYS  A   104  ?   -2.22012   62.22724   42.45376  1.000   62.88662  C   ?   A  ?    80  1
  ATOM     636  C     .  LYS  A   104  ?   -3.24785   63.19953   43.02208  1.000   65.93537  C   ?   A  ?    80  1
  ATOM     637  O     .  LYS  A   104  ?   -2.94781   64.38539   43.20215  1.000   66.87591  O   ?   A  ?    80  1
  ATOM     638  CB    .  LYS  A   104  ?   -2.42976   62.02813   40.95551  1.000   59.79977  C   ?   A  ?    80  1
  ATOM     639  CG    .  LYS  A   104  ?   -2.39832   63.32841   40.17141  1.000   67.81771  C   ?   A  ?    80  1
  ATOM     640  CD    .  LYS  A   104  ?   -2.33699   63.10265   38.67319  1.000   71.59335  C   ?   A  ?    80  1
  ATOM     641  CE    .  LYS  A   104  ?   -1.97551   64.40031   37.97425  1.000   87.63276  C   ?   A  ?    80  1
  ATOM     642  NZ    .  LYS  A   104  ?   -1.74141   64.20782   36.51842  1.000  106.42721  N   ?   A  ?    80  1
  ATOM     643  N     .  GLU  A   105  ?   -4.46258   62.71830   43.31374  1.000   66.21115  N   ?   A  ?    81  1
  ATOM     644  CA    .  GLU  A   105  ?   -5.47196   63.57226   43.93630  1.000   70.41171  C   ?   A  ?    81  1
  ATOM     645  C     .  GLU  A   105  ?   -4.97263   64.11669   45.26410  1.000   65.67414  C   ?   A  ?    81  1
  ATOM     646  O     .  GLU  A   105  ?   -5.10068   65.30933   45.54277  1.000   63.12253  O   ?   A  ?    81  1
  ATOM     647  CB    .  GLU  A   105  ?   -6.77521   62.80412   44.15119  1.000   74.06508  C   ?   A  ?    81  1
  ATOM     648  CG    .  GLU  A   105  ?   -7.57962   62.50806   42.90893  1.000   81.42076  C   ?   A  ?    81  1
  ATOM     649  CD    .  GLU  A   105  ?   -8.72095   61.54075   43.19513  1.000  102.56992  C   ?   A  ?    81  1
  ATOM     650  OE1   .  GLU  A   105  ?   -9.22414   61.53391   44.34652  1.000  105.79562  O   ?   A  ?    81  1
  ATOM     651  OE2   .  GLU  A   105  ?   -9.09837   60.77627   42.27706  1.000  106.09322  O   ?   A  ?    81  1
  ATOM     652  N     .  MET  A   106  ?   -4.41150   63.24618   46.10467  1.000   64.99482  N   ?   A  ?    82  1
  ATOM     653  CA    .  MET  A   106  ?   -3.84392   63.70679   47.36174  1.000   64.41790  C   ?   A  ?    82  1
  ATOM     654  C     .  MET  A   106  ?   -2.78519   64.76920   47.12009  1.000   64.69056  C   ?   A  ?    82  1
  ATOM     655  O     .  MET  A   106  ?   -2.82645   65.84597   47.72067  1.000   66.17639  O   ?   A  ?    82  1
  ATOM     656  CB    .  MET  A   106  ?   -3.27571   62.52658   48.13973  1.000   61.29936  C   ?   A  ?    82  1
  ATOM     657  CG    .  MET  A   106  ?   -4.36319   61.56261   48.56822  1.000   71.04884  C   ?   A  ?    82  1
  ATOM     658  SD    .  MET  A   106  ?   -3.74815   60.24870   49.62310  1.000  122.62481  S   ?   A  ?    82  1
  ATOM     659  CE    .  MET  A   106  ?   -2.47265   59.53486   48.58785  1.000   86.26921  C   ?   A  ?    82  1
  ATOM     660  N     .  LEU  A   107  ?   -1.83768   64.49218   46.22161  1.000   70.19911  N   ?   A  ?    83  1
  ATOM     661  CA    .  LEU  A   107  ?   -0.78931   65.46366   45.92333  1.000   63.34101  C   ?   A  ?    83  1
  ATOM     662  C     .  LEU  A   107  ?   -1.38768   66.80885   45.50953  1.000   64.43602  C   ?   A  ?    83  1
  ATOM     663  O     .  LEU  A   107  ?   -0.90414   67.87184   45.91930  1.000   60.41919  O   ?   A  ?    83  1
  ATOM     664  CB    .  LEU  A   107  ?    0.13334   64.90366   44.83775  1.000   56.16360  C   ?   A  ?    83  1
  ATOM     665  CG    .  LEU  A   107  ?    1.37162   65.72865   44.49492  1.000   65.53115  C   ?   A  ?    83  1
  ATOM     666  CD1   .  LEU  A   107  ?    2.17619   66.01366   45.75402  1.000   74.28889  C   ?   A  ?    83  1
  ATOM     667  CD2   .  LEU  A   107  ?    2.24477   65.04128   43.46036  1.000   64.29750  C   ?   A  ?    83  1
  ATOM     668  N     .  GLU  A   108  ?   -2.46635   66.78257   44.72984  1.000   66.02649  N   ?   A  ?    84  1
  ATOM     669  CA    .  GLU  A   108  ?   -3.05047   68.02689   44.24455  1.000   66.14825  C   ?   A  ?    84  1
  ATOM     670  C     .  GLU  A   108  ?   -3.76178   68.78673   45.35987  1.000   67.09446  C   ?   A  ?    84  1
  ATOM     671  O     .  GLU  A   108  ?   -3.68139   70.01807   45.41871  1.000   70.66669  O   ?   A  ?    84  1
  ATOM     672  CB    .  GLU  A   108  ?   -3.99842   67.73736   43.07873  1.000   59.27811  C   ?   A  ?    84  1
  ATOM     673  CG    .  GLU  A   108  ?   -3.26426   67.28729   41.83514  1.000   68.43513  C   ?   A  ?    84  1
  ATOM     674  CD    .  GLU  A   108  ?   -4.18435   66.96445   40.67587  1.000   83.96588  C   ?   A  ?    84  1
  ATOM     675  OE1   .  GLU  A   108  ?   -5.40331   66.81364   40.90969  1.000   84.48247  O   ?   A  ?    84  1
  ATOM     676  OE2   .  GLU  A   108  ?   -3.68185   66.85867   39.53055  1.000   88.07454  O   ?   A  ?    84  1
  ATOM     677  N     .  LEU  A   109  ?   -4.46791   68.08225   46.24892  1.000   61.10956  N   ?   A  ?    85  1
  ATOM     678  CA    .  LEU  A   109  ?   -5.12644   68.76150   47.36043  1.000   64.28870  C   ?   A  ?    85  1
  ATOM     679  C     .  LEU  A   109  ?   -4.10698   69.41743   48.28880  1.000   67.09283  C   ?   A  ?    85  1
  ATOM     680  O     .  LEU  A   109  ?   -4.27381   70.57782   48.68572  1.000   67.70454  O   ?   A  ?    85  1
  ATOM     681  CB    .  LEU  A   109  ?   -6.01643   67.78692   48.13453  1.000   61.30835  C   ?   A  ?    85  1
  ATOM     682  CG    .  LEU  A   109  ?   -7.41789   67.60449   47.55618  1.000   74.07692  C   ?   A  ?    85  1
  ATOM     683  CD1   .  LEU  A   109  ?   -7.36852   66.75635   46.30073  1.000   82.58047  C   ?   A  ?    85  1
  ATOM     684  CD2   .  LEU  A   109  ?   -8.03109   68.95414   47.23872  1.000   65.13652  C   ?   A  ?    85  1
  ATOM     685  N     .  SER  A   110  ?   -3.04729   68.68650   48.65609  1.000   59.55152  N   ?   A  ?    86  1
  ATOM     686  CA    .  SER  A   110  ?   -2.02357   69.25763   49.52523  1.000   61.99945  C   ?   A  ?    86  1
  ATOM     687  C     .  SER  A   110  ?   -1.49010   70.55440   48.94691  1.000   65.33910  C   ?   A  ?    86  1
  ATOM     688  O     .  SER  A   110  ?   -1.47397   71.59263   49.61584  1.000   65.92786  O   ?   A  ?    86  1
  ATOM     689  CB    .  SER  A   110  ?   -0.87714   68.27121   49.72350  1.000   60.60146  C   ?   A  ?    86  1
  ATOM     690  OG    .  SER  A   110  ?   -1.36776   66.96401   49.88713  1.000   67.41169  O   ?   A  ?    86  1
  ATOM     691  N     .  ILE  A   111  ?   -1.03838   70.50082   47.69487  1.000   67.68598  N   ?   A  ?    87  1
  ATOM     692  CA    .  ILE  A   111  ?   -0.48419   71.67714   47.04024  1.000   62.97476  C   ?   A  ?    87  1
  ATOM     693  C     .  ILE  A   111  ?   -1.51772   72.78947   46.99600  1.000   62.34068  C   ?   A  ?    87  1
  ATOM     694  O     .  ILE  A   111  ?   -1.21752   73.94888   47.30483  1.000   69.16230  O   ?   A  ?    87  1
  ATOM     695  CB    .  ILE  A   111  ?    0.02169   71.29606   45.63558  1.000   62.44795  C   ?   A  ?    87  1
  ATOM     696  CG1   .  ILE  A   111  ?    1.44523   70.75890   45.73182  1.000   67.02570  C   ?   A  ?    87  1
  ATOM     697  CG2   .  ILE  A   111  ?   -0.03804   72.46159   44.68091  1.000   60.14517  C   ?   A  ?    87  1
  ATOM     698  CD1   .  ILE  A   111  ?    2.44540   71.78408   46.22334  1.000   72.84391  C   ?   A  ?    87  1
  ATOM     699  N     .  ALA  A   112  ?   -2.75812   72.44688   46.64786  1.000   57.41799  N   ?   A  ?    88  1
  ATOM     700  CA    .  ALA  A   112  ?   -3.79492   73.45177   46.44612  1.000   59.14184  C   ?   A  ?    88  1
  ATOM     701  C     .  ALA  A   112  ?   -4.21292   74.10809   47.75035  1.000   58.75006  C   ?   A  ?    88  1
  ATOM     702  O     .  ALA  A   112  ?   -4.69646   75.24176   47.74739  1.000   61.96303  O   ?   A  ?    88  1
  ATOM     703  CB    .  ALA  A   112  ?   -5.01557   72.82009   45.77979  1.000   59.40163  C   ?   A  ?    88  1
  ATOM     704  N     .  SER  A   113  ?   -4.06151   73.41584   48.86206  1.000   61.45513  N   ?   A  ?    89  1
  ATOM     705  CA    .  SER  A   113  ?   -4.43495   73.96947   50.14886  1.000   66.59715  C   ?   A  ?    89  1
  ATOM     706  C     .  SER  A   113  ?   -3.28699   74.72917   50.80506  1.000   66.76466  C   ?   A  ?    89  1
  ATOM     707  O     .  SER  A   113  ?   -3.38137   75.08422   51.98423  1.000   69.08927  O   ?   A  ?    89  1
  ATOM     708  CB    .  SER  A   113  ?   -4.93490   72.84849   51.06162  1.000   62.91982  C   ?   A  ?    89  1
  ATOM     709  OG    .  SER  A   113  ?   -3.88027   71.95119   51.34508  1.000   66.61511  O   ?   A  ?    89  1
  ATOM     710  N     .  LEU  A   114  ?   -2.20712   74.97431   50.07090  1.000   62.87445  N   ?   A  ?    90  1
  ATOM     711  CA    .  LEU  A   114  ?   -1.10051   75.75548   50.59968  1.000   66.78314  C   ?   A  ?    90  1
  ATOM     712  C     .  LEU  A   114  ?   -1.49844   77.22012   50.73677  1.000   64.79298  C   ?   A  ?    90  1
  ATOM     713  O     .  LEU  A   114  ?   -2.11334   77.80034   49.83864  1.000   62.73037  O   ?   A  ?    90  1
  ATOM     714  CB    .  LEU  A   114  ?    0.11840   75.62888   49.68797  1.000   65.68203  C   ?   A  ?    90  1
  ATOM     715  CG    .  LEU  A   114  ?    1.02821   74.42965   49.91096  1.000   64.85673  C   ?   A  ?    90  1
  ATOM     716  CD1   .  LEU  A   114  ?    2.03941   74.35812   48.78193  1.000   64.74408  C   ?   A  ?    90  1
  ATOM     717  CD2   .  LEU  A   114  ?    1.72392   74.54129   51.25267  1.000   62.88014  C   ?   A  ?    90  1
  ATOM     718  N     .  GLN  A   115  ?   -1.14196   77.82264   51.86810  1.000   65.26931  N   ?   A  ?    91  1
  ATOM     719  CA    .  GLN  A   115  ?   -1.43878   79.22624   52.10288  1.000   68.30106  C   ?   A  ?    91  1
  ATOM     720  C     .  GLN  A   115  ?   -0.17592   79.98224   52.48291  1.000   66.41861  C   ?   A  ?    91  1
  ATOM     721  O     .  GLN  A   115  ?    0.74254   79.43581   53.10369  1.000   61.55720  O   ?   A  ?    91  1
  ATOM     722  CB    .  GLN  A   115  ?   -2.48638   79.41010   53.19135  1.000   70.52474  C   ?   A  ?    91  1
  ATOM     723  CG    .  GLN  A   115  ?   -3.89806   79.49854   52.65651  1.000   79.48202  C   ?   A  ?    91  1
  ATOM     724  CD    .  GLN  A   115  ?   -4.92658   79.15365   53.71017  1.000   92.92535  C   ?   A  ?    91  1
  ATOM     725  OE1   .  GLN  A   115  ?   -4.58004   78.82756   54.84592  1.000  102.18038  O   ?   A  ?    91  1
  ATOM     726  NE2   .  GLN  A   115  ?   -6.19957   79.21303   53.33777  1.000  108.49938  N   ?   A  ?    91  1
  ATOM     727  N     .  VAL  A   116  ?   -0.15170   81.25867   52.09696  1.000   56.67964  N   ?   A  ?    92  1
  ATOM     728  CA    .  VAL  A   116  ?    0.94912   82.13025   52.46723  1.000   55.48676  C   ?   A  ?    92  1
  ATOM     729  C     .  VAL  A   116  ?    1.07102   82.25397   53.99187  1.000   58.79071  C   ?   A  ?    92  1
  ATOM     730  O     .  VAL  A   116  ?    0.08449   82.21038   54.73581  1.000   60.94289  O   ?   A  ?    92  1
  ATOM     731  CB    .  VAL  A   116  ?    0.75280   83.51363   51.82976  1.000   51.30069  C   ?   A  ?    92  1
  ATOM     732  CG1   .  VAL  A   116  ?    1.45640   84.54251   52.65142  1.000   59.21966  C   ?   A  ?    92  1
  ATOM     733  CG2   .  VAL  A   116  ?    1.28048   83.52345   50.39539  1.000   51.36388  C   ?   A  ?    92  1
  ATOM     734  N     .  ASN  A   117  ?    2.29996   82.39437   54.45842  1.000   54.72595  N   ?   A  ?    93  1
  ATOM     735  CA    .  ASN  A   117  ?    2.54656   82.78895   55.83058  1.000   58.65419  C   ?   A  ?    93  1
  ATOM     736  C     .  ASN  A   117  ?    2.56128   84.31162   55.85400  1.000   57.60376  C   ?   A  ?    93  1
  ATOM     737  O     .  ASN  A   117  ?    3.55712   84.91626   55.42218  1.000   52.09036  O   ?   A  ?    93  1
  ATOM     738  CB    .  ASN  A   117  ?    3.86462   82.20414   56.32105  1.000   60.27827  C   ?   A  ?    93  1
  ATOM     739  CG    .  ASN  A   117  ?    4.16862   82.56037   57.74038  1.000   56.87952  C   ?   A  ?    93  1
  ATOM     740  OD1   .  ASN  A   117  ?    3.88052   83.67277   58.18204  1.000   53.72536  O   ?   A  ?    93  1
  ATOM     741  ND2   .  ASN  A   117  ?    4.79277   81.62956   58.46509  1.000   52.13354  N   ?   A  ?    93  1
  ATOM     742  N     .  PRO  A   118  ?    1.49976   84.97170   56.33988  1.000   57.49690  N   ?   A  ?    94  1
  ATOM     743  CA    .  PRO  A   118  ?    1.38262   86.43740   56.15114  1.000   55.77196  C   ?   A  ?    94  1
  ATOM     744  C     .  PRO  A   118  ?    2.44806   87.24817   56.87344  1.000   51.47354  C   ?   A  ?    94  1
  ATOM     745  O     .  PRO  A   118  ?    2.99162   88.20468   56.29987  1.000   48.22215  O   ?   A  ?    94  1
  ATOM     746  CB    .  PRO  A   118  ?   -0.01988   86.75072   56.69488  1.000   51.80777  C   ?   A  ?    94  1
  ATOM     747  CG    .  PRO  A   118  ?   -0.72029   85.42353   56.75360  1.000   51.68343  C   ?   A  ?    94  1
  ATOM     748  CD    .  PRO  A   118  ?    0.33969   84.41289   57.05309  1.000   53.98585  C   ?   A  ?    94  1
  ATOM     749  N     .  LEU  A   119  ?    2.78179   86.88543   58.11052  1.000   49.27982  N   ?   A  ?    95  1
  ATOM     750  CA    .  LEU  A   119  ?    3.85776   87.58467   58.80446  1.000   51.96066  C   ?   A  ?    95  1
  ATOM     751  C     .  LEU  A   119  ?    5.16479   87.49799   58.02462  1.000   53.92096  C   ?   A  ?    95  1
  ATOM     752  O     .  LEU  A   119  ?    5.82354   88.51900   57.76789  1.000   53.05304  O   ?   A  ?    95  1
  ATOM     753  CB    .  LEU  A   119  ?    4.03396   87.01185   60.21162  1.000   47.96348  C   ?   A  ?    95  1
  ATOM     754  CG    .  LEU  A   119  ?    5.28458   87.42555   60.99139  1.000   55.81440  C   ?   A  ?    95  1
  ATOM     755  CD1   .  LEU  A   119  ?    5.23922   88.89227   61.41232  1.000   51.59385  C   ?   A  ?    95  1
  ATOM     756  CD2   .  LEU  A   119  ?    5.46928   86.51831   62.19192  1.000   57.76504  C   ?   A  ?    95  1
  ATOM     757  N     .  MET  A   120  ?    5.56664   86.27922   57.64621  1.000   50.70410  N   ?   A  ?    96  1
  ATOM     758  CA    .  MET  A   120  ?    6.88396   86.11948   57.04324  1.000   49.43317  C   ?   A  ?    96  1
  ATOM     759  C     .  MET  A   120  ?    6.95089   86.73084   55.64943  1.000   50.68427  C   ?   A  ?    96  1
  ATOM     760  O     .  MET  A   120  ?    7.99642   87.27158   55.27153  1.000   48.02610  O   ?   A  ?    96  1
  ATOM     761  CB    .  MET  A   120  ?    7.27873   84.65120   57.02997  1.000   46.42490  C   ?   A  ?    96  1
  ATOM     762  CG    .  MET  A   120  ?    7.51100   84.08471   58.43529  1.000   50.35869  C   ?   A  ?    96  1
  ATOM     763  SD    .  MET  A   120  ?    8.53798   85.15719   59.47069  1.000   58.81708  S   ?   A  ?    96  1
  ATOM     764  CE    .  MET  A   120  ?    9.76597   85.73136   58.27455  1.000   50.08673  C   ?   A  ?    96  1
  ATOM     765  N     .  VAL  A   121  ?    5.85945   86.67764   54.87840  1.000   45.38844  N   ?   A  ?    97  1
  ATOM     766  CA    .  VAL  A   121  ?    5.87343   87.35087   53.58521  1.000   48.94594  C   ?   A  ?    97  1
  ATOM     767  C     .  VAL  A   121  ?    6.13890   88.82897   53.78841  1.000   54.88455  C   ?   A  ?    97  1
  ATOM     768  O     .  VAL  A   121  ?    6.88227   89.45845   53.02373  1.000   55.14155  O   ?   A  ?    97  1
  ATOM     769  CB    .  VAL  A   121  ?    4.55164   87.12658   52.82328  1.000   53.85530  C   ?   A  ?    97  1
  ATOM     770  CG1   .  VAL  A   121  ?    4.47211   88.07399   51.63084  1.000   36.63280  C   ?   A  ?    97  1
  ATOM     771  CG2   .  VAL  A   121  ?    4.42695   85.69898   52.36763  1.000   54.56536  C   ?   A  ?    97  1
  ATOM     772  N     .  GLU  A   122  ?    5.52267   89.41242   54.82115  1.000   58.38579  N   ?   A  ?    98  1
  ATOM     773  CA    .  GLU  A   122  ?    5.69433   90.83959   55.05980  1.000   55.81165  C   ?   A  ?    98  1
  ATOM     774  C     .  GLU  A   122  ?    7.11109   91.14279   55.51181  1.000   51.15271  C   ?   A  ?    98  1
  ATOM     775  O     .  GLU  A   122  ?    7.68690   92.16712   55.11989  1.000   48.52443  O   ?   A  ?    98  1
  ATOM     776  CB    .  GLU  A   122  ?    4.67845   91.33130   56.08850  1.000   58.66751  C   ?   A  ?    98  1
  ATOM     777  CG    .  GLU  A   122  ?    3.57064   92.19938   55.50145  1.000   75.57390  C   ?   A  ?    98  1
  ATOM     778  CD    .  GLU  A   122  ?    4.09647   93.44642   54.79746  1.000   82.41618  C   ?   A  ?    98  1
  ATOM     779  OE1   .  GLU  A   122  ?    3.63188   93.71496   53.66695  1.000   83.32124  O   ?   A  ?    98  1
  ATOM     780  OE2   .  GLU  A   122  ?    4.96919   94.14948   55.37020  1.000   75.28832  O   ?   A  ?    98  1
  ATOM     781  N     .  VAL  A   123  ?    7.68903   90.26701   56.33889  1.000   44.17546  N   ?   A  ?    99  1
  ATOM     782  CA    .  VAL  A   123  ?    9.11209   90.39604   56.64506  1.000   48.49404  C   ?   A  ?    99  1
  ATOM     783  C     .  VAL  A   123  ?    9.91945   90.41421   55.35862  1.000   54.84102  C   ?   A  ?    99  1
  ATOM     784  O     .  VAL  A   123  ?   10.83814   91.22705   55.18296  1.000   56.45130  O   ?   A  ?    99  1
  ATOM     785  CB    .  VAL  A   123  ?    9.57195   89.25392   57.56193  1.000   50.92806  C   ?   A  ?    99  1
  ATOM     786  CG1   .  VAL  A   123  ?   11.08655   89.16163   57.54841  1.000   45.54243  C   ?   A  ?    99  1
  ATOM     787  CG2   .  VAL  A   123  ?    9.02363   89.45785   58.96166  1.000   54.33749  C   ?   A  ?    99  1
  ATOM     788  N     .  LEU  A   124  ?    9.57995   89.51645   54.43581  1.000   50.14741  N   ?   A  ?   100  1
  ATOM     789  CA    .  LEU  A   124  ?   10.30049   89.42438   53.17702  1.000   53.99948  C   ?   A  ?   100  1
  ATOM     790  C     .  LEU  A   124  ?   10.13301   90.69936   52.35359  1.000   52.17028  C   ?   A  ?   100  1
  ATOM     791  O     .  LEU  A   124  ?   11.11408   91.27677   51.87037  1.000   47.72545  O   ?   A  ?   100  1
  ATOM     792  CB    .  LEU  A   124  ?    9.80284   88.19546   52.41715  1.000   52.88576  C   ?   A  ?   100  1
  ATOM     793  CG    .  LEU  A   124  ?   10.33891   87.94906   51.01966  1.000   47.43344  C   ?   A  ?   100  1
  ATOM     794  CD1   .  LEU  A   124  ?   11.81057   87.42461   51.06269  1.000   40.74588  C   ?   A  ?   100  1
  ATOM     795  CD2   .  LEU  A   124  ?    9.37875   86.99803   50.35721  1.000   47.33662  C   ?   A  ?   100  1
  ATOM     796  N     .  ARG  A   125  ?    8.89191   91.15398   52.18054  1.000   49.33646  N   ?   A  ?   101  1
  ATOM     797  CA    .  ARG  A   125  ?    8.67073   92.40165   51.46175  1.000   56.08032  C   ?   A  ?   101  1
  ATOM     798  C     .  ARG  A   125  ?    9.56385   93.51466   52.00578  1.000   59.16966  C   ?   A  ?   101  1
  ATOM     799  O     .  ARG  A   125  ?   10.14274   94.29438   51.23559  1.000   55.97822  O   ?   A  ?   101  1
  ATOM     800  CB    .  ARG  A   125  ?    7.19669   92.80102   51.55318  1.000   58.57512  C   ?   A  ?   101  1
  ATOM     801  CG    .  ARG  A   125  ?    6.84070   94.02754   50.71586  1.000   62.01840  C   ?   A  ?   101  1
  ATOM     802  CD    .  ARG  A   125  ?    5.42181   94.55962   51.00356  1.000   74.57747  C   ?   A  ?   101  1
  ATOM     803  NE    .  ARG  A   125  ?    5.28370   95.05781   52.37254  1.000   83.60337  N   ?   A  ?   101  1
  ATOM     804  CZ    .  ARG  A   125  ?    5.68538   96.25983   52.78207  1.000   83.76836  C   ?   A  ?   101  1
  ATOM     805  NH1   .  ARG  A   125  ?    6.25086   97.09697   51.92393  1.000   78.23843  N   ?   A  ?   101  1
  ATOM     806  NH2   .  ARG  A   125  ?    5.52720   96.62274   54.05281  1.000   85.19541  N   ?   A  ?   101  1
  ATOM     807  N     .  VAL  A   126  ?    9.71164   93.58387   53.33391  1.000   54.84913  N   ?   A  ?   102  1
  ATOM     808  CA    .  VAL  A   126  ?   10.40007   94.71554   53.94866  1.000   57.65660  C   ?   A  ?   102  1
  ATOM     809  C     .  VAL  A   126  ?   11.91193   94.55728   53.83202  1.000   59.70140  C   ?   A  ?   102  1
  ATOM     810  O     .  VAL  A   126  ?   12.62795   95.53366   53.57024  1.000   61.91901  O   ?   A  ?   102  1
  ATOM     811  CB    .  VAL  A   126  ?    9.94172   94.88964   55.41399  1.000   59.14837  C   ?   A  ?   102  1
  ATOM     812  CG1   .  VAL  A   126  ?   10.75881   95.94443   56.10648  1.000   59.18532  C   ?   A  ?   102  1
  ATOM     813  CG2   .  VAL  A   126  ?    8.46100   95.25851   55.46847  1.000   55.62392  C   ?   A  ?   102  1
  ATOM     814  N     .  LEU  A   127  ?   12.42680   93.33590   54.02139  1.000   55.34465  N   ?   A  ?   103  1
  ATOM     815  CA    .  LEU  A   127  ?   13.83810   93.07837   53.73005  1.000   60.48672  C   ?   A  ?   103  1
  ATOM     816  C     .  LEU  A   127  ?   14.18429   93.45638   52.29138  1.000   56.50106  C   ?   A  ?   103  1
  ATOM     817  O     .  LEU  A   127  ?   15.20612   94.10389   52.02510  1.000   55.80576  O   ?   A  ?   103  1
  ATOM     818  CB    .  LEU  A   127  ?   14.16440   91.61314   53.99299  1.000   55.06692  C   ?   A  ?   103  1
  ATOM     819  CG    .  LEU  A   127  ?   14.16557   91.27837   55.47518  1.000   56.35261  C   ?   A  ?   103  1
  ATOM     820  CD1   .  LEU  A   127  ?   14.23679   89.78971   55.67826  1.000   53.14913  C   ?   A  ?   103  1
  ATOM     821  CD2   .  LEU  A   127  ?   15.33311   91.97409   56.14283  1.000   53.99895  C   ?   A  ?   103  1
  ATOM     822  N     .  HIS  A   128  ?   13.33311   93.06246   51.34980  1.000   53.45346  N   ?   A  ?   104  1
  ATOM     823  CA    .  HIS  A   128  ?   13.49366   93.51021   49.96966  1.000   57.18352  C   ?   A  ?   104  1
  ATOM     824  C     .  HIS  A   128  ?   13.46543   95.02966   49.87282  1.000   58.03555  C   ?   A  ?   104  1
  ATOM     825  O     .  HIS  A   128  ?   14.32743   95.63923   49.22758  1.000   57.26404  O   ?   A  ?   104  1
  ATOM     826  CB    .  HIS  A   128  ?   12.39330   92.91537   49.08830  1.000   53.04255  C   ?   A  ?   104  1
  ATOM     827  CG    .  HIS  A   128  ?   12.38480   93.47324   47.70280  1.000   52.56553  C   ?   A  ?   104  1
  ATOM     828  ND1   .  HIS  A   128  ?   13.46052   93.35152   46.85151  1.000   53.92256  N   ?   A  ?   104  1
  ATOM     829  CD2   .  HIS  A   128  ?   11.45692   94.19384   47.03308  1.000   57.15161  C   ?   A  ?   104  1
  ATOM     830  CE1   .  HIS  A   128  ?   13.18961   93.95742   45.71000  1.000   50.26790  C   ?   A  ?   104  1
  ATOM     831  NE2   .  HIS  A   128  ?   11.97873   94.47447   45.79226  1.000   53.89968  N   ?   A  ?   104  1
  ATOM     832  N     .  LYS  A   129  ?   12.45329   95.65482   50.49151  1.000   63.80882  N   ?   A  ?   105  1
  ATOM     833  CA    .  LYS  A   129  ?   12.28971   97.10472   50.41598  1.000   63.15832  C   ?   A  ?   105  1
  ATOM     834  C     .  LYS  A   129  ?   13.50147   97.83390   50.97500  1.000   62.60642  C   ?   A  ?   105  1
  ATOM     835  O     .  LYS  A   129  ?   13.83975   98.91701   50.49116  1.000   61.12235  O   ?   A  ?   105  1
  ATOM     836  CB    .  LYS  A   129  ?   11.01493   97.52574   51.15626  1.000   65.20488  C   ?   A  ?   105  1
  ATOM     837  CG    .  LYS  A   129  ?   10.50790   98.92337   50.81039  1.000   74.84479  C   ?   A  ?   105  1
  ATOM     838  CD    .  LYS  A   129  ?    9.15868   99.24883   51.48455  1.000   86.59517  C   ?   A  ?   105  1
  ATOM     839  CE    .  LYS  A   129  ?    9.27311   99.46926   53.00854  1.000   90.13978  C   ?   A  ?   105  1
  ATOM     840  NZ    .  LYS  A   129  ?    8.00053   99.96755   53.65481  1.000   85.96475  N   ?   A  ?   105  1
  ATOM     841  N     .  LYS  A   130  ?   14.16819   97.25527   51.98132  1.000   65.03915  N   ?   A  ?   106  1
  ATOM     842  CA    .  LYS  A   130  ?   15.38784   97.80076   52.56625  1.000   65.37947  C   ?   A  ?   106  1
  ATOM     843  C     .  LYS  A   130  ?   16.65374   97.35888   51.83165  1.000   69.17961  C   ?   A  ?   106  1
  ATOM     844  O     .  LYS  A   130  ?   17.75422   97.46740   52.39228  1.000   68.94577  O   ?   A  ?   106  1
  ATOM     845  CB    .  LYS  A   130  ?   15.48650   97.41584   54.04953  1.000   64.61536  C   ?   A  ?   106  1
  ATOM     846  CG    .  LYS  A   130  ?   14.44722   98.10551   54.95249  1.000   73.00450  C   ?   A  ?   106  1
  ATOM     847  CD    .  LYS  A   130  ?   14.87359   98.11754   56.43712  1.000   89.01875  C   ?   A  ?   106  1
  ATOM     848  CE    .  LYS  A   130  ?   15.10980   96.70415   56.99046  1.000   92.62190  C   ?   A  ?   106  1
  ATOM     849  NZ    .  LYS  A   130  ?   15.55461   96.67154   58.41469  1.000   84.41732  N   ?   A  ?   106  1
  ATOM     850  N     .  ASP  A   131  ?   16.51778   96.82851   50.61260  1.000   69.84682  N   ?   A  ?   107  1
  ATOM     851  CA    .  ASP  A   131  ?   17.64986   96.54886   49.72463  1.000   66.16234  C   ?   A  ?   107  1
  ATOM     852  C     .  ASP  A   131  ?   18.63952   95.56949   50.35106  1.000   64.69109  C   ?   A  ?   107  1
  ATOM     853  O     .  ASP  A   131  ?   19.85668   95.76065   50.30439  1.000   76.71794  O   ?   A  ?   107  1
  ATOM     854  CB    .  ASP  A   131  ?   18.34940   97.84877   49.30584  1.000   68.34276  C   ?   A  ?   107  1
  ATOM     855  CG    .  ASP  A   131  ?   17.42725   98.78327   48.52447  1.000   91.21761  C   ?   A  ?   107  1
  ATOM     856  OD1   .  ASP  A   131  ?   16.78002   98.32503   47.55332  1.000   85.59999  O   ?   A  ?   107  1
  ATOM     857  OD2   .  ASP  A   131  ?   17.33429   99.97870   48.88562  1.000  105.45713  O   ?   A  ?   107  1
  ATOM     858  N     .  LYS  A   132  ?   18.10717   94.51035   50.94468  1.000   62.31878  N   ?   A  ?   108  1
  ATOM     859  CA    .  LYS  A   132  ?   18.92954   93.36373   51.30261  1.000   64.79689  C   ?   A  ?   108  1
  ATOM     860  C     .  LYS  A   132  ?   19.11049   92.44397   50.08680  1.000   60.08338  C   ?   A  ?   108  1
  ATOM     861  O     .  LYS  A   132  ?   18.39549   92.55329   49.08516  1.000   51.06801  O   ?   A  ?   108  1
  ATOM     862  CB    .  LYS  A   132  ?   18.28754   92.59362   52.45445  1.000   60.87003  C   ?   A  ?   108  1
  ATOM     863  CG    .  LYS  A   132  ?   18.03506   93.41286   53.67396  1.000   57.44157  C   ?   A  ?   108  1
  ATOM     864  CD    .  LYS  A   132  ?   19.33692   93.63647   54.40799  1.000   64.01311  C   ?   A  ?   108  1
  ATOM     865  CE    .  LYS  A   132  ?   19.11025   94.31022   55.74840  1.000   64.40895  C   ?   A  ?   108  1
  ATOM     866  NZ    .  LYS  A   132  ?   20.36524   94.34079   56.56739  1.000   68.37468  N   ?   A  ?   108  1
  ATOM     867  N     .  GLN  A   133  ?   20.09150   91.53671   50.17753  1.000   59.11633  N   ?   A  ?   109  1
  ATOM     868  CA    .  GLN  A   133  ?   20.22247   90.42010   49.24088  1.000   55.98927  C   ?   A  ?   109  1
  ATOM     869  C     .  GLN  A   133  ?   19.38523   89.25375   49.75171  1.000   54.49071  C   ?   A  ?   109  1
  ATOM     870  O     .  GLN  A   133  ?   19.67248   88.70495   50.82358  1.000   52.96083  O   ?   A  ?   109  1
  ATOM     871  CB    .  GLN  A   133  ?   21.68022   89.97581   49.09421  1.000   64.20751  C   ?   A  ?   109  1
  ATOM     872  CG    .  GLN  A   133  ?   22.51032   90.75917   48.09089  1.000   67.72867  C   ?   A  ?   109  1
  ATOM     873  CD    .  GLN  A   133  ?   21.76756   90.97356   46.79755  1.000   69.13908  C   ?   A  ?   109  1
  ATOM     874  OE1   .  GLN  A   133  ?   21.85698   90.15627   45.87248  1.000   72.86817  O   ?   A  ?   109  1
  ATOM     875  NE2   .  GLN  A   133  ?   21.00060   92.06581   46.72745  1.000   73.72603  N   ?   A  ?   109  1
  ATOM     876  N     .  ILE  A   134  ?   18.36453   88.85745   48.99534  1.000   48.44457  N   ?   A  ?   110  1
  ATOM     877  CA    .  ILE  A   134  ?   17.47585   87.78061   49.43749  1.000   52.90163  C   ?   A  ?   110  1
  ATOM     878  C     .  ILE  A   134  ?   17.46513   86.65656   48.40728  1.000   50.14760  C   ?   A  ?   110  1
  ATOM     879  O     .  ILE  A   134  ?   17.16358   86.88448   47.22395  1.000   45.10034  O   ?   A  ?   110  1
  ATOM     880  CB    .  ILE  A   134  ?   16.04894   88.27851   49.70714  1.000   49.65598  C   ?   A  ?   110  1
  ATOM     881  CG1   .  ILE  A   134  ?   16.05810   89.50003   50.61754  1.000   50.53706  C   ?   A  ?   110  1
  ATOM     882  CG2   .  ILE  A   134  ?   15.24576   87.19207   50.39263  1.000   49.55418  C   ?   A  ?   110  1
  ATOM     883  CD1   .  ILE  A   134  ?   14.84838   90.37661   50.40387  1.000   49.46788  C   ?   A  ?   110  1
  ATOM     884  N     .  TYR  A   135  ?   17.76603   85.44071   48.86714  1.000   43.97422  N   ?   A  ?   111  1
  ATOM     885  CA    .  TYR  A   135  ?   17.68138   84.24448   48.04525  1.000   44.57601  C   ?   A  ?   111  1
  ATOM     886  C     .  TYR  A   135  ?   16.67143   83.26400   48.61934  1.000   41.46904  C   ?   A  ?   111  1
  ATOM     887  O     .  TYR  A   135  ?   16.54257   83.12659   49.83880  1.000   47.59209  O   ?   A  ?   111  1
  ATOM     888  CB    .  TYR  A   135  ?   19.06064   83.57888   47.90732  1.000   43.83549  C   ?   A  ?   111  1
  ATOM     889  CG    .  TYR  A   135  ?   20.02115   84.53778   47.26953  1.000   43.76412  C   ?   A  ?   111  1
  ATOM     890  CD1   .  TYR  A   135  ?   19.85961   84.93762   45.93616  1.000   40.34153  C   ?   A  ?   111  1
  ATOM     891  CD2   .  TYR  A   135  ?   21.04809   85.10105   48.01110  1.000   49.32703  C   ?   A  ?   111  1
  ATOM     892  CE1   .  TYR  A   135  ?   20.72111   85.85171   45.36278  1.000   48.25767  C   ?   A  ?   111  1
  ATOM     893  CE2   .  TYR  A   135  ?   21.91318   86.01686   47.45220  1.000   51.93375  C   ?   A  ?   111  1
  ATOM     894  CZ    .  TYR  A   135  ?   21.75040   86.39252   46.13693  1.000   52.14380  C   ?   A  ?   111  1
  ATOM     895  OH    .  TYR  A   135  ?   22.63415   87.30440   45.61940  1.000   51.02277  O   ?   A  ?   111  1
  ATOM     896  N     .  CYS  A   136  ?   15.96411   82.58895   47.71905  1.000   38.23658  N   ?   A  ?   112  1
  ATOM     897  CA    .  CYS  A   136  ?   15.13232   81.43391   48.03062  1.000   39.29580  C   ?   A  ?   112  1
  ATOM     898  C     .  CYS  A   136  ?   15.90510   80.14303   47.78167  1.000   41.64798  C   ?   A  ?   112  1
  ATOM     899  O     .  CYS  A   136  ?   16.48605   79.96644   46.70871  1.000   43.98529  O   ?   A  ?   112  1
  ATOM     900  CB    .  CYS  A   136  ?   13.87697   81.43897   47.15888  1.000   38.07421  C   ?   A  ?   112  1
  ATOM     901  SG    .  CYS  A   136  ?   12.69256   80.21329   47.68348  1.000   42.79806  S   ?   A  ?   112  1
  ATOM     902  N     .  LEU  A   137  ?   15.87437   79.22642   48.74404  1.000   42.11322  N   ?   A  ?   113  1
  ATOM     903  CA    .  LEU  A   137  ?   16.54419   77.92727   48.62109  1.000   41.73917  C   ?   A  ?   113  1
  ATOM     904  C     .  LEU  A   137  ?   15.58330   76.83916   49.09016  1.000   44.57866  C   ?   A  ?   113  1
  ATOM     905  O     .  LEU  A   137  ?   15.37841   76.67358   50.29590  1.000   44.09428  O   ?   A  ?   113  1
  ATOM     906  CB    .  LEU  A   137  ?   17.84240   77.88884   49.42617  1.000   39.90914  C   ?   A  ?   113  1
  ATOM     907  CG    .  LEU  A   137  ?   18.56355   76.53555   49.38634  1.000   43.91896  C   ?   A  ?   113  1
  ATOM     908  CD1   .  LEU  A   137  ?   19.28047   76.32836   48.04043  1.000   38.09961  C   ?   A  ?   113  1
  ATOM     909  CD2   .  LEU  A   137  ?   19.51855   76.35532   50.57181  1.000   35.26258  C   ?   A  ?   113  1
  ATOM     910  N     .  SER  A   138  ?   15.00353   76.08352   48.15210  1.000   42.85265  N   ?   A  ?   114  1
  ATOM     911  CA    .  SER  A   138  ?   13.93042   75.16147   48.49821  1.000   41.70431  C   ?   A  ?   114  1
  ATOM     912  C     .  SER  A   138  ?   14.09431   73.80088   47.82647  1.000   49.02773  C   ?   A  ?   114  1
  ATOM     913  O     .  SER  A   138  ?   14.40962   73.71287   46.63347  1.000   48.39095  O   ?   A  ?   114  1
  ATOM     914  CB    .  SER  A   138  ?   12.58001   75.75970   48.11554  1.000   41.92384  C   ?   A  ?   114  1
  ATOM     915  OG    .  SER  A   138  ?   11.52356   74.87310   48.46079  1.000   47.11529  O   ?   A  ?   114  1
  ATOM     916  N     .  ASN  A   139  ?   13.82798   72.74000   48.58953  1.000   48.66688  N   ?   A  ?   115  1
  ATOM     917  CA    .  ASN  A   139  ?   13.66601   71.39477   48.03550  1.000   45.36517  C   ?   A  ?   115  1
  ATOM     918  C     .  ASN  A   139  ?   12.23768   71.25238   47.54572  1.000   45.85185  C   ?   A  ?   115  1
  ATOM     919  O     .  ASN  A   139  ?   11.35043   70.85788   48.29317  1.000   48.77904  O   ?   A  ?   115  1
  ATOM     920  CB    .  ASN  A   139  ?   13.96236   70.32765   49.07747  1.000   49.78468  C   ?   A  ?   115  1
  ATOM     921  CG    .  ASN  A   139  ?   15.42313   70.06771   49.24604  1.000   49.15995  C   ?   A  ?   115  1
  ATOM     922  OD1   .  ASN  A   139  ?   16.25909   70.85010   48.80651  1.000   53.46058  O   ?   A  ?   115  1
  ATOM     923  ND2   .  ASN  A   139  ?   15.74892   68.95728   49.89517  1.000   51.30009  N   ?   A  ?   115  1
  ATOM     924  N     .  VAL  A   140  ?   12.00766   71.55099   46.27190  1.000   46.05658  N   ?   A  ?   116  1
  ATOM     925  CA    .  VAL  A   140  ?   10.67494   71.45611   45.69331  1.000   45.86097  C   ?   A  ?   116  1
  ATOM     926  C     .  VAL  A   140  ?   10.82939   70.95714   44.26394  1.000   46.11324  C   ?   A  ?   116  1
  ATOM     927  O     .  VAL  A   140  ?   11.80972   71.27534   43.58484  1.000   44.27043  O   ?   A  ?   116  1
  ATOM     928  CB    .  VAL  A   140  ?    9.93331   72.81213   45.75980  1.000   48.06912  C   ?   A  ?   116  1
  ATOM     929  CG1   .  VAL  A   140  ?   10.71009   73.88839   44.98487  1.000   42.89648  C   ?   A  ?   116  1
  ATOM     930  CG2   .  VAL  A   140  ?    8.48463   72.69532   45.25080  1.000   46.91654  C   ?   A  ?   116  1
  ATOM     931  N     .  ASP  A   141  ?    9.87165   70.13856   43.82109  1.000   44.96827  N   ?   A  ?   117  1
  ATOM     932  CA    .  ASP  A   141  ?    9.96972   69.52338   42.50817  1.000   42.72877  C   ?   A  ?   117  1
  ATOM     933  C     .  ASP  A   141  ?    9.56385   70.52467   41.43181  1.000   44.28705  C   ?   A  ?   117  1
  ATOM     934  O     .  ASP  A   141  ?    8.95801   71.55991   41.71506  1.000   44.51532  O   ?   A  ?   117  1
  ATOM     935  CB    .  ASP  A   141  ?    9.11965   68.24718   42.42484  1.000   38.88295  C   ?   A  ?   117  1
  ATOM     936  CG    .  ASP  A   141  ?    7.64137   68.52378   42.43210  1.000   48.46931  C   ?   A  ?   117  1
  ATOM     937  OD1   .  ASP  A   141  ?    7.06687   68.67975   43.53885  1.000   50.03687  O   ?   A  ?   117  1
  ATOM     938  OD2   .  ASP  A   141  ?    7.06117   68.59836   41.32020  1.000   53.22026  O   ?   A  ?   117  1
  ATOM     939  N     .  LEU  A   142  ?    9.92840   70.21580   40.18014  1.000   42.15933  N   ?   A  ?   118  1
  ATOM     940  CA    .  LEU  A   142  ?    9.81998   71.23118   39.13744  1.000   43.25762  C   ?   A  ?   118  1
  ATOM     941  C     .  LEU  A   142  ?    8.36603   71.59405   38.86934  1.000   47.44812  C   ?   A  ?   118  1
  ATOM     942  O     .  LEU  A   142  ?    8.02107   72.77767   38.78451  1.000   46.05694  O   ?   A  ?   118  1
  ATOM     943  CB    .  LEU  A   142  ?   10.50257   70.77322   37.84849  1.000   41.96628  C   ?   A  ?   118  1
  ATOM     944  CG    .  LEU  A   142  ?   10.42761   71.79123   36.69919  1.000   43.12902  C   ?   A  ?   118  1
  ATOM     945  CD1   .  LEU  A   142  ?   11.05528   73.08254   37.12672  1.000   51.80938  C   ?   A  ?   118  1
  ATOM     946  CD2   .  LEU  A   142  ?   11.12067   71.30411   35.46268  1.000   41.19716  C   ?   A  ?   118  1
  ATOM     947  N     .  GLU  A   143  ?    7.49124   70.59965   38.75032  1.000   47.96038  N   ?   A  ?   119  1
  ATOM     948  CA    .  GLU  A   143  ?    6.10350   70.91870   38.43507  1.000   51.10937  C   ?   A  ?   119  1
  ATOM     949  C     .  GLU  A   143  ?    5.42831   71.66190   39.58781  1.000   48.48851  C   ?   A  ?   119  1
  ATOM     950  O     .  GLU  A   143  ?    4.68603   72.62269   39.35965  1.000   47.02150  O   ?   A  ?   119  1
  ATOM     951  CB    .  GLU  A   143  ?    5.34375   69.64498   38.06432  1.000   57.17576  C   ?   A  ?   119  1
  ATOM     952  CG    .  GLU  A   143  ?    5.69265   69.12705   36.66059  1.000   51.70776  C   ?   A  ?   119  1
  ATOM     953  CD    .  GLU  A   143  ?    5.67607   67.60424   36.55107  1.000   61.76271  C   ?   A  ?   119  1
  ATOM     954  OE1   .  GLU  A   143  ?    4.82829   67.07953   35.79350  1.000   70.65651  O   ?   A  ?   119  1
  ATOM     955  OE2   .  GLU  A   143  ?    6.50609   66.93350   37.22384  1.000   57.70116  O   ?   A  ?   119  1
  ATOM     956  N     .  SER  A   144  ?    5.68670   71.25508   40.83120  1.000   46.11767  N   ?   A  ?   120  1
  ATOM     957  CA    .  SER  A   144  ?    5.09383   71.96132   41.96650  1.000   48.78364  C   ?   A  ?   120  1
  ATOM     958  C     .  SER  A   144  ?    5.59710   73.39840   42.02607  1.000   53.51197  C   ?   A  ?   120  1
  ATOM     959  O     .  SER  A   144  ?    4.80509   74.35210   42.07365  1.000   47.37770  O   ?   A  ?   120  1
  ATOM     960  CB    .  SER  A   144  ?    5.40614   71.23980   43.27615  1.000   47.06620  C   ?   A  ?   120  1
  ATOM     961  OG    .  SER  A   144  ?    4.84571   69.94556   43.29079  1.000   54.14346  O   ?   A  ?   120  1
  ATOM     962  N     .  PHE  A   145  ?    6.92070   73.56936   42.03046  1.000   49.30080  N   ?   A  ?   121  1
  ATOM     963  CA    .  PHE  A   145  ?    7.48845   74.90432   41.93381  1.000   47.67865  C   ?   A  ?   121  1
  ATOM     964  C     .  PHE  A   145  ?    6.78899   75.72326   40.86301  1.000   47.09835  C   ?   A  ?   121  1
  ATOM     965  O     .  PHE  A   145  ?    6.49877   76.90902   41.05968  1.000   49.10351  O   ?   A  ?   121  1
  ATOM     966  CB    .  PHE  A   145  ?    8.97672   74.81798   41.63072  1.000   39.24748  C   ?   A  ?   121  1
  ATOM     967  CG    .  PHE  A   145  ?    9.59021   76.14043   41.32285  1.000   42.35907  C   ?   A  ?   121  1
  ATOM     968  CD1   .  PHE  A   145  ?   10.21240   76.36901   40.10255  1.000   44.95206  C   ?   A  ?   121  1
  ATOM     969  CD2   .  PHE  A   145  ?    9.53571   77.16680   42.24707  1.000   41.21941  C   ?   A  ?   121  1
  ATOM     970  CE1   .  PHE  A   145  ?   10.79328   77.60230   39.81660  1.000   49.27418  C   ?   A  ?   121  1
  ATOM     971  CE2   .  PHE  A   145  ?   10.11202   78.41258   41.97077  1.000   44.41214  C   ?   A  ?   121  1
  ATOM     972  CZ    .  PHE  A   145  ?   10.74351   78.62757   40.75135  1.000   45.29460  C   ?   A  ?   121  1
  ATOM     973  N     .  SER  A   146  ?    6.52571   75.10616   39.71444  1.000   47.08012  N   ?   A  ?   122  1
  ATOM     974  CA    .  SER  A   146  ?    5.91073   75.82538   38.60426  1.000   51.80933  C   ?   A  ?   122  1
  ATOM     975  C     .  SER  A   146  ?    4.54734   76.37847   38.99883  1.000   50.69392  C   ?   A  ?   122  1
  ATOM     976  O     .  SER  A   146  ?    4.20302   77.52149   38.67166  1.000   47.57044  O   ?   A  ?   122  1
  ATOM     977  CB    .  SER  A   146  ?    5.78603   74.88760   37.40457  1.000   46.78755  C   ?   A  ?   122  1
  ATOM     978  OG    .  SER  A   146  ?    5.69683   75.62285   36.20936  1.000   55.05892  O   ?   A  ?   122  1
  ATOM     979  N     .  TYR  A   147  ?    3.76339   75.56625   39.70319  1.000   50.71093  N   ?   A  ?   123  1
  ATOM     980  CA    .  TYR  A   147  ?    2.45675   75.97368   40.20100  1.000   50.53813  C   ?   A  ?   123  1
  ATOM     981  C     .  TYR  A   147  ?    2.57754   77.09679   41.21844  1.000   49.90060  C   ?   A  ?   123  1
  ATOM     982  O     .  TYR  A   147  ?    1.90512   78.12494   41.10311  1.000   50.97755  O   ?   A  ?   123  1
  ATOM     983  CB    .  TYR  A   147  ?    1.76675   74.76221   40.81857  1.000   46.84894  C   ?   A  ?   123  1
  ATOM     984  CG    .  TYR  A   147  ?    0.47583   75.06314   41.50039  1.000   53.63454  C   ?   A  ?   123  1
  ATOM     985  CD1   .  TYR  A   147  ?    0.41231   75.20041   42.88438  1.000   55.47150  C   ?   A  ?   123  1
  ATOM     986  CD2   .  TYR  A   147  ?   -0.69189   75.19033   40.77549  1.000   51.41759  C   ?   A  ?   123  1
  ATOM     987  CE1   .  TYR  A   147  ?   -0.78990   75.45712   43.51618  1.000   59.92820  C   ?   A  ?   123  1
  ATOM     988  CE2   .  TYR  A   147  ?   -1.89490   75.45347   41.39752  1.000   52.02915  C   ?   A  ?   123  1
  ATOM     989  CZ    .  TYR  A   147  ?   -1.94212   75.58889   42.76595  1.000   61.96611  C   ?   A  ?   123  1
  ATOM     990  OH    .  TYR  A   147  ?   -3.15139   75.84944   43.37707  1.000   64.52458  O   ?   A  ?   123  1
  ATOM     991  N     .  LEU  A   148  ?    3.42532   76.90548   42.22991  1.000   46.15010  N   ?   A  ?   124  1
  ATOM     992  CA    .  LEU  A   148  ?    3.61368   77.91993   43.26087  1.000   49.05491  C   ?   A  ?   124  1
  ATOM     993  C     .  LEU  A   148  ?    4.09656   79.24159   42.67317  1.000   51.91953  C   ?   A  ?   124  1
  ATOM     994  O     .  LEU  A   148  ?    3.72011   80.31122   43.17281  1.000   51.70328  O   ?   A  ?   124  1
  ATOM     995  CB    .  LEU  A   148  ?    4.59731   77.41685   44.32210  1.000   46.18227  C   ?   A  ?   124  1
  ATOM     996  CG    .  LEU  A   148  ?    4.20388   76.09262   44.98807  1.000   44.49282  C   ?   A  ?   124  1
  ATOM     997  CD1   .  LEU  A   148  ?    5.24644   75.59776   45.95173  1.000   38.29518  C   ?   A  ?   124  1
  ATOM     998  CD2   .  LEU  A   148  ?    2.87586   76.26083   45.67969  1.000   47.88985  C   ?   A  ?   124  1
  ATOM     999  N     .  TYR  A   149  ?    4.92747   79.20498   41.62370  1.000   44.06765  N   ?   A  ?   125  1
  ATOM    1000  CA    .  TYR  A   149  ?    5.36149   80.46639   41.03267  1.000   45.06657  C   ?   A  ?   125  1
  ATOM    1001  C     .  TYR  A   149  ?    4.17228   81.24744   40.51201  1.000   45.73034  C   ?   A  ?   125  1
  ATOM    1002  O     .  TYR  A   149  ?    4.11094   82.46782   40.66272  1.000   46.98317  O   ?   A  ?   125  1
  ATOM    1003  CB    .  TYR  A   149  ?    6.37651   80.24804   39.90672  1.000   45.48022  C   ?   A  ?   125  1
  ATOM    1004  CG    .  TYR  A   149  ?    7.00005   81.55851   39.44391  1.000   43.34708  C   ?   A  ?   125  1
  ATOM    1005  CD1   .  TYR  A   149  ?    6.45695   82.27585   38.38536  1.000   44.14025  C   ?   A  ?   125  1
  ATOM    1006  CD2   .  TYR  A   149  ?    8.12455   82.08517   40.08415  1.000   43.64922  C   ?   A  ?   125  1
  ATOM    1007  CE1   .  TYR  A   149  ?    7.02303   83.48387   37.96182  1.000   42.96364  C   ?   A  ?   125  1
  ATOM    1008  CE2   .  TYR  A   149  ?    8.69637   83.28795   39.67277  1.000   42.19640  C   ?   A  ?   125  1
  ATOM    1009  CZ    .  TYR  A   149  ?    8.13326   83.98496   38.61014  1.000   46.50999  C   ?   A  ?   125  1
  ATOM    1010  OH    .  TYR  A   149  ?    8.67867   85.18793   38.18866  1.000   51.22232  O   ?   A  ?   125  1
  ATOM    1011  N     .  LYS  A   150  ?    3.21064   80.55714   39.90164  1.000   52.76013  N   ?   A  ?   126  1
  ATOM    1012  CA    .  LYS  A   150  ?    2.01809   81.22874   39.39983  1.000   52.47359  C   ?   A  ?   126  1
  ATOM    1013  C     .  LYS  A   150  ?    1.05953   81.60765   40.53399  1.000   49.76799  C   ?   A  ?   126  1
  ATOM    1014  O     .  LYS  A   150  ?    0.59262   82.74847   40.58719  1.000   54.52428  O   ?   A  ?   126  1
  ATOM    1015  CB    .  LYS  A   150  ?    1.33236   80.33840   38.36545  1.000   55.07080  C   ?   A  ?   126  1
  ATOM    1016  CG    .  LYS  A   150  ?    0.37986   81.06817   37.44746  1.000   65.35651  C   ?   A  ?   126  1
  ATOM    1017  CD    .  LYS  A   150  ?   -0.28655   80.09321   36.47422  1.000   75.45701  C   ?   A  ?   126  1
  ATOM    1018  CE    .  LYS  A   150  ?   -1.28982   80.79672   35.55970  1.000   63.74021  C   ?   A  ?   126  1
  ATOM    1019  NZ    .  LYS  A   150  ?   -2.30467   79.84265   35.05712  1.000   65.09840  N   ?   A  ?   126  1
  ATOM    1020  N     .  GLN  A   151  ?    0.79986   80.69056   41.47453  1.000   49.45113  N   ?   A  ?   127  1
  ATOM    1021  CA    .  GLN  A   151  ?   -0.17138   80.94513   42.54385  1.000   55.26759  C   ?   A  ?   127  1
  ATOM    1022  C     .  GLN  A   151  ?    0.15832   82.19585   43.34479  1.000   51.84586  C   ?   A  ?   127  1
  ATOM    1023  O     .  GLN  A   151  ?   -0.71823   83.03225   43.58599  1.000   47.21464  O   ?   A  ?   127  1
  ATOM    1024  CB    .  GLN  A   151  ?   -0.25430   79.75896   43.50116  1.000   49.17706  C   ?   A  ?   127  1
  ATOM    1025  CG    .  GLN  A   151  ?   -1.24046   78.72671   43.07910  1.000   64.04914  C   ?   A  ?   127  1
  ATOM    1026  CD    .  GLN  A   151  ?   -2.63294   79.28921   42.95289  1.000   71.54032  C   ?   A  ?   127  1
  ATOM    1027  OE1   .  GLN  A   151  ?   -3.24368   79.70907   43.95056  1.000   68.17564  O   ?   A  ?   127  1
  ATOM    1028  NE2   .  GLN  A   151  ?   -3.15251   79.30248   41.72340  1.000   56.32575  N   ?   A  ?   127  1
  ATOM    1029  N     .  PHE  A   152  ?    1.39931   82.31524   43.80811  1.000   44.95626  N   ?   A  ?   128  1
  ATOM    1030  CA    .  PHE  A   152  ?    1.74552   83.26379   44.85568  1.000   48.09170  C   ?   A  ?   128  1
  ATOM    1031  C     .  PHE  A   152  ?    2.57887   84.38975   44.28805  1.000   45.77438  C   ?   A  ?   128  1
  ATOM    1032  O     .  PHE  A   152  ?    3.11290   84.28894   43.18446  1.000   49.14606  O   ?   A  ?   128  1
  ATOM    1033  CB    .  PHE  A   152  ?    2.47498   82.56640   45.99930  1.000   43.11587  C   ?   A  ?   128  1
  ATOM    1034  CG    .  PHE  A   152  ?    1.66889   81.47713   46.59538  1.000   45.86796  C   ?   A  ?   128  1
  ATOM    1035  CD1   .  PHE  A   152  ?    0.67290   81.76661   47.51441  1.000   52.20704  C   ?   A  ?   128  1
  ATOM    1036  CD2   .  PHE  A   152  ?    1.84622   80.17215   46.19260  1.000   49.97103  C   ?   A  ?   128  1
  ATOM    1037  CE1   .  PHE  A   152  ?   -0.10490   80.76269   48.05180  1.000   50.65471  C   ?   A  ?   128  1
  ATOM    1038  CE2   .  PHE  A   152  ?    1.07097   79.15813   46.71809  1.000   49.03545  C   ?   A  ?   128  1
  ATOM    1039  CZ    .  PHE  A   152  ?    0.09899   79.44970   47.65092  1.000   56.62868  C   ?   A  ?   128  1
  ATOM    1040  N     .  ASP  A   153  ?    2.66050   85.48364   45.04657  1.000   47.45038  N   ?   A  ?   129  1
  ATOM    1041  CA    .  ASP  A   153  ?    3.17681   86.72243   44.48141  1.000   49.38818  C   ?   A  ?   129  1
  ATOM    1042  C     .  ASP  A   153  ?    4.29861   87.33148   45.30872  1.000   49.24076  C   ?   A  ?   129  1
  ATOM    1043  O     .  ASP  A   153  ?    4.52822   88.53937   45.24750  1.000   54.04931  O   ?   A  ?   129  1
  ATOM    1044  CB    .  ASP  A   153  ?    2.03835   87.71114   44.27146  1.000   49.26445  C   ?   A  ?   129  1
  ATOM    1045  CG    .  ASP  A   153  ?    1.12074   87.27189   43.13956  1.000   62.30342  C   ?   A  ?   129  1
  ATOM    1046  OD1   .  ASP  A   153  ?    1.53856   87.37670   41.97155  1.000   61.57922  O   ?   A  ?   129  1
  ATOM    1047  OD2   .  ASP  A   153  ?    0.01133   86.75667   43.40927  1.000   74.69678  O   ?   A  ?   129  1
  ATOM    1048  N     .  PHE  A   154  ?    5.04120   86.51132   46.04745  1.000   43.66078  N   ?   A  ?   130  1
  ATOM    1049  CA    .  PHE  A   154  ?    6.18455   86.99639   46.80354  1.000   43.83753  C   ?   A  ?   130  1
  ATOM    1050  C     .  PHE  A   154  ?    7.50343   86.73692   46.08974  1.000   44.33211  C   ?   A  ?   130  1
  ATOM    1051  O     .  PHE  A   154  ?    8.56554   87.00577   46.65765  1.000   40.46955  O   ?   A  ?   130  1
  ATOM    1052  CB    .  PHE  A   154  ?    6.20372   86.37570   48.20955  1.000   42.18064  C   ?   A  ?   130  1
  ATOM    1053  CG    .  PHE  A   154  ?    6.12223   84.87096   48.22427  1.000   46.95798  C   ?   A  ?   130  1
  ATOM    1054  CD1   .  PHE  A   154  ?    4.93187   84.22844   48.55920  1.000   47.45985  C   ?   A  ?   130  1
  ATOM    1055  CD2   .  PHE  A   154  ?    7.22976   84.09443   47.88769  1.000   42.41135  C   ?   A  ?   130  1
  ATOM    1056  CE1   .  PHE  A   154  ?    4.84526   82.83450   48.57871  1.000   45.64469  C   ?   A  ?   130  1
  ATOM    1057  CE2   .  PHE  A   154  ?    7.15750   82.70997   47.90162  1.000   42.79931  C   ?   A  ?   130  1
  ATOM    1058  CZ    .  PHE  A   154  ?    5.96661   82.07385   48.25811  1.000   43.88539  C   ?   A  ?   130  1
  ATOM    1059  N     .  TRP  A   155  ?    7.46380   86.22531   44.85588  1.000   48.13607  N   ?   A  ?   131  1
  ATOM    1060  CA    .  TRP  A   155  ?    8.70844   85.86639   44.17546  1.000   46.25689  C   ?   A  ?   131  1
  ATOM    1061  C     .  TRP  A   155  ?    9.50091   87.11208   43.80116  1.000   44.21306  C   ?   A  ?   131  1
  ATOM    1062  O     .  TRP  A   155  ?   10.73494   87.10868   43.85587  1.000   42.63418  O   ?   A  ?   131  1
  ATOM    1063  CB    .  TRP  A   155  ?    8.39669   84.99767   42.95180  1.000   40.24023  C   ?   A  ?   131  1
  ATOM    1064  CG    .  TRP  A   155  ?    7.49825   83.83646   43.31716  1.000   43.98793  C   ?   A  ?   131  1
  ATOM    1065  CD1   .  TRP  A   155  ?    6.15308   83.71521   43.07627  1.000   45.56620  C   ?   A  ?   131  1
  ATOM    1066  CD2   .  TRP  A   155  ?    7.88291   82.64842   44.03171  1.000   41.07531  C   ?   A  ?   131  1
  ATOM    1067  NE1   .  TRP  A   155  ?    5.68918   82.51749   43.58365  1.000   44.64851  N   ?   A  ?   131  1
  ATOM    1068  CE2   .  TRP  A   155  ?    6.72796   81.86011   44.18856  1.000   41.12526  C   ?   A  ?   131  1
  ATOM    1069  CE3   .  TRP  A   155  ?    9.09535   82.18053   44.55720  1.000   38.34671  C   ?   A  ?   131  1
  ATOM    1070  CZ2   .  TRP  A   155  ?    6.75647   80.62451   44.81904  1.000   43.80292  C   ?   A  ?   131  1
  ATOM    1071  CZ3   .  TRP  A   155  ?    9.11500   80.96627   45.19696  1.000   36.35494  C   ?   A  ?   131  1
  ATOM    1072  CH2   .  TRP  A   155  ?    7.95781   80.19213   45.31509  1.000   37.12193  C   ?   A  ?   131  1
  ATOM    1073  N     .  LYS  A   156  ?    8.79999   88.19738   43.47254  1.000   46.53559  N   ?   A  ?   132  1
  ATOM    1074  CA    .  LYS  A   156  ?    9.39754   89.48731   43.13990  1.000   43.08454  C   ?   A  ?   132  1
  ATOM    1075  C     .  LYS  A   156  ?   10.29776   90.05007   44.22637  1.000   41.83347  C   ?   A  ?   132  1
  ATOM    1076  O     .  LYS  A   156  ?   10.98421   91.03760   43.96590  1.000   46.18866  O   ?   A  ?   132  1
  ATOM    1077  CB    .  LYS  A   156  ?    8.30866   90.51482   42.84758  1.000   42.13199  C   ?   A  ?   132  1
  ATOM    1078  CG    .  LYS  A   156  ?    7.31164   90.73792   44.01546  1.000   47.01309  C   ?   A  ?   132  1
  ATOM    1079  CD    .  LYS  A   156  ?    6.05972   91.41242   43.48863  1.000   46.93836  C   ?   A  ?   132  1
  ATOM    1080  CE    .  LYS  A   156  ?    5.02977   91.69085   44.55944  1.000   57.93358  C   ?   A  ?   132  1
  ATOM    1081  NZ    .  LYS  A   156  ?    3.67671   91.90823   43.91868  1.000   66.94085  N   ?   A  ?   132  1
  ATOM    1082  N     .  TYR  A   157  ?   10.30034   89.45851   45.43495  1.000   40.16185  N   ?   A  ?   133  1
  ATOM    1083  CA    .  TYR  A   157  ?   11.15503   89.91620   46.53470  1.000   45.14873  C   ?   A  ?   133  1
  ATOM    1084  C     .  TYR  A   157  ?   12.50451   89.22380   46.58389  1.000   46.66764  C   ?   A  ?   133  1
  ATOM    1085  O     .  TYR  A   157  ?   13.38515   89.65638   47.34457  1.000   46.45695  O   ?   A  ?   133  1
  ATOM    1086  CB    .  TYR  A   157  ?   10.46323   89.70458   47.88951  1.000   51.16273  C   ?   A  ?   133  1
  ATOM    1087  CG    .  TYR  A   157  ?    9.18294   90.48401   47.99783  1.000   53.45946  C   ?   A  ?   133  1
  ATOM    1088  CD1   .  TYR  A   157  ?    9.13661   91.81382   47.57974  1.000   50.97371  C   ?   A  ?   133  1
  ATOM    1089  CD2   .  TYR  A   157  ?    8.01787   89.89610   48.47834  1.000   47.79366  C   ?   A  ?   133  1
  ATOM    1090  CE1   .  TYR  A   157  ?    7.98027   92.54350   47.65178  1.000   47.97668  C   ?   A  ?   133  1
  ATOM    1091  CE2   .  TYR  A   157  ?    6.84768   90.62870   48.54670  1.000   51.26868  C   ?   A  ?   133  1
  ATOM    1092  CZ    .  TYR  A   157  ?    6.84350   91.95365   48.13061  1.000   44.87538  C   ?   A  ?   133  1
  ATOM    1093  OH    .  TYR  A   157  ?    5.70210   92.69279   48.18022  1.000   52.67421  O   ?   A  ?   133  1
  ATOM    1094  N     .  PHE  A   158  ?   12.67811   88.14618   45.82659  1.000   47.61083  N   ?   A  ?   134  1
  ATOM    1095  CA    .  PHE  A   158  ?   13.94163   87.43670   45.82142  1.000   46.51033  C   ?   A  ?   134  1
  ATOM    1096  C     .  PHE  A   158  ?   14.86432   88.00113   44.75138  1.000   41.69541  C   ?   A  ?   134  1
  ATOM    1097  O     .  PHE  A   158  ?   14.41881   88.44182   43.69522  1.000   45.66353  O   ?   A  ?   134  1
  ATOM    1098  CB    .  PHE  A   158  ?   13.71749   85.95468   45.57235  1.000   39.52722  C   ?   A  ?   134  1
  ATOM    1099  CG    .  PHE  A   158  ?   13.00025   85.25697   46.67165  1.000   40.94098  C   ?   A  ?   134  1
  ATOM    1100  CD1   .  PHE  A   158  ?   13.56786   85.15356   47.92903  1.000   40.79623  C   ?   A  ?   134  1
  ATOM    1101  CD2   .  PHE  A   158  ?   11.77916   84.64636   46.43804  1.000   42.92870  C   ?   A  ?   134  1
  ATOM    1102  CE1   .  PHE  A   158  ?   12.92257   84.47459   48.94012  1.000   39.59370  C   ?   A  ?   134  1
  ATOM    1103  CE2   .  PHE  A   158  ?   11.12647   83.95803   47.45650  1.000   44.24010  C   ?   A  ?   134  1
  ATOM    1104  CZ    .  PHE  A   158  ?   11.69970   83.87682   48.70174  1.000   39.57443  C   ?   A  ?   134  1
  ATOM    1105  N     .  ASP  A   159  ?   16.15726   87.97283   45.03904  1.000   40.26658  N   ?   A  ?   135  1
  ATOM    1106  CA    .  ASP  A   159  ?   17.17338   88.30518   44.05674  1.000   45.01329  C   ?   A  ?   135  1
  ATOM    1107  C     .  ASP  A   159  ?   17.59577   87.09908   43.24042  1.000   42.46337  C   ?   A  ?   135  1
  ATOM    1108  O     .  ASP  A   159  ?   18.02466   87.25990   42.10127  1.000   45.53998  O   ?   A  ?   135  1
  ATOM    1109  CB    .  ASP  A   159  ?   18.38627   88.91710   44.76556  1.000   51.58307  C   ?   A  ?   135  1
  ATOM    1110  CG    .  ASP  A   159  ?   18.05268   90.23071   45.41252  1.000   50.38973  C   ?   A  ?   135  1
  ATOM    1111  OD1   .  ASP  A   159  ?   17.43161   91.06208   44.71427  1.000   47.43646  O   ?   A  ?   135  1
  ATOM    1112  OD2   .  ASP  A   159  ?   18.33566   90.40306   46.62017  1.000   56.96708  O   ?   A  ?   135  1
  ATOM    1113  N     .  GLY  A   160  ?   17.47726   85.90674   43.80421  1.000   45.52450  N   ?   A  ?   136  1
  ATOM    1114  CA    .  GLY  A   160  ?   17.61556   84.67727   43.04710  1.000   44.56051  C   ?   A  ?   136  1
  ATOM    1115  C     .  GLY  A   160  ?   16.89727   83.53658   43.72945  1.000   48.71979  C   ?   A  ?   136  1
  ATOM    1116  O     .  GLY  A   160  ?   16.85499   83.44594   44.96064  1.000   47.72502  O   ?   A  ?   136  1
  ATOM    1117  N     .  ILE  A   161  ?   16.32543   82.66005   42.91305  1.000   48.52614  N   ?   A  ?   137  1
  ATOM    1118  CA    .  ILE  A   161  ?   15.56814   81.50125   43.36305  1.000   42.75057  C   ?   A  ?   137  1
  ATOM    1119  C     .  ILE  A   161  ?   16.38331   80.24950   43.05429  1.000   48.78207  C   ?   A  ?   137  1
  ATOM    1120  O     .  ILE  A   161  ?   16.78028   80.02587   41.89802  1.000   45.80106  O   ?   A  ?   137  1
  ATOM    1121  CB    .  ILE  A   161  ?   14.20120   81.44770   42.67057  1.000   47.77141  C   ?   A  ?   137  1
  ATOM    1122  CG1   .  ILE  A   161  ?   13.39679   82.72386   42.97830  1.000   39.33616  C   ?   A  ?   137  1
  ATOM    1123  CG2   .  ILE  A   161  ?   13.49430   80.13490   43.00128  1.000   41.42697  C   ?   A  ?   137  1
  ATOM    1124  CD1   .  ILE  A   161  ?   12.06372   82.79933   42.24781  1.000   35.76413  C   ?   A  ?   137  1
  ATOM    1125  N     .  TYR  A   162  ?   16.64455   79.44337   44.08500  1.000   42.59320  N   ?   A  ?   138  1
  ATOM    1126  CA    .  TYR  A   162  ?   17.46689   78.23070   43.97898  1.000   41.02904  C   ?   A  ?   138  1
  ATOM    1127  C     .  TYR  A   162  ?   16.61168   77.03385   44.37945  1.000   38.86041  C   ?   A  ?   138  1
  ATOM    1128  O     .  TYR  A   162  ?   16.55312   76.66834   45.55618  1.000   37.98687  O   ?   A  ?   138  1
  ATOM    1129  CB    .  TYR  A   162  ?   18.72939   78.33978   44.84480  1.000   34.35730  C   ?   A  ?   138  1
  ATOM    1130  CG    .  TYR  A   162  ?   19.74062   79.32662   44.29005  1.000   42.84103  C   ?   A  ?   138  1
  ATOM    1131  CD1   .  TYR  A   162  ?   20.90382   78.87648   43.68031  1.000   43.29006  C   ?   A  ?   138  1
  ATOM    1132  CD2   .  TYR  A   162  ?   19.52943   80.70960   44.36319  1.000   44.13895  C   ?   A  ?   138  1
  ATOM    1133  CE1   .  TYR  A   162  ?   21.82056   79.74615   43.14985  1.000   43.77076  C   ?   A  ?   138  1
  ATOM    1134  CE2   .  TYR  A   162  ?   20.45903   81.59683   43.85042  1.000   42.18666  C   ?   A  ?   138  1
  ATOM    1135  CZ    .  TYR  A   162  ?   21.60380   81.09703   43.23346  1.000   47.90750  C   ?   A  ?   138  1
  ATOM    1136  OH    .  TYR  A   162  ?   22.55571   81.91606   42.68127  1.000   47.70802  O   ?   A  ?   138  1
  ATOM    1137  N     .  VAL  A   163  ?   15.96743   76.42802   43.38506  1.000   38.86067  N   ?   A  ?   139  1
  ATOM    1138  CA    .  VAL  A   163  ?   15.05125   75.30429   43.55596  1.000   36.28758  C   ?   A  ?   139  1
  ATOM    1139  C     .  VAL  A   163  ?   15.75881   73.99709   43.17933  1.000   44.17331  C   ?   A  ?   139  1
  ATOM    1140  O     .  VAL  A   163  ?   16.36932   73.88478   42.10731  1.000   45.06220  O   ?   A  ?   139  1
  ATOM    1141  CB    .  VAL  A   163  ?   13.78060   75.52787   42.71704  1.000   41.05971  C   ?   A  ?   139  1
  ATOM    1142  CG1   .  VAL  A   163  ?   13.01204   74.21956   42.49689  1.000   41.85720  C   ?   A  ?   139  1
  ATOM    1143  CG2   .  VAL  A   163  ?   12.89425   76.55757   43.38947  1.000   40.02473  C   ?   A  ?   139  1
  ATOM    1144  N     .  SER  A   164  ?   15.65726   73.00178   44.05884  1.000   42.88498  N   ?   A  ?   140  1
  ATOM    1145  CA    .  SER  A   164  ?   16.40558   71.75904   43.90551  1.000   42.48327  C   ?   A  ?   140  1
  ATOM    1146  C     .  SER  A   164  ?   16.15931   71.11369   42.54569  1.000   45.23416  C   ?   A  ?   140  1
  ATOM    1147  O     .  SER  A   164  ?   17.10005   70.73533   41.84125  1.000   45.72748  O   ?   A  ?   140  1
  ATOM    1148  CB    .  SER  A   164  ?   16.02829   70.80475   45.03655  1.000   42.54432  C   ?   A  ?   140  1
  ATOM    1149  OG    .  SER  A   164  ?   14.63541   70.57178   45.02056  1.000   47.21315  O   ?   A  ?   140  1
  ATOM    1150  N     .  ALA  A   165  ?   14.89876   70.96158   42.16049  1.000   47.81203  N   ?   A  ?   141  1
  ATOM    1151  CA    .  ALA  A   165  ?   14.61760   70.27680   40.90718  1.000   39.40034  C   ?   A  ?   141  1
  ATOM    1152  C     .  ALA  A   165  ?   15.23323   70.98581   39.69751  1.000   46.59142  C   ?   A  ?   141  1
  ATOM    1153  O     .  ALA  A   165  ?   15.32960   70.37749   38.62656  1.000   50.01358  O   ?   A  ?   141  1
  ATOM    1154  CB    .  ALA  A   165  ?   13.10628   70.11232   40.75366  1.000   33.95112  C   ?   A  ?   141  1
  ATOM    1155  N     .  LEU  A   166  ?   15.65847   72.24405   39.83228  1.000   42.28582  N   ?   A  ?   142  1
  ATOM    1156  CA    .  LEU  A   166  ?   16.39578   72.91401   38.77206  1.000   41.41101  C   ?   A  ?   142  1
  ATOM    1157  C     .  LEU  A   166  ?   17.90532   72.88886   38.99848  1.000   43.28382  C   ?   A  ?   142  1
  ATOM    1158  O     .  LEU  A   166  ?   18.67343   73.17373   38.07324  1.000   41.57148  O   ?   A  ?   142  1
  ATOM    1159  CB    .  LEU  A   166  ?   15.92812   74.37401   38.62659  1.000   46.22155  C   ?   A  ?   142  1
  ATOM    1160  CG    .  LEU  A   166  ?   14.47320   74.71101   38.27203  1.000   47.49953  C   ?   A  ?   142  1
  ATOM    1161  CD1   .  LEU  A   166  ?   14.28559   76.20816   38.08357  1.000   39.58029  C   ?   A  ?   142  1
  ATOM    1162  CD2   .  LEU  A   166  ?   14.06983   73.99727   37.02288  1.000   52.27705  C   ?   A  ?   142  1
  ATOM    1163  N     .  LEU  A   167  ?   18.35293   72.57355   40.19927  1.000   41.36152  N   ?   A  ?   143  1
  ATOM    1164  CA    .  LEU  A   167  ?   19.78040   72.48212   40.44966  1.000   45.15514  C   ?   A  ?   143  1
  ATOM    1165  C     .  LEU  A   167  ?   20.30011   71.06454   40.32940  1.000   40.94049  C   ?   A  ?   143  1
  ATOM    1166  O     .  LEU  A   167  ?   21.51062   70.88097   40.17820  1.000   45.33208  O   ?   A  ?   143  1
  ATOM    1167  CB    .  LEU  A   167  ?   20.12107   73.01700   41.86016  1.000   47.28247  C   ?   A  ?   143  1
  ATOM    1168  CG    .  LEU  A   167  ?   19.75484   74.46864   42.20722  1.000   48.15279  C   ?   A  ?   143  1
  ATOM    1169  CD1   .  LEU  A   167  ?   20.26112   74.88613   43.60156  1.000   42.38925  C   ?   A  ?   143  1
  ATOM    1170  CD2   .  LEU  A   167  ?   20.30147   75.38718   41.13973  1.000   41.88273  C   ?   A  ?   143  1
  ATOM    1171  N     .  GLN  A   168  ?   19.40752   70.07473   40.39522  1.000   42.09841  N   ?   A  ?   144  1
  ATOM    1172  CA    .  GLN  A   168  ?   19.76934   68.66589   40.55621  1.000   44.21526  C   ?   A  ?   144  1
  ATOM    1173  C     .  GLN  A   168  ?   20.65520   68.47416   41.77951  1.000   46.20427  C   ?   A  ?   144  1
  ATOM    1174  O     .  GLN  A   168  ?   21.58868   67.67501   41.78891  1.000   52.62078  O   ?   A  ?   144  1
  ATOM    1175  CB    .  GLN  A   168  ?   20.41949   68.10320   39.29361  1.000   42.27734  C   ?   A  ?   144  1
  ATOM    1176  CG    .  GLN  A   168  ?   19.42746   68.01747   38.13739  1.000   49.62933  C   ?   A  ?   144  1
  ATOM    1177  CD    .  GLN  A   168  ?   19.94114   67.19251   36.98095  1.000   51.25618  C   ?   A  ?   144  1
  ATOM    1178  OE1   .  GLN  A   168  ?   21.12747   66.87382   36.91390  1.000   55.19858  O   ?   A  ?   144  1
  ATOM    1179  NE2   .  GLN  A   168  ?   19.04257   66.83532   36.06104  1.000   59.61071  N   ?   A  ?   144  1
  ATOM    1180  N     .  LEU  A   169  ?   20.35865   69.24265   42.80861  1.000   49.01916  N   ?   A  ?   145  1
  ATOM    1181  CA    .  LEU  A   169  ?   20.95347   69.15792   44.12831  1.000   50.03122  C   ?   A  ?   145  1
  ATOM    1182  C     .  LEU  A   169  ?   19.81183   69.26706   45.13805  1.000   50.51178  C   ?   A  ?   145  1
  ATOM    1183  O     .  LEU  A   169  ?   18.68584   69.63436   44.79220  1.000   51.89587  O   ?   A  ?   145  1
  ATOM    1184  CB    .  LEU  A   169  ?   22.00003   70.27067   44.34454  1.000   50.44157  C   ?   A  ?   145  1
  ATOM    1185  CG    .  LEU  A   169  ?   23.16702   70.44242   43.36726  1.000   47.46875  C   ?   A  ?   145  1
  ATOM    1186  CD1   .  LEU  A   169  ?   23.98668   71.65923   43.74459  1.000   54.30319  C   ?   A  ?   145  1
  ATOM    1187  CD2   .  LEU  A   169  ?   24.06632   69.23235   43.34759  1.000   46.72541  C   ?   A  ?   145  1
  ATOM    1188  N     .  ARG  A   170  ?   20.07751   68.94111   46.39623  1.000   50.00153  N   ?   A  ?   146  1
  ATOM    1189  CA    .  ARG  A   170  ?   18.98890   69.03615   47.35447  1.000   55.28035  C   ?   A  ?   146  1
  ATOM    1190  C     .  ARG  A   170  ?   19.53577   69.22197   48.75990  1.000   53.00656  C   ?   A  ?   146  1
  ATOM    1191  O     .  ARG  A   170  ?   20.55693   68.63419   49.12110  1.000   54.57237  O   ?   A  ?   146  1
  ATOM    1192  CB    .  ARG  A   170  ?   18.07830   67.79925   47.28844  1.000   53.22367  C   ?   A  ?   146  1
  ATOM    1193  CG    .  ARG  A   170  ?   18.78030   66.48354   47.51199  1.000   62.94293  C   ?   A  ?   146  1
  ATOM    1194  CD    .  ARG  A   170  ?   17.84743   65.31268   47.21290  1.000   60.86093  C   ?   A  ?   146  1
  ATOM    1195  NE    .  ARG  A   170  ?   16.69357   65.33950   48.10256  1.000   63.48289  N   ?   A  ?   146  1
  ATOM    1196  CZ    .  ARG  A   170  ?   16.73527   64.92438   49.36798  1.000   66.92590  C   ?   A  ?   146  1
  ATOM    1197  NH1   .  ARG  A   170  ?   17.87476   64.45460   49.88618  1.000   59.94284  N   ?   A  ?   146  1
  ATOM    1198  NH2   .  ARG  A   170  ?   15.64098   64.97999   50.11695  1.000   60.39019  N   ?   A  ?   146  1
  ATOM    1199  N     .  LYS  A   171  ?   18.85625   70.06254   49.53236  1.000   51.41129  N   ?   A  ?   147  1
  ATOM    1200  CA    .  LYS  A   171  ?   19.10199   70.11756   50.95946  1.000   52.57809  C   ?   A  ?   147  1
  ATOM    1201  C     .  LYS  A   171  ?   18.87306   68.73166   51.55878  1.000   53.59189  C   ?   A  ?   147  1
  ATOM    1202  O     .  LYS  A   171  ?   17.95686   68.01634   51.13440  1.000   53.83881  O   ?   A  ?   147  1
  ATOM    1203  CB    .  LYS  A   171  ?   18.17798   71.14792   51.60618  1.000   49.00380  C   ?   A  ?   147  1
  ATOM    1204  CG    .  LYS  A   171  ?   18.42974   72.58358   51.15825  1.000   46.82576  C   ?   A  ?   147  1
  ATOM    1205  CD    .  LYS  A   171  ?   17.49753   73.57177   51.88576  1.000   50.18922  C   ?   A  ?   147  1
  ATOM    1206  CE    .  LYS  A   171  ?   16.06926   73.45654   51.35305  1.000   53.74519  C   ?   A  ?   147  1
  ATOM    1207  NZ    .  LYS  A   171  ?   15.07662   74.38646   51.94696  1.000   54.17430  N   ?   A  ?   147  1
  ATOM    1208  N     .  PRO  A   172  ?   19.67478   68.31382   52.54530  1.000   48.14632  N   ?   A  ?   148  1
  ATOM    1209  CA    .  PRO  A   172  ?   20.73112   69.03917   53.25832  1.000   55.32465  C   ?   A  ?   148  1
  ATOM    1210  C     .  PRO  A   172  ?   22.14843   68.67106   52.82678  1.000   55.91191  C   ?   A  ?   148  1
  ATOM    1211  O     .  PRO  A   172  ?   23.09507   68.85705   53.60636  1.000   57.30404  O   ?   A  ?   148  1
  ATOM    1212  CB    .  PRO  A   172  ?   20.50418   68.60687   54.69406  1.000   54.58940  C   ?   A  ?   148  1
  ATOM    1213  CG    .  PRO  A   172  ?   20.11955   67.15378   54.52408  1.000   50.83765  C   ?   A  ?   148  1
  ATOM    1214  CD    .  PRO  A   172  ?   19.39504   67.02537   53.19362  1.000   43.73158  C   ?   A  ?   148  1
  ATOM    1215  N     .  ASN  A   173  ?   22.28354   68.15637   51.60885  1.000   55.56697  N   ?   A  ?   149  1
  ATOM    1216  CA    .  ASN  A   173  ?   23.59945   67.86409   51.05589  1.000   54.33480  C   ?   A  ?   149  1
  ATOM    1217  C     .  ASN  A   173  ?   24.43406   69.14335   51.01031  1.000   56.56108  C   ?   A  ?   149  1
  ATOM    1218  O     .  ASN  A   173  ?   23.93380   70.19223   50.59083  1.000   57.47403  O   ?   A  ?   149  1
  ATOM    1219  CB    .  ASN  A   173  ?   23.42679   67.24743   49.66216  1.000   62.03888  C   ?   A  ?   149  1
  ATOM    1220  CG    .  ASN  A   173  ?   24.71747   67.26437   48.81396  1.000   81.95829  C   ?   A  ?   149  1
  ATOM    1221  OD1   .  ASN  A   173  ?   25.84162   67.36512   49.33478  1.000   79.15320  O   ?   A  ?   149  1
  ATOM    1222  ND2   .  ASN  A   173  ?   24.54736   67.15531   47.48683  1.000   76.82168  N   ?   A  ?   149  1
  ATOM    1223  N     .  PRO  A   174  ?   25.69092   69.11209   51.43919  1.000   59.92623  N   ?   A  ?   150  1
  ATOM    1224  CA    .  PRO  A   174  ?   26.49871   70.34119   51.37291  1.000   55.59788  C   ?   A  ?   150  1
  ATOM    1225  C     .  PRO  A   174  ?   26.64799   70.87759   49.96574  1.000   56.48653  C   ?   A  ?   150  1
  ATOM    1226  O     .  PRO  A   174  ?   26.85818   72.08143   49.78811  1.000   56.92078  O   ?   A  ?   150  1
  ATOM    1227  CB    .  PRO  A   174  ?   27.85177   69.90694   51.94976  1.000   57.27132  C   ?   A  ?   150  1
  ATOM    1228  CG    .  PRO  A   174  ?   27.62154   68.59194   52.60960  1.000   52.52474  C   ?   A  ?   150  1
  ATOM    1229  CD    .  PRO  A   174  ?   26.45602   67.96010   51.93354  1.000   57.86053  C   ?   A  ?   150  1
  ATOM    1230  N     .  ASP  A   175  ?   26.56146   70.00995   48.95679  1.000   61.52309  N   ?   A  ?   151  1
  ATOM    1231  CA    .  ASP  A   175  ?   26.69023   70.44084   47.56748  1.000   65.19461  C   ?   A  ?   151  1
  ATOM    1232  C     .  ASP  A   175  ?   25.85980   71.68645   47.27488  1.000   63.62064  C   ?   A  ?   151  1
  ATOM    1233  O     .  ASP  A   175  ?   26.35946   72.65971   46.69236  1.000   56.08335  O   ?   A  ?   151  1
  ATOM    1234  CB    .  ASP  A   175  ?   26.26559   69.30795   46.63046  1.000   67.67640  C   ?   A  ?   151  1
  ATOM    1235  CG    .  ASP  A   175  ?   27.37683   68.32406   46.36469  1.000   80.23804  C   ?   A  ?   151  1
  ATOM    1236  OD1   .  ASP  A   175  ?   28.56063   68.72309   46.46727  1.000   78.61398  O   ?   A  ?   151  1
  ATOM    1237  OD2   .  ASP  A   175  ?   27.05712   67.15498   46.04500  1.000   84.35632  O   ?   A  ?   151  1
  ATOM    1238  N     .  ILE  A   176  ?   24.57057   71.65862   47.64364  1.000   57.74966  N   ?   A  ?   152  1
  ATOM    1239  CA    .  ILE  A   176  ?   23.67905   72.76410   47.29672  1.000   50.85126  C   ?   A  ?   152  1
  ATOM    1240  C     .  ILE  A   176  ?   24.14927   74.05857   47.95409  1.000   49.01547  C   ?   A  ?   152  1
  ATOM    1241  O     .  ILE  A   176  ?   24.09570   75.13636   47.34894  1.000   44.15486  O   ?   A  ?   152  1
  ATOM    1242  CB    .  ILE  A   176  ?   22.22349   72.41826   47.66846  1.000   52.13597  C   ?   A  ?   152  1
  ATOM    1243  CG1   .  ILE  A   176  ?   21.27020   73.42085   47.02970  1.000   47.27532  C   ?   A  ?   152  1
  ATOM    1244  CG2   .  ILE  A   176  ?   22.01652   72.41171   49.18336  1.000   48.96256  C   ?   A  ?   152  1
  ATOM    1245  CD1   .  ILE  A   176  ?   19.89741   72.87860   46.81899  1.000   44.52817  C   ?   A  ?   152  1
  ATOM    1246  N     .  PHE  A   177  ?   24.62602   73.97777   49.19843  1.000   47.37054  N   ?   A  ?   153  1
  ATOM    1247  CA    .  PHE  A   177  ?   25.06581   75.19111   49.87516  1.000   46.25510  C   ?   A  ?   153  1
  ATOM    1248  C     .  PHE  A   177  ?   26.29975   75.75372   49.20381  1.000   49.48511  C   ?   A  ?   153  1
  ATOM    1249  O     .  PHE  A   177  ?   26.39544   76.96750   48.97610  1.000   47.90712  O   ?   A  ?   153  1
  ATOM    1250  CB    .  PHE  A   177  ?   25.31849   74.91277   51.35360  1.000   55.87608  C   ?   A  ?   153  1
  ATOM    1251  CG    .  PHE  A   177  ?   24.08027   74.50950   52.09972  1.000   53.60104  C   ?   A  ?   153  1
  ATOM    1252  CD1   .  PHE  A   177  ?   23.13448   75.45615   52.45399  1.000   49.08124  C   ?   A  ?   153  1
  ATOM    1253  CD2   .  PHE  A   177  ?   23.84924   73.18692   52.42469  1.000   52.72993  C   ?   A  ?   153  1
  ATOM    1254  CE1   .  PHE  A   177  ?   21.98744   75.09356   53.13082  1.000   45.39238  C   ?   A  ?   153  1
  ATOM    1255  CE2   .  PHE  A   177  ?   22.69745   72.81952   53.09784  1.000   51.30602  C   ?   A  ?   153  1
  ATOM    1256  CZ    .  PHE  A   177  ?   21.76747   73.78078   53.44854  1.000   45.66214  C   ?   A  ?   153  1
  ATOM    1257  N     .  GLN  A   178  ?   27.23616   74.88001   48.83258  1.000   50.12133  N   ?   A  ?   154  1
  ATOM    1258  CA    .  GLN  A   178  ?   28.38774   75.34025   48.06736  1.000   54.24775  C   ?   A  ?   154  1
  ATOM    1259  C     .  GLN  A   178  ?   27.94789   75.95188   46.74374  1.000   52.84334  C   ?   A  ?   154  1
  ATOM    1260  O     .  GLN  A   178  ?   28.49224   76.97264   46.30490  1.000   50.84403  O   ?   A  ?   154  1
  ATOM    1261  CB    .  GLN  A   178  ?   29.34798   74.18526   47.83837  1.000   60.47163  C   ?   A  ?   154  1
  ATOM    1262  CG    .  GLN  A   178  ?   30.70782   74.60132   47.36476  1.000   72.32337  C   ?   A  ?   154  1
  ATOM    1263  CD    .  GLN  A   178  ?   31.52604   73.41048   46.94495  1.000   89.45884  C   ?   A  ?   154  1
  ATOM    1264  OE1   .  GLN  A   178  ?   31.24493   72.28281   47.35843  1.000   88.56589  O   ?   A  ?   154  1
  ATOM    1265  NE2   .  GLN  A   178  ?   32.53322   73.64246   46.10272  1.000   98.27961  N   ?   A  ?   154  1
  ATOM    1266  N     .  TYR  A   179  ?   26.93390   75.36943   46.10715  1.000   47.64390  N   ?   A  ?   155  1
  ATOM    1267  CA    .  TYR  A   179  ?   26.48440   75.94541   44.84913  1.000   52.55736  C   ?   A  ?   155  1
  ATOM    1268  C     .  TYR  A   179  ?   25.89992   77.33666   45.06287  1.000   50.75023  C   ?   A  ?   155  1
  ATOM    1269  O     .  TYR  A   179  ?   26.26142   78.29228   44.36202  1.000   48.01024  O   ?   A  ?   155  1
  ATOM    1270  CB    .  TYR  A   179  ?   25.46588   75.04939   44.16739  1.000   43.86647  C   ?   A  ?   155  1
  ATOM    1271  CG    .  TYR  A   179  ?   25.20960   75.56758   42.79802  1.000   44.31847  C   ?   A  ?   155  1
  ATOM    1272  CD1   .  TYR  A   179  ?   24.17437   76.43916   42.55210  1.000   44.67834  C   ?   A  ?   155  1
  ATOM    1273  CD2   .  TYR  A   179  ?   26.05315   75.23925   41.74819  1.000   48.07214  C   ?   A  ?   155  1
  ATOM    1274  CE1   .  TYR  A   179  ?   23.95238   76.94994   41.29257  1.000   45.05754  C   ?   A  ?   155  1
  ATOM    1275  CE2   .  TYR  A   179  ?   25.83265   75.73220   40.49063  1.000   41.51178  C   ?   A  ?   155  1
  ATOM    1276  CZ    .  TYR  A   179  ?   24.78684   76.59438   40.26711  1.000   40.69157  C   ?   A  ?   155  1
  ATOM    1277  OH    .  TYR  A   179  ?   24.56119   77.09913   39.01972  1.000   41.45596  O   ?   A  ?   155  1
  ATOM    1278  N     .  LEU  A   180  ?   24.99048   77.46230   46.02974  1.000   50.23940  N   ?   A  ?   156  1
  ATOM    1279  CA    .  LEU  A   180  ?   24.38990   78.75182   46.34938  1.000   46.23519  C   ?   A  ?   156  1
  ATOM    1280  C     .  LEU  A   180  ?   25.45564   79.80312   46.62384  1.000   46.36002  C   ?   A  ?   156  1
  ATOM    1281  O     .  LEU  A   180  ?   25.46209   80.88617   46.01597  1.000   41.90319  O   ?   A  ?   156  1
  ATOM    1282  CB    .  LEU  A   180  ?   23.47528   78.58548   47.56220  1.000   41.58661  C   ?   A  ?   156  1
  ATOM    1283  CG    .  LEU  A   180  ?   22.96142   79.87416   48.17048  1.000   38.12325  C   ?   A  ?   156  1
  ATOM    1284  CD1   .  LEU  A   180  ?   22.14329   80.64042   47.13425  1.000   36.09283  C   ?   A  ?   156  1
  ATOM    1285  CD2   .  LEU  A   180  ?   22.14847   79.50795   49.38467  1.000   40.04611  C   ?   A  ?   156  1
  ATOM    1286  N     .  ILE  A   181  ?   26.37357   79.48527   47.54275  1.000   42.01835  N   ?   A  ?   157  1
  ATOM    1287  CA    .  ILE  A   181  ?   27.40094   80.43941   47.95310  1.000   48.05547  C   ?   A  ?   157  1
  ATOM    1288  C     .  ILE  A   181  ?   28.18175   80.94599   46.74226  1.000   54.00459  C   ?   A  ?   157  1
  ATOM    1289  O     .  ILE  A   181  ?   28.31915   82.15963   46.53248  1.000   53.31586  O   ?   A  ?   157  1
  ATOM    1290  CB    .  ILE  A   181  ?   28.32246   79.80102   49.00902  1.000   47.48974  C   ?   A  ?   157  1
  ATOM    1291  CG1   .  ILE  A   181  ?   27.50836   79.51095   50.27743  1.000   43.75354  C   ?   A  ?   157  1
  ATOM    1292  CG2   .  ILE  A   181  ?   29.50800   80.69682   49.27610  1.000   35.16426  C   ?   A  ?   157  1
  ATOM    1293  CD1   .  ILE  A   181  ?   28.27840   78.94917   51.40313  1.000   43.40378  C   ?   A  ?   157  1
  ATOM    1294  N     .  SER  A   182  ?   28.69753   80.02261   45.91516  1.000   51.85648  N   ?   A  ?   158  1
  ATOM    1295  CA    .  SER  A   182  ?   29.51296   80.44938   44.78269  1.000   46.94491  C   ?   A  ?   158  1
  ATOM    1296  C     .  SER  A   182  ?   28.65707   81.03357   43.66883  1.000   49.04949  C   ?   A  ?   158  1
  ATOM    1297  O     .  SER  A   182  ?   29.07006   81.98852   42.99804  1.000   55.27070  O   ?   A  ?   158  1
  ATOM    1298  CB    .  SER  A   182  ?   30.36352   79.28562   44.27363  1.000   41.97658  C   ?   A  ?   158  1
  ATOM    1299  OG    .  SER  A   182  ?   29.74972   78.62781   43.19142  1.000   62.38610  O   ?   A  ?   158  1
  ATOM    1300  N     .  SER  A   183  ?   27.46150   80.48550   43.46083  1.000   44.99436  N   ?   A  ?   159  1
  ATOM    1301  CA    .  SER  A   183  ?   26.58031   81.01716   42.42996  1.000   43.88305  C   ?   A  ?   159  1
  ATOM    1302  C     .  SER  A   183  ?   26.15146   82.44918   42.75096  1.000   50.92416  C   ?   A  ?   159  1
  ATOM    1303  O     .  SER  A   183  ?   26.22505   83.33449   41.89493  1.000   48.41782  O   ?   A  ?   159  1
  ATOM    1304  CB    .  SER  A   183  ?   25.36976   80.09476   42.26957  1.000   45.12030  C   ?   A  ?   159  1
  ATOM    1305  OG    .  SER  A   183  ?   24.50890   80.52951   41.23248  1.000   49.97446  O   ?   A  ?   159  1
  ATOM    1306  N     .  ALA  A   184  ?   25.70869   82.70508   43.98900  1.000   56.02819  N   ?   A  ?   160  1
  ATOM    1307  CA    .  ALA  A   184  ?   25.25178   84.04276   44.36341  1.000   53.19780  C   ?   A  ?   160  1
  ATOM    1308  C     .  ALA  A   184  ?   26.37645   84.96052   44.83379  1.000   57.43243  C   ?   A  ?   160  1
  ATOM    1309  O     .  ALA  A   184  ?   26.13826   86.16157   45.01584  1.000   56.47546  O   ?   A  ?   160  1
  ATOM    1310  CB    .  ALA  A   184  ?   24.17866   83.95935   45.45572  1.000   48.87566  C   ?   A  ?   160  1
  ATOM    1311  N     .  SER  A   185  ?   27.58700   84.43550   45.03370  1.000   55.58918  N   ?   A  ?   161  1
  ATOM    1312  CA    .  SER  A   185  ?   28.70804   85.23640   45.52295  1.000   66.65581  C   ?   A  ?   161  1
  ATOM    1313  C     .  SER  A   185  ?   28.39139   85.76067   46.91427  1.000   64.91862  C   ?   A  ?   161  1
  ATOM    1314  O     .  SER  A   185  ?   28.48845   86.95440   47.19968  1.000   66.23903  O   ?   A  ?   161  1
  ATOM    1315  CB    .  SER  A   185  ?   29.04179   86.37950   44.56204  1.000   61.88188  C   ?   A  ?   161  1
  ATOM    1316  OG    .  SER  A   185  ?   29.53755   85.84549   43.35721  1.000   66.57854  O   ?   A  ?   161  1
  ATOM    1317  N     .  ILE  A   186  ?   27.99893   84.84146   47.76854  1.000   60.60055  N   ?   A  ?   162  1
  ATOM    1318  CA    .  ILE  A   186  ?   27.52576   85.14754   49.10148  1.000   59.07250  C   ?   A  ?   162  1
  ATOM    1319  C     .  ILE  A   186  ?   28.72702   85.22967   50.03457  1.000   64.03274  C   ?   A  ?   162  1
  ATOM    1320  O     .  ILE  A   186  ?   29.59476   84.34655   50.04094  1.000   60.05339  O   ?   A  ?   162  1
  ATOM    1321  CB    .  ILE  A   186  ?   26.50840   84.08582   49.55785  1.000   57.81634  C   ?   A  ?   162  1
  ATOM    1322  CG1   .  ILE  A   186  ?   25.13141   84.39489   48.95648  1.000   54.98812  C   ?   A  ?   162  1
  ATOM    1323  CG2   .  ILE  A   186  ?   26.46687   83.94466   51.07164  1.000   51.66836  C   ?   A  ?   162  1
  ATOM    1324  CD1   .  ILE  A   186  ?   24.26118   83.16293   48.77282  1.000   47.27962  C   ?   A  ?   162  1
  ATOM    1325  N     .  ASN  A   187  ?   28.79869   86.31579   50.79654  1.000   68.65433  N   ?   A  ?   163  1
  ATOM    1326  CA    .  ASN  A   187  ?   29.73541   86.42661   51.90560  1.000   62.28787  C   ?   A  ?   163  1
  ATOM    1327  C     .  ASN  A   187  ?   29.04936   85.81274   53.11904  1.000   63.15437  C   ?   A  ?   163  1
  ATOM    1328  O     .  ASN  A   187  ?   28.19930   86.44501   53.74784  1.000   65.86338  O   ?   A  ?   163  1
  ATOM    1329  CB    .  ASN  A   187  ?   30.11479   87.88481   52.12829  1.000   70.18477  C   ?   A  ?   163  1
  ATOM    1330  CG    .  ASN  A   187  ?   30.93719   88.08797   53.38340  1.000   78.57495  C   ?   A  ?   163  1
  ATOM    1331  OD1   .  ASN  A   187  ?   31.49382   87.13853   53.95185  1.000   77.96090  O   ?   A  ?   163  1
  ATOM    1332  ND2   .  ASN  A   187  ?   31.01742   89.33391   53.82662  1.000   80.54898  N   ?   A  ?   163  1
  ATOM    1333  N     .  THR  A   188  ?   29.39825   84.56583   53.44469  1.000   62.11540  N   ?   A  ?   164  1
  ATOM    1334  CA    .  THR  A   188  ?   28.66939   83.87589   54.49938  1.000   65.35718  C   ?   A  ?   164  1
  ATOM    1335  C     .  THR  A   188  ?   28.75438   84.59842   55.83490  1.000   72.50743  C   ?   A  ?   164  1
  ATOM    1336  O     .  THR  A   188  ?   27.97254   84.28654   56.74166  1.000   72.25619  O   ?   A  ?   164  1
  ATOM    1337  CB    .  THR  A   188  ?   29.16220   82.44120   54.65227  1.000   61.69163  C   ?   A  ?   164  1
  ATOM    1338  OG1   .  THR  A   188  ?   30.49271   82.42712   55.18409  1.000   69.64524  O   ?   A  ?   164  1
  ATOM    1339  CG2   .  THR  A   188  ?   29.12434   81.74259   53.30565  1.000   57.45927  C   ?   A  ?   164  1
  ATOM    1340  N     .  LYS  A   189  ?   29.66629   85.56136   55.97096  1.000   75.71986  N   ?   A  ?   165  1
  ATOM    1341  CA    .  LYS  A   189  ?   29.77289   86.31406   57.21341  1.000   70.71715  C   ?   A  ?   165  1
  ATOM    1342  C     .  LYS  A   189  ?   28.49295   87.08728   57.48037  1.000   66.38942  C   ?   A  ?   165  1
  ATOM    1343  O     .  LYS  A   189  ?   27.94634   87.03992   58.58562  1.000   63.75727  O   ?   A  ?   165  1
  ATOM    1344  CB    .  LYS  A   189  ?   30.97513   87.25365   57.14778  1.000   73.27421  C   ?   A  ?   165  1
  ATOM    1345  CG    .  LYS  A   189  ?   31.12965   88.15537   58.34996  1.000   89.36429  C   ?   A  ?   165  1
  ATOM    1346  CD    .  LYS  A   189  ?   32.46165   88.89671   58.32687  1.000   95.90407  C   ?   A  ?   165  1
  ATOM    1347  CE    .  LYS  A   189  ?   32.64481   89.74310   59.58088  1.000  101.97916  C   ?   A  ?   165  1
  ATOM    1348  NZ    .  LYS  A   189  ?   33.99938   90.36748   59.65213  1.000  109.41639  N   ?   A  ?   165  1
  ATOM    1349  N     .  SER  A   190  ?   27.98378   87.78187   56.46627  1.000   64.06052  N   ?   A  ?   166  1
  ATOM    1350  CA    .  SER  A   190  ?   26.78868   88.61690   56.57854  1.000   61.21990  C   ?   A  ?   166  1
  ATOM    1351  C     .  SER  A   190  ?   25.55095   87.93373   56.00373  1.000   58.09055  C   ?   A  ?   166  1
  ATOM    1352  O     .  SER  A   190  ?   24.68221   88.57941   55.39762  1.000   52.00720  O   ?   A  ?   166  1
  ATOM    1353  CB    .  SER  A   190  ?   27.02609   89.95384   55.89124  1.000   65.46531  C   ?   A  ?   166  1
  ATOM    1354  OG    .  SER  A   190  ?   27.43127   89.74449   54.54662  1.000   72.59519  O   ?   A  ?   166  1
  ATOM    1355  N     .  THR  A   191  ?   25.43803   86.62167   56.19235  1.000   57.58132  N   ?   A  ?   167  1
  ATOM    1356  CA    .  THR  A   191  ?   24.33447   85.85203   55.64043  1.000   55.96408  C   ?   A  ?   167  1
  ATOM    1357  C     .  THR  A   191  ?   23.67183   85.04482   56.74613  1.000   54.22766  C   ?   A  ?   167  1
  ATOM    1358  O     .  THR  A   191  ?   24.34127   84.32350   57.49930  1.000   55.80894  O   ?   A  ?   167  1
  ATOM    1359  CB    .  THR  A   191  ?   24.80450   84.92438   54.50194  1.000   54.17028  C   ?   A  ?   167  1
  ATOM    1360  OG1   .  THR  A   191  ?   25.06710   85.70251   53.33532  1.000   57.25284  O   ?   A  ?   167  1
  ATOM    1361  CG2   .  THR  A   191  ?   23.72612   83.91102   54.15400  1.000   55.10351  C   ?   A  ?   167  1
  ATOM    1362  N     .  ILE  A   192  ?   22.35511   85.16089   56.82737  1.000   51.43962  N   ?   A  ?   168  1
  ATOM    1363  CA    .  ILE  A   192  ?   21.56034   84.36324   57.74488  1.000   54.19922  C   ?   A  ?   168  1
  ATOM    1364  C     .  ILE  A   192  ?   20.52428   83.58396   56.94277  1.000   52.70222  C   ?   A  ?   168  1
  ATOM    1365  O     .  ILE  A   192  ?   20.03715   84.04188   55.90156  1.000   52.99950  O   ?   A  ?   168  1
  ATOM    1366  CB    .  ILE  A   192  ?   20.90633   85.26601   58.81234  1.000   55.20591  C   ?   A  ?   168  1
  ATOM    1367  CG1   .  ILE  A   192  ?   20.24361   84.42322   59.90894  1.000   55.76581  C   ?   A  ?   168  1
  ATOM    1368  CG2   .  ILE  A   192  ?   19.97851   86.30226   58.14112  1.000   52.97286  C   ?   A  ?   168  1
  ATOM    1369  CD1   .  ILE  A   192  ?   19.66541   85.25964   61.04215  1.000   63.99116  C   ?   A  ?   168  1
  ATOM    1370  N     .  PHE  A   193  ?   20.17041   82.40954   57.46152  1.000   53.06313  N   ?   A  ?   169  1
  ATOM    1371  CA    .  PHE  A   193  ?   19.37534   81.39814   56.76977  1.000   50.14231  C   ?   A  ?   169  1
  ATOM    1372  C     .  PHE  A   193  ?   18.16111   81.04790   57.62560  1.000   51.42790  C   ?   A  ?   169  1
  ATOM    1373  O     .  PHE  A   193  ?   18.31707   80.56297   58.75191  1.000   54.21096  O   ?   A  ?   169  1
  ATOM    1374  CB    .  PHE  A   193  ?   20.24756   80.16002   56.51194  1.000   48.13314  C   ?   A  ?   169  1
  ATOM    1375  CG    .  PHE  A   193  ?   19.54279   79.03084   55.84974  1.000   50.09013  C   ?   A  ?   169  1
  ATOM    1376  CD1   .  PHE  A   193  ?   19.93750   77.72031   56.10290  1.000   48.09233  C   ?   A  ?   169  1
  ATOM    1377  CD2   .  PHE  A   193  ?   18.50178   79.26252   54.94903  1.000   50.47217  C   ?   A  ?   169  1
  ATOM    1378  CE1   .  PHE  A   193  ?   19.29867   76.65146   55.48110  1.000   46.87907  C   ?   A  ?   169  1
  ATOM    1379  CE2   .  PHE  A   193  ?   17.85555   78.20687   54.33028  1.000   47.64416  C   ?   A  ?   169  1
  ATOM    1380  CZ    .  PHE  A   193  ?   18.25734   76.89486   54.59925  1.000   50.66654  C   ?   A  ?   169  1
  ATOM    1381  N     .  ILE  A   194  ?   16.96238   81.26743   57.08468  1.000   48.43427  N   ?   A  ?   170  1
  ATOM    1382  CA    .  ILE  A   194  ?   15.69879   81.02100   57.77864  1.000   48.01594  C   ?   A  ?   170  1
  ATOM    1383  C     .  ILE  A   194  ?   15.08700   79.74248   57.22452  1.000   51.52741  C   ?   A  ?   170  1
  ATOM    1384  O     .  ILE  A   194  ?   14.59427   79.71575   56.09139  1.000   52.36382  O   ?   A  ?   170  1
  ATOM    1385  CB    .  ILE  A   194  ?   14.70930   82.18770   57.61500  1.000   54.44235  C   ?   A  ?   170  1
  ATOM    1386  CG1   .  ILE  A   194  ?   15.34888   83.53177   57.97711  1.000   48.01419  C   ?   A  ?   170  1
  ATOM    1387  CG2   .  ILE  A   194  ?   13.42568   81.92504   58.43695  1.000   48.49435  C   ?   A  ?   170  1
  ATOM    1388  CD1   .  ILE  A   194  ?   14.59919   84.72960   57.38319  1.000   49.48938  C   ?   A  ?   170  1
  ATOM    1389  N     .  ASP  A   195  ?   15.06245   78.69470   58.03394  1.000   50.46988  N   ?   A  ?   171  1
  ATOM    1390  CA    .  ASP  A   195  ?   14.45851   77.44436   57.62191  1.000   50.58491  C   ?   A  ?   171  1
  ATOM    1391  C     .  ASP  A   195  ?   13.76557   76.83631   58.83387  1.000   60.66932  C   ?   A  ?   171  1
  ATOM    1392  O     .  ASP  A   195  ?   14.04472   77.20127   59.97913  1.000   64.32252  O   ?   A  ?   171  1
  ATOM    1393  CB    .  ASP  A   195  ?   15.52320   76.50046   57.03563  1.000   56.39001  C   ?   A  ?   171  1
  ATOM    1394  CG    .  ASP  A   195  ?   14.92743   75.37228   56.19948  1.000   58.29240  C   ?   A  ?   171  1
  ATOM    1395  OD1   .  ASP  A   195  ?   13.81634   74.90778   56.51545  1.000   61.24275  O   ?   A  ?   171  1
  ATOM    1396  OD2   .  ASP  A   195  ?   15.58229   74.94713   55.22609  1.000   55.52467  O   ?   A  ?   171  1
  ATOM    1397  N     .  ASP  A   196  ?   12.85230   75.90323   58.57626  1.000   60.33626  N   ?   A  ?   172  1
  ATOM    1398  CA    .  ASP  A   196  ?   12.18102   75.19625   59.65607  1.000   65.37681  C   ?   A  ?   172  1
  ATOM    1399  C     .  ASP  A   196  ?   12.75327   73.80786   59.91971  1.000   69.41864  C   ?   A  ?   172  1
  ATOM    1400  O     .  ASP  A   196  ?   12.33830   73.16701   60.89077  1.000   74.86289  O   ?   A  ?   172  1
  ATOM    1401  CB    .  ASP  A   196  ?   10.67396   75.08029   59.37596  1.000   62.23273  C   ?   A  ?   172  1
  ATOM    1402  CG    .  ASP  A   196  ?   10.35502   74.10157   58.25684  1.000   72.17548  C   ?   A  ?   172  1
  ATOM    1403  OD1   .  ASP  A   196  ?   10.91647   74.24285   57.14838  1.000   67.35042  O   ?   A  ?   172  1
  ATOM    1404  OD2   .  ASP  A   196  ?    9.53688   73.18722   58.48716  1.000   75.88492  O   ?   A  ?   172  1
  ATOM    1405  N     .  LYS  A   197  ?   13.68768   73.32695   59.10035  1.000   65.81102  N   ?   A  ?   173  1
  ATOM    1406  CA    .  LYS  A   197  ?   14.25667   71.99162   59.26786  1.000   70.07528  C   ?   A  ?   173  1
  ATOM    1407  C     .  LYS  A   197  ?   15.62533   72.10900   59.92294  1.000   65.95180  C   ?   A  ?   173  1
  ATOM    1408  O     .  LYS  A   197  ?   16.48456   72.86273   59.45311  1.000   65.78152  O   ?   A  ?   173  1
  ATOM    1409  CB    .  LYS  A   197  ?   14.37607   71.23775   57.93353  1.000   66.44816  C   ?   A  ?   173  1
  ATOM    1410  CG    .  LYS  A   197  ?   13.06312   70.71907   57.36206  1.000   66.66453  C   ?   A  ?   173  1
  ATOM    1411  CD    .  LYS  A   197  ?   12.01720   70.51798   58.46838  1.000   92.21279  C   ?   A  ?   173  1
  ATOM    1412  CE    .  LYS  A   197  ?   10.60364   70.23059   57.90667  1.000  102.43418  C   ?   A  ?   173  1
  ATOM    1413  NZ    .  LYS  A   197  ?    9.54065   70.03950   58.96448  1.000   92.33062  N   ?   A  ?   173  1
  ATOM    1414  N     .  SER  A   198  ?   15.82883   71.35522   61.00025  1.000   63.56151  N   ?   A  ?   174  1
  ATOM    1415  CA    .  SER  A   198  ?   17.07155   71.47967   61.75111  1.000   59.74713  C   ?   A  ?   174  1
  ATOM    1416  C     .  SER  A   198  ?   18.28014   71.12038   60.88910  1.000   62.35615  C   ?   A  ?   174  1
  ATOM    1417  O     .  SER  A   198  ?   19.26311   71.87362   60.81791  1.000   58.61957  O   ?   A  ?   174  1
  ATOM    1418  CB    .  SER  A   198  ?   17.00210   70.59766   62.99528  1.000   63.14259  C   ?   A  ?   174  1
  ATOM    1419  OG    .  SER  A   198  ?   17.90223   71.06650   63.98283  1.000   83.29827  O   ?   A  ?   174  1
  ATOM    1420  N     .  GLU  A   199  ?   18.21977   69.97489   60.20824  1.000   64.48256  N   ?   A  ?   175  1
  ATOM    1421  CA    .  GLU  A   199  ?   19.38995   69.50722   59.47485  1.000   64.46797  C   ?   A  ?   175  1
  ATOM    1422  C     .  GLU  A   199  ?   19.83748   70.49881   58.40206  1.000   61.21923  C   ?   A  ?   175  1
  ATOM    1423  O     .  GLU  A   199  ?   21.04290   70.63679   58.16130  1.000   60.90335  O   ?   A  ?   175  1
  ATOM    1424  CB    .  GLU  A   199  ?   19.10957   68.13769   58.87339  1.000   61.14618  C   ?   A  ?   175  1
  ATOM    1425  CG    .  GLU  A   199  ?   17.87443   68.09418   58.02677  1.000   78.05887  C   ?   A  ?   175  1
  ATOM    1426  CD    .  GLU  A   199  ?   17.31668   66.69250   57.89771  1.000   94.38625  C   ?   A  ?   175  1
  ATOM    1427  OE1   .  GLU  A   199  ?   16.41762   66.34605   58.70048  1.000  114.31679  O   ?   A  ?   175  1
  ATOM    1428  OE2   .  GLU  A   199  ?   17.78297   65.93986   57.00793  1.000   78.11615  O   ?   A  ?   175  1
  ATOM    1429  N     .  ASN  A   200  ?   18.89962   71.20657   57.75897  1.000   58.85296  N   ?   A  ?   176  1
  ATOM    1430  CA    .  ASN  A   200  ?   19.28397   72.21138   56.76619  1.000   50.78478  C   ?   A  ?   176  1
  ATOM    1431  C     .  ASN  A   200  ?   20.07895   73.33598   57.41120  1.000   56.08422  C   ?   A  ?   176  1
  ATOM    1432  O     .  ASN  A   200  ?   21.11505   73.76792   56.88908  1.000   53.16359  O   ?   A  ?   176  1
  ATOM    1433  CB    .  ASN  A   200  ?   18.05625   72.79663   56.06086  1.000   50.72376  C   ?   A  ?   176  1
  ATOM    1434  CG    .  ASN  A   200  ?   17.29863   71.78216   55.25791  1.000   50.88117  C   ?   A  ?   176  1
  ATOM    1435  OD1   .  ASN  A   200  ?   17.75765   70.66317   55.04551  1.000   52.09737  O   ?   A  ?   176  1
  ATOM    1436  ND2   .  ASN  A   200  ?   16.11724   72.16729   54.80375  1.000   56.58960  N   ?   A  ?   176  1
  ATOM    1437  N     .  LEU  A   201  ?   19.59407   73.84512   58.54231  1.000   58.43284  N   ?   A  ?   177  1
  ATOM    1438  CA    .  LEU  A   201  ?   20.31231   74.92498   59.20001  1.000   57.86012  C   ?   A  ?   177  1
  ATOM    1439  C     .  LEU  A   201  ?   21.67041   74.45045   59.70627  1.000   64.23256  C   ?   A  ?   177  1
  ATOM    1440  O     .  LEU  A   201  ?   22.63639   75.22906   59.72678  1.000   58.00292  O   ?   A  ?   177  1
  ATOM    1441  CB    .  LEU  A   201  ?   19.44852   75.49201   60.31925  1.000   52.85408  C   ?   A  ?   177  1
  ATOM    1442  CG    .  LEU  A   201  ?   18.14582   76.10207   59.79343  1.000   58.01136  C   ?   A  ?   177  1
  ATOM    1443  CD1   .  LEU  A   201  ?   17.09514   76.17779   60.87449  1.000   61.52788  C   ?   A  ?   177  1
  ATOM    1444  CD2   .  LEU  A   201  ?   18.41006   77.47678   59.20136  1.000   52.74973  C   ?   A  ?   177  1
  ATOM    1445  N     .  GLN  A   202  ?   21.77099   73.17130   60.08207  1.000   63.55034  N   ?   A  ?   178  1
  ATOM    1446  CA    .  GLN  A   202  ?   23.05200   72.61626   60.50573  1.000   66.17948  C   ?   A  ?   178  1
  ATOM    1447  C     .  GLN  A   202  ?   24.07851   72.69915   59.38394  1.000   66.77868  C   ?   A  ?   178  1
  ATOM    1448  O     .  GLN  A   202  ?   25.14802   73.30474   59.53391  1.000   66.59868  O   ?   A  ?   178  1
  ATOM    1449  CB    .  GLN  A   202  ?   22.87145   71.16570   60.95717  1.000   73.21299  C   ?   A  ?   178  1
  ATOM    1450  CG    .  GLN  A   202  ?   24.15568   70.55842   61.48560  1.000   90.25797  C   ?   A  ?   178  1
  ATOM    1451  CD    .  GLN  A   202  ?   24.83287   71.45557   62.51957  1.000   97.68969  C   ?   A  ?   178  1
  ATOM    1452  OE1   .  GLN  A   202  ?   24.19549   71.91066   63.47394  1.000  108.12080  O   ?   A  ?   178  1
  ATOM    1453  NE2   .  GLN  A   202  ?   26.12506   71.72349   62.32536  1.000   84.69434  N   ?   A  ?   178  1
  ATOM    1454  N     .  GLU  A   203  ?   23.76621   72.08264   58.24528  1.000   63.94206  N   ?   A  ?   179  1
  ATOM    1455  CA    .  GLU  A   203  ?   24.69022   72.10705   57.11958  1.000   61.97002  C   ?   A  ?   179  1
  ATOM    1456  C     .  GLU  A   203  ?   25.02511   73.53780   56.72459  1.000   57.69449  C   ?   A  ?   179  1
  ATOM    1457  O     .  GLU  A   203  ?   26.19458   73.87039   56.49283  1.000   59.35936  O   ?   A  ?   179  1
  ATOM    1458  CB    .  GLU  A   203  ?   24.09216   71.33105   55.94565  1.000   58.04044  C   ?   A  ?   179  1
  ATOM    1459  CG    .  GLU  A   203  ?   25.10291   70.88547   54.91637  1.000   60.72712  C   ?   A  ?   179  1
  ATOM    1460  CD    .  GLU  A   203  ?   26.39192   70.39761   55.54326  1.000   65.30669  C   ?   A  ?   179  1
  ATOM    1461  OE1   .  GLU  A   203  ?   27.46464   70.97797   55.24634  1.000   69.70462  O   ?   A  ?   179  1
  ATOM    1462  OE2   .  GLU  A   203  ?   26.32921   69.44181   56.34118  1.000   62.35059  O   ?   A  ?   179  1
  ATOM    1463  N     .  ALA  A   204  ?   24.01047   74.40092   56.66048  1.000   54.17509  N   ?   A  ?   180  1
  ATOM    1464  CA    .  ALA  A   204  ?   24.24133   75.81543   56.38955  1.000   59.77791  C   ?   A  ?   180  1
  ATOM    1465  C     .  ALA  A   204  ?   25.27048   76.41365   57.34417  1.000   62.60414  C   ?   A  ?   180  1
  ATOM    1466  O     .  ALA  A   204  ?   26.12645   77.21310   56.93755  1.000   60.19285  O   ?   A  ?   180  1
  ATOM    1467  CB    .  ALA  A   204  ?   22.92437   76.57991   56.49352  1.000   57.23109  C   ?   A  ?   180  1
  ATOM    1468  N     .  ALA  A   205  ?   25.18760   76.05517   58.62435  1.000   61.43731  N   ?   A  ?   181  1
  ATOM    1469  CA    .  ALA  A   205  ?   26.11403   76.61040   59.60118  1.000   65.78405  C   ?   A  ?   181  1
  ATOM    1470  C     .  ALA  A   205  ?   27.54307   76.14692   59.33420  1.000   70.26538  C   ?   A  ?   181  1
  ATOM    1471  O     .  ALA  A   205  ?   28.49506   76.92525   59.49805  1.000   67.23934  O   ?   A  ?   181  1
  ATOM    1472  CB    .  ALA  A   205  ?   25.66654   76.22835   61.00477  1.000   60.47257  C   ?   A  ?   181  1
  ATOM    1473  N     .  ASN  A   206  ?   27.71232   74.89269   58.89424  1.000   64.32761  N   ?   A  ?   182  1
  ATOM    1474  CA    .  ASN  A   206  ?   29.04328   74.40300   58.54575  1.000   54.33427  C   ?   A  ?   182  1
  ATOM    1475  C     .  ASN  A   206  ?   29.74958   75.32998   57.56624  1.000   58.04564  C   ?   A  ?   182  1
  ATOM    1476  O     .  ASN  A   206  ?   30.97918   75.35825   57.52941  1.000   70.77567  O   ?   A  ?   182  1
  ATOM    1477  CB    .  ASN  A   206  ?   28.96700   72.99141   57.96273  1.000   57.98468  C   ?   A  ?   182  1
  ATOM    1478  CG    .  ASN  A   206  ?   28.45541   71.95733   58.96249  1.000   67.83829  C   ?   A  ?   182  1
  ATOM    1479  OD1   .  ASN  A   206  ?   28.47142   72.17813   60.17321  1.000   77.49760  O   ?   A  ?   182  1
  ATOM    1480  ND2   .  ASN  A   206  ?   27.99862   70.81538   58.45041  1.000   66.77903  N   ?   A  ?   182  1
  ATOM    1481  N     .  PHE  A   207  ?   29.01053   76.10181   56.77432  1.000   54.48801  N   ?   A  ?   183  1
  ATOM    1482  CA    .  PHE  A   207  ?   29.63750   77.03942   55.85223  1.000   56.36309  C   ?   A  ?   183  1
  ATOM    1483  C     .  PHE  A   207  ?   29.75307   78.44662   56.43292  1.000   69.58140  C   ?   A  ?   183  1
  ATOM    1484  O     .  PHE  A   207  ?   30.05676   79.39571   55.69213  1.000   64.84419  O   ?   A  ?   183  1
  ATOM    1485  CB    .  PHE  A   207  ?   28.87441   77.07559   54.52237  1.000   49.70854  C   ?   A  ?   183  1
  ATOM    1486  CG    .  PHE  A   207  ?   28.94894   75.78123   53.72624  1.000   51.69659  C   ?   A  ?   183  1
  ATOM    1487  CD1   .  PHE  A   207  ?   29.75548   75.68772   52.59248  1.000   51.76623  C   ?   A  ?   183  1
  ATOM    1488  CD2   .  PHE  A   207  ?   28.19774   74.66438   54.09817  1.000   51.29159  C   ?   A  ?   183  1
  ATOM    1489  CE1   .  PHE  A   207  ?   29.82204   74.49653   51.84749  1.000   51.77346  C   ?   A  ?   183  1
  ATOM    1490  CE2   .  PHE  A   207  ?   28.24570   73.47444   53.35625  1.000   53.61381  C   ?   A  ?   183  1
  ATOM    1491  CZ    .  PHE  A   207  ?   29.05960   73.39045   52.22809  1.000   51.41816  C   ?   A  ?   183  1
  ATOM    1492  N     .  GLY  A   208  ?   29.52101   78.60421   57.73683  1.000   68.86068  N   ?   A  ?   184  1
  ATOM    1493  CA    .  GLY  A   208  ?   29.61758   79.91125   58.35514  1.000   68.25679  C   ?   A  ?   184  1
  ATOM    1494  C     .  GLY  A   208  ?   28.39215   80.78093   58.21361  1.000   71.79721  C   ?   A  ?   184  1
  ATOM    1495  O     .  GLY  A   208  ?   28.47406   81.99035   58.43982  1.000   76.41386  O   ?   A  ?   184  1
  ATOM    1496  N     .  ILE  A   209  ?   27.25107   80.21332   57.84651  1.000   62.93089  N   ?   A  ?   185  1
  ATOM    1497  CA    .  ILE  A   209  ?   26.02916   80.98236   57.68380  1.000   63.62135  C   ?   A  ?   185  1
  ATOM    1498  C     .  ILE  A   209  ?   25.21867   80.88170   58.96807  1.000   64.81594  C   ?   A  ?   185  1
  ATOM    1499  O     .  ILE  A   209  ?   25.00860   79.77915   59.49699  1.000   56.46040  O   ?   A  ?   185  1
  ATOM    1500  CB    .  ILE  A   209  ?   25.23402   80.49802   56.46396  1.000   63.30582  C   ?   A  ?   185  1
  ATOM    1501  CG1   .  ILE  A   209  ?   25.90346   81.03409   55.20665  1.000   68.00163  C   ?   A  ?   185  1
  ATOM    1502  CG2   .  ILE  A   209  ?   23.79657   80.96743   56.53001  1.000   54.94750  C   ?   A  ?   185  1
  ATOM    1503  CD1   .  ILE  A   209  ?   25.31736   80.51722   53.92928  1.000   63.67424  C   ?   A  ?   185  1
  ATOM    1504  N     .  SER  A   210  ?   24.79673   82.03825   59.48728  1.000   62.06866  N   ?   A  ?   186  1
  ATOM    1505  CA    .  SER  A   210  ?   24.01311   82.07364   60.71345  1.000   66.60686  C   ?   A  ?   186  1
  ATOM    1506  C     .  SER  A   210  ?   22.60332   81.56007   60.45392  1.000   67.16622  C   ?   A  ?   186  1
  ATOM    1507  O     .  SER  A   210  ?   21.97680   81.88987   59.43962  1.000   63.87822  O   ?   A  ?   186  1
  ATOM    1508  CB    .  SER  A   210  ?   23.95285   83.49492   61.26933  1.000   67.36871  C   ?   A  ?   186  1
  ATOM    1509  OG    .  SER  A   210  ?   25.24388   83.99335   61.57092  1.000   71.07410  O   ?   A  ?   186  1
  ATOM    1510  N     .  THR  A   211  ?   22.10015   80.75732   61.38108  1.000   60.12049  N   ?   A  ?   187  1
  ATOM    1511  CA    .  THR  A   211  ?   20.81811   80.10151   61.20701  1.000   62.49214  C   ?   A  ?   187  1
  ATOM    1512  C     .  THR  A   211  ?   19.74144   80.76194   62.05576  1.000   67.01788  C   ?   A  ?   187  1
  ATOM    1513  O     .  THR  A   211  ?   20.01014   81.35505   63.10349  1.000   66.70001  O   ?   A  ?   187  1
  ATOM    1514  CB    .  THR  A   211  ?   20.90248   78.63141   61.58094  1.000   63.14779  C   ?   A  ?   187  1
  ATOM    1515  OG1   .  THR  A   211  ?   21.33637   78.54274   62.94264  1.000   69.29344  O   ?   A  ?   187  1
  ATOM    1516  CG2   .  THR  A   211  ?   21.89041   77.90915   60.66527  1.000   60.97058  C   ?   A  ?   187  1
  ATOM    1517  N     .  LEU  A   212  ?   18.51006   80.62289   61.59069  1.000   61.62143  N   ?   A  ?   188  1
  ATOM    1518  CA    .  LEU  A   212  ?   17.32705   81.15414   62.25915  1.000   59.96892  C   ?   A  ?   188  1
  ATOM    1519  C     .  LEU  A   212  ?   16.26376   80.07476   62.06859  1.000   62.42919  C   ?   A  ?   188  1
  ATOM    1520  O     .  LEU  A   212  ?   15.63952   79.99207   61.00756  1.000   64.60358  O   ?   A  ?   188  1
  ATOM    1521  CB    .  LEU  A   212  ?   16.92468   82.49133   61.65168  1.000   60.31910  C   ?   A  ?   188  1
  ATOM    1522  CG    .  LEU  A   212  ?   15.84663   83.35529   62.29580  1.000   70.93421  C   ?   A  ?   188  1
  ATOM    1523  CD1   .  LEU  A   212  ?   16.21165   83.67649   63.72966  1.000   70.29225  C   ?   A  ?   188  1
  ATOM    1524  CD2   .  LEU  A   212  ?   15.68366   84.64314   61.49174  1.000   61.62043  C   ?   A  ?   188  1
  ATOM    1525  N     .  LYS  A   213  ?   16.09429   79.21072   63.06944  1.000   65.72813  N   ?   A  ?   189  1
  ATOM    1526  CA    .  LYS  A   213  ?   15.10118   78.15085   62.94433  1.000   67.63604  C   ?   A  ?   189  1
  ATOM    1527  C     .  LYS  A   213  ?   13.70093   78.69799   63.20567  1.000   74.65959  C   ?   A  ?   189  1
  ATOM    1528  O     .  LYS  A   213  ?   13.44143   79.32086   64.24472  1.000   68.33674  O   ?   A  ?   189  1
  ATOM    1529  CB    .  LYS  A   213  ?   15.38360   76.98610   63.88717  1.000   56.74241  C   ?   A  ?   189  1
  ATOM    1530  CG    .  LYS  A   213  ?   14.34591   75.91062   63.70109  1.000   63.16404  C   ?   A  ?   189  1
  ATOM    1531  CD    .  LYS  A   213  ?   14.66356   74.61434   64.41769  1.000   65.05944  C   ?   A  ?   189  1
  ATOM    1532  CE    .  LYS  A   213  ?   13.44418   73.70085   64.35853  1.000   59.23099  C   ?   A  ?   189  1
  ATOM    1533  NZ    .  LYS  A   213  ?   13.80795   72.27836   64.55288  1.000   70.15512  N   ?   A  ?   189  1
  ATOM    1534  N     .  TYR  A   214  ?   12.80199   78.46215   62.25280  1.000   71.56314  N   ?   A  ?   190  1
  ATOM    1535  CA    .  TYR  A   214  ?   11.41710   78.90695   62.34964  1.000   67.72183  C   ?   A  ?   190  1
  ATOM    1536  C     .  TYR  A   214  ?   10.59292   77.82960   63.03371  1.000   67.65530  C   ?   A  ?   190  1
  ATOM    1537  O     .  TYR  A   214  ?   10.41721   76.73462   62.49120  1.000   67.52912  O   ?   A  ?   190  1
  ATOM    1538  CB    .  TYR  A   214  ?   10.84805   79.21331   60.97129  1.000   67.77781  C   ?   A  ?   190  1
  ATOM    1539  CG    .  TYR  A   214  ?    9.40032   79.64170   60.97317  1.000   69.04449  C   ?   A  ?   190  1
  ATOM    1540  CD1   .  TYR  A   214  ?    8.37515   78.70217   60.88687  1.000   64.60390  C   ?   A  ?   190  1
  ATOM    1541  CD2   .  TYR  A   214  ?    9.05533   80.99418   61.03940  1.000   65.77104  C   ?   A  ?   190  1
  ATOM    1542  CE1   .  TYR  A   214  ?    7.05463   79.09129   60.87060  1.000   63.79650  C   ?   A  ?   190  1
  ATOM    1543  CE2   .  TYR  A   214  ?    7.73178   81.38733   61.02565  1.000   69.03366  C   ?   A  ?   190  1
  ATOM    1544  CZ    .  TYR  A   214  ?    6.73832   80.43114   60.93927  1.000   65.48303  C   ?   A  ?   190  1
  ATOM    1545  OH    .  TYR  A   214  ?    5.42145   80.82123   60.92730  1.000   68.84136  O   ?   A  ?   190  1
  ATOM    1546  N     .  ASN  A   215  ?   10.11781   78.13908   64.23644  1.000   82.12100  N   ?   A  ?   191  1
  ATOM    1547  CA    .  ASN  A   215  ?    9.04759   77.42325   64.91349  1.000   76.21647  C   ?   A  ?   191  1
  ATOM    1548  C     .  ASN  A   215  ?    7.82106   78.32486   64.95420  1.000   80.27796  C   ?   A  ?   191  1
  ATOM    1549  O     .  ASN  A   215  ?    7.91397   79.54228   64.75473  1.000   81.23755  O   ?   A  ?   191  1
  ATOM    1550  CB    .  ASN  A   215  ?    9.46393   77.01224   66.32551  1.000   69.66375  C   ?   A  ?   191  1
  ATOM    1551  CG    .  ASN  A   215  ?   10.85555   76.40171   66.36654  1.000   71.61503  C   ?   A  ?   191  1
  ATOM    1552  OD1   .  ASN  A   215  ?   11.05877   75.26349   65.93846  1.000   72.42366  O   ?   A  ?   191  1
  ATOM    1553  ND2   .  ASN  A   215  ?   11.82205   77.15621   66.88904  1.000   71.80414  N   ?   A  ?   191  1
  ATOM    1554  N     .  LYS  A   216  ?    6.65909   77.72495   65.19166  1.000   82.80515  N   ?   A  ?   192  1
  ATOM    1555  CA    .  LYS  A   216  ?    5.43663   78.51313   65.09258  1.000   89.25402  C   ?   A  ?   192  1
  ATOM    1556  C     .  LYS  A   216  ?    5.19528   79.38391   66.31635  1.000   86.24856  C   ?   A  ?   192  1
  ATOM    1557  O     .  LYS  A   216  ?    4.29543   80.22536   66.28874  1.000   91.68910  O   ?   A  ?   192  1
  ATOM    1558  CB    .  LYS  A   216  ?    4.24451   77.59055   64.82109  1.000   89.88220  C   ?   A  ?   192  1
  ATOM    1559  CG    .  LYS  A   216  ?    4.23182   77.10228   63.36441  1.000   97.38283  C   ?   A  ?   192  1
  ATOM    1560  CD    .  LYS  A   216  ?    3.53158   75.76162   63.18178  1.000  110.99276  C   ?   A  ?   192  1
  ATOM    1561  CE    .  LYS  A   216  ?    3.94899   75.11134   61.86416  1.000   99.39690  C   ?   A  ?   192  1
  ATOM    1562  NZ    .  LYS  A   216  ?    3.37695   73.74396   61.71028  1.000   90.88447  N   ?   A  ?   192  1
  ATOM    1563  N     .  ASP  A   217  ?    6.00853   79.24163   67.36266  1.000   92.45343  N   ?   A  ?   193  1
  ATOM    1564  CA    .  ASP  A   217  ?    5.90403   80.07978   68.54676  1.000   92.57162  C   ?   A  ?   193  1
  ATOM    1565  C     .  ASP  A   217  ?    7.08622   81.01387   68.74483  1.000   89.62375  C   ?   A  ?   193  1
  ATOM    1566  O     .  ASP  A   217  ?    6.97074   81.97099   69.51860  1.000   84.60591  O   ?   A  ?   193  1
  ATOM    1567  CB    .  ASP  A   217  ?    5.74658   79.21038   69.80296  1.000   86.81460  C   ?   A  ?   193  1
  ATOM    1568  CG    .  ASP  A   217  ?    4.39162   78.54505   69.87430  1.000   95.61152  C   ?   A  ?   193  1
  ATOM    1569  OD1   .  ASP  A   217  ?    3.39876   79.17642   69.44838  1.000   94.22162  O   ?   A  ?   193  1
  ATOM    1570  OD2   .  ASP  A   217  ?    4.31888   77.39171   70.34807  1.000  104.96652  O   ?   A  ?   193  1
  ATOM    1571  N     .  ASN  A   218  ?    8.20573   80.77206   68.07463  1.000   86.80079  N   ?   A  ?   194  1
  ATOM    1572  CA    .  ASN  A   218  ?    9.40001   81.57963   68.29051  1.000   84.47298  C   ?   A  ?   194  1
  ATOM    1573  C     .  ASN  A   218  ?   10.35967   81.34963   67.13307  1.000   79.34078  C   ?   A  ?   194  1
  ATOM    1574  O     .  ASN  A   218  ?   10.05546   80.63442   66.17382  1.000   76.00919  O   ?   A  ?   194  1
  ATOM    1575  CB    .  ASN  A   218  ?   10.07150   81.21649   69.60868  1.000   79.48249  C   ?   A  ?   194  1
  ATOM    1576  CG    .  ASN  A   218  ?   10.62549   79.81648   69.58389  1.000   79.26314  C   ?   A  ?   194  1
  ATOM    1577  OD1   .  ASN  A   218  ?   10.16833   78.98451   68.80577  1.000   84.46830  O   ?   A  ?   194  1
  ATOM    1578  ND2   .  ASN  A   218  ?   11.61764   79.54847   70.41744  1.000   75.11199  N   ?   A  ?   194  1
  ATOM    1579  N     .  PHE  A   219  ?   11.53114   81.96562   67.24845  1.000   75.96996  N   ?   A  ?   195  1
  ATOM    1580  CA    .  PHE  A   219  ?   12.66690   81.74426   66.37386  1.000   70.55799  C   ?   A  ?   195  1
  ATOM    1581  C     .  PHE  A   219  ?   13.86507   81.32093   67.21222  1.000   75.72961  C   ?   A  ?   195  1
  ATOM    1582  O     .  PHE  A   219  ?   14.05407   81.80878   68.33237  1.000   78.87179  O   ?   A  ?   195  1
  ATOM    1583  CB    .  PHE  A   219  ?   13.04276   83.01212   65.61689  1.000   69.66390  C   ?   A  ?   195  1
  ATOM    1584  CG    .  PHE  A   219  ?   12.07018   83.41998   64.55542  1.000   74.34580  C   ?   A  ?   195  1
  ATOM    1585  CD1   .  PHE  A   219  ?   11.14148   84.41764   64.80183  1.000   69.44447  C   ?   A  ?   195  1
  ATOM    1586  CD2   .  PHE  A   219  ?   12.12641   82.85417   63.28663  1.000   76.00856  C   ?   A  ?   195  1
  ATOM    1587  CE1   .  PHE  A   219  ?   10.26524   84.82876   63.82168  1.000   60.78680  C   ?   A  ?   195  1
  ATOM    1588  CE2   .  PHE  A   219  ?   11.24933   83.25656   62.29670  1.000   69.89996  C   ?   A  ?   195  1
  ATOM    1589  CZ    .  PHE  A   219  ?   10.31865   84.25033   62.56521  1.000   69.58003  C   ?   A  ?   195  1
  ATOM    1590  N     .  GLU  A   220  ?   14.70191   80.44082   66.65809  1.000   73.94269  N   ?   A  ?   196  1
  ATOM    1591  CA    .  GLU  A   220  ?   15.97157   80.07045   67.28961  1.000   69.94705  C   ?   A  ?   196  1
  ATOM    1592  C     .  GLU  A   220  ?   17.11405   80.68761   66.49114  1.000   68.21418  C   ?   A  ?   196  1
  ATOM    1593  O     .  GLU  A   220  ?   17.51160   80.16247   65.44818  1.000   76.27141  O   ?   A  ?   196  1
  ATOM    1594  CB    .  GLU  A   220  ?   16.11992   78.56189   67.38177  1.000   73.56344  C   ?   A  ?   196  1
  ATOM    1595  CG    .  GLU  A   220  ?   15.00879   77.88319   68.13456  1.000   73.33169  C   ?   A  ?   196  1
  ATOM    1596  CD    .  GLU  A   220  ?   15.13342   76.39252   68.04280  1.000   79.83582  C   ?   A  ?   196  1
  ATOM    1597  OE1   .  GLU  A   220  ?   16.20336   75.93507   67.57444  1.000   80.30547  O   ?   A  ?   196  1
  ATOM    1598  OE2   .  GLU  A   220  ?   14.16963   75.68765   68.41933  1.000   83.72047  O   ?   A  ?   196  1
  ATOM    1599  N     .  TYR  A   221  ?   17.64149   81.79782   66.99145  1.000   67.93356  N   ?   A  ?   197  1
  ATOM    1600  CA    .  TYR  A   221  ?   18.73432   82.51555   66.34965  1.000   64.98586  C   ?   A  ?   197  1
  ATOM    1601  C     .  TYR  A   221  ?   20.07190   81.97460   66.83427  1.000   75.27561  C   ?   A  ?   197  1
  ATOM    1602  O     .  TYR  A   221  ?   20.33100   81.93127   68.04202  1.000   75.37059  O   ?   A  ?   197  1
  ATOM    1603  CB    .  TYR  A   221  ?   18.63749   84.00203   66.65530  1.000   57.93792  C   ?   A  ?   197  1
  ATOM    1604  CG    .  TYR  A   221  ?   19.78271   84.80788   66.12036  1.000   66.99896  C   ?   A  ?   197  1
  ATOM    1605  CD1   .  TYR  A   221  ?   20.50394   85.64257   66.94505  1.000   72.58570  C   ?   A  ?   197  1
  ATOM    1606  CD2   .  TYR  A   221  ?   20.14435   84.73692   64.78586  1.000   70.85167  C   ?   A  ?   197  1
  ATOM    1607  CE1   .  TYR  A   221  ?   21.55312   86.38884   66.46335  1.000   74.21379  C   ?   A  ?   197  1
  ATOM    1608  CE2   .  TYR  A   221  ?   21.19359   85.47952   64.28883  1.000   67.98558  C   ?   A  ?   197  1
  ATOM    1609  CZ    .  TYR  A   221  ?   21.89895   86.30675   65.13503  1.000   71.98158  C   ?   A  ?   197  1
  ATOM    1610  OH    .  TYR  A   221  ?   22.94936   87.05780   64.66127  1.000   70.18567  O   ?   A  ?   197  1
  ATOM    1611  N     .  THR  A   222  ?   20.92368   81.57570   65.89635  1.000   72.33625  N   ?   A  ?   198  1
  ATOM    1612  CA    .  THR  A   222  ?   22.27344   81.12240   66.21054  1.000   66.16960  C   ?   A  ?   198  1
  ATOM    1613  C     .  THR  A   222  ?   23.23211   81.90087   65.33121  1.000   65.52036  C   ?   A  ?   198  1
  ATOM    1614  O     .  THR  A   222  ?   23.26703   81.68877   64.11466  1.000   74.99923  O   ?   A  ?   198  1
  ATOM    1615  CB    .  THR  A   222  ?   22.42716   79.62576   65.98165  1.000   64.98748  C   ?   A  ?   198  1
  ATOM    1616  OG1   .  THR  A   222  ?   21.38876   78.92702   66.68344  1.000   73.52815  O   ?   A  ?   198  1
  ATOM    1617  CG2   .  THR  A   222  ?   23.77631   79.16520   66.47094  1.000   57.35477  C   ?   A  ?   198  1
  ATOM    1618  N     .  ALA  A   223  ?   23.97975   82.82171   65.92594  1.000   63.64755  N   ?   A  ?   199  1
  ATOM    1619  CA    .  ALA  A   223  ?   24.96420   83.56482   65.15456  1.000   67.24498  C   ?   A  ?   199  1
  ATOM    1620  C     .  ALA  A   223  ?   26.19206   82.68927   64.93654  1.000   69.80595  C   ?   A  ?   199  1
  ATOM    1621  O     .  ALA  A   223  ?   26.49276   81.79784   65.73565  1.000   68.78134  O   ?   A  ?   199  1
  ATOM    1622  CB    .  ALA  A   223  ?   25.33895   84.87820   65.84489  1.000   56.13545  C   ?   A  ?   199  1
  ATOM    1623  N     .  ILE  A   224  ?   26.86456   82.91330   63.80812  1.000   72.97498  N   ?   A  ?   200  1
  ATOM    1624  CA    .  ILE  A   224  ?   27.97589   82.08547   63.35067  1.000   70.51152  C   ?   A  ?   200  1
  ATOM    1625  C     .  ILE  A   224  ?   28.96940   83.00556   62.65584  1.000   75.06729  C   ?   A  ?   200  1
  ATOM    1626  O     .  ILE  A   224  ?   28.57365   83.92337   61.92907  1.000   78.21409  O   ?   A  ?   200  1
  ATOM    1627  CB    .  ILE  A   224  ?   27.49275   80.96913   62.39356  1.000   71.13091  C   ?   A  ?   200  1
  ATOM    1628  CG1   .  ILE  A   224  ?   26.29008   80.22171   62.98046  1.000   65.91566  C   ?   A  ?   200  1
  ATOM    1629  CG2   .  ILE  A   224  ?   28.60825   79.99023   62.06418  1.000   66.76143  C   ?   A  ?   200  1
  ATOM    1630  CD1   .  ILE  A   224  ?   26.60276   78.84966   63.53858  1.000   50.15444  C   ?   A  ?   200  1
  ATOM    1631  N     .  GLU  A   225  ?   30.25980   82.77313   62.88020  1.000   85.07597  N   ?   A  ?   201  1
  ATOM    1632  CA    .  GLU  A   225  ?   31.29242   83.58220   62.23336  1.000   96.76035  C   ?   A  ?   201  1
  ATOM    1633  C     .  GLU  A   225  ?   31.46721   83.10106   60.79742  1.000   94.76839  C   ?   A  ?   201  1
  ATOM    1634  O     .  GLU  A   225  ?   31.90099   81.96684   60.56296  1.000   90.59510  O   ?   A  ?   201  1
  ATOM    1635  CB    .  GLU  A   225  ?   32.61458   83.50788   62.99167  1.000   95.13482  C   ?   A  ?   201  1
  ATOM    1636  CG    .  GLU  A   225  ?   32.51409   83.83970   64.45737  1.000   97.82920  C   ?   A  ?   201  1
  ATOM    1637  CD    .  GLU  A   225  ?   31.87431   82.72030   65.26071  1.000  113.79289  C   ?   A  ?   201  1
  ATOM    1638  OE1   .  GLU  A   225  ?   31.39636   81.73146   64.64573  1.000   99.20017  O   ?   A  ?   201  1
  ATOM    1639  OE2   .  GLU  A   225  ?   31.84988   82.83425   66.50661  1.000  130.82308  O   ?   A  ?   201  1
  ATOM    1640  N     .  GLY  A   226  ?   31.13035   83.95649   59.83968  1.000   91.81035  N   ?   A  ?   202  1
  ATOM    1641  CA    .  GLY  A   226  ?   31.28059   83.66675   58.42627  1.000   87.65226  C   ?   A  ?   202  1
  ATOM    1642  C     .  GLY  A   226  ?   32.57538   84.20907   57.85583  1.000   99.30060  C   ?   A  ?   202  1
  ATOM    1643  O     .  GLY  A   226  ?   33.58162   84.36181   58.56179  1.000   98.25424  O   ?   A  ?   202  1
  ATOM    1644  N     .  GLY  A   227  ?   32.55307   84.49819   56.55169  1.000   98.14992  N   ?   A  ?   203  1
  ATOM    1645  CA    .  GLY  A   227  ?   33.66274   85.13605   55.87542  1.000   93.37037  C   ?   A  ?   203  1
  ATOM    1646  C     .  GLY  A   227  ?   34.82345   84.23435   55.52016  1.000   97.39441  C   ?   A  ?   203  1
  ATOM    1647  O     .  GLY  A   227  ?   35.70295   84.66199   54.76378  1.000  100.09076  O   ?   A  ?   203  1
  ATOM    1648  N     .  TRP  A   228  ?   34.87353   83.00637   56.04178  1.000  101.48186  N   ?   A  ?   204  1
  ATOM    1649  CA    .  TRP  A   228  ?   35.98055   82.17191   55.60348  1.000  104.07427  C   ?   A  ?   204  1
  ATOM    1650  C     .  TRP  A   228  ?   35.67954   81.60046   54.21535  1.000  111.94781  C   ?   A  ?   204  1
  ATOM    1651  O     .  TRP  A   228  ?   34.52186   81.29433   53.90776  1.000  111.80490  O   ?   A  ?   204  1
  ATOM    1652  CB    .  TRP  A   228  ?   36.26234   81.04886   56.61577  1.000   97.39113  C   ?   A  ?   204  1
  ATOM    1653  CG    .  TRP  A   228  ?   35.25098   79.91469   56.71692  1.000  108.20909  C   ?   A  ?   204  1
  ATOM    1654  CD1   .  TRP  A   228  ?   35.01538   78.92488   55.79141  1.000  107.68689  C   ?   A  ?   204  1
  ATOM    1655  CD2   .  TRP  A   228  ?   34.40335   79.61673   57.83655  1.000  102.69134  C   ?   A  ?   204  1
  ATOM    1656  NE1   .  TRP  A   228  ?   34.05486   78.05420   56.25747  1.000   91.30564  N   ?   A  ?   204  1
  ATOM    1657  CE2   .  TRP  A   228  ?   33.66514   78.45415   57.50940  1.000   93.27952  C   ?   A  ?   204  1
  ATOM    1658  CE3   .  TRP  A   228  ?   34.18575   80.22649   59.07872  1.000  102.26432  C   ?   A  ?   204  1
  ATOM    1659  CZ2   .  TRP  A   228  ?   32.72782   77.89376   58.38202  1.000   89.63738  C   ?   A  ?   204  1
  ATOM    1660  CZ3   .  TRP  A   228  ?   33.25520   79.66213   59.94811  1.000   94.89065  C   ?   A  ?   204  1
  ATOM    1661  CH2   .  TRP  A   228  ?   32.53914   78.51138   59.59438  1.000   90.78269  C   ?   A  ?   204  1
  ATOM    1662  N     .  PRO  A   229  ?   36.70136   81.47614   53.34423  1.000  113.82270  N   ?   A  ?   205  1
  ATOM    1663  CA    .  PRO  A   229  ?   36.55680   81.04827   51.94404  1.000  104.86512  C   ?   A  ?   205  1
  ATOM    1664  C     .  PRO  A   229  ?   35.67448   79.81497   51.76056  1.000   99.21858  C   ?   A  ?   205  1
  ATOM    1665  O     .  PRO  A   229  ?   36.18494   78.69967   51.84397  1.000   94.50104  O   ?   A  ?   205  1
  ATOM    1666  CB    .  PRO  A   229  ?   37.99616   80.74717   51.52971  1.000  101.00124  C   ?   A  ?   205  1
  ATOM    1667  CG    .  PRO  A   229  ?   38.81368   81.68370   52.36002  1.000  105.94510  C   ?   A  ?   205  1
  ATOM    1668  CD    .  PRO  A   229  ?   38.10756   81.77094   53.68640  1.000  109.64033  C   ?   A  ?   205  1
  ATOM    1669  N     .  GLN  A   233  ?   31.43985   75.60565   42.52468  1.000   95.88108  N   ?   A  ?   206  1
  ATOM    1670  CA    .  GLN  A   233  ?   31.28895   74.43732   43.38835  1.000  101.19858  C   ?   A  ?   206  1
  ATOM    1671  C     .  GLN  A   233  ?   32.32848   73.32884   43.09671  1.000  116.20009  C   ?   A  ?   206  1
  ATOM    1672  O     .  GLN  A   233  ?   33.53429   73.52451   43.31544  1.000  114.84059  O   ?   A  ?   206  1
  ATOM    1673  CB    .  GLN  A   233  ?   29.87179   73.86621   43.26217  1.000   86.38615  C   ?   A  ?   206  1
  ATOM    1674  CG    .  GLN  A   233  ?   29.53268   72.84113   44.33942  1.000   81.68691  C   ?   A  ?   206  1
  ATOM    1675  CD    .  GLN  A   233  ?   28.52642   71.81249   43.88240  1.000   86.60687  C   ?   A  ?   206  1
  ATOM    1676  OE1   .  GLN  A   233  ?   27.78161   72.03153   42.92414  1.000   95.20439  O   ?   A  ?   206  1
  ATOM    1677  NE2   .  GLN  A   233  ?   28.50459   70.67099   44.56074  1.000   93.96997  N   ?   A  ?   206  1
  ATOM    1678  N     .  ASN  A   234  ?   31.85265   72.17522   42.60079  1.000  115.40137  N   ?   A  ?   207  1
  ATOM    1679  CA    .  ASN  A   234  ?   32.65767   70.95903   42.50360  1.000  114.56795  C   ?   A  ?   207  1
  ATOM    1680  C     .  ASN  A   234  ?   32.87704   70.48024   41.07280  1.000  113.17334  C   ?   A  ?   207  1
  ATOM    1681  O     .  ASN  A   234  ?   33.40920   69.38075   40.87852  1.000  112.66813  O   ?   A  ?   207  1
  ATOM    1682  CB    .  ASN  A   234  ?   32.02638   69.83038   43.33062  1.000  115.15732  C   ?   A  ?   207  1
  ATOM    1683  CG    .  ASN  A   234  ?   32.51258   69.81653   44.77937  1.000  114.35391  C   ?   A  ?   207  1
  ATOM    1684  OD1   .  ASN  A   234  ?   33.64123   70.22679   45.07517  1.000  108.64841  O   ?   A  ?   207  1
  ATOM    1685  ND2   .  ASN  A   234  ?   31.66104   69.33489   45.68800  1.000  103.05382  N   ?   A  ?   207  1
  ATOM    1686  N     .  MET  A   235  ?   32.47983   71.25796   40.06866  1.000  109.54549  N   ?   A  ?   208  1
  ATOM    1687  CA    .  MET  A   235  ?   32.90013   71.00991   38.69559  1.000  103.66929  C   ?   A  ?   208  1
  ATOM    1688  C     .  MET  A   235  ?   33.80974   72.09917   38.16047  1.000  100.29809  C   ?   A  ?   208  1
  ATOM    1689  O     .  MET  A   235  ?   34.20908   72.02631   36.99367  1.000   97.00503  O   ?   A  ?   208  1
  ATOM    1690  CB    .  MET  A   235  ?   31.69794   70.88996   37.76185  1.000   92.55831  C   ?   A  ?   208  1
  ATOM    1691  CG    .  MET  A   235  ?   30.68642   69.87644   38.16378  1.000   94.53148  C   ?   A  ?   208  1
  ATOM    1692  SD    .  MET  A   235  ?   29.39295   69.92195   36.92897  1.000   99.39232  S   ?   A  ?   208  1
  ATOM    1693  CE    .  MET  A   235  ?   30.08249   68.87416   35.64304  1.000   86.92462  C   ?   A  ?   208  1
  ATOM    1694  N     .  THR  A   236  ?   34.13468   73.10506   38.97584  1.000  104.45356  N   ?   A  ?   209  1
  ATOM    1695  CA    .  THR  A   236  ?   34.82938   74.29233   38.48026  1.000   99.87423  C   ?   A  ?   209  1
  ATOM    1696  C     .  THR  A   236  ?   36.06859   73.97358   37.65256  1.000   93.38009  C   ?   A  ?   209  1
  ATOM    1697  O     .  THR  A   236  ?   36.35523   74.73374   36.71293  1.000   89.97390  O   ?   A  ?   209  1
  ATOM    1698  CB    .  THR  A   236  ?   35.19753   75.21356   39.65503  1.000   99.67632  C   ?   A  ?   209  1
  ATOM    1699  OG1   .  THR  A   236  ?   34.04382   75.43984   40.47369  1.000   93.84400  O   ?   A  ?   209  1
  ATOM    1700  CG2   .  THR  A   236  ?   35.70753   76.54703   39.13945  1.000   88.55912  C   ?   A  ?   209  1
  ATOM    1701  N     .  PRO  A   237  ?   36.83536   72.91085   37.92949  1.000   98.32090  N   ?   A  ?   210  1
  ATOM    1702  CA    .  PRO  A   237  ?   37.95204   72.57429   37.02306  1.000   95.90536  C   ?   A  ?   210  1
  ATOM    1703  C     .  PRO  A   237  ?   37.48751   72.20398   35.62174  1.000   80.48483  C   ?   A  ?   210  1
  ATOM    1704  O     .  PRO  A   237  ?   37.99740   72.73880   34.62759  1.000   76.96291  O   ?   A  ?   210  1
  ATOM    1705  CB    .  PRO  A   237  ?   38.63392   71.39572   37.73949  1.000  103.85621  C   ?   A  ?   210  1
  ATOM    1706  CG    .  PRO  A   237  ?   38.20610   71.51650   39.17574  1.000  108.19624  C   ?   A  ?   210  1
  ATOM    1707  CD    .  PRO  A   237  ?   36.81240   72.04527   39.12246  1.000  102.82378  C   ?   A  ?   210  1
  ATOM    1708  N     .  GLU  A   238  ?   36.52433   71.29218   35.52024  1.000   76.33182  N   ?   A  ?   211  1
  ATOM    1709  CA    .  GLU  A   238  ?   35.96910   70.93027   34.22398  1.000   70.18968  C   ?   A  ?   211  1
  ATOM    1710  C     .  GLU  A   238  ?   35.37135   72.14711   33.52148  1.000   73.38339  C   ?   A  ?   211  1
  ATOM    1711  O     .  GLU  A   238  ?   35.69509   72.43278   32.35933  1.000   63.23301  O   ?   A  ?   211  1
  ATOM    1712  CB    .  GLU  A   238  ?   34.92125   69.83784   34.42294  1.000   75.26106  C   ?   A  ?   211  1
  ATOM    1713  CG    .  GLU  A   238  ?   34.23283   69.35709   33.16202  1.000   88.07390  C   ?   A  ?   211  1
  ATOM    1714  CD    .  GLU  A   238  ?   32.97123   68.57105   33.48202  1.000   92.21541  C   ?   A  ?   211  1
  ATOM    1715  OE1   .  GLU  A   238  ?   32.68294   68.40502   34.68632  1.000   96.61574  O   ?   A  ?   211  1
  ATOM    1716  OE2   .  GLU  A   238  ?   32.26909   68.12734   32.54431  1.000   87.38728  O   ?   A  ?   211  1
  ATOM    1717  N     .  ILE  A   239  ?   34.49891   72.88546   34.21871  1.000   72.40493  N   ?   A  ?   212  1
  ATOM    1718  CA    .  ILE  A   239  ?   33.80144   74.00125   33.58718  1.000   63.84440  C   ?   A  ?   212  1
  ATOM    1719  C     .  ILE  A   239  ?   34.79118   75.02372   33.06124  1.000   61.09035  C   ?   A  ?   212  1
  ATOM    1720  O     .  ILE  A   239  ?   34.59623   75.60106   31.98696  1.000   58.25845  O   ?   A  ?   212  1
  ATOM    1721  CB    .  ILE  A   239  ?   32.80029   74.64315   34.55938  1.000   72.11612  C   ?   A  ?   212  1
  ATOM    1722  CG1   .  ILE  A   239  ?   31.62161   73.70039   34.81434  1.000   76.89163  C   ?   A  ?   212  1
  ATOM    1723  CG2   .  ILE  A   239  ?   32.29376   75.96123   34.00324  1.000   59.39081  C   ?   A  ?   212  1
  ATOM    1724  CD1   .  ILE  A   239  ?   30.65632   74.20470   35.89609  1.000   76.17342  C   ?   A  ?   212  1
  ATOM    1725  N     .  HIS  A   240  ?   35.86721   75.27021   33.79530  1.000   62.89744  N   ?   A  ?   213  1
  ATOM    1726  CA    .  HIS  A   240  ?   36.83991   76.24159   33.31366  1.000   61.89858  C   ?   A  ?   213  1
  ATOM    1727  C     .  HIS  A   240  ?   37.47253   75.77433   32.01049  1.000   62.53293  C   ?   A  ?   213  1
  ATOM    1728  O     .  HIS  A   240  ?   37.60408   76.54690   31.04915  1.000   57.42700  O   ?   A  ?   213  1
  ATOM    1729  CB    .  HIS  A   240  ?   37.90581   76.49010   34.37332  1.000   67.38003  C   ?   A  ?   213  1
  ATOM    1730  CG    .  HIS  A   240  ?   38.85356   77.58230   34.00992  1.000   73.57514  C   ?   A  ?   213  1
  ATOM    1731  ND1   .  HIS  A   240  ?   40.00494   77.35542   33.28319  1.000   84.85753  N   ?   A  ?   213  1
  ATOM    1732  CD2   .  HIS  A   240  ?   38.80608   78.91582   34.23877  1.000   79.49335  C   ?   A  ?   213  1
  ATOM    1733  CE1   .  HIS  A   240  ?   40.63270   78.50303   33.09084  1.000   85.95091  C   ?   A  ?   213  1
  ATOM    1734  NE2   .  HIS  A   240  ?   39.92740   79.46469   33.66172  1.000   85.05898  N   ?   A  ?   213  1
  ATOM    1735  N     .  LYS  A   241  ?   37.86719   74.50301   31.95871  1.000   62.58294  N   ?   A  ?   214  1
  ATOM    1736  CA    .  LYS  A   241  ?   38.49453   73.97352   30.75551  1.000   62.41241  C   ?   A  ?   214  1
  ATOM    1737  C     .  LYS  A   241  ?   37.54693   74.07579   29.55570  1.000   58.16817  C   ?   A  ?   214  1
  ATOM    1738  O     .  LYS  A   241  ?   37.92078   74.57112   28.48324  1.000   53.07554  O   ?   A  ?   214  1
  ATOM    1739  CB    .  LYS  A   241  ?   38.93952   72.53170   31.01972  1.000   62.06967  C   ?   A  ?   214  1
  ATOM    1740  CG    .  LYS  A   241  ?   39.75148   71.87873   29.91505  1.000   73.18164  C   ?   A  ?   214  1
  ATOM    1741  CD    .  LYS  A   241  ?   40.22500   70.49911   30.35314  1.000   87.43656  C   ?   A  ?   214  1
  ATOM    1742  CE    .  LYS  A   241  ?   41.22571   69.90458   29.36941  1.000  102.92612  C   ?   A  ?   214  1
  ATOM    1743  NZ    .  LYS  A   241  ?   41.69380   68.54886   29.79415  1.000  109.77454  N   ?   A  ?   214  1
  ATOM    1744  N     .  LYS  A   242  ?   36.30193   73.63636   29.72506  1.000   55.66882  N   ?   A  ?   215  1
  ATOM    1745  CA    .  LYS  A   242  ?   35.34779   73.73065   28.62807  1.000   51.74983  C   ?   A  ?   215  1
  ATOM    1746  C     .  LYS  A   242  ?   35.15097   75.17628   28.17750  1.000   53.91954  C   ?   A  ?   215  1
  ATOM    1747  O     .  LYS  A   242  ?   35.03280   75.44679   26.97563  1.000   48.45837  O   ?   A  ?   215  1
  ATOM    1748  CB    .  LYS  A   242  ?   34.02429   73.10400   29.04383  1.000   47.59794  C   ?   A  ?   215  1
  ATOM    1749  CG    .  LYS  A   242  ?   34.17903   71.66670   29.48682  1.000   56.68666  C   ?   A  ?   215  1
  ATOM    1750  CD    .  LYS  A   242  ?   33.00476   70.80098   29.06331  1.000   50.63684  C   ?   A  ?   215  1
  ATOM    1751  CE    .  LYS  A   242  ?   33.12138   69.43502   29.68659  1.000   53.57450  C   ?   A  ?   215  1
  ATOM    1752  NZ    .  LYS  A   242  ?   31.90635   68.64821   29.38012  1.000   75.60566  N   ?   A  ?   215  1
  ATOM    1753  N     .  ARG  A   243  ?   35.11132   76.11924   29.12387  1.000   53.64514  N   ?   A  ?   216  1
  ATOM    1754  CA    .  ARG  A   243  ?   34.90753   77.51821   28.76627  1.000   51.40121  C   ?   A  ?   216  1
  ATOM    1755  C     .  ARG  A   243  ?   36.09548   78.05436   27.98924  1.000   49.37740  C   ?   A  ?   216  1
  ATOM    1756  O     .  ARG  A   243  ?   35.93324   78.70967   26.94972  1.000   48.44809  O   ?   A  ?   216  1
  ATOM    1757  CB    .  ARG  A   243  ?   34.66950   78.36452   30.01425  1.000   57.60391  C   ?   A  ?   216  1
  ATOM    1758  CG    .  ARG  A   243  ?   33.30489   78.18595   30.64194  1.000   63.37221  C   ?   A  ?   216  1
  ATOM    1759  CD    .  ARG  A   243  ?   33.19861   79.00771   31.92872  1.000   71.35260  C   ?   A  ?   216  1
  ATOM    1760  NE    .  ARG  A   243  ?   33.13714   80.43984   31.65249  1.000   77.75892  N   ?   A  ?   216  1
  ATOM    1761  CZ    .  ARG  A   243  ?   33.11729   81.38815   32.58460  1.000   75.27370  C   ?   A  ?   216  1
  ATOM    1762  NH1   .  ARG  A   243  ?   33.16626   81.06994   33.87457  1.000   78.33499  N   ?   A  ?   216  1
  ATOM    1763  NH2   .  ARG  A   243  ?   33.04513   82.66022   32.22229  1.000   75.67104  N   ?   A  ?   216  1
  ATOM    1764  N     .  THR  A   244  ?   37.30292   77.78999   28.47737  1.000   48.69354  N   ?   A  ?   217  1
  ATOM    1765  CA    .  THR  A   244  ?   38.48345   78.21480   27.72999  1.000   53.12386  C   ?   A  ?   217  1
  ATOM    1766  C     .  THR  A   244  ?   38.50081   77.60165   26.33208  1.000   47.20919  C   ?   A  ?   217  1
  ATOM    1767  O     .  THR  A   244  ?   38.76777   78.29003   25.34078  1.000   47.43549  O   ?   A  ?   217  1
  ATOM    1768  CB    .  THR  A   244  ?   39.75512   77.84911   28.49110  1.000   48.16920  C   ?   A  ?   217  1
  ATOM    1769  OG1   .  THR  A   244  ?   39.75520   78.52853   29.74902  1.000   56.58269  O   ?   A  ?   217  1
  ATOM    1770  CG2   .  THR  A   244  ?   40.95598   78.28210   27.69423  1.000   34.99906  C   ?   A  ?   217  1
  ATOM    1771  N     .  LEU  A   245  ?   38.21753   76.30184   26.23749  1.000   44.59945  N   ?   A  ?   218  1
  ATOM    1772  CA    .  LEU  A   245  ?   38.21202   75.63140   24.94612  1.000   37.97894  C   ?   A  ?   218  1
  ATOM    1773  C     .  LEU  A   245  ?   37.18533   76.26273   24.01607  1.000   43.85929  C   ?   A  ?   218  1
  ATOM    1774  O     .  LEU  A   245  ?   37.48738   76.58219   22.85851  1.000   48.24605  O   ?   A  ?   218  1
  ATOM    1775  CB    .  LEU  A   245  ?   37.94065   74.14193   25.15721  1.000   49.14777  C   ?   A  ?   218  1
  ATOM    1776  CG    .  LEU  A   245  ?   37.98616   73.17741   23.96896  1.000   51.76339  C   ?   A  ?   218  1
  ATOM    1777  CD1   .  LEU  A   245  ?   39.41888   73.03534   23.53166  1.000   38.84021  C   ?   A  ?   218  1
  ATOM    1778  CD2   .  LEU  A   245  ?   37.38133   71.81206   24.31718  1.000   48.82138  C   ?   A  ?   218  1
  ATOM    1779  N     .  GLY  A   246  ?   35.96449   76.47877   24.51375  1.000   45.39350  N   ?   A  ?   219  1
  ATOM    1780  CA    .  GLY  A   246  ?   34.95414   77.14966   23.70957  1.000   44.18110  C   ?   A  ?   219  1
  ATOM    1781  C     .  GLY  A   246  ?   35.32969   78.57436   23.33049  1.000   45.53073  C   ?   A  ?   219  1
  ATOM    1782  O     .  GLY  A   246  ?   34.99351   79.04450   22.23898  1.000   39.48233  O   ?   A  ?   219  1
  ATOM    1783  N     .  GLU  A   247  ?   36.01651   79.28871   24.22063  1.000   46.32254  N   ?   A  ?   220  1
  ATOM    1784  CA    .  GLU  A   247  ?   36.42319   80.64798   23.88608  1.000   46.66283  C   ?   A  ?   220  1
  ATOM    1785  C     .  GLU  A   247  ?   37.46954   80.64472   22.78059  1.000   50.16617  C   ?   A  ?   220  1
  ATOM    1786  O     .  GLU  A   247  ?   37.34109   81.35944   21.77179  1.000   47.33627  O   ?   A  ?   220  1
  ATOM    1787  CB    .  GLU  A   247  ?   36.94551   81.35510   25.12477  1.000   41.91778  C   ?   A  ?   220  1
  ATOM    1788  CG    .  GLU  A   247  ?   35.84191   81.74412   26.06324  1.000   50.93106  C   ?   A  ?   220  1
  ATOM    1789  CD    .  GLU  A   247  ?   36.36338   82.35098   27.34343  1.000   60.03341  C   ?   A  ?   220  1
  ATOM    1790  OE1   .  GLU  A   247  ?   35.59592   83.08556   28.01541  1.000   68.59557  O   ?   A  ?   220  1
  ATOM    1791  OE2   .  GLU  A   247  ?   37.54027   82.09192   27.67133  1.000   60.74941  O   ?   A  ?   220  1
  ATOM    1792  N     .  ASP  A   248  ?   38.50658   79.82909   22.94648  1.000   45.58476  N   ?   A  ?   221  1
  ATOM    1793  CA    .  ASP  A   248  ?   39.52140   79.71493   21.91344  1.000   41.99024  C   ?   A  ?   221  1
  ATOM    1794  C     .  ASP  A   248  ?   38.89822   79.34135   20.57138  1.000   46.28004  C   ?   A  ?   221  1
  ATOM    1795  O     .  ASP  A   248  ?   39.24192   79.91550   19.53296  1.000   53.14119  O   ?   A  ?   221  1
  ATOM    1796  CB    .  ASP  A   248  ?   40.57372   78.70200   22.36049  1.000   45.34949  C   ?   A  ?   221  1
  ATOM    1797  CG    .  ASP  A   248  ?   41.33077   79.16053   23.60930  1.000   57.74172  C   ?   A  ?   221  1
  ATOM    1798  OD1   .  ASP  A   248  ?   41.54346   80.38559   23.78313  1.000   57.31852  O   ?   A  ?   221  1
  ATOM    1799  OD2   .  ASP  A   248  ?   41.71095   78.29692   24.42286  1.000   58.75260  O   ?   A  ?   221  1
  ATOM    1800  N     .  TYR  A   249  ?   37.95506   78.40096   20.56975  1.000   46.70295  N   ?   A  ?   222  1
  ATOM    1801  CA    .  TYR  A   249  ?   37.29339   78.05242   19.31670  1.000   42.14669  C   ?   A  ?   222  1
  ATOM    1802  C     .  TYR  A   249  ?   36.61303   79.27063   18.70493  1.000   44.40409  C   ?   A  ?   222  1
  ATOM    1803  O     .  TYR  A   249  ?   36.88629   79.63991   17.55744  1.000   46.59489  O   ?   A  ?   222  1
  ATOM    1804  CB    .  TYR  A   249  ?   36.27933   76.92265   19.51974  1.000   33.33607  C   ?   A  ?   222  1
  ATOM    1805  CG    .  TYR  A   249  ?   35.46286   76.71040   18.26984  1.000   39.52115  C   ?   A  ?   222  1
  ATOM    1806  CD1   .  TYR  A   249  ?   34.19728   77.30187   18.11794  1.000   38.64135  C   ?   A  ?   222  1
  ATOM    1807  CD2   .  TYR  A   249  ?   35.96645   75.95164   17.20862  1.000   38.68245  C   ?   A  ?   222  1
  ATOM    1808  CE1   .  TYR  A   249  ?   33.45902   77.12615   16.94966  1.000   37.13149  C   ?   A  ?   222  1
  ATOM    1809  CE2   .  TYR  A   249  ?   35.22994   75.75956   16.03348  1.000   37.24449  C   ?   A  ?   222  1
  ATOM    1810  CZ    .  TYR  A   249  ?   33.98484   76.35011   15.90458  1.000   45.60695  C   ?   A  ?   222  1
  ATOM    1811  OH    .  TYR  A   249  ?   33.28060   76.15612   14.72572  1.000   43.29845  O   ?   A  ?   222  1
  ATOM    1812  N     .  LEU  A   250  ?   35.70859   79.90917   19.45654  1.000   42.18800  N   ?   A  ?   223  1
  ATOM    1813  CA    .  LEU  A   250  ?   34.92530   80.98978   18.86836  1.000   43.89580  C   ?   A  ?   223  1
  ATOM    1814  C     .  LEU  A   250  ?   35.81798   82.16483   18.48928  1.000   42.65935  C   ?   A  ?   223  1
  ATOM    1815  O     .  LEU  A   250  ?   35.63735   82.76392   17.42642  1.000   43.11152  O   ?   A  ?   223  1
  ATOM    1816  CB    .  LEU  A   250  ?   33.81998   81.42828   19.82517  1.000   43.40177  C   ?   A  ?   223  1
  ATOM    1817  CG    .  LEU  A   250  ?   32.90572   82.54807   19.33283  1.000   43.04718  C   ?   A  ?   223  1
  ATOM    1818  CD1   .  LEU  A   250  ?   32.02490   82.06864   18.20949  1.000   45.62598  C   ?   A  ?   223  1
  ATOM    1819  CD2   .  LEU  A   250  ?   32.08328   83.04048   20.46977  1.000   36.37876  C   ?   A  ?   223  1
  ATOM    1820  N     .  ASN  A   251  ?   36.79427   82.49379   19.33987  1.000   41.15324  N   ?   A  ?   224  1
  ATOM    1821  CA    .  ASN  A   251  ?   37.74511   83.55172   19.02009  1.000   45.00571  C   ?   A  ?   224  1
  ATOM    1822  C     .  ASN  A   251  ?   38.43599   83.29639   17.69209  1.000   51.46472  C   ?   A  ?   224  1
  ATOM    1823  O     .  ASN  A   251  ?   38.64180   84.22177   16.89294  1.000   52.10789  O   ?   A  ?   224  1
  ATOM    1824  CB    .  ASN  A   251  ?   38.78689   83.66356   20.12114  1.000   49.60580  C   ?   A  ?   224  1
  ATOM    1825  CG    .  ASN  A   251  ?   38.24942   84.33285   21.33541  1.000   48.22774  C   ?   A  ?   224  1
  ATOM    1826  OD1   .  ASN  A   251  ?   37.10826   84.76530   21.34078  1.000   46.38897  O   ?   A  ?   224  1
  ATOM    1827  ND2   .  ASN  A   251  ?   39.06152   84.43075   22.37514  1.000   53.31807  N   ?   A  ?   224  1
  ATOM    1828  N     .  LEU  A   252  ?   38.80600   82.04408   17.43697  1.000   49.50098  N   ?   A  ?   225  1
  ATOM    1829  CA    .  LEU  A   252  ?   39.50519   81.73046   16.20326  1.000   40.65902  C   ?   A  ?   225  1
  ATOM    1830  C     .  LEU  A   252  ?   38.58669   81.87275   15.00047  1.000   45.14531  C   ?   A  ?   225  1
  ATOM    1831  O     .  LEU  A   252  ?   38.94924   82.50623   14.00050  1.000   47.82055  O   ?   A  ?   225  1
  ATOM    1832  CB    .  LEU  A   252  ?   40.08303   80.33895   16.31086  1.000   45.01876  C   ?   A  ?   225  1
  ATOM    1833  CG    .  LEU  A   252  ?   41.26633   80.07542   15.42005  1.000   49.13933  C   ?   A  ?   225  1
  ATOM    1834  CD1   .  LEU  A   252  ?   42.15749   79.11752   16.17767  1.000   51.07046  C   ?   A  ?   225  1
  ATOM    1835  CD2   .  LEU  A   252  ?   40.75181   79.48710   14.08914  1.000   53.80678  C   ?   A  ?   225  1
  ATOM    1836  N     .  ARG  A   253  ?   37.38020   81.30751   15.09080  1.000   46.58137  N   ?   A  ?   226  1
  ATOM    1837  CA    .  ARG  A   253  ?   36.41054   81.43402   14.00735  1.000   50.58175  C   ?   A  ?   226  1
  ATOM    1838  C     .  ARG  A   253  ?   36.14438   82.90003   13.65887  1.000   51.19513  C   ?   A  ?   226  1
  ATOM    1839  O     .  ARG  A   253  ?   36.17956   83.28269   12.48466  1.000   48.34797  O   ?   A  ?   226  1
  ATOM    1840  CB    .  ARG  A   253  ?   35.11736   80.71470   14.39341  1.000   47.53651  C   ?   A  ?   226  1
  ATOM    1841  CG    .  ARG  A   253  ?   35.29996   79.22761   14.55572  1.000   46.19982  C   ?   A  ?   226  1
  ATOM    1842  CD    .  ARG  A   253  ?   35.59152   78.60456   13.21945  1.000   38.99469  C   ?   A  ?   226  1
  ATOM    1843  NE    .  ARG  A   253  ?   34.51152   78.85030   12.28157  1.000   39.41303  N   ?   A  ?   226  1
  ATOM    1844  CZ    .  ARG  A   253  ?   34.46811   78.40023   11.02932  1.000   46.73619  C   ?   A  ?   226  1
  ATOM    1845  NH1   .  ARG  A   253  ?   35.46486   77.66231   10.54009  1.000   49.78835  N   ?   A  ?   226  1
  ATOM    1846  NH2   .  ARG  A   253  ?   33.42112   78.68360   10.26448  1.000   42.79286  N   ?   A  ?   226  1
  ATOM    1847  N     .  LEU  A   254  ?   35.86592   83.73536   14.66871  1.000   47.89159  N   ?   A  ?   227  1
  ATOM    1848  CA    .  LEU  A   254  ?   35.46925   85.11184   14.39239  1.000   47.46438  C   ?   A  ?   227  1
  ATOM    1849  C     .  LEU  A   254  ?   36.65407   85.96317   13.94763  1.000   51.90984  C   ?   A  ?   227  1
  ATOM    1850  O     .  LEU  A   254  ?   36.49350   86.84261   13.09194  1.000   50.83903  O   ?   A  ?   227  1
  ATOM    1851  CB    .  LEU  A   254  ?   34.80095   85.71841   15.62279  1.000   48.26397  C   ?   A  ?   227  1
  ATOM    1852  CG    .  LEU  A   254  ?   33.43444   85.12939   15.99100  1.000   46.38753  C   ?   A  ?   227  1
  ATOM    1853  CD1   .  LEU  A   254  ?   32.87085   85.85950   17.19223  1.000   38.87154  C   ?   A  ?   227  1
  ATOM    1854  CD2   .  LEU  A   254  ?   32.45029   85.17621   14.81636  1.000   41.72556  C   ?   A  ?   227  1
  ATOM    1855  N     .  ARG  A   255  ?   37.85055   85.70932   14.48957  1.000   47.91379  N   ?   A  ?   228  1
  ATOM    1856  CA    .  ARG  A   255  ?   39.04304   86.38852   13.97801  1.000   47.47259  C   ?   A  ?   228  1
  ATOM    1857  C     .  ARG  A   255  ?   39.30200   86.05932   12.50448  1.000   50.73392  C   ?   A  ?   228  1
  ATOM    1858  O     .  ARG  A   255  ?   39.64050   86.94980   11.72275  1.000   55.09171  O   ?   A  ?   228  1
  ATOM    1859  CB    .  ARG  A   255  ?   40.25399   86.04628   14.84251  1.000   36.68742  C   ?   A  ?   228  1
  ATOM    1860  CG    .  ARG  A   255  ?   40.48524   87.06100   15.91024  1.000   33.14210  C   ?   A  ?   228  1
  ATOM    1861  CD    .  ARG  A   255  ?   41.22425   86.51978   17.09987  1.000   48.21638  C   ?   A  ?   228  1
  ATOM    1862  NE    .  ARG  A   255  ?   41.22863   87.50502   18.17503  1.000   46.12255  N   ?   A  ?   228  1
  ATOM    1863  CZ    .  ARG  A   255  ?   41.35923   87.21362   19.46002  1.000   51.83074  C   ?   A  ?   228  1
  ATOM    1864  NH1   .  ARG  A   255  ?   41.49770   85.95604   19.85037  1.000   51.78457  N   ?   A  ?   228  1
  ATOM    1865  NH2   .  ARG  A   255  ?   41.34192   88.19077   20.35884  1.000   57.35616  N   ?   A  ?   228  1
  ATOM    1866  N     .  LYS  A   256  ?   39.12698   84.79627   12.09679  1.000   52.85991  N   ?   A  ?   229  1
  ATOM    1867  CA    .  LYS  A   256  ?   39.24604   84.46544   10.67890  1.000   45.88214  C   ?   A  ?   229  1
  ATOM    1868  C     .  LYS  A   256  ?   38.04813   84.94820    9.85750  1.000   53.09935  C   ?   A  ?   229  1
  ATOM    1869  O     .  LYS  A   256  ?   38.20523   85.26781    8.67287  1.000   51.91708  O   ?   A  ?   229  1
  ATOM    1870  CB    .  LYS  A   256  ?   39.41249   82.96006   10.48850  1.000   48.51399  C   ?   A  ?   229  1
  ATOM    1871  CG    .  LYS  A   256  ?   39.60588   82.57284    9.01773  1.000   68.13860  C   ?   A  ?   229  1
  ATOM    1872  CD    .  LYS  A   256  ?   39.50125   81.07632    8.71395  1.000   66.86455  C   ?   A  ?   229  1
  ATOM    1873  CE    .  LYS  A   256  ?   40.38996   80.22381    9.59126  1.000   84.09344  C   ?   A  ?   229  1
  ATOM    1874  NZ    .  LYS  A   256  ?   40.07701   78.77850    9.37407  1.000   98.73198  N   ?   A  ?   229  1
  ATOM    1875  N     .  PHE  A   257  ?   36.84856   84.98441   10.43943  1.000   51.45009  N   ?   A  ?   230  1
  ATOM    1876  CA    .  PHE  A   257  ?   35.62076   85.30695    9.70190  1.000   55.63542  C   ?   A  ?   230  1
  ATOM    1877  C     .  PHE  A   257  ?   34.76102   86.27169   10.50962  1.000   59.25889  C   ?   A  ?   230  1
  ATOM    1878  O     .  PHE  A   257  ?   33.66708   85.91563   10.96832  1.000   48.86720  O   ?   A  ?   230  1
  ATOM    1879  CB    .  PHE  A   257  ?   34.80704   84.05098    9.37855  1.000   54.63428  C   ?   A  ?   230  1
  ATOM    1880  CG    .  PHE  A   257  ?   35.53084   83.02508    8.55716  1.000   59.97195  C   ?   A  ?   230  1
  ATOM    1881  CD1   .  PHE  A   257  ?   35.89315   83.29315    7.24192  1.000   56.62908  C   ?   A  ?   230  1
  ATOM    1882  CD2   .  PHE  A   257  ?   35.78267   81.75163    9.08394  1.000   54.75838  C   ?   A  ?   230  1
  ATOM    1883  CE1   .  PHE  A   257  ?   36.53936   82.33004    6.48772  1.000   60.42487  C   ?   A  ?   230  1
  ATOM    1884  CE2   .  PHE  A   257  ?   36.41800   80.77548    8.33192  1.000   54.79471  C   ?   A  ?   230  1
  ATOM    1885  CZ    .  PHE  A   257  ?   36.80466   81.05920    7.03851  1.000   57.83760  C   ?   A  ?   230  1
  ATOM    1886  N     .  PRO  A   258  ?   35.20654   87.52738   10.66115  1.000   59.61917  N   ?   A  ?   231  1
  ATOM    1887  CA    .  PRO  A   258  ?   34.44363   88.47758   11.49392  1.000   52.41854  C   ?   A  ?   231  1
  ATOM    1888  C     .  PRO  A   258  ?   33.06595   88.75892   10.94140  1.000   50.96058  C   ?   A  ?   231  1
  ATOM    1889  O     .  PRO  A   258  ?   32.16337   89.14061   11.69670  1.000   55.90952  O   ?   A  ?   231  1
  ATOM    1890  CB    .  PRO  A   258  ?   35.32461   89.73085   11.48041  1.000   53.15163  C   ?   A  ?   231  1
  ATOM    1891  CG    .  PRO  A   258  ?   35.95118   89.68312   10.13064  1.000   61.17989  C   ?   A  ?   231  1
  ATOM    1892  CD    .  PRO  A   258  ?   36.17944   88.21504    9.79889  1.000   49.90436  C   ?   A  ?   231  1
  ATOM    1893  N     .  PHE  A   259  ?   32.89054   88.61689    9.63120  1.000   51.33219  N   ?   A  ?   232  1
  ATOM    1894  CA    .  PHE  A   259  ?   31.56954   88.49585    9.03633  1.000   45.75112  C   ?   A  ?   232  1
  ATOM    1895  C     .  PHE  A   259  ?   31.09998   87.06538    9.31262  1.000   53.61202  C   ?   A  ?   232  1
  ATOM    1896  O     .  PHE  A   259  ?   31.49970   86.11461    8.63087  1.000   51.57968  O   ?   A  ?   232  1
  ATOM    1897  CB    .  PHE  A   259  ?   31.62207   88.81806    7.54775  1.000   41.47236  C   ?   A  ?   232  1
  ATOM    1898  CG    .  PHE  A   259  ?   30.26180   88.95207    6.90507  1.000   47.01606  C   ?   A  ?   232  1
  ATOM    1899  CD1   .  PHE  A   259  ?   29.43768   87.84173    6.73487  1.000   41.79909  C   ?   A  ?   232  1
  ATOM    1900  CD2   .  PHE  A   259  ?   29.80671   90.18605    6.46862  1.000   49.73030  C   ?   A  ?   232  1
  ATOM    1901  CE1   .  PHE  A   259  ?   28.18697   87.96257    6.12687  1.000   46.21597  C   ?   A  ?   232  1
  ATOM    1902  CE2   .  PHE  A   259  ?   28.54645   90.31442    5.85456  1.000   51.87306  C   ?   A  ?   232  1
  ATOM    1903  CZ    .  PHE  A   259  ?   27.74209   89.20186    5.68252  1.000   46.62375  C   ?   A  ?   232  1
  ATOM    1904  N     .  CYS  A   260  ?   30.25284   86.90968   10.32794  1.000   52.58254  N   ?   A  ?   233  1
  ATOM    1905  CA    .  CYS  A   260  ?   29.92016   85.58795   10.84179  1.000   49.51145  C   ?   A  ?   233  1
  ATOM    1906  C     .  CYS  A   260  ?   29.36592   84.68621    9.74837  1.000   47.69673  C   ?   A  ?   233  1
  ATOM    1907  O     .  CYS  A   260  ?   28.44628   85.06802    9.01147  1.000   41.05903  O   ?   A  ?   233  1
  ATOM    1908  CB    .  CYS  A   260  ?   28.91052   85.70461   11.98451  1.000   50.22540  C   ?   A  ?   233  1
  ATOM    1909  SG    .  CYS  A   260  ?   28.47068   84.11081   12.73841  1.000   48.89406  S   ?   A  ?   233  1
  ATOM    1910  N     .  LYS  A   261  ?   29.90328   83.46426    9.67965  1.000   45.15949  N   ?   A  ?   234  1
  ATOM    1911  CA    .  LYS  A   261  ?   29.49855   82.55387    8.62251  1.000   48.99393  C   ?   A  ?   234  1
  ATOM    1912  C     .  LYS  A   261  ?   28.09728   82.03020    8.87685  1.000   45.24063  C   ?   A  ?   234  1
  ATOM    1913  O     .  LYS  A   261  ?   27.54346   82.15004    9.97306  1.000   46.97252  O   ?   A  ?   234  1
  ATOM    1914  CB    .  LYS  A   261  ?   30.46281   81.37759    8.49136  1.000   48.83741  C   ?   A  ?   234  1
  ATOM    1915  CG    .  LYS  A   261  ?   31.89139   81.77414    8.22611  1.000   50.95618  C   ?   A  ?   234  1
  ATOM    1916  CD    .  LYS  A   261  ?   32.57092   80.76849    7.33247  1.000   50.32242  C   ?   A  ?   234  1
  ATOM    1917  CE    .  LYS  A   261  ?   32.14863   80.95802    5.90677  1.000   57.29240  C   ?   A  ?   234  1
  ATOM    1918  NZ    .  LYS  A   261  ?   33.07658   80.26940    4.98935  1.000   60.08877  N   ?   A  ?   234  1
  ATOM    1919  N     .  SER  A   262  ?   27.51694   81.44851    7.83394  1.000   44.17418  N   ?   A  ?   235  1
  ATOM    1920  CA    .  SER  A   262  ?   26.23032   80.78852    7.97280  1.000   44.83563  C   ?   A  ?   235  1
  ATOM    1921  C     .  SER  A   262  ?   26.14736   79.68002    6.93820  1.000   48.27881  C   ?   A  ?   235  1
  ATOM    1922  O     .  SER  A   262  ?   26.74374   79.76686    5.85627  1.000   48.77005  O   ?   A  ?   235  1
  ATOM    1923  CB    .  SER  A   262  ?   25.05329   81.76169    7.81878  1.000   46.03104  C   ?   A  ?   235  1
  ATOM    1924  OG    .  SER  A   262  ?   25.11368   82.47635    6.59477  1.000   50.13501  O   ?   A  ?   235  1
  ATOM    1925  N     .  PHE  A   263  ?   25.42378   78.62838    7.30013  1.000   40.55769  N   ?   A  ?   236  1
  ATOM    1926  CA    .  PHE  A   263  ?   25.16638   77.50822    6.41833  1.000   45.55088  C   ?   A  ?   236  1
  ATOM    1927  C     .  PHE  A   263  ?   23.67275   77.39464    6.25779  1.000   43.62675  C   ?   A  ?   236  1
  ATOM    1928  O     .  PHE  A   263  ?   22.91804   77.86993    7.10865  1.000   47.47068  O   ?   A  ?   236  1
  ATOM    1929  CB    .  PHE  A   263  ?   25.75619   76.21640    6.96538  1.000   41.46330  C   ?   A  ?   236  1
  ATOM    1930  CG    .  PHE  A   263  ?   27.25027   76.24057    7.03933  1.000   42.36316  C   ?   A  ?   236  1
  ATOM    1931  CD1   .  PHE  A   263  ?   28.02496   75.50523    6.12482  1.000   45.91620  C   ?   A  ?   236  1
  ATOM    1932  CD2   .  PHE  A   263  ?   27.89610   77.04286    7.98133  1.000   37.54090  C   ?   A  ?   236  1
  ATOM    1933  CE1   .  PHE  A   263  ?   29.43370   75.52706    6.17229  1.000   38.58273  C   ?   A  ?   236  1
  ATOM    1934  CE2   .  PHE  A   263  ?   29.31499   77.08285    8.04448  1.000   49.90042  C   ?   A  ?   236  1
  ATOM    1935  CZ    .  PHE  A   263  ?   30.08546   76.32008    7.13470  1.000   44.75359  C   ?   A  ?   236  1
  ATOM    1936  N     .  VAL  A   264  ?   23.24580   76.78003    5.15685  1.000   46.20373  N   ?   A  ?   237  1
  ATOM    1937  CA    .  VAL  A   264  ?   21.82133   76.65315    4.87374  1.000   47.60405  C   ?   A  ?   237  1
  ATOM    1938  C     .  VAL  A   264  ?   21.48436   75.20900    4.54089  1.000   49.36201  C   ?   A  ?   237  1
  ATOM    1939  O     .  VAL  A   264  ?   22.34482   74.42064    4.13891  1.000   51.72637  O   ?   A  ?   237  1
  ATOM    1940  CB    .  VAL  A   264  ?   21.37972   77.59364    3.74745  1.000   45.32366  C   ?   A  ?   237  1
  ATOM    1941  CG1   .  VAL  A   264  ?   21.43252   79.05886    4.26635  1.000   40.39624  C   ?   A  ?   237  1
  ATOM    1942  CG2   .  VAL  A   264  ?   22.27818   77.38845    2.51691  1.000   43.19180  C   ?   A  ?   237  1
  ATOM    1943  N     .  SER  A   265  ?   20.21378   74.86046    4.75600  1.000   47.97840  N   ?   A  ?   238  1
  ATOM    1944  CA    .  SER  A   265  ?   19.74398   73.49844    4.53002  1.000   49.78422  C   ?   A  ?   238  1
  ATOM    1945  C     .  SER  A   265  ?   18.24386   73.41444    4.76839  1.000   48.02171  C   ?   A  ?   238  1
  ATOM    1946  O     .  SER  A   265  ?   17.60155   74.44376    4.99321  1.000   51.27598  O   ?   A  ?   238  1
  ATOM    1947  CB    .  SER  A   265  ?   20.49659   72.51628    5.42246  1.000   49.73153  C   ?   A  ?   238  1
  ATOM    1948  OG    .  SER  A   265  ?   20.09285   71.19272    5.15188  1.000   56.53190  O   ?   A  ?   238  1
  ATOM    1949  N     .  ASN  A   266  ?   17.68195   72.20286    4.72438  1.000   51.27361  N   ?   A  ?   239  1
  ATOM    1950  CA    .  ASN  A   266  ?   16.25723   71.95840    4.94994  1.000   58.29876  C   ?   A  ?   239  1
  ATOM    1951  C     .  ASN  A   266  ?   15.89153   71.78753    6.41600  1.000   59.01424  C   ?   A  ?   239  1
  ATOM    1952  O     .  ASN  A   266  ?   14.70122   71.69890    6.73332  1.000   52.14774  O   ?   A  ?   239  1
  ATOM    1953  CB    .  ASN  A   266  ?   15.80051   70.66863    4.23994  1.000   66.00008  C   ?   A  ?   239  1
  ATOM    1954  CG    .  ASN  A   266  ?   15.84118   70.77572    2.75498  1.000   91.66674  C   ?   A  ?   239  1
  ATOM    1955  OD1   .  ASN  A   266  ?   14.83957   71.11601    2.11524  1.000  108.73107  O   ?   A  ?   239  1
  ATOM    1956  ND2   .  ASN  A   266  ?   17.00376   70.47657    2.17517  1.000  101.30826  N   ?   A  ?   239  1
  ATOM    1957  N     .  ASN  A   267  ?   16.86920   71.68130    7.30876  1.000   51.67673  N   ?   A  ?   240  1
  ATOM    1958  CA    .  ASN  A   267  ?   16.60069   71.17189    8.64241  1.000   52.11831  C   ?   A  ?   240  1
  ATOM    1959  C     .  ASN  A   267  ?   17.39954   71.96276    9.66737  1.000   43.96497  C   ?   A  ?   240  1
  ATOM    1960  O     .  ASN  A   267  ?   18.44738   72.53366    9.35873  1.000   43.75183  O   ?   A  ?   240  1
  ATOM    1961  CB    .  ASN  A   267  ?   16.93896   69.66728    8.73455  1.000   48.15679  C   ?   A  ?   240  1
  ATOM    1962  CG    .  ASN  A   267  ?   18.42141   69.39679    8.54652  1.000   50.16670  C   ?   A  ?   240  1
  ATOM    1963  OD1   .  ASN  A   267  ?   19.15854   69.24901    9.51922  1.000   49.55565  O   ?   A  ?   240  1
  ATOM    1964  ND2   .  ASN  A   267  ?   18.87268   69.35465    7.28726  1.000   49.15317  N   ?   A  ?   240  1
  ATOM    1965  N     .  VAL  A   268  ?   16.91385   71.93082   10.91395  1.000   44.02060  N   ?   A  ?   241  1
  ATOM    1966  CA    .  VAL  A   268  ?   17.46137   72.77766   11.97070  1.000   44.82029  C   ?   A  ?   241  1
  ATOM    1967  C     .  VAL  A   268  ?   18.86468   72.34418   12.36547  1.000   45.37976  C   ?   A  ?   241  1
  ATOM    1968  O     .  VAL  A   268  ?   19.66342   73.15835   12.83529  1.000   47.71643  O   ?   A  ?   241  1
  ATOM    1969  CB    .  VAL  A   268  ?   16.51863   72.78090   13.18290  1.000   46.18329  C   ?   A  ?   241  1
  ATOM    1970  CG1   .  VAL  A   268  ?   16.41613   71.36327   13.75993  1.000   39.22372  C   ?   A  ?   241  1
  ATOM    1971  CG2   .  VAL  A   268  ?   16.99129   73.78912   14.23154  1.000   39.79288  C   ?   A  ?   241  1
  ATOM    1972  N     .  GLU  A   269  ?   19.18966   71.07377   12.20726  1.000   50.91137  N   ?   A  ?   242  1
  ATOM    1973  CA    .  GLU  A   269  ?   20.54867   70.62960   12.47790  1.000   48.38552  C   ?   A  ?   242  1
  ATOM    1974  C     .  GLU  A   269  ?   21.48405   70.90694   11.31530  1.000   43.61611  C   ?   A  ?   242  1
  ATOM    1975  O     .  GLU  A   269  ?   22.66175   70.55231   11.39728  1.000   46.83563  O   ?   A  ?   242  1
  ATOM    1976  CB    .  GLU  A   269  ?   20.55076   69.13567   12.83231  1.000   50.19998  C   ?   A  ?   242  1
  ATOM    1977  CG    .  GLU  A   269  ?   19.45273   68.77993   13.84315  1.000   56.18295  C   ?   A  ?   242  1
  ATOM    1978  CD    .  GLU  A   269  ?   19.68474   67.47366   14.58364  1.000   68.84171  C   ?   A  ?   242  1
  ATOM    1979  OE1   .  GLU  A   269  ?   20.61849   67.38478   15.42764  1.000   64.45223  O   ?   A  ?   242  1
  ATOM    1980  OE2   .  GLU  A   269  ?   18.90669   66.53678   14.33004  1.000   71.78747  O   ?   A  ?   242  1
  ATOM    1981  N     .  LEU  A   270  ?   20.98602   71.55135   10.25378  1.000   52.62989  N   ?   A  ?   243  1
  ATOM    1982  CA    .  LEU  A   270  ?   21.77393   71.90092    9.05788  1.000   52.80343  C   ?   A  ?   243  1
  ATOM    1983  C     .  LEU  A   270  ?   22.60088   70.71778    8.57587  1.000   48.96127  C   ?   A  ?   243  1
  ATOM    1984  O     .  LEU  A   270  ?   23.73560   70.86432    8.10240  1.000   50.14914  O   ?   A  ?   243  1
  ATOM    1985  CB    .  LEU  A   270  ?   22.66227   73.12351    9.30681  1.000   46.03285  C   ?   A  ?   243  1
  ATOM    1986  CG    .  LEU  A   270  ?   21.86329   74.41559    9.34172  1.000   50.22974  C   ?   A  ?   243  1
  ATOM    1987  CD1   .  LEU  A   270  ?   22.49144   75.35139   10.33093  1.000   54.39639  C   ?   A  ?   243  1
  ATOM    1988  CD2   .  LEU  A   270  ?   21.79405   75.03912    7.94649  1.000   49.93231  C   ?   A  ?   243  1
  ATOM    1989  N     .  ILE  A   271  ?   22.01754   69.52874    8.70304  1.000   52.49210  N   ?   A  ?   244  1
  ATOM    1990  CA    .  ILE  A   271  ?   22.61925   68.34088    8.11867  1.000   52.93288  C   ?   A  ?   244  1
  ATOM    1991  C     .  ILE  A   271  ?   22.58546   68.49397    6.60820  1.000   51.06954  C   ?   A  ?   244  1
  ATOM    1992  O     .  ILE  A   271  ?   21.51770   68.70650    6.01778  1.000   45.23813  O   ?   A  ?   244  1
  ATOM    1993  CB    .  ILE  A   271  ?   21.89230   67.07527    8.57393  1.000   53.83625  C   ?   A  ?   244  1
  ATOM    1994  CG1   .  ILE  A   271  ?   22.31855   66.72305    9.99797  1.000   56.82813  C   ?   A  ?   244  1
  ATOM    1995  CG2   .  ILE  A   271  ?   22.16502   65.93671    7.58780  1.000   49.06267  C   ?   A  ?   244  1
  ATOM    1996  CD1   .  ILE  A   271  ?   21.37062   65.75677   10.68212  1.000   66.19776  C   ?   A  ?   244  1
  ATOM    1997  N     .  GLY  A   272  ?   23.75548   68.40544    5.98017  1.000   52.87569  N   ?   A  ?   245  1
  ATOM    1998  CA    .  GLY  A   272  ?   23.82189   68.65686    4.55584  1.000   55.53351  C   ?   A  ?   245  1
  ATOM    1999  C     .  GLY  A   272  ?   23.77266   70.11964    4.19616  1.000   61.04971  C   ?   A  ?   245  1
  ATOM    2000  O     .  GLY  A   272  ?   23.38046   70.46487    3.07821  1.000   62.97484  O   ?   A  ?   245  1
  ATOM    2001  N     .  GLY  A   273  ?   24.13979   71.00028    5.11824  1.000   58.51248  N   ?   A  ?   246  1
  ATOM    2002  CA    .  GLY  A   273  ?   24.14243   72.40340    4.80594  1.000   54.10427  C   ?   A  ?   246  1
  ATOM    2003  C     .  GLY  A   273  ?   25.33029   72.78236    3.95294  1.000   54.30794  C   ?   A  ?   246  1
  ATOM    2004  O     .  GLY  A   273  ?   26.36199   72.10135    3.92398  1.000   54.85964  O   ?   A  ?   246  1
  ATOM    2005  N     .  GLU  A   274  ?   25.16767   73.90115    3.24998  1.000   53.26738  N   ?   A  ?   247  1
  ATOM    2006  CA    .  GLU  A   274  ?   26.21842   74.47477    2.42255  1.000   52.72736  C   ?   A  ?   247  1
  ATOM    2007  C     .  GLU  A   274  ?   26.59056   75.86965    2.90732  1.000   50.24659  C   ?   A  ?   247  1
  ATOM    2008  O     .  GLU  A   274  ?   25.73471   76.63218    3.37908  1.000   47.38912  O   ?   A  ?   247  1
  ATOM    2009  CB    .  GLU  A   274  ?   25.77379   74.54512    0.98043  1.000   51.04130  C   ?   A  ?   247  1
  ATOM    2010  CG    .  GLU  A   274  ?   25.56029   73.20334    0.37817  1.000   56.89189  C   ?   A  ?   247  1
  ATOM    2011  CD    .  GLU  A   274  ?   24.77525   73.29766   -0.88276  1.000   65.76188  C   ?   A  ?   247  1
  ATOM    2012  OE1   .  GLU  A   274  ?   23.93087   72.40929   -1.11690  1.000   63.78588  O   ?   A  ?   247  1
  ATOM    2013  OE2   .  GLU  A   274  ?   24.99472   74.27794   -1.62565  1.000   71.64855  O   ?   A  ?   247  1
  ATOM    2014  N     .  ASP  A   275  ?   27.87682   76.19830    2.77529  1.000   47.81031  N   ?   A  ?   248  1
  ATOM    2015  CA    .  ASP  A   275  ?   28.34541   77.52215    3.15069  1.000   45.34271  C   ?   A  ?   248  1
  ATOM    2016  C     .  ASP  A   275  ?   27.59441   78.59108    2.37188  1.000   48.14767  C   ?   A  ?   248  1
  ATOM    2017  O     .  ASP  A   275  ?   27.60347   78.58836    1.14269  1.000   58.39479  O   ?   A  ?   248  1
  ATOM    2018  CB    .  ASP  A   275  ?   29.84187   77.67174    2.91742  1.000   34.03993  C   ?   A  ?   248  1
  ATOM    2019  CG    .  ASP  A   275  ?   30.37535   78.96889    3.53217  1.000   51.01766  C   ?   A  ?   248  1
  ATOM    2020  OD1   .  ASP  A   275  ?   29.55914   79.89490    3.71546  1.000   56.21190  O   ?   A  ?   248  1
  ATOM    2021  OD2   .  ASP  A   275  ?   31.57130   79.08215    3.86520  1.000   47.22691  O   ?   A  ?   248  1
  ATOM    2022  N     .  PHE  A   276  ?   26.93459   79.50273    3.09707  1.000   52.77329  N   ?   A  ?   249  1
  ATOM    2023  CA    .  PHE  A   276  ?   26.24703   80.64188    2.50003  1.000   47.52343  C   ?   A  ?   249  1
  ATOM    2024  C     .  PHE  A   276  ?   26.99532   81.91656    2.86818  1.000   49.73663  C   ?   A  ?   249  1
  ATOM    2025  O     .  PHE  A   276  ?   27.76592   82.43232    2.05544  1.000   55.41175  O   ?   A  ?   249  1
  ATOM    2026  CB    .  PHE  A   276  ?   24.78857   80.69076    2.94562  1.000   50.38116  C   ?   A  ?   249  1
  ATOM    2027  CG    .  PHE  A   276  ?   24.07037   81.92385    2.50088  1.000   55.05383  C   ?   A  ?   249  1
  ATOM    2028  CD1   .  PHE  A   276  ?   23.78279   82.94467    3.40174  1.000   49.43106  C   ?   A  ?   249  1
  ATOM    2029  CD2   .  PHE  A   276  ?   23.69709   82.07465    1.17880  1.000   50.47992  C   ?   A  ?   249  1
  ATOM    2030  CE1   .  PHE  A   276  ?   23.12409   84.09202    2.97871  1.000   53.81740  C   ?   A  ?   249  1
  ATOM    2031  CE2   .  PHE  A   276  ?   23.04266   83.22772    0.74399  1.000   54.24210  C   ?   A  ?   249  1
  ATOM    2032  CZ    .  PHE  A   276  ?   22.75724   84.23711    1.64293  1.000   54.75139  C   ?   A  ?   249  1
  ATOM    2033  N     .  SER  A   277  ?   26.82350   82.41181    4.09286  1.000   47.45623  N   ?   A  ?   250  1
  ATOM    2034  CA    .  SER  A   277  ?   27.69498   83.46510    4.63293  1.000   53.77986  C   ?   A  ?   250  1
  ATOM    2035  C     .  SER  A   277  ?   27.56146   84.78334    3.86419  1.000   50.74161  C   ?   A  ?   250  1
  ATOM    2036  O     .  SER  A   277  ?   28.51527   85.55760    3.73520  1.000   45.02160  O   ?   A  ?   250  1
  ATOM    2037  CB    .  SER  A   277  ?   29.15857   83.01029    4.66725  1.000   43.35758  C   ?   A  ?   250  1
  ATOM    2038  OG    .  SER  A   277  ?   29.31506   81.94709    5.58227  1.000   52.02971  O   ?   A  ?   250  1
  ATOM    2039  N     .  LYS  A   278  ?   26.37291   85.07669    3.36628  1.000   46.53726  N   ?   A  ?   251  1
  ATOM    2040  CA    .  LYS  A   278  ?   26.15987   86.35166    2.70890  1.000   53.15995  C   ?   A  ?   251  1
  ATOM    2041  C     .  LYS  A   278  ?   25.04589   87.15892    3.37038  1.000   47.98298  C   ?   A  ?   251  1
  ATOM    2042  O     .  LYS  A   278  ?   24.35045   87.92433    2.70422  1.000   45.64482  O   ?   A  ?   251  1
  ATOM    2043  CB    .  LYS  A   278  ?   25.89662   86.12641    1.22420  1.000   57.17190  C   ?   A  ?   251  1
  ATOM    2044  CG    .  LYS  A   278  ?   27.16944   85.77279    0.50736  1.000   54.48795  C   ?   A  ?   251  1
  ATOM    2045  CD    .  LYS  A   278  ?   26.87867   85.03903   -0.75321  1.000   64.48552  C   ?   A  ?   251  1
  ATOM    2046  CE    .  LYS  A   278  ?   28.12385   84.32700   -1.21596  1.000   69.54549  C   ?   A  ?   251  1
  ATOM    2047  NZ    .  LYS  A   278  ?   27.91263   83.76217   -2.57207  1.000   97.24087  N   ?   A  ?   251  1
  ATOM    2048  N     .  GLU  A   279  ?   24.87321   87.00754    4.68514  1.000   49.27784  N   ?   A  ?   252  1
  ATOM    2049  CA    .  GLU  A   279  ?   23.88107   87.78448    5.41436  1.000   48.19555  C   ?   A  ?   252  1
  ATOM    2050  C     .  GLU  A   279  ?   24.51146   88.31995    6.69083  1.000   43.86457  C   ?   A  ?   252  1
  ATOM    2051  O     .  GLU  A   279  ?   25.32904   87.64556    7.32412  1.000   43.05707  O   ?   A  ?   252  1
  ATOM    2052  CB    .  GLU  A   279  ?   22.60225   86.96781    5.70976  1.000   46.64831  C   ?   A  ?   252  1
  ATOM    2053  CG    .  GLU  A   279  ?   22.79658   85.62666    6.39039  1.000   45.80800  C   ?   A  ?   252  1
  ATOM    2054  CD    .  GLU  A   279  ?   23.13594   85.74771    7.87505  1.000   49.64841  C   ?   A  ?   252  1
  ATOM    2055  OE1   .  GLU  A   279  ?   24.01625   84.98248    8.35010  1.000   46.75903  O   ?   A  ?   252  1
  ATOM    2056  OE2   .  GLU  A   279  ?   22.51978   86.60509    8.55660  1.000   44.63083  O   ?   A  ?   252  1
  ATOM    2057  N     .  ILE  A   280  ?   24.14319   89.56060    7.03472  1.000   44.04075  N   ?   A  ?   253  1
  ATOM    2058  CA    .  ILE  A   280  ?   24.75844   90.30511    8.13562  1.000   43.15746  C   ?   A  ?   253  1
  ATOM    2059  C     .  ILE  A   280  ?   24.05870   90.03867    9.47117  1.000   42.67480  C   ?   A  ?   253  1
  ATOM    2060  O     .  ILE  A   280  ?   24.59447   90.38086   10.53505  1.000   38.80970  O   ?   A  ?   253  1
  ATOM    2061  CB    .  ILE  A   280  ?   24.75178   91.80519    7.74109  1.000   43.69948  C   ?   A  ?   253  1
  ATOM    2062  CG1   .  ILE  A   280  ?   25.57136   92.68257    8.69184  1.000   44.18937  C   ?   A  ?   253  1
  ATOM    2063  CG2   .  ILE  A   280  ?   23.34127   92.32634    7.70199  1.000   41.65908  C   ?   A  ?   253  1
  ATOM    2064  CD1   .  ILE  A   280  ?   27.08794   92.51094    8.59288  1.000   45.33264  C   ?   A  ?   253  1
  ATOM    2065  N     .  PHE  A   281  ?   22.88405   89.41180    9.45494  1.000   43.21579  N   ?   A  ?   254  1
  ATOM    2066  CA    .  PHE  A   281  ?   22.10548   89.29303   10.67684  1.000   43.27155  C   ?   A  ?   254  1
  ATOM    2067  C     .  PHE  A   281  ?   22.85976   88.49701   11.73553  1.000   45.25259  C   ?   A  ?   254  1
  ATOM    2068  O     .  PHE  A   281  ?   22.92991   88.91153   12.90200  1.000   40.14124  O   ?   A  ?   254  1
  ATOM    2069  CB    .  PHE  A   281  ?   20.74659   88.66536   10.36277  1.000   41.62320  C   ?   A  ?   254  1
  ATOM    2070  CG    .  PHE  A   281  ?   19.78772   88.69460   11.52130  1.000   47.26291  C   ?   A  ?   254  1
  ATOM    2071  CD1   .  PHE  A   281  ?   19.49083   87.53133   12.22951  1.000   49.01368  C   ?   A  ?   254  1
  ATOM    2072  CD2   .  PHE  A   281  ?   19.19339   89.89001   11.91904  1.000   51.61781  C   ?   A  ?   254  1
  ATOM    2073  CE1   .  PHE  A   281  ?   18.60395   87.55624   13.31279  1.000   49.20904  C   ?   A  ?   254  1
  ATOM    2074  CE2   .  PHE  A   281  ?   18.29270   89.92809   13.00230  1.000   50.75126  C   ?   A  ?   254  1
  ATOM    2075  CZ    .  PHE  A   281  ?   18.00475   88.75612   13.70005  1.000   51.75405  C   ?   A  ?   254  1
  ATOM    2076  N     .  SER  A   282  ?   23.45400   87.36292   11.34259  1.000   43.60478  N   ?   A  ?   255  1
  ATOM    2077  CA    .  SER  A   282  ?   24.18612   86.54493   12.30605  1.000   45.30544  C   ?   A  ?   255  1
  ATOM    2078  C     .  SER  A   282  ?   25.29495   87.34253   12.98944  1.000   43.71270  C   ?   A  ?   255  1
  ATOM    2079  O     .  SER  A   282  ?   25.48531   87.23156   14.20932  1.000   40.65169  O   ?   A  ?   255  1
  ATOM    2080  CB    .  SER  A   282  ?   24.75176   85.29555   11.62688  1.000   44.88472  C   ?   A  ?   255  1
  ATOM    2081  OG    .  SER  A   282  ?   23.72559   84.56165   10.97232  1.000   43.60380  O   ?   A  ?   255  1
  ATOM    2082  N     .  THR  A   283  ?   26.03793   88.15360   12.22841  1.000   39.52634  N   ?   A  ?   256  1
  ATOM    2083  CA    .  THR  A   283  ?   27.03033   89.02808   12.85598  1.000   46.95980  C   ?   A  ?   256  1
  ATOM    2084  C     .  THR  A   283  ?   26.39808   89.90594   13.93921  1.000   45.76309  C   ?   A  ?   256  1
  ATOM    2085  O     .  THR  A   283  ?   26.91711   90.01390   15.05734  1.000   45.65195  O   ?   A  ?   256  1
  ATOM    2086  CB    .  THR  A   283  ?   27.70694   89.90268   11.80698  1.000   42.94189  C   ?   A  ?   256  1
  ATOM    2087  OG1   .  THR  A   283  ?   28.25444   89.07384   10.77784  1.000   49.38883  O   ?   A  ?   256  1
  ATOM    2088  CG2   .  THR  A   283  ?   28.81669   90.72642   12.44772  1.000   43.66660  C   ?   A  ?   256  1
  ATOM    2089  N     .  ALA  A   284  ?   25.27871   90.55443   13.61370  1.000   44.32008  N   ?   A  ?   257  1
  ATOM    2090  CA    .  ALA  A   284  ?   24.61244   91.41637   14.58113  1.000   39.51696  C   ?   A  ?   257  1
  ATOM    2091  C     .  ALA  A   284  ?   24.16607   90.62691   15.80221  1.000   44.34859  C   ?   A  ?   257  1
  ATOM    2092  O     .  ALA  A   284  ?   24.30738   91.10388   16.93757  1.000   45.63004  O   ?   A  ?   257  1
  ATOM    2093  CB    .  ALA  A   284  ?   23.42513   92.13048   13.92750  1.000   32.75628  C   ?   A  ?   257  1
  ATOM    2094  N     .  VAL  A   285  ?   23.64129   89.40882   15.59343  1.000   43.71309  N   ?   A  ?   258  1
  ATOM    2095  CA    .  VAL  A   285  ?   23.17632   88.58832   16.71671  1.000   41.20488  C   ?   A  ?   258  1
  ATOM    2096  C     .  VAL  A   285  ?   24.32585   88.26557   17.65864  1.000   38.68708  C   ?   A  ?   258  1
  ATOM    2097  O     .  VAL  A   285  ?   24.20214   88.38919   18.88188  1.000   44.58972  O   ?   A  ?   258  1
  ATOM    2098  CB    .  VAL  A   285  ?   22.48403   87.30840   16.21819  1.000   41.36285  C   ?   A  ?   258  1
  ATOM    2099  CG1   .  VAL  A   285  ?   22.43260   86.27238   17.32533  1.000   37.75203  C   ?   A  ?   258  1
  ATOM    2100  CG2   .  VAL  A   285  ?   21.07687   87.61705   15.73837  1.000   38.06569  C   ?   A  ?   258  1
  ATOM    2101  N     .  ILE  A   286  ?   25.45327   87.83416   17.10728  1.000   37.63930  N   ?   A  ?   259  1
  ATOM    2102  CA    .  ILE  A   286  ?   26.61494   87.55800   17.94157  1.000   43.87233  C   ?   A  ?   259  1
  ATOM    2103  C     .  ILE  A   286  ?   26.94588   88.77971   18.78680  1.000   48.45779  C   ?   A  ?   259  1
  ATOM    2104  O     .  ILE  A   286  ?   27.05692   88.69665   20.02159  1.000   48.63306  O   ?   A  ?   259  1
  ATOM    2105  CB    .  ILE  A   286  ?   27.81567   87.12739   17.07421  1.000   48.57795  C   ?   A  ?   259  1
  ATOM    2106  CG1   .  ILE  A   286  ?   27.42452   85.97080   16.13389  1.000   47.40146  C   ?   A  ?   259  1
  ATOM    2107  CG2   .  ILE  A   286  ?   29.03988   86.80656   17.94943  1.000   41.28988  C   ?   A  ?   259  1
  ATOM    2108  CD1   .  ILE  A   286  ?   27.88427   84.57640   16.55178  1.000   37.27401  C   ?   A  ?   259  1
  ATOM    2109  N     .  LEU  A   287  ?   27.09802   89.93883   18.13318  1.000   41.79185  N   ?   A  ?   260  1
  ATOM    2110  CA    .  LEU  A   287  ?   27.50718   91.13945   18.85629  1.000   50.19851  C   ?   A  ?   260  1
  ATOM    2111  C     .  LEU  A   287  ?   26.55025   91.44384   19.99839  1.000   51.56588  C   ?   A  ?   260  1
  ATOM    2112  O     .  LEU  A   287  ?   26.97305   91.71680   21.12787  1.000   55.46549  O   ?   A  ?   260  1
  ATOM    2113  CB    .  LEU  A   287  ?   27.58651   92.32080   17.90126  1.000   48.50536  C   ?   A  ?   260  1
  ATOM    2114  CG    .  LEU  A   287  ?   28.83033   92.32302   17.03235  1.000   49.75546  C   ?   A  ?   260  1
  ATOM    2115  CD1   .  LEU  A   287  ?   28.60510   93.23987   15.85778  1.000   41.98840  C   ?   A  ?   260  1
  ATOM    2116  CD2   .  LEU  A   287  ?   30.04303   92.73805   17.86043  1.000   46.80326  C   ?   A  ?   260  1
  ATOM    2117  N     .  HIS  A   288  ?   25.25226   91.37632   19.71562  1.000   50.10928  N   ?   A  ?   261  1
  ATOM    2118  CA    .  HIS  A   288  ?   24.22073   91.75920   20.66582  1.000   52.66050  C   ?   A  ?   261  1
  ATOM    2119  C     .  HIS  A   288  ?   24.14192   90.82730   21.86322  1.000   58.98342  C   ?   A  ?   261  1
  ATOM    2120  O     .  HIS  A   288  ?   23.73061   91.25965   22.95148  1.000   62.16387  O   ?   A  ?   261  1
  ATOM    2121  CB    .  HIS  A   288  ?   22.87429   91.77960   19.94899  1.000   63.03030  C   ?   A  ?   261  1
  ATOM    2122  CG    .  HIS  A   288  ?   22.23145   93.12775   19.94036  1.000   72.69756  C   ?   A  ?   261  1
  ATOM    2123  ND1   .  HIS  A   288  ?   22.36894   94.01962   20.98421  1.000   77.10225  N   ?   A  ?   261  1
  ATOM    2124  CD2   .  HIS  A   288  ?   21.46676   93.74716   19.01126  1.000   70.29276  C   ?   A  ?   261  1
  ATOM    2125  CE1   .  HIS  A   288  ?   21.70593   95.12646   20.70242  1.000   79.84237  C   ?   A  ?   261  1
  ATOM    2126  NE2   .  HIS  A   288  ?   21.14961   94.98696   19.51059  1.000   72.95271  N   ?   A  ?   261  1
  ATOM    2127  N     .  SER  A   289  ?   24.52213   89.55896   21.68731  1.000   51.42166  N   ?   A  ?   262  1
  ATOM    2128  CA    .  SER  A   289  ?   24.14866   88.48864   22.59989  1.000   48.32713  C   ?   A  ?   262  1
  ATOM    2129  C     .  SER  A   289  ?   25.29013   87.93845   23.43918  1.000   54.15162  C   ?   A  ?   262  1
  ATOM    2130  O     .  SER  A   289  ?   25.08392   87.61330   24.61317  1.000   57.70764  O   ?   A  ?   262  1
  ATOM    2131  CB    .  SER  A   289  ?   23.51079   87.34603   21.80780  1.000   58.85008  C   ?   A  ?   262  1
  ATOM    2132  OG    .  SER  A   289  ?   22.28089   87.77803   21.24918  1.000   66.21335  O   ?   A  ?   262  1
  ATOM    2133  N     .  TYR  A   290  ?   26.48894   87.80713   22.89901  1.000   49.76427  N   ?   A  ?   263  1
  ATOM    2134  CA    .  TYR  A   290  ?   27.60168   87.27880   23.67630  1.000   53.56565  C   ?   A  ?   263  1
  ATOM    2135  C     .  TYR  A   290  ?   28.45060   88.45428   24.15051  1.000   54.71736  C   ?   A  ?   263  1
  ATOM    2136  O     .  TYR  A   290  ?   28.99730   89.20906   23.33449  1.000   61.60693  O   ?   A  ?   263  1
  ATOM    2137  CB    .  TYR  A   290  ?   28.41384   86.26867   22.86046  1.000   44.20557  C   ?   A  ?   263  1
  ATOM    2138  CG    .  TYR  A   290  ?   29.62703   85.74799   23.57417  1.000   42.18180  C   ?   A  ?   263  1
  ATOM    2139  CD1   .  TYR  A   290  ?   30.85646   85.69582   22.93472  1.000   48.80033  C   ?   A  ?   263  1
  ATOM    2140  CD2   .  TYR  A   290  ?   29.56348   85.33120   24.89819  1.000   50.31074  C   ?   A  ?   263  1
  ATOM    2141  CE1   .  TYR  A   290  ?   31.99185   85.21122   23.58063  1.000   48.69962  C   ?   A  ?   263  1
  ATOM    2142  CE2   .  TYR  A   290  ?   30.70446   84.84399   25.56301  1.000   50.41169  C   ?   A  ?   263  1
  ATOM    2143  CZ    .  TYR  A   290  ?   31.91473   84.78995   24.88910  1.000   49.31064  C   ?   A  ?   263  1
  ATOM    2144  OH    .  TYR  A   290  ?   33.05895   84.32599   25.50398  1.000   46.63650  O   ?   A  ?   263  1
  ATOM    2145  N     .  THR  A   291  ?   28.54851   88.60577   25.46605  1.000   52.94594  N   ?   A  ?   264  1
  ATOM    2146  CA    .  THR  A   291  ?   29.02105   89.83546   26.09207  1.000   59.90493  C   ?   A  ?   264  1
  ATOM    2147  C     .  THR  A   291  ?   30.52862   89.86870   26.32209  1.000   64.67681  C   ?   A  ?   264  1
  ATOM    2148  O     .  THR  A   291  ?   31.08377   90.95890   26.50061  1.000   66.47999  O   ?   A  ?   264  1
  ATOM    2149  CB    .  THR  A   291  ?   28.30081   90.04042   27.43677  1.000   65.43134  C   ?   A  ?   264  1
  ATOM    2150  OG1   .  THR  A   291  ?   28.69974   89.01487   28.36950  1.000   69.09134  O   ?   A  ?   264  1
  ATOM    2151  CG2   .  THR  A   291  ?   26.77505   89.98238   27.24507  1.000   49.85180  C   ?   A  ?   264  1
  ATOM    2152  N     .  SER  A   292  ?   31.20985   88.71907   26.29230  1.000   58.49109  N   ?   A  ?   265  1
  ATOM    2153  CA    .  SER  A   292  ?   32.62600   88.64381   26.62632  1.000   53.74815  C   ?   A  ?   265  1
  ATOM    2154  C     .  SER  A   292  ?   33.55003   88.56734   25.40613  1.000   55.71196  C   ?   A  ?   265  1
  ATOM    2155  O     .  SER  A   292  ?   34.72744   88.24023   25.56839  1.000   51.72599  O   ?   A  ?   265  1
  ATOM    2156  CB    .  SER  A   292  ?   32.87615   87.44899   27.53598  1.000   49.63828  C   ?   A  ?   265  1
  ATOM    2157  OG    .  SER  A   292  ?   32.02472   87.50283   28.66001  1.000   67.08462  O   ?   A  ?   265  1
  ATOM    2158  N     .  LEU  A   293  ?   33.05654   88.85845   24.19952  1.000   53.05353  N   ?   A  ?   266  1
  ATOM    2159  CA    .  LEU  A   293  ?   33.93301   88.91300   23.03271  1.000   51.33361  C   ?   A  ?   266  1
  ATOM    2160  C     .  LEU  A   293  ?   35.14887   89.79457   23.31247  1.000   53.90235  C   ?   A  ?   266  1
  ATOM    2161  O     .  LEU  A   293  ?   35.02699   90.83289   23.97134  1.000   59.91157  O   ?   A  ?   266  1
  ATOM    2162  CB    .  LEU  A   293  ?   33.19208   89.47202   21.81733  1.000   48.13667  C   ?   A  ?   266  1
  ATOM    2163  CG    .  LEU  A   293  ?   32.47745   88.43643   20.97047  1.000   51.56375  C   ?   A  ?   266  1
  ATOM    2164  CD1   .  LEU  A   293  ?   31.87455   89.11207   19.76777  1.000   59.93418  C   ?   A  ?   266  1
  ATOM    2165  CD2   .  LEU  A   293  ?   33.45321   87.35194   20.57220  1.000   48.70667  C   ?   A  ?   266  1
  ATOM    2166  N     .  PRO  A   294  ?   36.32458   89.42603   22.83027  1.000   56.43907  N   ?   A  ?   267  1
  ATOM    2167  CA    .  PRO  A   294  ?   37.47724   90.32951   22.93719  1.000   53.36625  C   ?   A  ?   267  1
  ATOM    2168  C     .  PRO  A   294  ?   37.29380   91.59368   22.09947  1.000   54.07452  C   ?   A  ?   267  1
  ATOM    2169  O     .  PRO  A   294  ?   36.57899   91.60832   21.08926  1.000   51.62147  O   ?   A  ?   267  1
  ATOM    2170  CB    .  PRO  A   294  ?   38.63834   89.47129   22.42413  1.000   51.09514  C   ?   A  ?   267  1
  ATOM    2171  CG    .  PRO  A   294  ?   38.18902   88.05140   22.71600  1.000   55.78839  C   ?   A  ?   267  1
  ATOM    2172  CD    .  PRO  A   294  ?   36.71693   88.07026   22.41525  1.000   57.46242  C   ?   A  ?   267  1
  ATOM    2173  N     .  ASP  A   295  ?   37.96723   92.66871   22.53190  1.000   55.23567  N   ?   A  ?   268  1
  ATOM    2174  CA    .  ASP  A   295  ?   37.72991   93.98361   21.93811  1.000   48.63890  C   ?   A  ?   268  1
  ATOM    2175  C     .  ASP  A   295  ?   38.04297   93.98052   20.45161  1.000   52.40723  C   ?   A  ?   268  1
  ATOM    2176  O     .  ASP  A   295  ?   37.28346   94.54024   19.64542  1.000   51.72680  O   ?   A  ?   268  1
  ATOM    2177  CB    .  ASP  A   295  ?   38.54947   95.05080   22.65963  1.000   48.68920  C   ?   A  ?   268  1
  ATOM    2178  CG    .  ASP  A   295  ?   37.97756   95.41217   24.03973  1.000   63.74978  C   ?   A  ?   268  1
  ATOM    2179  OD1   .  ASP  A   295  ?   36.78688   95.11926   24.30278  1.000   63.32094  O   ?   A  ?   268  1
  ATOM    2180  OD2   .  ASP  A   295  ?   38.72035   96.00569   24.85979  1.000   63.41044  O   ?   A  ?   268  1
  ATOM    2181  N     .  ASP  A   296  ?   39.14216   93.32987   20.05884  1.000   50.66636  N   ?   A  ?   269  1
  ATOM    2182  CA    .  ASP  A   296  ?   39.48622   93.29747   18.64043  1.000   46.29686  C   ?   A  ?   269  1
  ATOM    2183  C     .  ASP  A   296  ?   38.37147   92.66265   17.81041  1.000   49.70547  C   ?   A  ?   269  1
  ATOM    2184  O     .  ASP  A   296  ?   38.10374   93.10577   16.68673  1.000   50.73701  O   ?   A  ?   269  1
  ATOM    2185  CB    .  ASP  A   296  ?   40.81371   92.56828   18.43249  1.000   42.67735  C   ?   A  ?   269  1
  ATOM    2186  CG    .  ASP  A   296  ?   40.74255   91.08565   18.78134  1.000   56.46608  C   ?   A  ?   269  1
  ATOM    2187  OD1   .  ASP  A   296  ?   40.64816   90.75921   19.99227  1.000   59.22805  O   ?   A  ?   269  1
  ATOM    2188  OD2   .  ASP  A   296  ?   40.76546   90.25680   17.83270  1.000   51.66910  O   ?   A  ?   269  1
  ATOM    2189  N     .  ILE  A   297  ?   37.70036   91.63013   18.34584  1.000   46.44694  N   ?   A  ?   270  1
  ATOM    2190  CA    .  ILE  A   297  ?   36.65248   90.95653   17.57681  1.000   48.71083  C   ?   A  ?   270  1
  ATOM    2191  C     .  ILE  A   297  ?   35.42012   91.84593   17.46242  1.000   52.71312  C   ?   A  ?   270  1
  ATOM    2192  O     .  ILE  A   297  ?   34.80548   91.96122   16.38490  1.000   40.56069  O   ?   A  ?   270  1
  ATOM    2193  CB    .  ILE  A   297  ?   36.29777   89.60191   18.21336  1.000   51.85323  C   ?   A  ?   270  1
  ATOM    2194  CG1   .  ILE  A   297  ?   37.51232   88.66755   18.22897  1.000   49.73035  C   ?   A  ?   270  1
  ATOM    2195  CG2   .  ILE  A   297  ?   35.08970   88.98713   17.50493  1.000   47.27740  C   ?   A  ?   270  1
  ATOM    2196  CD1   .  ILE  A   297  ?   37.18081   87.23382   18.55231  1.000   50.99370  C   ?   A  ?   270  1
  ATOM    2197  N     .  ILE  A   298  ?   35.03904   92.48485   18.57667  1.000   52.69630  N   ?   A  ?   271  1
  ATOM    2198  CA    .  ILE  A   298  ?   33.93043   93.43244   18.55254  1.000   50.40105  C   ?   A  ?   271  1
  ATOM    2199  C     .  ILE  A   298  ?   34.18391   94.51363   17.51388  1.000   45.91890  C   ?   A  ?   271  1
  ATOM    2200  O     .  ILE  A   298  ?   33.32564   94.80021   16.66912  1.000   48.07998  O   ?   A  ?   271  1
  ATOM    2201  CB    .  ILE  A   298  ?   33.69850   94.02146   19.95346  1.000   48.24146  C   ?   A  ?   271  1
  ATOM    2202  CG1   .  ILE  A   298  ?   33.24621   92.89958   20.89737  1.000   54.87941  C   ?   A  ?   271  1
  ATOM    2203  CG2   .  ILE  A   298  ?   32.63273   95.11015   19.89495  1.000   43.32364  C   ?   A  ?   271  1
  ATOM    2204  CD1   .  ILE  A   298  ?   33.52094   93.15207   22.35705  1.000   43.37990  C   ?   A  ?   271  1
  ATOM    2205  N     .  ALA  A   299  ?   35.37221   95.11757   17.55063  1.000   50.26410  N   ?   A  ?   272  1
  ATOM    2206  CA    .  ALA  A   299  ?   35.71091   96.15606   16.57796  1.000   46.13649  C   ?   A  ?   272  1
  ATOM    2207  C     .  ALA  A   299  ?   35.59367   95.62489   15.16239  1.000   44.41221  C   ?   A  ?   272  1
  ATOM    2208  O     .  ALA  A   299  ?   34.89227   96.19474   14.31673  1.000   51.51951  O   ?   A  ?   272  1
  ATOM    2209  CB    .  ALA  A   299  ?   37.12348   96.67565   16.84331  1.000   43.99770  C   ?   A  ?   272  1
  ATOM    2210  N     .  SER  A   300  ?   36.23274   94.49095   14.90391  1.000   52.22279  N   ?   A  ?   273  1
  ATOM    2211  CA    .  SER  A   300  ?   36.24348   93.93367   13.55969  1.000   49.35332  C   ?   A  ?   273  1
  ATOM    2212  C     .  SER  A   300  ?   34.83667   93.55744   13.10040  1.000   50.20827  C   ?   A  ?   273  1
  ATOM    2213  O     .  SER  A   300  ?   34.44792   93.82273   11.94907  1.000   48.21873  O   ?   A  ?   273  1
  ATOM    2214  CB    .  SER  A   300  ?   37.19130   92.73848   13.53561  1.000   42.47983  C   ?   A  ?   273  1
  ATOM    2215  OG    .  SER  A   300  ?   37.47333   92.38122   12.20557  1.000   70.59082  O   ?   A  ?   273  1
  ATOM    2216  N     .  MET  A   301  ?   34.04820   92.94409   13.98456  1.000   47.21470  N   ?   A  ?   274  1
  ATOM    2217  CA    .  MET  A   301  ?   32.68098   92.62657   13.58812  1.000   49.80537  C   ?   A  ?   274  1
  ATOM    2218  C     .  MET  A   301  ?   31.85728   93.89549   13.40766  1.000   49.15559  C   ?   A  ?   274  1
  ATOM    2219  O     .  MET  A   301  ?   31.02068   93.96048   12.49242  1.000   46.47435  O   ?   A  ?   274  1
  ATOM    2220  CB    .  MET  A   301  ?   32.02801   91.67170   14.59633  1.000   49.90485  C   ?   A  ?   274  1
  ATOM    2221  CG    .  MET  A   301  ?   32.61328   90.25786   14.60918  1.000   44.87306  C   ?   A  ?   274  1
  ATOM    2222  SD    .  MET  A   301  ?   31.86792   89.12880   15.83245  1.000   46.79071  S   ?   A  ?   274  1
  ATOM    2223  CE    .  MET  A   301  ?   30.33299   88.72726   15.01565  1.000   43.50757  C   ?   A  ?   274  1
  ATOM    2224  N     .  CYS  A   302  ?   32.09523   94.92095   14.24858  1.000   50.17292  N   ?   A  ?   275  1
  ATOM    2225  CA    .  CYS  A   302  ?   31.41237   96.20483   14.07210  1.000   45.71443  C   ?   A  ?   275  1
  ATOM    2226  C     .  CYS  A   302  ?   31.70006   96.80074   12.69830  1.000   50.60570  C   ?   A  ?   275  1
  ATOM    2227  O     .  CYS  A   302  ?   30.80885   97.37275   12.05009  1.000   50.16101  O   ?   A  ?   275  1
  ATOM    2228  CB    .  CYS  A   302  ?   31.82853   97.18098   15.16608  1.000   49.08024  C   ?   A  ?   275  1
  ATOM    2229  SG    .  CYS  A   302  ?   30.95166   98.78069   15.10986  1.000   51.87499  S   ?   A  ?   275  1
  ATOM    2230  N     .  HIS  A   303  ?   32.94568   96.68228   12.23586  1.000   49.08855  N   ?   A  ?   276  1
  ATOM    2231  CA    .  HIS  A   303  ?   33.26260   97.18668   10.91291  1.000   46.06681  C   ?   A  ?   276  1
  ATOM    2232  C     .  HIS  A   303  ?   32.41101   96.50623    9.84827  1.000   53.03858  C   ?   A  ?   276  1
  ATOM    2233  O     .  HIS  A   303  ?   31.97679   97.15308    8.88597  1.000   48.33998  O   ?   A  ?   276  1
  ATOM    2234  CB    .  HIS  A   303  ?   34.74667   97.00650   10.63015  1.000   52.43571  C   ?   A  ?   276  1
  ATOM    2235  CG    .  HIS  A   303  ?   35.20688   97.73480    9.40802  1.000   65.71630  C   ?   A  ?   276  1
  ATOM    2236  ND1   .  HIS  A   303  ?   35.77478   97.09539    8.32673  1.000   66.59207  N   ?   A  ?   276  1
  ATOM    2237  CD2   .  HIS  A   303  ?   35.14902   99.04877    9.08297  1.000   71.93448  C   ?   A  ?   276  1
  ATOM    2238  CE1   .  HIS  A   303  ?   36.06324   97.98670    7.39517  1.000   76.07184  C   ?   A  ?   276  1
  ATOM    2239  NE2   .  HIS  A   303  ?   35.69159   99.17904    7.82857  1.000   82.91842  N   ?   A  ?   276  1
  ATOM    2240  N     .  GLU  A   304  ?   32.14798   95.20289   10.01139  1.000   55.05025  N   ?   A  ?   277  1
  ATOM    2241  CA    .  GLU  A   304  ?   31.32867   94.48675    9.03913  1.000   51.70127  C   ?   A  ?   277  1
  ATOM    2242  C     .  GLU  A   304  ?   29.92303   95.05479    8.98316  1.000   52.52024  C   ?   A  ?   277  1
  ATOM    2243  O     .  GLU  A   304  ?   29.34067   95.18121    7.89723  1.000   54.36241  O   ?   A  ?   277  1
  ATOM    2244  CB    .  GLU  A   304  ?   31.27598   92.99551    9.37805  1.000   49.72626  C   ?   A  ?   277  1
  ATOM    2245  CG    .  GLU  A   304  ?   32.60013   92.27375    9.27017  1.000   57.04132  C   ?   A  ?   277  1
  ATOM    2246  CD    .  GLU  A   304  ?   33.14088   92.23659    7.85071  1.000   56.06405  C   ?   A  ?   277  1
  ATOM    2247  OE1   .  GLU  A   304  ?   34.37500   92.21744    7.69754  1.000   55.44113  O   ?   A  ?   277  1
  ATOM    2248  OE2   .  GLU  A   304  ?   32.33513   92.21788    6.89644  1.000   59.20123  O   ?   A  ?   277  1
  ATOM    2249  N     .  ILE  A   305  ?   29.35529   95.38025   10.14913  1.000   48.59374  N   ?   A  ?   278  1
  ATOM    2250  CA    .  ILE  A   305  ?   28.00507   95.93328   10.20584  1.000   48.81815  C   ?   A  ?   278  1
  ATOM    2251  C     .  ILE  A   305  ?   27.95545   97.31534    9.57759  1.000   53.87889  C   ?   A  ?   278  1
  ATOM    2252  O     .  ILE  A   305  ?   26.97950   97.65784    8.89887  1.000   50.99527  O   ?   A  ?   278  1
  ATOM    2253  CB    .  ILE  A   305  ?   27.49972   95.97580   11.65531  1.000   47.14963  C   ?   A  ?   278  1
  ATOM    2254  CG1   .  ILE  A   305  ?   27.17767   94.57160   12.13058  1.000   42.25935  C   ?   A  ?   278  1
  ATOM    2255  CG2   .  ILE  A   305  ?   26.30240   96.93074   11.77426  1.000   39.06778  C   ?   A  ?   278  1
  ATOM    2256  CD1   .  ILE  A   305  ?   27.08065   94.48389   13.59319  1.000   51.89091  C   ?   A  ?   278  1
  ATOM    2257  N     .  LEU  A   306  ?   28.99513   98.13471    9.80137  1.000   48.43198  N   ?   A  ?   279  1
  ATOM    2258  CA    .  LEU  A   306  ?   29.03667   99.47957    9.22728  1.000   57.58310  C   ?   A  ?   279  1
  ATOM    2259  C     .  LEU  A   306  ?   29.34558   99.47882    7.72569  1.000   60.35197  C   ?   A  ?   279  1
  ATOM    2260  O     .  LEU  A   306  ?   28.69979  100.21594    6.96796  1.000   66.00204  O   ?   A  ?   279  1
  ATOM    2261  CB    .  LEU  A   306  ?   30.04191  100.34440    9.99391  1.000   54.46907  C   ?   A  ?   279  1
  ATOM    2262  CG    .  LEU  A   306  ?   29.52227  100.70255   11.39399  1.000   59.24399  C   ?   A  ?   279  1
  ATOM    2263  CD1   .  LEU  A   306  ?   30.53479  101.49942   12.19281  1.000   52.09559  C   ?   A  ?   279  1
  ATOM    2264  CD2   .  LEU  A   306  ?   28.17008  101.42155   11.32345  1.000   48.85662  C   ?   A  ?   279  1
  ATOM    2265  N     .  ASN  A   307  ?   30.30529   98.66542    7.26059  1.000   55.00739  N   ?   A  ?   280  1
  ATOM    2266  CA    .  ASN  A   307  ?   30.61403   98.64866    5.83050  1.000   57.72361  C   ?   A  ?   280  1
  ATOM    2267  C     .  ASN  A   307  ?   29.71150   97.73253    5.02649  1.000   57.82347  C   ?   A  ?   280  1
  ATOM    2268  O     .  ASN  A   307  ?   29.96499   97.53291    3.83563  1.000   58.06567  O   ?   A  ?   280  1
  ATOM    2269  CB    .  ASN  A   307  ?   32.06733   98.25820    5.59051  1.000   58.56116  C   ?   A  ?   280  1
  ATOM    2270  CG    .  ASN  A   307  ?   32.97684   99.44930    5.59898  1.000   79.35506  C   ?   A  ?   280  1
  ATOM    2271  OD1   .  ASN  A   307  ?   33.33615   99.96083    6.66731  1.000   87.68718  O   ?   A  ?   280  1
  ATOM    2272  ND2   .  ASN  A   307  ?   33.34377   99.92534    4.40766  1.000   78.72448  N   ?   A  ?   280  1
  ATOM    2273  N     .  HIS  A   308  ?   28.66805   97.19063    5.64088  1.000   55.45699  N   ?   A  ?   281  1
  ATOM    2274  CA    .  HIS  A   308  ?   27.76410   96.29437    4.94239  1.000   51.09619  C   ?   A  ?   281  1
  ATOM    2275  C     .  HIS  A   308  ?   27.12429   96.98618    3.74050  1.000   58.54661  C   ?   A  ?   281  1
  ATOM    2276  O     .  HIS  A   308  ?   26.58820   98.09561    3.85252  1.000   61.57926  O   ?   A  ?   281  1
  ATOM    2277  CB    .  HIS  A   308  ?   26.70453   95.78373    5.91878  1.000   52.34703  C   ?   A  ?   281  1
  ATOM    2278  CG    .  HIS  A   308  ?   25.68538   94.86602    5.31078  1.000   54.07488  C   ?   A  ?   281  1
  ATOM    2279  ND1   .  HIS  A   308  ?   26.00854   93.63489    4.77950  1.000   56.51100  N   ?   A  ?   281  1
  ATOM    2280  CD2   .  HIS  A   308  ?   24.34044   94.98836    5.18543  1.000   55.30195  C   ?   A  ?   281  1
  ATOM    2281  CE1   .  HIS  A   308  ?   24.90966   93.04627    4.33700  1.000   55.54581  C   ?   A  ?   281  1
  ATOM    2282  NE2   .  HIS  A   308  ?   23.88250   93.84367    4.57707  1.000   54.69935  N   ?   A  ?   281  1
  ATOM    2283  N     .  ASP  A   309  ?   27.24544   96.32006    2.58398  1.000   61.93561  N   ?   A  ?   282  1
  ATOM    2284  CA    .  ASP  A   309  ?   26.53059   96.60652    1.33912  1.000   64.39048  C   ?   A  ?   282  1
  ATOM    2285  C     .  ASP  A   309  ?   25.08772   97.07245    1.51598  1.000   61.98900  C   ?   A  ?   282  1
  ATOM    2286  O     .  ASP  A   309  ?   24.68541   98.09938    0.95676  1.000   60.75547  O   ?   A  ?   282  1
  ATOM    2287  CB    .  ASP  A   309  ?   26.53370   95.33592    0.47168  1.000   61.22387  C   ?   A  ?   282  1
  ATOM    2288  CG    .  ASP  A   309  ?   27.52529   95.40696   -0.63775  1.000   65.97236  C   ?   A  ?   282  1
  ATOM    2289  OD1   .  ASP  A   309  ?   28.22078   96.43878   -0.74676  1.000   77.51496  O   ?   A  ?   282  1
  ATOM    2290  OD2   .  ASP  A   309  ?   27.62029   94.43137   -1.39992  1.000   70.39363  O   ?   A  ?   282  1
  ATOM    2291  N     .  GLY  A   310  ?   24.27532   96.26934    2.21255  1.000   65.12815  N   ?   A  ?   283  1
  ATOM    2292  CA    .  GLY  A   310  ?   22.82978   96.43150    2.28988  1.000   63.81709  C   ?   A  ?   283  1
  ATOM    2293  C     .  GLY  A   310  ?   22.37063   97.61295    3.11247  1.000   61.68969  C   ?   A  ?   283  1
  ATOM    2294  O     .  GLY  A   310  ?   21.17386   97.92973    3.09710  1.000   65.61989  O   ?   A  ?   283  1
  ATOM    2295  N     .  GLN  A   311  ?   23.29866   98.26714    3.80737  1.000   62.47174  N   ?   A  ?   284  1
  ATOM    2296  CA    .  GLN  A   311  ?   23.03980   99.52645    4.49180  1.000   59.80350  C   ?   A  ?   284  1
  ATOM    2297  C     .  GLN  A   311  ?   22.56464  100.60630    3.51648  1.000   65.41974  C   ?   A  ?   284  1
  ATOM    2298  O     .  GLN  A   311  ?   23.20669  100.87257    2.49887  1.000   77.37278  O   ?   A  ?   284  1
  ATOM    2299  CB    .  GLN  A   311  ?   24.31961   99.96208    5.20452  1.000   60.12931  C   ?   A  ?   284  1
  ATOM    2300  CG    .  GLN  A   311  ?   24.70831  101.37450    4.93114  1.000   69.39885  C   ?   A  ?   284  1
  ATOM    2301  CD    .  GLN  A   311  ?   24.51710  102.24186    6.14347  1.000   73.64911  C   ?   A  ?   284  1
  ATOM    2302  OE1   .  GLN  A   311  ?   23.66510  103.14835    6.16602  1.000   70.63839  O   ?   A  ?   284  1
  ATOM    2303  NE2   .  GLN  A   311  ?   25.30945  101.96748    7.17629  1.000   63.24963  N   ?   A  ?   284  1
  ATOM    2304  N     .  ASN  A   312  ?   21.43406  101.23947    3.83433  1.000   71.19986  N   ?   A  ?   285  1
  ATOM    2305  CA    .  ASN  A   312  ?   20.89678  102.33181    3.02144  1.000   67.25730  C   ?   A  ?   285  1
  ATOM    2306  C     .  ASN  A   312  ?   20.21599  103.32569    3.96596  1.000   69.83667  C   ?   A  ?   285  1
  ATOM    2307  O     .  ASN  A   312  ?   19.09580  103.07769    4.42803  1.000   66.94489  O   ?   A  ?   285  1
  ATOM    2308  CB    .  ASN  A   312  ?   19.92968  101.79590    1.97262  1.000   75.48425  C   ?   A  ?   285  1
  ATOM    2309  CG    .  ASN  A   312  ?   19.24918  102.90783    1.16234  1.000   86.99496  C   ?   A  ?   285  1
  ATOM    2310  OD1   .  ASN  A   312  ?   19.71751  104.05285    1.11940  1.000   79.19524  O   ?   A  ?   285  1
  ATOM    2311  ND2   .  ASN  A   312  ?   18.13725  102.56587    0.51512  1.000   87.89480  N   ?   A  ?   285  1
  ATOM    2312  N     .  LYS  A   313  ?   20.89307  104.44551    4.24481  1.000   69.84741  N   ?   A  ?   286  1
  ATOM    2313  CA    .  LYS  A   313  ?   20.34490  105.51904    5.08461  1.000   67.91539  C   ?   A  ?   286  1
  ATOM    2314  C     .  LYS  A   313  ?   19.97539  105.00238    6.47513  1.000   60.18399  C   ?   A  ?   286  1
  ATOM    2315  O     .  LYS  A   313  ?   18.87433  105.23568    6.97470  1.000   54.95833  O   ?   A  ?   286  1
  ATOM    2316  CB    .  LYS  A   313  ?   19.12987  106.18283    4.42255  1.000   71.07686  C   ?   A  ?   286  1
  ATOM    2317  CG    .  LYS  A   313  ?   19.41207  107.09354    3.22215  1.000   77.21496  C   ?   A  ?   286  1
  ATOM    2318  CD    .  LYS  A   313  ?   18.10173  107.64419    2.64102  1.000   69.43875  C   ?   A  ?   286  1
  ATOM    2319  CE    .  LYS  A   313  ?   18.32255  108.89395    1.80074  1.000   84.90294  C   ?   A  ?   286  1
  ATOM    2320  NZ    .  LYS  A   313  ?   18.53990  108.60298    0.34865  1.000  102.87021  N   ?   A  ?   286  1
  ATOM    2321  N     .  LEU  A   314  ?   20.89684  104.26474    7.08870  1.000   56.05803  N   ?   A  ?   287  1
  ATOM    2322  CA    .  LEU  A   314  ?   20.72633  103.68963    8.41922  1.000   51.36519  C   ?   A  ?   287  1
  ATOM    2323  C     .  LEU  A   314  ?   19.61422  102.64277    8.50676  1.000   54.14559  C   ?   A  ?   287  1
  ATOM    2324  O     .  LEU  A   314  ?   19.26304  102.22357    9.62212  1.000   51.73699  O   ?   A  ?   287  1
  ATOM    2325  CB    .  LEU  A   314  ?   20.48311  104.78126    9.45892  1.000   44.78351  C   ?   A  ?   287  1
  ATOM    2326  CG    .  LEU  A   314  ?   21.75036  105.52685    9.81555  1.000   47.79682  C   ?   A  ?   287  1
  ATOM    2327  CD1   .  LEU  A   314  ?   21.43559  106.51069   10.91502  1.000   45.65602  C   ?   A  ?   287  1
  ATOM    2328  CD2   .  LEU  A   314  ?   22.85094  104.54670   10.23892  1.000   49.48513  C   ?   A  ?   287  1
  ATOM    2329  N     .  ARG  A   315  ?   19.03296  102.23047    7.37686  1.000   46.60423  N   ?   A  ?   288  1
  ATOM    2330  CA    .  ARG  A   315  ?   18.30648  100.97159    7.27468  1.000   51.57294  C   ?   A  ?   288  1
  ATOM    2331  C     .  ARG  A   315  ?   19.23064   99.87457    6.74125  1.000   59.04847  C   ?   A  ?   288  1
  ATOM    2332  O     .  ARG  A   315  ?   20.09616  100.13296    5.90082  1.000   53.11111  O   ?   A  ?   288  1
  ATOM    2333  CB    .  ARG  A   315  ?   17.09188  101.12454    6.36688  1.000   49.16962  C   ?   A  ?   288  1
  ATOM    2334  CG    .  ARG  A   315  ?   15.97941  101.87063    7.03120  1.000   52.14794  C   ?   A  ?   288  1
  ATOM    2335  CD    .  ARG  A   315  ?   15.10683  102.59011    6.04759  1.000   62.05212  C   ?   A  ?   288  1
  ATOM    2336  NE    .  ARG  A   315  ?   14.97497  101.84936    4.80376  1.000   74.36979  N   ?   A  ?   288  1
  ATOM    2337  CZ    .  ARG  A   315  ?   13.95585  101.99113    3.96138  1.000   77.59219  C   ?   A  ?   288  1
  ATOM    2338  NH1   .  ARG  A   315  ?   13.91276  101.27375    2.83454  1.000   67.74884  N   ?   A  ?   288  1
  ATOM    2339  NH2   .  ARG  A   315  ?   12.97279  102.83894    4.25834  1.000   73.07970  N   ?   A  ?   288  1
  ATOM    2340  N     .  TRP  A   316  ?   19.06169   98.64676    7.24742  1.000   57.68133  N   ?   A  ?   289  1
  ATOM    2341  CA    .  TRP  A   316  ?   19.89025   97.52448    6.81802  1.000   48.40965  C   ?   A  ?   289  1
  ATOM    2342  C     .  TRP  A   316  ?   19.07213   96.45335    6.11280  1.000   49.64902  C   ?   A  ?   289  1
  ATOM    2343  O     .  TRP  A   316  ?   17.90290   96.20696    6.43849  1.000   47.82108  O   ?   A  ?   289  1
  ATOM    2344  CB    .  TRP  A   316  ?   20.61334   96.88653    7.97573  1.000   46.09060  C   ?   A  ?   289  1
  ATOM    2345  CG    .  TRP  A   316  ?   21.95242   97.45325    8.26583  1.000   45.19519  C   ?   A  ?   289  1
  ATOM    2346  CD1   .  TRP  A   316  ?   23.15473   96.87090    8.01693  1.000   43.55686  C   ?   A  ?   289  1
  ATOM    2347  CD2   .  TRP  A   316  ?   22.23681   98.70280    8.90126  1.000   54.81783  C   ?   A  ?   289  1
  ATOM    2348  NE1   .  TRP  A   316  ?   24.17924   97.68430    8.44574  1.000   47.29986  N   ?   A  ?   289  1
  ATOM    2349  CE2   .  TRP  A   316  ?   23.64403   98.81547    8.99341  1.000   47.98632  C   ?   A  ?   289  1
  ATOM    2350  CE3   .  TRP  A   316  ?   21.44147   99.74444    9.39407  1.000   53.75811  C   ?   A  ?   289  1
  ATOM    2351  CZ2   .  TRP  A   316  ?   24.26994   99.91653    9.56382  1.000   50.12576  C   ?   A  ?   289  1
  ATOM    2352  CZ3   .  TRP  A   316  ?   22.07458  100.84995    9.96589  1.000   55.62983  C   ?   A  ?   289  1
  ATOM    2353  CH2   .  TRP  A   316  ?   23.47045  100.92158   10.04478  1.000   53.69003  C   ?   A  ?   289  1
  ATOM    2354  N     .  CYS  A   317  ?   19.71325   95.81941    5.13322  1.000   55.32825  N   ?   A  ?   290  1
  ATOM    2355  CA    .  CYS  A   317  ?   19.18053   94.63792    4.47194  1.000   49.22537  C   ?   A  ?   290  1
  ATOM    2356  C     .  CYS  A   317  ?   19.90171   93.39297    4.97414  1.000   49.31143  C   ?   A  ?   290  1
  ATOM    2357  O     .  CYS  A   317  ?   21.13283   93.38850    5.11907  1.000   44.21505  O   ?   A  ?   290  1
  ATOM    2358  CB    .  CYS  A   317  ?   19.32230   94.73562    2.95398  1.000   46.58608  C   ?   A  ?   290  1
  ATOM    2359  SG    .  CYS  A   317  ?   18.68966   93.28497    2.02961  1.000   49.92338  S   ?   A  ?   290  1
  ATOM    2360  N     .  PHE  A   318  ?   19.10871   92.34131    5.23109  1.000   50.11168  N   ?   A  ?   291  1
  ATOM    2361  CA    .  PHE  A   318  ?   19.59866   91.00490    5.57876  1.000   46.74442  C   ?   A  ?   291  1
  ATOM    2362  C     .  PHE  A   318  ?   20.80100   90.56164    4.73426  1.000   47.38621  C   ?   A  ?   291  1
  ATOM    2363  O     .  PHE  A   318  ?   21.84598   90.16933    5.27145  1.000   40.14819  O   ?   A  ?   291  1
  ATOM    2364  CB    .  PHE  A   318  ?   18.42579   90.02694    5.42576  1.000   45.77728  C   ?   A  ?   291  1
  ATOM    2365  CG    .  PHE  A   318  ?   18.75291   88.58716    5.75768  1.000   52.32624  C   ?   A  ?   291  1
  ATOM    2366  CD1   .  PHE  A   318  ?   18.87169   87.63786    4.75105  1.000   48.98922  C   ?   A  ?   291  1
  ATOM    2367  CD2   .  PHE  A   318  ?   18.91439   88.17776    7.07032  1.000   48.67285  C   ?   A  ?   291  1
  ATOM    2368  CE1   .  PHE  A   318  ?   19.15602   86.30949    5.05825  1.000   48.67692  C   ?   A  ?   291  1
  ATOM    2369  CE2   .  PHE  A   318  ?   19.19157   86.84403    7.37646  1.000   48.71238  C   ?   A  ?   291  1
  ATOM    2370  CZ    .  PHE  A   318  ?   19.31004   85.91330    6.37448  1.000   44.79235  C   ?   A  ?   291  1
  ATOM    2371  N     .  TYR  A   319  ?   20.66068   90.63976    3.40722  1.000   49.71029  N   ?   A  ?   292  1
  ATOM    2372  CA    .  TYR  A   319  ?   21.65595   90.16395    2.45242  1.000   50.86227  C   ?   A  ?   292  1
  ATOM    2373  C     .  TYR  A   319  ?   22.76532   91.18562    2.18874  1.000   52.47557  C   ?   A  ?   292  1
  ATOM    2374  O     .  TYR  A   319  ?   22.54534   92.40090    2.24421  1.000   56.87159  O   ?   A  ?   292  1
  ATOM    2375  CB    .  TYR  A   319  ?   20.99184   89.84851    1.11196  1.000   43.73993  C   ?   A  ?   292  1
  ATOM    2376  CG    .  TYR  A   319  ?   19.97060   88.73789    1.10165  1.000   50.52339  C   ?   A  ?   292  1
  ATOM    2377  CD1   .  TYR  A   319  ?   20.36270   87.39276    1.07528  1.000   49.21725  C   ?   A  ?   292  1
  ATOM    2378  CD2   .  TYR  A   319  ?   18.60896   89.02553    1.07245  1.000   49.89758  C   ?   A  ?   292  1
  ATOM    2379  CE1   .  TYR  A   319  ?   19.41449   86.37247    1.04647  1.000   48.21794  C   ?   A  ?   292  1
  ATOM    2380  CE2   .  TYR  A   319  ?   17.66469   88.02022    1.03286  1.000   47.17071  C   ?   A  ?   292  1
  ATOM    2381  CZ    .  TYR  A   319  ?   18.06969   86.69582    1.01749  1.000   49.57689  C   ?   A  ?   292  1
  ATOM    2382  OH    .  TYR  A   319  ?   17.12115   85.69799    0.96737  1.000   52.71276  O   ?   A  ?   292  1
  ATOM    2383  N     .  LYS  A   320  ?   23.95416   90.67847    1.83837  1.000   48.16611  N   ?   A  ?   293  1
  ATOM    2384  CA    .  LYS  A   320  ?   24.89431   91.46647    1.04806  1.000   46.42718  C   ?   A  ?   293  1
  ATOM    2385  C     .  LYS  A   320  ?   24.30889   91.73167   -0.33363  1.000   52.01936  C   ?   A  ?   293  1
  ATOM    2386  O     .  LYS  A   320  ?   23.47086   90.97396   -0.84189  1.000   49.75383  O   ?   A  ?   293  1
  ATOM    2387  CB    .  LYS  A   320  ?   26.21514   90.74774    0.87954  1.000   44.00331  C   ?   A  ?   293  1
  ATOM    2388  CG    .  LYS  A   320  ?   26.86740   90.33906    2.13794  1.000   47.54743  C   ?   A  ?   293  1
  ATOM    2389  CD    .  LYS  A   320  ?   27.94080   89.32316    1.81975  1.000   53.96046  C   ?   A  ?   293  1
  ATOM    2390  CE    .  LYS  A   320  ?   29.21912   89.97826    1.34752  1.000   57.03893  C   ?   A  ?   293  1
  ATOM    2391  NZ    .  LYS  A   320  ?   30.17500   90.07737    2.49001  1.000   65.03605  N   ?   A  ?   293  1
  ATOM    2392  N     .  ASN  A   321  ?   24.75696   92.82033   -0.95177  1.000   56.14936  N   ?   A  ?   294  1
  ATOM    2393  CA    .  ASN  A   321  ?   24.29448   93.11485   -2.30445  1.000   58.06178  C   ?   A  ?   294  1
  ATOM    2394  C     .  ASN  A   321  ?   24.53643   91.93297   -3.22966  1.000   60.86472  C   ?   A  ?   294  1
  ATOM    2395  O     .  ASN  A   321  ?   23.64558   91.53022   -3.99028  1.000   60.72088  O   ?   A  ?   294  1
  ATOM    2396  CB    .  ASN  A   321  ?   24.98341   94.36595   -2.84613  1.000   61.37089  C   ?   A  ?   294  1
  ATOM    2397  CG    .  ASN  A   321  ?   24.47777   95.63109   -2.19251  1.000   64.25862  C   ?   A  ?   294  1
  ATOM    2398  OD1   .  ASN  A   321  ?   23.64348   95.58304   -1.28137  1.000   61.88485  O   ?   A  ?   294  1
  ATOM    2399  ND2   .  ASN  A   321  ?   24.97781   96.77309   -2.65080  1.000   61.43236  N   ?   A  ?   294  1
  ATOM    2400  N     .  GLU  A   322  ?   25.73354   91.34274   -3.15680  1.000   56.50106  N   ?   A  ?   295  1
  ATOM    2401  CA    .  GLU  A   322  ?   26.05118   90.23454   -4.04734  1.000   58.40203  C   ?   A  ?   295  1
  ATOM    2402  C     .  GLU  A   322  ?   25.02561   89.10194   -3.95486  1.000   56.53416  C   ?   A  ?   295  1
  ATOM    2403  O     .  GLU  A   322  ?   24.85118   88.35252   -4.91784  1.000   60.74256  O   ?   A  ?   295  1
  ATOM    2404  CB    .  GLU  A   322  ?   27.46198   89.71112   -3.74823  1.000   59.00995  C   ?   A  ?   295  1
  ATOM    2405  CG    .  GLU  A   322  ?   27.53194   88.80548   -2.54533  1.000   62.54940  C   ?   A  ?   295  1
  ATOM    2406  CD    .  GLU  A   322  ?   28.86803   88.12280   -2.40002  1.000   66.28422  C   ?   A  ?   295  1
  ATOM    2407  OE1   .  GLU  A   322  ?   29.67813   88.57391   -1.56910  1.000   64.17177  O   ?   A  ?   295  1
  ATOM    2408  OE2   .  GLU  A   322  ?   29.10176   87.12827   -3.11886  1.000   77.45320  O   ?   A  ?   295  1
  ATOM    2409  N     .  ALA  A   323  ?   24.33065   88.95895   -2.82536  1.000   52.29796  N   ?   A  ?   296  1
  ATOM    2410  CA    .  ALA  A   323  ?   23.33756   87.90204   -2.67398  1.000   51.72674  C   ?   A  ?   296  1
  ATOM    2411  C     .  ALA  A   323  ?   21.90158   88.40885   -2.60349  1.000   56.72974  C   ?   A  ?   296  1
  ATOM    2412  O     .  ALA  A   323  ?   20.97911   87.58229   -2.53210  1.000   48.40975  O   ?   A  ?   296  1
  ATOM    2413  CB    .  ALA  A   323  ?   23.63882   87.05990   -1.42452  1.000   39.58728  C   ?   A  ?   296  1
  ATOM    2414  N     .  ARG  A   324  ?   21.68103   89.72784   -2.60433  1.000   54.40250  N   ?   A  ?   297  1
  ATOM    2415  CA    .  ARG  A   324  ?   20.33063   90.27221   -2.45960  1.000   56.09961  C   ?   A  ?   297  1
  ATOM    2416  C     .  ARG  A   324  ?   19.44080   89.75399   -3.57945  1.000   52.97315  C   ?   A  ?   297  1
  ATOM    2417  O     .  ARG  A   324  ?   19.76058   89.96118   -4.75656  1.000   54.04920  O   ?   A  ?   297  1
  ATOM    2418  CB    .  ARG  A   324  ?   20.34439   91.80670   -2.48351  1.000   62.28029  C   ?   A  ?   297  1
  ATOM    2419  CG    .  ARG  A   324  ?   19.48886   92.49208   -1.40726  1.000   58.08370  C   ?   A  ?   297  1
  ATOM    2420  CD    .  ARG  A   324  ?   18.27776   93.23208   -1.96140  1.000   64.34092  C   ?   A  ?   297  1
  ATOM    2421  NE    .  ARG  A   324  ?   18.64358   94.42463   -2.72640  1.000   76.30127  N   ?   A  ?   297  1
  ATOM    2422  CZ    .  ARG  A   324  ?   17.79563   95.11736   -3.49366  1.000   79.34606  C   ?   A  ?   297  1
  ATOM    2423  NH1   .  ARG  A   324  ?   16.52459   94.74179   -3.59518  1.000   72.68171  N   ?   A  ?   297  1
  ATOM    2424  NH2   .  ARG  A   324  ?   18.21410   96.18848   -4.16487  1.000   85.38763  N   ?   A  ?   297  1
  ATOM    2425  N     .  PRO  A   325  ?   18.35704   89.05317   -3.27084  1.000   54.93373  N   ?   A  ?   298  1
  ATOM    2426  CA    .  PRO  A   325  ?   17.33983   88.77633   -4.29049  1.000   55.02877  C   ?   A  ?   298  1
  ATOM    2427  C     .  PRO  A   325  ?   16.71089   90.05736   -4.81399  1.000   61.89934  C   ?   A  ?   298  1
  ATOM    2428  O     .  PRO  A   325  ?   16.73854   91.11075   -4.17156  1.000   69.61815  O   ?   A  ?   298  1
  ATOM    2429  CB    .  PRO  A   325  ?   16.30933   87.92056   -3.54150  1.000   52.22606  C   ?   A  ?   298  1
  ATOM    2430  CG    .  PRO  A   325  ?   17.11013   87.23368   -2.47226  1.000   47.03404  C   ?   A  ?   298  1
  ATOM    2431  CD    .  PRO  A   325  ?   18.19046   88.21309   -2.07096  1.000   54.67012  C   ?   A  ?   298  1
  ATOM    2432  N     .  ASP  A   326  ?   16.12264   89.94870   -5.99852  1.000   67.87874  N   ?   A  ?   299  1
  ATOM    2433  CA    .  ASP  A   326  ?   15.58396   91.11698   -6.67920  1.000   75.56874  C   ?   A  ?   299  1
  ATOM    2434  C     .  ASP  A   326  ?   14.40084   91.68368   -5.91959  1.000   70.33325  C   ?   A  ?   299  1
  ATOM    2435  O     .  ASP  A   326  ?   13.42239   90.97696   -5.66113  1.000   62.97016  O   ?   A  ?   299  1
  ATOM    2436  CB    .  ASP  A   326  ?   15.15316   90.76087   -8.09791  1.000   79.32299  C   ?   A  ?   299  1
  ATOM    2437  CG    .  ASP  A   326  ?   16.30549   90.72250   -9.05574  1.000   92.46622  C   ?   A  ?   299  1
  ATOM    2438  OD1   .  ASP  A   326  ?   17.33247   91.38583   -8.77595  1.000   98.85257  O   ?   A  ?   299  1
  ATOM    2439  OD2   .  ASP  A   326  ?   16.18169   90.02809  -10.08553  1.000  102.73831  O   ?   A  ?   299  1
  ATOM    2440  N     .  ASN  A   327  ?   14.48016   92.97379   -5.59604  1.000   66.08203  N   ?   A  ?   300  1
  ATOM    2441  CA    .  ASN  A   327  ?   13.42136   93.66468   -4.87246  1.000   70.61836  C   ?   A  ?   300  1
  ATOM    2442  C     .  ASN  A   327  ?   13.26210   93.13550   -3.44957  1.000   66.28236  C   ?   A  ?   300  1
  ATOM    2443  O     .  ASN  A   327  ?   12.15824   93.15328   -2.90235  1.000   66.59224  O   ?   A  ?   300  1
  ATOM    2444  CB    .  ASN  A   327  ?   12.08397   93.57276   -5.61832  1.000   74.35654  C   ?   A  ?   300  1
  ATOM    2445  CG    .  ASN  A   327  ?   12.12949   94.21703   -6.98875  1.000   85.39605  C   ?   A  ?   300  1
  ATOM    2446  OD1   .  ASN  A   327  ?   13.19426   94.62128   -7.46744  1.000   98.34228  O   ?   A  ?   300  1
  ATOM    2447  ND2   .  ASN  A   327  ?   10.97247   94.30588   -7.63643  1.000   89.56822  N   ?   A  ?   300  1
  ATOM    2448  N     .  PHE  A   328  ?   14.33879   92.63621   -2.83978  1.000   60.99655  N   ?   A  ?   301  1
  ATOM    2449  CA    .  PHE  A   328  ?   14.25440   92.20475   -1.45396  1.000   56.08428  C   ?   A  ?   301  1
  ATOM    2450  C     .  PHE  A   328  ?   14.47466   93.40514   -0.53866  1.000   58.98548  C   ?   A  ?   301  1
  ATOM    2451  O     .  PHE  A   328  ?   15.54808   94.03233   -0.59016  1.000   51.96873  O   ?   A  ?   301  1
  ATOM    2452  CB    .  PHE  A   328  ?   15.25367   91.09622   -1.14096  1.000   56.47690  C   ?   A  ?   301  1
  ATOM    2453  CG    .  PHE  A   328  ?   14.96451   90.37937    0.15524  1.000   52.79531  C   ?   A  ?   301  1
  ATOM    2454  CD1   .  PHE  A   328  ?   15.52781   90.81227    1.34638  1.000   54.08501  C   ?   A  ?   301  1
  ATOM    2455  CD2   .  PHE  A   328  ?   14.10481   89.28935    0.18727  1.000   53.27210  C   ?   A  ?   301  1
  ATOM    2456  CE1   .  PHE  A   328  ?   15.25104   90.16686    2.54485  1.000   50.36153  C   ?   A  ?   301  1
  ATOM    2457  CE2   .  PHE  A   328  ?   13.82401   88.63929    1.37946  1.000   52.18076  C   ?   A  ?   301  1
  ATOM    2458  CZ    .  PHE  A   328  ?   14.40294   89.08333    2.56304  1.000   51.46238  C   ?   A  ?   301  1
  ATOM    2459  N     .  PRO  A   329  ?   13.49823   93.76004    0.29276  1.000   53.46638  N   ?   A  ?   302  1
  ATOM    2460  CA    .  PRO  A   329  ?   13.57630   95.01549    1.04026  1.000   51.34820  C   ?   A  ?   302  1
  ATOM    2461  C     .  PRO  A   329  ?   14.47649   94.90636    2.25873  1.000   48.90439  C   ?   A  ?   302  1
  ATOM    2462  O     .  PRO  A   329  ?   14.79336   93.81659    2.73547  1.000   53.22031  O   ?   A  ?   302  1
  ATOM    2463  CB    .  PRO  A   329  ?   12.12009   95.27430    1.44798  1.000   60.62055  C   ?   A  ?   302  1
  ATOM    2464  CG    .  PRO  A   329  ?   11.47165   93.89987    1.44864  1.000   58.97878  C   ?   A  ?   302  1
  ATOM    2465  CD    .  PRO  A   329  ?   12.20531   93.06244    0.45683  1.000   53.94666  C   ?   A  ?   302  1
  ATOM    2466  N     .  ASP  A   330  ?   14.93398   96.07257    2.72186  1.000   56.06476  N   ?   A  ?   303  1
  ATOM    2467  CA    .  ASP  A   330  ?   15.42480   96.18746    4.08636  1.000   51.94767  C   ?   A  ?   303  1
  ATOM    2468  C     .  ASP  A   330  ?   14.32847   95.72827    5.03461  1.000   50.60560  C   ?   A  ?   303  1
  ATOM    2469  O     .  ASP  A   330  ?   13.12982   95.79507    4.71537  1.000   44.58992  O   ?   A  ?   303  1
  ATOM    2470  CB    .  ASP  A   330  ?   15.80481   97.62887    4.42869  1.000   54.74366  C   ?   A  ?   303  1
  ATOM    2471  CG    .  ASP  A   330  ?   16.72487   98.26664    3.40472  1.000   58.85292  C   ?   A  ?   303  1
  ATOM    2472  OD1   .  ASP  A   330  ?   17.52293   97.54614    2.76332  1.000   57.30766  O   ?   A  ?   303  1
  ATOM    2473  OD2   .  ASP  A   330  ?   16.66087   99.51145    3.26754  1.000   66.41697  O   ?   A  ?   303  1
  ATOM    2474  N     .  ASP  A   331  ?   14.74133   95.24718    6.20972  1.000   43.58843  N   ?   A  ?   304  1
  ATOM    2475  CA    .  ASP  A   331  ?   13.78994   94.70746    7.16942  1.000   47.09933  C   ?   A  ?   304  1
  ATOM    2476  C     .  ASP  A   331  ?   14.03141   95.29603    8.55625  1.000   44.48156  C   ?   A  ?   304  1
  ATOM    2477  O     .  ASP  A   331  ?   15.16567   95.60548    8.94287  1.000   43.51339  O   ?   A  ?   304  1
  ATOM    2478  CB    .  ASP  A   331  ?   13.86571   93.17080    7.22110  1.000   44.42753  C   ?   A  ?   304  1
  ATOM    2479  CG    .  ASP  A   331  ?   15.10899   92.67632    7.93104  1.000   45.96364  C   ?   A  ?   304  1
  ATOM    2480  OD1   .  ASP  A   331  ?   15.05555   92.54515    9.17884  1.000   43.60693  O   ?   A  ?   304  1
  ATOM    2481  OD2   .  ASP  A   331  ?   16.13742   92.44749    7.24771  1.000   42.66570  O   ?   A  ?   304  1
  ATOM    2482  N     .  LEU  A   332  ?   12.94473   95.41286    9.32135  1.000   45.42278  N   ?   A  ?   305  1
  ATOM    2483  CA    .  LEU  A   332  ?   13.01039   96.06258   10.62781  1.000   52.67467  C   ?   A  ?   305  1
  ATOM    2484  C     .  LEU  A   332  ?   13.80385   95.27234   11.66434  1.000   48.11407  C   ?   A  ?   305  1
  ATOM    2485  O     .  LEU  A   332  ?   14.18470   95.84362   12.69529  1.000   44.22777  O   ?   A  ?   305  1
  ATOM    2486  CB    .  LEU  A   332  ?   11.59645   96.33816   11.14390  1.000   47.51489  C   ?   A  ?   305  1
  ATOM    2487  CG    .  LEU  A   332  ?   10.98836   97.58784   10.50021  1.000   43.63301  C   ?   A  ?   305  1
  ATOM    2488  CD1   .  LEU  A   332  ?   10.72813   97.38803    8.99623  1.000   41.00221  C   ?   A  ?   305  1
  ATOM    2489  CD2   .  LEU  A   332  ?    9.70126   97.97420   11.23181  1.000   44.79338  C   ?   A  ?   305  1
  ATOM    2490  N     .  ASN  A   333  ?   14.07647   93.99470   11.41313  1.000   45.75673  N   ?   A  ?   306  1
  ATOM    2491  CA    .  ASN  A   333  ?   14.74392   93.16534   12.40536  1.000   41.54273  C   ?   A  ?   306  1
  ATOM    2492  C     .  ASN  A   333  ?   16.25467   93.37643   12.36838  1.000   45.29235  C   ?   A  ?   306  1
  ATOM    2493  O     .  ASN  A   333  ?   16.87354   93.70200   13.39330  1.000   43.67780  O   ?   A  ?   306  1
  ATOM    2494  CB    .  ASN  A   333  ?   14.37349   91.69804   12.16697  1.000   47.51961  C   ?   A  ?   306  1
  ATOM    2495  CG    .  ASN  A   333  ?   14.69567   90.81048   13.35412  1.000   47.93628  C   ?   A  ?   306  1
  ATOM    2496  OD1   .  ASN  A   333  ?   14.82524   91.29409   14.49238  1.000   37.16503  O   ?   A  ?   306  1
  ATOM    2497  ND2   .  ASN  A   333  ?   14.81792   89.49917   13.10168  1.000   37.46361  N   ?   A  ?   306  1
  ATOM    2498  N     .  THR  A   334  ?   16.86815   93.18980   11.19514  1.000   43.95303  N   ?   A  ?   307  1
  ATOM    2499  CA    .  THR  A   334  ?   18.27501   93.55170   11.04255  1.000   42.85134  C   ?   A  ?   307  1
  ATOM    2500  C     .  THR  A   334  ?   18.50141   95.00693   11.42878  1.000   43.63427  C   ?   A  ?   307  1
  ATOM    2501  O     .  THR  A   334  ?   19.46568   95.32736   12.12818  1.000   44.04780  O   ?   A  ?   307  1
  ATOM    2502  CB    .  THR  A   334  ?   18.74049   93.31492    9.60099  1.000   48.25405  C   ?   A  ?   307  1
  ATOM    2503  OG1   .  THR  A   334  ?   18.18008   92.09676    9.09984  1.000   47.75423  O   ?   A  ?   307  1
  ATOM    2504  CG2   .  THR  A   334  ?   20.26588   93.24865    9.52268  1.000   41.30860  C   ?   A  ?   307  1
  ATOM    2505  N     .  THR  A   335  ?   17.62012   95.90438   10.97058  1.000   50.90741  N   ?   A  ?   308  1
  ATOM    2506  CA    .  THR  A   335  ?   17.76418   97.32449   11.27935  1.000   48.88671  C   ?   A  ?   308  1
  ATOM    2507  C     .  THR  A   335  ?   17.69501   97.54846   12.77948  1.000   40.49124  C   ?   A  ?   308  1
  ATOM    2508  O     .  THR  A   335  ?   18.57411   98.18830   13.36638  1.000   47.14625  O   ?   A  ?   308  1
  ATOM    2509  CB    .  THR  A   335  ?   16.68015   98.15056   10.56069  1.000   51.14231  C   ?   A  ?   308  1
  ATOM    2510  OG1   .  THR  A   335  ?   16.76338   97.95328    9.14825  1.000   48.78508  O   ?   A  ?   308  1
  ATOM    2511  CG2   .  THR  A   335  ?   16.85474   99.63763   10.84317  1.000   44.89374  C   ?   A  ?   308  1
  ATOM    2512  N     .  SER  A   336  ?   16.65675   97.01427   13.41576  1.000   36.11846  N   ?   A  ?   309  1
  ATOM    2513  CA    .  SER  A   336  ?   16.50435   97.16178   14.86058  1.000   43.32081  C   ?   A  ?   309  1
  ATOM    2514  C     .  SER  A   336  ?   17.73715   96.67767   15.61513  1.000   42.47579  C   ?   A  ?   309  1
  ATOM    2515  O     .  SER  A   336  ?   18.27086   97.39383   16.46577  1.000   44.88474  O   ?   A  ?   309  1
  ATOM    2516  CB    .  SER  A   336  ?   15.26656   96.40748   15.33023  1.000   43.31452  C   ?   A  ?   309  1
  ATOM    2517  OG    .  SER  A   336  ?   14.13413   97.22992   15.17472  1.000   50.67140  O   ?   A  ?   309  1
  ATOM    2518  N     .  MET  A   337  ?   18.18713   95.44662   15.34475  1.000   42.72133  N   ?   A  ?   310  1
  ATOM    2519  CA    .  MET  A   337  ?   19.32131   94.91592   16.09844  1.000   46.28979  C   ?   A  ?   310  1
  ATOM    2520  C     .  MET  A   337  ?   20.57555   95.73994   15.85084  1.000   48.07636  C   ?   A  ?   310  1
  ATOM    2521  O     .  MET  A   337  ?   21.33608   96.03236   16.78887  1.000   48.79125  O   ?   A  ?   310  1
  ATOM    2522  CB    .  MET  A   337  ?   19.56671   93.45074   15.74855  1.000   46.66448  C   ?   A  ?   310  1
  ATOM    2523  CG    .  MET  A   337  ?   18.41662   92.51168   16.08931  1.000   56.16393  C   ?   A  ?   310  1
  ATOM    2524  SD    .  MET  A   337  ?   18.86527   91.38885   17.45144  1.000   78.29650  S   ?   A  ?   310  1
  ATOM    2525  CE    .  MET  A   337  ?   20.23969   90.52936   16.71007  1.000   53.74950  C   ?   A  ?   310  1
  ATOM    2526  N     .  VAL  A   338  ?   20.79738   96.14291   14.59648  1.000   40.10345  N   ?   A  ?   311  1
  ATOM    2527  CA    .  VAL  A   338  ?   22.01185   96.88156   14.26640  1.000   50.80350  C   ?   A  ?   311  1
  ATOM    2528  C     .  VAL  A   338  ?   21.98917   98.27612   14.90343  1.000   48.78351  C   ?   A  ?   311  1
  ATOM    2529  O     .  VAL  A   338  ?   22.95480   98.69568   15.55291  1.000   43.16687  O   ?   A  ?   311  1
  ATOM    2530  CB    .  VAL  A   338  ?   22.20664   96.93799   12.73882  1.000   46.55805  C   ?   A  ?   311  1
  ATOM    2531  CG1   .  VAL  A   338  ?   23.30150   97.92521   12.38306  1.000   47.07714  C   ?   A  ?   311  1
  ATOM    2532  CG2   .  VAL  A   338  ?   22.55681   95.55964   12.20956  1.000   39.23430  C   ?   A  ?   311  1
  ATOM    2533  N     .  LEU  A   339  ?   20.89280   99.01858   14.73348  1.000   43.67484  N   ?   A  ?   312  1
  ATOM    2534  CA    .  LEU  A   339  ?   20.82626  100.33232   15.36843  1.000   48.15185  C   ?   A  ?   312  1
  ATOM    2535  C     .  LEU  A   339  ?   20.92421  100.20961   16.88060  1.000   45.76498  C   ?   A  ?   312  1
  ATOM    2536  O     .  LEU  A   339  ?   21.61150  100.99940   17.54171  1.000   44.57077  O   ?   A  ?   312  1
  ATOM    2537  CB    .  LEU  A   339  ?   19.54125  101.05588   14.97853  1.000   44.10323  C   ?   A  ?   312  1
  ATOM    2538  CG    .  LEU  A   339  ?   19.51375  101.37120   13.49850  1.000   46.31181  C   ?   A  ?   312  1
  ATOM    2539  CD1   .  LEU  A   339  ?   18.18232  101.98496   13.12174  1.000   44.70328  C   ?   A  ?   312  1
  ATOM    2540  CD2   .  LEU  A   339  ?   20.68243  102.29296   13.21785  1.000   40.75176  C   ?   A  ?   312  1
  ATOM    2541  N     .  SER  A   340  ?   20.24270   99.22777   17.45226  1.000   42.36152  N   ?   A  ?   313  1
  ATOM    2542  CA    .  SER  A   340  ?   20.35171   99.04898   18.89151  1.000   48.89188  C   ?   A  ?   313  1
  ATOM    2543  C     .  SER  A   340  ?   21.79987   98.78468   19.31337  1.000   48.51507  C   ?   A  ?   313  1
  ATOM    2544  O     .  SER  A   340  ?   22.24234   99.26762   20.35620  1.000   50.71635  O   ?   A  ?   313  1
  ATOM    2545  CB    .  SER  A   340  ?   19.42774   97.92825   19.34035  1.000   43.57432  C   ?   A  ?   313  1
  ATOM    2546  OG    .  SER  A   340  ?   19.59957   97.71881   20.71886  1.000   51.41032  O   ?   A  ?   313  1
  ATOM    2547  N     .  PHE  A   341  ?   22.56456   98.04485   18.50394  1.000   52.60014  N   ?   A  ?   314  1
  ATOM    2548  CA    .  PHE  A   341  ?   23.94878   97.76216   18.87089  1.000   51.14025  C   ?   A  ?   314  1
  ATOM    2549  C     .  PHE  A   341  ?   24.81823   99.00958   18.74089  1.000   48.49604  C   ?   A  ?   314  1
  ATOM    2550  O     .  PHE  A   341  ?   25.58631   99.34516   19.65382  1.000   53.12575  O   ?   A  ?   314  1
  ATOM    2551  CB    .  PHE  A   341  ?   24.51898   96.62017   18.01620  1.000   46.08402  C   ?   A  ?   314  1
  ATOM    2552  CG    .  PHE  A   341  ?   26.02362   96.51478   18.09071  1.000   41.95605  C   ?   A  ?   314  1
  ATOM    2553  CD1   .  PHE  A   341  ?   26.82734   97.05079   17.08370  1.000   44.99058  C   ?   A  ?   314  1
  ATOM    2554  CD2   .  PHE  A   341  ?   26.63713   95.93880   19.19545  1.000   46.19907  C   ?   A  ?   314  1
  ATOM    2555  CE1   .  PHE  A   341  ?   28.22231   97.00252   17.17232  1.000   44.09144  C   ?   A  ?   314  1
  ATOM    2556  CE2   .  PHE  A   341  ?   28.02948   95.88806   19.29483  1.000   45.38083  C   ?   A  ?   314  1
  ATOM    2557  CZ    .  PHE  A   341  ?   28.82033   96.41092   18.28086  1.000   47.64726  C   ?   A  ?   314  1
  ATOM    2558  N     .  LEU  A   342  ?   24.75220   99.67528   17.58950  1.000   39.94100  N   ?   A  ?   315  1
  ATOM    2559  CA    .  LEU  A   342  ?   25.51245  100.90451   17.39086  1.000   49.74610  C   ?   A  ?   315  1
  ATOM    2560  C     .  LEU  A   342  ?   25.20851  101.91030   18.49398  1.000   50.66753  C   ?   A  ?   315  1
  ATOM    2561  O     .  LEU  A   342  ?   26.12567  102.47815   19.10353  1.000   48.74320  O   ?   A  ?   315  1
  ATOM    2562  CB    .  LEU  A   342  ?   25.20023  101.49714   16.01112  1.000   46.07450  C   ?   A  ?   315  1
  ATOM    2563  CG    .  LEU  A   342  ?   25.55360  100.51269   14.89892  1.000   43.65102  C   ?   A  ?   315  1
  ATOM    2564  CD1   .  LEU  A   342  ?   25.17910  101.01080   13.52348  1.000   43.22873  C   ?   A  ?   315  1
  ATOM    2565  CD2   .  LEU  A   342  ?   27.02734  100.23542   14.98586  1.000   49.47245  C   ?   A  ?   315  1
  ATOM    2566  N     .  LEU  A   343  ?   23.91855  102.13122   18.77696  1.000   45.34105  N   ?   A  ?   316  1
  ATOM    2567  CA    .  LEU  A   343  ?   23.56066  103.02068   19.86750  1.000   43.06834  C   ?   A  ?   316  1
  ATOM    2568  C     .  LEU  A   343  ?   24.25488  102.59719   21.14220  1.000   44.98642  C   ?   A  ?   316  1
  ATOM    2569  O     .  LEU  A   343  ?   24.90626  103.40122   21.81359  1.000   45.90846  O   ?   A  ?   316  1
  ATOM    2570  CB    .  LEU  A   343  ?   22.05157  103.04596   20.08588  1.000   43.42858  C   ?   A  ?   316  1
  ATOM    2571  CG    .  LEU  A   343  ?   21.75052  104.09599   21.16723  1.000   46.18702  C   ?   A  ?   316  1
  ATOM    2572  CD1   .  LEU  A   343  ?   22.13140  105.47920   20.64846  1.000   43.20583  C   ?   A  ?   316  1
  ATOM    2573  CD2   .  LEU  A   343  ?   20.29842  104.06480   21.59748  1.000   46.68067  C   ?   A  ?   316  1
  ATOM    2574  N     .  ASN  A   344  ?   24.12247  101.32638   21.49140  1.000   47.66425  N   ?   A  ?   317  1
  ATOM    2575  CA    .  ASN  A   344  ?   24.64630  100.86827   22.75981  1.000   49.68746  C   ?   A  ?   317  1
  ATOM    2576  C     .  ASN  A   344  ?   26.16487  100.97394   22.81765  1.000   52.85814  C   ?   A  ?   317  1
  ATOM    2577  O     .  ASN  A   344  ?   26.73112  101.01448   23.91433  1.000   48.03704  O   ?   A  ?   317  1
  ATOM    2578  CB    .  ASN  A   344  ?   24.17008   99.44389   23.00646  1.000   52.52230  C   ?   A  ?   317  1
  ATOM    2579  CG    .  ASN  A   344  ?   24.08688   99.12940   24.45899  1.000   71.07381  C   ?   A  ?   317  1
  ATOM    2580  OD1   .  ASN  A   344  ?   23.21293   99.64770   25.16725  1.000   80.63369  O   ?   A  ?   317  1
  ATOM    2581  ND2   .  ASN  A   344  ?   25.00843   98.29672   24.93786  1.000   74.00944  N   ?   A  ?   317  1
  ATOM    2582  N     .  HIS  A   345  ?   26.83223  101.05095   21.66537  1.000   48.24876  N   ?   A  ?   318  1
  ATOM    2583  CA    .  HIS  A   345  ?   28.28059  101.13883   21.62263  1.000   50.72094  C   ?   A  ?   318  1
  ATOM    2584  C     .  HIS  A   345  ?   28.77079  102.51722   21.18841  1.000   55.65590  C   ?   A  ?   318  1
  ATOM    2585  O     .  HIS  A   345  ?   29.92144  102.65714   20.76787  1.000   48.79720  O   ?   A  ?   318  1
  ATOM    2586  CB    .  HIS  A   345  ?   28.82459  100.03323   20.72644  1.000   54.96203  C   ?   A  ?   318  1
  ATOM    2587  CG    .  HIS  A   345  ?   28.83091   98.69433   21.39686  1.000   67.38078  C   ?   A  ?   318  1
  ATOM    2588  ND1   .  HIS  A   345  ?   29.99052   98.07143   21.80698  1.000   66.38395  N   ?   A  ?   318  1
  ATOM    2589  CD2   .  HIS  A   345  ?   27.81236   97.88886   21.78874  1.000   68.50631  C   ?   A  ?   318  1
  ATOM    2590  CE1   .  HIS  A   345  ?   29.68786   96.92248   22.38995  1.000   73.32621  C   ?   A  ?   318  1
  ATOM    2591  NE2   .  HIS  A   345  ?   28.37310   96.78926   22.39461  1.000   71.61357  N   ?   A  ?   318  1
  ATOM    2592  N     .  ASN  A   346  ?   27.91414  103.53886   21.29905  1.000   55.44223  N   ?   A  ?   319  1
  ATOM    2593  CA    .  ASN  A   346  ?   28.28322  104.93708   21.06088  1.000   51.27650  C   ?   A  ?   319  1
  ATOM    2594  C     .  ASN  A   346  ?   28.82792  105.15475   19.65755  1.000   51.65488  C   ?   A  ?   319  1
  ATOM    2595  O     .  ASN  A   346  ?   29.75733  105.93151   19.45655  1.000   56.08474  O   ?   A  ?   319  1
  ATOM    2596  CB    .  ASN  A   346  ?   29.28335  105.42732   22.10035  1.000   52.52553  C   ?   A  ?   319  1
  ATOM    2597  CG    .  ASN  A   346  ?   28.88568  105.03562   23.50058  1.000   64.21190  C   ?   A  ?   319  1
  ATOM    2598  OD1   .  ASN  A   346  ?   27.73037  105.21455   23.90279  1.000   65.67803  O   ?   A  ?   319  1
  ATOM    2599  ND2   .  ASN  A   346  ?   29.83378  104.47810   24.25156  1.000   72.15590  N   ?   A  ?   319  1
  ATOM    2600  N     .  LYS  A   347  ?   28.24675  104.46646   18.67946  1.000   47.98960  N   ?   A  ?   320  1
  ATOM    2601  CA    .  LYS  A   347  ?   28.58325  104.67878   17.28154  1.000   49.32009  C   ?   A  ?   320  1
  ATOM    2602  C     .  LYS  A   347  ?   27.50579  105.44552   16.53926  1.000   45.77650  C   ?   A  ?   320  1
  ATOM    2603  O     .  LYS  A   347  ?   27.73414  105.86230   15.40070  1.000   47.35677  O   ?   A  ?   320  1
  ATOM    2604  CB    .  LYS  A   347  ?   28.83085  103.33329   16.58238  1.000   53.58786  C   ?   A  ?   320  1
  ATOM    2605  CG    .  LYS  A   347  ?   30.15088  102.67372   16.94770  1.000   55.39871  C   ?   A  ?   320  1
  ATOM    2606  CD    .  LYS  A   347  ?   31.30576  103.43781   16.30865  1.000   68.73478  C   ?   A  ?   320  1
  ATOM    2607  CE    .  LYS  A   347  ?   32.47878  102.52499   15.95928  1.000   78.48931  C   ?   A  ?   320  1
  ATOM    2608  NZ    .  LYS  A   347  ?   32.89659  101.67853   17.11578  1.000   74.46341  N   ?   A  ?   320  1
  ATOM    2609  N     .  LEU  A   348  ?   26.34248  105.62615   17.15660  1.000   46.76529  N   ?   A  ?   321  1
  ATOM    2610  CA    .  LEU  A   348  ?   25.22976  106.40088   16.63256  1.000   47.84906  C   ?   A  ?   321  1
  ATOM    2611  C     .  LEU  A   348  ?   24.54527  107.05673   17.81216  1.000   49.61073  C   ?   A  ?   321  1
  ATOM    2612  O     .  LEU  A   348  ?   24.53649  106.50839   18.92039  1.000   51.11109  O   ?   A  ?   321  1
  ATOM    2613  CB    .  LEU  A   348  ?   24.19932  105.54398   15.88468  1.000   45.92045  C   ?   A  ?   321  1
  ATOM    2614  CG    .  LEU  A   348  ?   24.46109  105.22403   14.42552  1.000   50.56373  C   ?   A  ?   321  1
  ATOM    2615  CD1   .  LEU  A   348  ?   23.28929  104.44227   13.87137  1.000   47.94280  C   ?   A  ?   321  1
  ATOM    2616  CD2   .  LEU  A   348  ?   24.69019  106.50054   13.65192  1.000   51.10540  C   ?   A  ?   321  1
  ATOM    2617  N     .  THR  A   349  ?   23.94750  108.21378   17.55699  1.000   48.73630  N   ?   A  ?   322  1
  ATOM    2618  CA    .  THR  A   349  ?   23.18517  108.95052   18.55641  1.000   48.21888  C   ?   A  ?   322  1
  ATOM    2619  C     .  THR  A   349  ?   21.70374  108.66305   18.41765  1.000   43.75747  C   ?   A  ?   322  1
  ATOM    2620  O     .  THR  A   349  ?   21.21076  108.31100   17.33927  1.000   38.23411  O   ?   A  ?   322  1
  ATOM    2621  CB    .  THR  A   349  ?   23.38572  110.45400   18.40649  1.000   47.31687  C   ?   A  ?   322  1
  ATOM    2622  OG1   .  THR  A   349  ?   23.04554  110.82054   17.05654  1.000   49.93537  O   ?   A  ?   322  1
  ATOM    2623  CG2   .  THR  A   349  ?   24.80754  110.83343   18.71862  1.000   40.94739  C   ?   A  ?   322  1
  ATOM    2624  N     .  ILE  A   350  ?   20.98523  108.87997   19.52006  1.000   44.14082  N   ?   A  ?   323  1
  ATOM    2625  CA    .  ILE  A   350  ?   19.53347  108.75378   19.47749  1.000   40.68098  C   ?   A  ?   323  1
  ATOM    2626  C     .  ILE  A   350  ?   18.95502  109.66493   18.41037  1.000   43.51467  C   ?   A  ?   323  1
  ATOM    2627  O     .  ILE  A   350  ?   17.96446  109.32248   17.75360  1.000   42.94980  O   ?   A  ?   323  1
  ATOM    2628  CB    .  ILE  A   350  ?   18.93532  109.04099   20.86398  1.000   46.52382  C   ?   A  ?   323  1
  ATOM    2629  CG1   .  ILE  A   350  ?   19.31840  107.91179   21.83047  1.000   44.81262  C   ?   A  ?   323  1
  ATOM    2630  CG2   .  ILE  A   350  ?   17.41741  109.25644   20.75767  1.000   41.80672  C   ?   A  ?   323  1
  ATOM    2631  CD1   .  ILE  A   350  ?   18.65767  107.98935   23.17525  1.000   37.84032  C   ?   A  ?   323  1
  ATOM    2632  N     .  GLU  A   351  ?   19.58127  110.83086   18.20747  1.000   49.29105  N   ?   A  ?   324  1
  ATOM    2633  CA    .  GLU  A   351  ?   19.10544  111.80376   17.22505  1.000   47.94762  C   ?   A  ?   324  1
  ATOM    2634  C     .  GLU  A   351  ?   19.14250  111.23899   15.80342  1.000   46.05977  C   ?   A  ?   324  1
  ATOM    2635  O     .  GLU  A   351  ?   18.23514  111.49719   15.00080  1.000   46.28486  O   ?   A  ?   324  1
  ATOM    2636  CB    .  GLU  A   351  ?   19.95341  113.07839   17.32589  1.000   46.56892  C   ?   A  ?   324  1
  ATOM    2637  CG    .  GLU  A   351  ?   19.32730  114.31299   16.68194  1.000   55.89751  C   ?   A  ?   324  1
  ATOM    2638  CD    .  GLU  A   351  ?   20.13200  115.59301   16.93164  1.000   62.69631  C   ?   A  ?   324  1
  ATOM    2639  OE1   .  GLU  A   351  ?   21.34735  115.59014   16.64590  1.000   64.14942  O   ?   A  ?   324  1
  ATOM    2640  OE2   .  GLU  A   351  ?   19.55044  116.59602   17.42906  1.000   69.17045  O   ?   A  ?   324  1
  ATOM    2641  N     .  LYS  A   352  ?   20.19992  110.49231   15.45861  1.000   45.85989  N   ?   A  ?   325  1
  ATOM    2642  CA    .  LYS  A   352  ?   20.28104  109.90507   14.11953  1.000   44.78086  C   ?   A  ?   325  1
  ATOM    2643  C     .  LYS  A   352  ?   19.32546  108.73042   13.95526  1.000   47.39477  C   ?   A  ?   325  1
  ATOM    2644  O     .  LYS  A   352  ?   18.82840  108.49092   12.84446  1.000   42.74620  O   ?   A  ?   325  1
  ATOM    2645  CB    .  LYS  A   352  ?   21.70361  109.43907   13.82211  1.000   48.57083  C   ?   A  ?   325  1
  ATOM    2646  CG    .  LYS  A   352  ?   22.73877  110.53361   13.74933  1.000   51.47186  C   ?   A  ?   325  1
  ATOM    2647  CD    .  LYS  A   352  ?   22.74977  111.16606   12.36726  1.000   68.06889  C   ?   A  ?   325  1
  ATOM    2648  CE    .  LYS  A   352  ?   23.91332  112.14460   12.19537  1.000   85.57186  C   ?   A  ?   325  1
  ATOM    2649  NZ    .  LYS  A   352  ?   23.96814  112.72372   10.81317  1.000   94.32462  N   ?   A  ?   325  1
  ATOM    2650  N     .  ILE  A   353  ?   19.06124  107.99626   15.04539  1.000   37.98500  N   ?   A  ?   326  1
  ATOM    2651  CA    .  ILE  A   353  ?   18.25503  106.78171   14.99160  1.000   39.24175  C   ?   A  ?   326  1
  ATOM    2652  C     .  ILE  A   353  ?   16.76372  107.09519   14.95114  1.000   45.77443  C   ?   A  ?   326  1
  ATOM    2653  O     .  ILE  A   353  ?   15.98166  106.37899   14.30052  1.000   44.31679  O   ?   A  ?   326  1
  ATOM    2654  CB    .  ILE  A   353  ?   18.60082  105.88802   16.19329  1.000   38.81773  C   ?   A  ?   326  1
  ATOM    2655  CG1   .  ILE  A   353  ?   19.94388  105.19917   15.99145  1.000   39.17795  C   ?   A  ?   326  1
  ATOM    2656  CG2   .  ILE  A   353  ?   17.50888  104.89503   16.44382  1.000   36.20857  C   ?   A  ?   326  1
  ATOM    2657  CD1   .  ILE  A   353  ?   20.52718  104.74842   17.28816  1.000   41.15085  C   ?   A  ?   326  1
  ATOM    2658  N     .  ILE  A   354  ?   16.34049  108.15049   15.66426  1.000   48.06347  N   ?   A  ?   327  1
  ATOM    2659  CA    .  ILE  A   354  ?   14.90318  108.35495   15.90316  1.000   46.33115  C   ?   A  ?   327  1
  ATOM    2660  C     .  ILE  A   354  ?   14.13376  108.48231   14.60383  1.000   45.61070  C   ?   A  ?   327  1
  ATOM    2661  O     .  ILE  A   354  ?   13.00151  107.97252   14.52372  1.000   43.95554  O   ?   A  ?   327  1
  ATOM    2662  CB    .  ILE  A   354  ?   14.68574  109.54382   16.84948  1.000   47.20101  C   ?   A  ?   327  1
  ATOM    2663  CG1   .  ILE  A   354  ?   14.89988  109.08627   18.29859  1.000   51.75177  C   ?   A  ?   327  1
  ATOM    2664  CG2   .  ILE  A   354  ?   13.29305  110.08546   16.66280  1.000   43.52941  C   ?   A  ?   327  1
  ATOM    2665  CD1   .  ILE  A   354  ?   14.34105  110.00830   19.34646  1.000   46.46885  C   ?   A  ?   327  1
  ATOM    2666  N     .  PRO  A   355  ?   14.64624  109.14848   13.56130  1.000   43.82483  N   ?   A  ?   328  1
  ATOM    2667  CA    .  PRO  A   355  ?   13.89897  109.18496   12.29608  1.000   40.29725  C   ?   A  ?   328  1
  ATOM    2668  C     .  PRO  A   355  ?   13.66039  107.80018   11.70832  1.000   48.06648  C   ?   A  ?   328  1
  ATOM    2669  O     .  PRO  A   355  ?   12.57942  107.55282   11.14726  1.000   46.11813  O   ?   A  ?   328  1
  ATOM    2670  CB    .  PRO  A   355  ?   14.78250  110.06641   11.40464  1.000   39.88459  C   ?   A  ?   328  1
  ATOM    2671  CG    .  PRO  A   355  ?   15.51012  110.95226   12.38867  1.000   44.95557  C   ?   A  ?   328  1
  ATOM    2672  CD    .  PRO  A   355  ?   15.81977  110.04448   13.53560  1.000   42.03869  C   ?   A  ?   328  1
  ATOM    2673  N     .  VAL  A   356  ?   14.61864  106.87108   11.83585  1.000   43.97075  N   ?   A  ?   329  1
  ATOM    2674  CA    .  VAL  A   356  ?   14.34334  105.51787   11.36580  1.000   41.89909  C   ?   A  ?   329  1
  ATOM    2675  C     .  VAL  A   356  ?   13.26956  104.86226   12.23619  1.000   48.16092  C   ?   A  ?   329  1
  ATOM    2676  O     .  VAL  A   356  ?   12.31087  104.26553   11.71634  1.000   47.82633  O   ?   A  ?   329  1
  ATOM    2677  CB    .  VAL  A   356  ?   15.62564  104.67417   11.30295  1.000   47.98519  C   ?   A  ?   329  1
  ATOM    2678  CG1   .  VAL  A   356  ?   15.28018  103.28850   10.80310  1.000   45.08243  C   ?   A  ?   329  1
  ATOM    2679  CG2   .  VAL  A   356  ?   16.68170  105.32687   10.40526  1.000   36.55904  C   ?   A  ?   329  1
  ATOM    2680  N     .  ALA  A   357  ?   13.37585  105.00341   13.56810  1.000   39.57113  N   ?   A  ?   330  1
  ATOM    2681  CA    .  ALA  A   357  ?   12.29347  104.53639   14.44187  1.000   41.50780  C   ?   A  ?   330  1
  ATOM    2682  C     .  ALA  A   357  ?   10.94552  105.07612   13.98807  1.000   47.40037  C   ?   A  ?   330  1
  ATOM    2683  O     .  ALA  A   357  ?    9.93782  104.35215   14.01681  1.000   45.33290  O   ?   A  ?   330  1
  ATOM    2684  CB    .  ALA  A   357  ?   12.54521  104.92689   15.90706  1.000   38.76942  C   ?   A  ?   330  1
  ATOM    2685  N     .  GLU  A   358  ?   10.90411  106.35053   13.56687  1.000   44.83499  N   ?   A  ?   331  1
  ATOM    2686  CA    .  GLU  A   358  ?    9.65065  106.91298   13.07860  1.000   42.30241  C   ?   A  ?   331  1
  ATOM    2687  C     .  GLU  A   358  ?    9.17145  106.18493   11.82861  1.000   46.99098  C   ?   A  ?   331  1
  ATOM    2688  O     .  GLU  A   358  ?    7.96187  105.97379   11.65599  1.000   45.60191  O   ?   A  ?   331  1
  ATOM    2689  CB    .  GLU  A   358  ?    9.79931  108.41405   12.81599  1.000   42.90264  C   ?   A  ?   331  1
  ATOM    2690  CG    .  GLU  A   358  ?    8.45703  109.19312   12.81964  1.000   32.43837  C   ?   A  ?   331  1
  ATOM    2691  CD    .  GLU  A   358  ?    7.66040  108.98903   14.10416  1.000   45.67315  C   ?   A  ?   331  1
  ATOM    2692  OE1   .  GLU  A   358  ?    8.23914  109.00470   15.23267  1.000   44.25749  O   ?   A  ?   331  1
  ATOM    2693  OE2   .  GLU  A   358  ?    6.43856  108.79045   13.97912  1.000   50.40100  O   ?   A  ?   331  1
  ATOM    2694  N     .  GLN  A   359  ?   10.10166  105.78260   10.94626  1.000   44.13202  N   ?   A  ?   332  1
  ATOM    2695  CA    .  GLN  A   359  ?    9.70696  104.97480    9.79129  1.000   44.68050  C   ?   A  ?   332  1
  ATOM    2696  C     .  GLN  A   359  ?    9.06892  103.66540   10.23210  1.000   45.44306  C   ?   A  ?   332  1
  ATOM    2697  O     .  GLN  A   359  ?    8.06593  103.22651    9.65975  1.000   46.18877  O   ?   A  ?   332  1
  ATOM    2698  CB    .  GLN  A   359  ?   10.91107  104.69122    8.90275  1.000   44.63566  C   ?   A  ?   332  1
  ATOM    2699  CG    .  GLN  A   359  ?   11.46097  105.91072    8.21312  1.000   48.06834  C   ?   A  ?   332  1
  ATOM    2700  CD    .  GLN  A   359  ?   12.69780  105.61307    7.37480  1.000   52.46036  C   ?   A  ?   332  1
  ATOM    2701  OE1   .  GLN  A   359  ?   12.66939  104.76910    6.47388  1.000   62.81785  O   ?   A  ?   332  1
  ATOM    2702  NE2   .  GLN  A   359  ?   13.78681  106.31742    7.66087  1.000   48.14310  N   ?   A  ?   332  1
  ATOM    2703  N     .  MET  A   360  ?    9.64137  103.02858   11.25458  1.000   43.62935  N   ?   A  ?   333  1
  ATOM    2704  CA    .  MET  A   360  ?    9.08648  101.78314   11.76397  1.000   44.57201  C   ?   A  ?   333  1
  ATOM    2705  C     .  MET  A   360  ?    7.67389  101.98061   12.31488  1.000   47.15514  C   ?   A  ?   333  1
  ATOM    2706  O     .  MET  A   360  ?    6.81971  101.08742   12.18894  1.000   41.90477  O   ?   A  ?   333  1
  ATOM    2707  CB    .  MET  A   360  ?   10.03929  101.21527   12.82063  1.000   44.96896  C   ?   A  ?   333  1
  ATOM    2708  CG    .  MET  A   360  ?   11.47039  101.06720   12.27925  1.000   47.68260  C   ?   A  ?   333  1
  ATOM    2709  SD    .  MET  A   360  ?   12.72088  100.40378   13.41641  1.000   49.80154  S   ?   A  ?   333  1
  ATOM    2710  CE    .  MET  A   360  ?   11.71459   99.15445   14.14464  1.000   55.92231  C   ?   A  ?   333  1
  ATOM    2711  N     .  ILE  A   361  ?    7.39636  103.14629   12.90923  1.000   46.73316  N   ?   A  ?   334  1
  ATOM    2712  CA    .  ILE  A   361  ?    6.03503  103.42245   13.37156  1.000   44.15181  C   ?   A  ?   334  1
  ATOM    2713  C     .  ILE  A   361  ?    5.07795  103.62689   12.19331  1.000   48.15062  C   ?   A  ?   334  1
  ATOM    2714  O     .  ILE  A   361  ?    3.87356  103.34078   12.30399  1.000   40.53560  O   ?   A  ?   334  1
  ATOM    2715  CB    .  ILE  A   361  ?    6.03090  104.62728   14.32693  1.000   40.94514  C   ?   A  ?   334  1
  ATOM    2716  CG1   .  ILE  A   361  ?    6.61956  104.18708   15.67301  1.000   42.28897  C   ?   A  ?   334  1
  ATOM    2717  CG2   .  ILE  A   361  ?    4.60331  105.18131   14.45889  1.000   39.73612  C   ?   A  ?   334  1
  ATOM    2718  CD1   .  ILE  A   361  ?    6.71104  105.24422   16.71104  1.000   40.95634  C   ?   A  ?   334  1
  ATOM    2719  N     .  ALA  A   362  ?    5.59286  104.12731   11.05757  1.000   44.12091  N   ?   A  ?   335  1
  ATOM    2720  CA    .  ALA  A   362  ?    4.85823  104.26996    9.80475  1.000   42.12479  C   ?   A  ?   335  1
  ATOM    2721  C     .  ALA  A   362  ?    4.63060  102.94726    9.08934  1.000   46.40393  C   ?   A  ?   335  1
  ATOM    2722  O     .  ALA  A   362  ?    4.08932  102.96452    7.98126  1.000   48.37868  O   ?   A  ?   335  1
  ATOM    2723  CB    .  ALA  A   362  ?    5.59951  105.21718    8.86622  1.000   29.42171  C   ?   A  ?   335  1
  ATOM    2724  N     .  ASN  A   363  ?    5.02736  101.81795    9.68523  1.000   46.28422  N   ?   A  ?   336  1
  ATOM    2725  CA    .  ASN  A   363  ?    4.97143  100.51024    9.04700  1.000   44.57786  C   ?   A  ?   336  1
  ATOM    2726  C     .  ASN  A   363  ?    3.92336   99.60031    9.68174  1.000   45.57963  C   ?   A  ?   336  1
  ATOM    2727  O     .  ASN  A   363  ?    4.09611   98.38131    9.72157  1.000   54.35247  O   ?   A  ?   336  1
  ATOM    2728  CB    .  ASN  A   363  ?    6.35066   99.83968    9.08937  1.000   41.42676  C   ?   A  ?   336  1
  ATOM    2729  CG    .  ASN  A   363  ?    6.49108   98.73901    8.04846  1.000   43.78728  C   ?   A  ?   336  1
  ATOM    2730  OD1   .  ASN  A   363  ?    6.09410   98.91717    6.89633  1.000   49.97791  O   ?   A  ?   336  1
  ATOM    2731  ND2   .  ASN  A   363  ?    7.04317   97.59456    8.44787  1.000   41.26811  N   ?   A  ?   336  1
  ATOM    2732  N     .  ARG  A   364  ?    2.84672  100.16250   10.19998  1.000   42.00568  N   ?   A  ?   337  1
  ATOM    2733  CA    .  ARG  A   364  ?    1.83996   99.35310   10.86676  1.000   47.99026  C   ?   A  ?   337  1
  ATOM    2734  C     .  ARG  A   364  ?    0.82401   98.80844    9.86256  1.000   50.08339  C   ?   A  ?   337  1
  ATOM    2735  O     .  ARG  A   364  ?    0.50086   99.44661    8.86066  1.000   49.09666  O   ?   A  ?   337  1
  ATOM    2736  CB    .  ARG  A   364  ?    1.12317  100.14867   11.96517  1.000   42.68223  C   ?   A  ?   337  1
  ATOM    2737  CG    .  ARG  A   364  ?    1.89245  100.24227   13.27499  1.000   44.15832  C   ?   A  ?   337  1
  ATOM    2738  CD    .  ARG  A   364  ?    2.08870  101.70258   13.68717  1.000   52.47822  C   ?   A  ?   337  1
  ATOM    2739  NE    .  ARG  A   364  ?    0.94443  102.28296   14.39066  1.000   56.36364  N   ?   A  ?   337  1
  ATOM    2740  CZ    .  ARG  A   364  ?    0.52983  103.54649   14.24345  1.000   58.51947  C   ?   A  ?   337  1
  ATOM    2741  NH1   .  ARG  A   364  ?    1.12362  104.38398   13.39060  1.000   51.26430  N   ?   A  ?   337  1
  ATOM    2742  NH2   .  ARG  A   364  ?   -0.50353  103.97815   14.94105  1.000   58.69566  N   ?   A  ?   337  1
  ATOM    2743  N     .  ASN  A   365  ?    0.32837   97.60762   10.13640  1.000   49.41176  N   ?   A  ?   338  1
  ATOM    2744  CA    .  ASN  A   365  ?   -0.69642   97.03637    9.28841  1.000   52.56064  C   ?   A  ?   338  1
  ATOM    2745  C     .  ASN  A   365  ?   -2.08007   97.46400    9.80673  1.000   59.16900  C   ?   A  ?   338  1
  ATOM    2746  O     .  ASN  A   365  ?   -2.20141   98.21110   10.78087  1.000   54.25781  O   ?   A  ?   338  1
  ATOM    2747  CB    .  ASN  A   365  ?   -0.50781   95.51983    9.20689  1.000   45.02041  C   ?   A  ?   338  1
  ATOM    2748  CG    .  ASN  A   365  ?   -0.88215   94.80738   10.48824  1.000   52.06123  C   ?   A  ?   338  1
  ATOM    2749  OD1   .  ASN  A   365  ?   -1.61660   95.33015   11.33473  1.000   48.79064  O   ?   A  ?   338  1
  ATOM    2750  ND2   .  ASN  A   365  ?   -0.38960   93.58918   10.63109  1.000   51.06554  N   ?   A  ?   338  1
  ATOM    2751  N     .  GLU  A   366  ?   -3.14445   96.97946    9.15797  1.000   58.46702  N   ?   A  ?   339  1
  ATOM    2752  CA    .  GLU  A   366  ?   -4.48867   97.42228    9.52058  1.000   62.50694  C   ?   A  ?   339  1
  ATOM    2753  C     .  GLU  A   366  ?   -4.77420   97.19921   11.00092  1.000   59.10437  C   ?   A  ?   339  1
  ATOM    2754  O     .  GLU  A   366  ?   -5.47283   97.99885   11.63553  1.000   61.46577  O   ?   A  ?   339  1
  ATOM    2755  CB    .  GLU  A   366  ?   -5.53638   96.71239    8.66236  1.000   73.81210  C   ?   A  ?   339  1
  ATOM    2756  CG    .  GLU  A   366  ?   -5.22264   96.70438    7.16286  1.000   93.64748  C   ?   A  ?   339  1
  ATOM    2757  CD    .  GLU  A   366  ?   -6.35813   97.25738    6.30692  1.000  104.69081  C   ?   A  ?   339  1
  ATOM    2758  OE1   .  GLU  A   366  ?   -6.11742   97.55084    5.11243  1.000  109.31074  O   ?   A  ?   339  1
  ATOM    2759  OE2   .  GLU  A   366  ?   -7.48694   97.40219    6.82731  1.000  101.42129  O   ?   A  ?   339  1
  ATOM    2760  N     .  GLU  A   367  ?   -4.23628   96.13477   11.57537  1.000   53.67968  N   ?   A  ?   340  1
  ATOM    2761  CA    .  GLU  A   367  ?   -4.44817   95.89212   12.99504  1.000   49.42946  C   ?   A  ?   340  1
  ATOM    2762  C     .  GLU  A   367  ?   -3.50617   96.69808   13.88490  1.000   51.17367  C   ?   A  ?   340  1
  ATOM    2763  O     .  GLU  A   367  ?   -3.43730   96.42221   15.09105  1.000   53.66465  O   ?   A  ?   340  1
  ATOM    2764  CB    .  GLU  A   367  ?   -4.30351   94.40365   13.30187  1.000   53.31470  C   ?   A  ?   340  1
  ATOM    2765  CG    .  GLU  A   367  ?   -5.38690   93.52510   12.70696  1.000   56.05824  C   ?   A  ?   340  1
  ATOM    2766  CD    .  GLU  A   367  ?   -5.25311   93.36021   11.20555  1.000   71.34809  C   ?   A  ?   340  1
  ATOM    2767  OE1   .  GLU  A   367  ?   -6.30532   93.33294   10.52738  1.000   83.14076  O   ?   A  ?   340  1
  ATOM    2768  OE2   .  GLU  A   367  ?   -4.10414   93.26607   10.70300  1.000   65.65335  O   ?   A  ?   340  1
  ATOM    2769  N     .  GLY  A   368  ?   -2.77568   97.66562   13.32173  1.000   44.95696  N   ?   A  ?   341  1
  ATOM    2770  CA    .  GLY  A   368  ?   -1.88352   98.50896   14.09016  1.000   53.17819  C   ?   A  ?   341  1
  ATOM    2771  C     .  GLY  A   368  ?   -0.53499   97.91507   14.43857  1.000   53.85550  C   ?   A  ?   341  1
  ATOM    2772  O     .  GLY  A   368  ?    0.25355   98.57520   15.12698  1.000   51.28429  O   ?   A  ?   341  1
  ATOM    2773  N     .  ILE  A   369  ?   -0.23247   96.71297   13.97834  1.000   55.20075  N   ?   A  ?   342  1
  ATOM    2774  CA    .  ILE  A   369  ?    0.99784   96.02167   14.34350  1.000   49.50684  C   ?   A  ?   342  1
  ATOM    2775  C     .  ILE  A   369  ?    2.11575   96.44461   13.39895  1.000   48.01435  C   ?   A  ?   342  1
  ATOM    2776  O     .  ILE  A   369  ?    1.92285   96.53499   12.17642  1.000   46.14089  O   ?   A  ?   342  1
  ATOM    2777  CB    .  ILE  A   369  ?    0.78226   94.49458   14.32187  1.000   51.03725  C   ?   A  ?   342  1
  ATOM    2778  CG1   .  ILE  A   369  ?   -0.40918   94.13670   15.23388  1.000   52.05825  C   ?   A  ?   342  1
  ATOM    2779  CG2   .  ILE  A   369  ?    2.07061   93.76879   14.75558  1.000   46.94298  C   ?   A  ?   342  1
  ATOM    2780  CD1   .  ILE  A   369  ?   -0.81762   92.67642   15.25267  1.000   38.90066  C   ?   A  ?   342  1
  ATOM    2781  N     .  ILE  A   370  ?    3.29389   96.70972   13.96804  1.000   49.42321  N   ?   A  ?   343  1
  ATOM    2782  CA    .  ILE  A   370  ?    4.45491   97.07109   13.16107  1.000   45.81187  C   ?   A  ?   343  1
  ATOM    2783  C     .  ILE  A   370  ?    4.91599   95.85934   12.37045  1.000   47.06715  C   ?   A  ?   343  1
  ATOM    2784  O     .  ILE  A   370  ?    5.02404   94.74867   12.90928  1.000   48.02724  O   ?   A  ?   343  1
  ATOM    2785  CB    .  ILE  A   370  ?    5.58350   97.60872   14.04662  1.000   41.27274  C   ?   A  ?   343  1
  ATOM    2786  CG1   .  ILE  A   370  ?    5.07685   98.82783   14.84592  1.000   42.83387  C   ?   A  ?   343  1
  ATOM    2787  CG2   .  ILE  A   370  ?    6.82247   97.89844   13.18723  1.000   37.11636  C   ?   A  ?   343  1
  ATOM    2788  CD1   .  ILE  A   370  ?    6.16558   99.61958   15.59702  1.000   38.69625  C   ?   A  ?   343  1
  ATOM    2789  N     .  GLN  A   371  ?    5.19334   96.06769   11.09360  1.000   44.45306  N   ?   A  ?   344  1
  ATOM    2790  CA    .  GLN  A   371  ?    5.46548   94.97966   10.16813  1.000   45.47824  C   ?   A  ?   344  1
  ATOM    2791  C     .  GLN  A   371  ?    6.96827   94.74068   10.00390  1.000   43.49729  C   ?   A  ?   344  1
  ATOM    2792  O     .  GLN  A   371  ?    7.80617   95.51355   10.46314  1.000   46.99891  O   ?   A  ?   344  1
  ATOM    2793  CB    .  GLN  A   371  ?    4.77971   95.26204    8.82517  1.000   45.09617  C   ?   A  ?   344  1
  ATOM    2794  CG    .  GLN  A   371  ?    3.25742   95.12037    8.93569  1.000   46.56208  C   ?   A  ?   344  1
  ATOM    2795  CD    .  GLN  A   371  ?    2.53043   95.49390    7.66671  1.000   51.84844  C   ?   A  ?   344  1
  ATOM    2796  OE1   .  GLN  A   371  ?    1.93160   94.64625    6.99416  1.000   52.17911  O   ?   A  ?   344  1
  ATOM    2797  NE2   .  GLN  A   371  ?    2.56387   96.77485    7.33507  1.000   52.94690  N   ?   A  ?   344  1
  ATOM    2798  N     .  VAL  A   372  ?    7.29322   93.63374    9.33555  1.000   47.99059  N   ?   A  ?   345  1
  ATOM    2799  CA    .  VAL  A   372  ?    8.65934   93.12465    9.26999  1.000   46.54090  C   ?   A  ?   345  1
  ATOM    2800  C     .  VAL  A   372  ?    9.51034   93.90167    8.26599  1.000   44.36041  C   ?   A  ?   345  1
  ATOM    2801  O     .  VAL  A   372  ?   10.66592   94.24091    8.54694  1.000   42.43242  O   ?   A  ?   345  1
  ATOM    2802  CB    .  VAL  A   372  ?    8.61765   91.62290    8.92431  1.000   50.19076  C   ?   A  ?   345  1
  ATOM    2803  CG1   .  VAL  A   372  ?   10.02340   91.08077    8.64874  1.000   41.79437  C   ?   A  ?   345  1
  ATOM    2804  CG2   .  VAL  A   372  ?    7.90363   90.83969   10.02348  1.000   49.37610  C   ?   A  ?   345  1
  ATOM    2805  N     .  TYR  A   373  ?    8.98035   94.18422    7.07870  1.000   49.47338  N   ?   A  ?   346  1
  ATOM    2806  CA    .  TYR  A   373  ?    9.78341   94.71688    5.97988  1.000   50.90752  C   ?   A  ?   346  1
  ATOM    2807  C     .  TYR  A   373  ?    9.50594   96.19440    5.72669  1.000   50.81329  C   ?   A  ?   346  1
  ATOM    2808  O     .  TYR  A   373  ?    8.36095   96.65018    5.80981  1.000   51.38005  O   ?   A  ?   346  1
  ATOM    2809  CB    .  TYR  A   373  ?    9.50058   93.96884    4.68501  1.000   51.24177  C   ?   A  ?   346  1
  ATOM    2810  CG    .  TYR  A   373  ?    9.96705   92.54055    4.62187  1.000   52.11027  C   ?   A  ?   346  1
  ATOM    2811  CD1   .  TYR  A   373  ?   11.32430   92.23382    4.54018  1.000   51.76531  C   ?   A  ?   346  1
  ATOM    2812  CD2   .  TYR  A   373  ?    9.04727   91.49494    4.57513  1.000   49.56717  C   ?   A  ?   346  1
  ATOM    2813  CE1   .  TYR  A   373  ?   11.75696   90.91076    4.44529  1.000   53.41732  C   ?   A  ?   346  1
  ATOM    2814  CE2   .  TYR  A   373  ?    9.46992   90.16989    4.47825  1.000   57.10692  C   ?   A  ?   346  1
  ATOM    2815  CZ    .  TYR  A   373  ?   10.82562   89.88927    4.41162  1.000   57.09494  C   ?   A  ?   346  1
  ATOM    2816  OH    .  TYR  A   373  ?   11.24441   88.59197    4.31551  1.000   54.38602  O   ?   A  ?   346  1
  ATOM    2817  N     .  PHE  A   374  ?   10.55506   96.93355    5.38011  1.000   51.85523  N   ?   A  ?   347  1
  ATOM    2818  CA    .  PHE  A   374  ?   10.37823   98.24577    4.76647  1.000   50.32944  C   ?   A  ?   347  1
  ATOM    2819  C     .  PHE  A   374  ?    9.88314   98.07625    3.33026  1.000   52.35907  C   ?   A  ?   347  1
  ATOM    2820  O     .  PHE  A   374  ?   10.64639   98.24386    2.36830  1.000   52.85489  O   ?   A  ?   347  1
  ATOM    2821  CB    .  PHE  A   374  ?   11.68292   99.03570    4.79337  1.000   50.26184  C   ?   A  ?   347  1
  ATOM    2822  CG    .  PHE  A   374  ?   12.09870   99.50163    6.17261  1.000   54.15536  C   ?   A  ?   347  1
  ATOM    2823  CD1   .  PHE  A   374  ?   11.25373  100.29857    6.94906  1.000   49.77286  C   ?   A  ?   347  1
  ATOM    2824  CD2   .  PHE  A   374  ?   13.35519   99.16991    6.67713  1.000   54.92759  C   ?   A  ?   347  1
  ATOM    2825  CE1   .  PHE  A   374  ?   11.65316  100.74608    8.21099  1.000   51.07938  C   ?   A  ?   347  1
  ATOM    2826  CE2   .  PHE  A   374  ?   13.77095   99.61005    7.94206  1.000   53.28743  C   ?   A  ?   347  1
  ATOM    2827  CZ    .  PHE  A   374  ?   12.93062  100.39809    8.70730  1.000   50.22796  C   ?   A  ?   347  1
  ATOM    2828  N     .  ASP  A   375  ?    8.60980   97.71128    3.18082  1.000   47.89064  N   ?   A  ?   348  1
  ATOM    2829  CA    .  ASP  A   375  ?    8.01264   97.47811    1.87272  1.000   54.20547  C   ?   A  ?   348  1
  ATOM    2830  C     .  ASP  A   375  ?    6.53681   97.13552    2.02693  1.000   63.17896  C   ?   A  ?   348  1
  ATOM    2831  O     .  ASP  A   375  ?    6.19495   96.00880    2.40648  1.000   58.26025  O   ?   A  ?   348  1
  ATOM    2832  CB    .  ASP  A   375  ?    8.75083   96.36204    1.12879  1.000   61.19702  C   ?   A  ?   348  1
  ATOM    2833  CG    .  ASP  A   375  ?    8.07654   95.96857   -0.18509  1.000   66.37565  C   ?   A  ?   348  1
  ATOM    2834  OD1   .  ASP  A   375  ?    6.98776   96.48075   -0.50078  1.000   67.99964  O   ?   A  ?   348  1
  ATOM    2835  OD2   .  ASP  A   375  ?    8.64741   95.13165   -0.91331  1.000   68.43323  O   ?   A  ?   348  1
  ATOM    2836  N     .  ASP  A   376  ?    5.65744   98.09278    1.69862  1.000   66.55746  N   ?   A  ?   349  1
  ATOM    2837  CA    .  ASP  A   376  ?    4.22429   97.91119    1.90469  1.000   62.25666  C   ?   A  ?   349  1
  ATOM    2838  C     .  ASP  A   376  ?    3.65294   96.74567    1.11446  1.000   60.18933  C   ?   A  ?   349  1
  ATOM    2839  O     .  ASP  A   376  ?    2.50487   96.36372    1.35581  1.000   60.82219  O   ?   A  ?   349  1
  ATOM    2840  CB    .  ASP  A   376  ?    3.46855   99.18940    1.54899  1.000   67.41427  C   ?   A  ?   349  1
  ATOM    2841  CG    .  ASP  A   376  ?    3.94791  100.39706    2.34714  1.000   80.80505  C   ?   A  ?   349  1
  ATOM    2842  OD1   .  ASP  A   376  ?    4.23439  100.23591    3.56190  1.000   77.37872  O   ?   A  ?   349  1
  ATOM    2843  OD2   .  ASP  A   376  ?    4.02890  101.50607    1.75904  1.000   74.18548  O   ?   A  ?   349  1
  ATOM    2844  N     .  ASN  A   377  ?    4.40903   96.16711    0.18766  1.000   66.39118  N   ?   A  ?   350  1
  ATOM    2845  CA    .  ASN  A   377  ?    3.91335   95.04948   -0.60096  1.000   67.55152  C   ?   A  ?   350  1
  ATOM    2846  C     .  ASN  A   377  ?    4.39453   93.71097   -0.09135  1.000   64.64894  C   ?   A  ?   350  1
  ATOM    2847  O     .  ASN  A   377  ?    4.00120   92.68118   -0.64024  1.000   71.89471  O   ?   A  ?   350  1
  ATOM    2848  CB    .  ASN  A   377  ?    4.30831   95.21350   -2.06311  1.000   74.99174  C   ?   A  ?   350  1
  ATOM    2849  CG    .  ASN  A   377  ?    3.49545   96.26958   -2.75038  1.000   73.65923  C   ?   A  ?   350  1
  ATOM    2850  OD1   .  ASN  A   377  ?    2.48186   95.97518   -3.38339  1.000   78.62688  O   ?   A  ?   350  1
  ATOM    2851  ND2   .  ASN  A   377  ?    3.91391   97.52159   -2.60046  1.000   73.02073  N   ?   A  ?   350  1
  ATOM    2852  N     .  ARG  A   378  ?    5.22667   93.70022    0.94418  1.000   65.16498  N   ?   A  ?   351  1
  ATOM    2853  CA    .  ARG  A   378  ?    5.64223   92.47448    1.61916  1.000   64.62936  C   ?   A  ?   351  1
  ATOM    2854  C     .  ARG  A   378  ?    5.10147   92.49606    3.04863  1.000   59.63962  C   ?   A  ?   351  1
  ATOM    2855  O     .  ARG  A   378  ?    5.85922   92.41113    4.02456  1.000   54.99128  O   ?   A  ?   351  1
  ATOM    2856  CB    .  ARG  A   378  ?    7.16215   92.33538    1.58663  1.000   58.38436  C   ?   A  ?   351  1
  ATOM    2857  CG    .  ARG  A   378  ?    7.63424   90.90605    1.54849  1.000   50.82915  C   ?   A  ?   351  1
  ATOM    2858  CD    .  ARG  A   378  ?    9.07594   90.77374    1.07970  1.000   52.65871  C   ?   A  ?   351  1
  ATOM    2859  NE    .  ARG  A   378  ?    9.39719   89.35710    0.94490  1.000   55.63618  N   ?   A  ?   351  1
  ATOM    2860  CZ    .  ARG  A   378  ?   10.34554   88.84007    0.17060  1.000   53.75345  C   ?   A  ?   351  1
  ATOM    2861  NH1   .  ARG  A   378  ?   10.51813   87.52532    0.15732  1.000   63.56582  N   ?   A  ?   351  1
  ATOM    2862  NH2   .  ARG  A   378  ?   11.11770   89.60978   -0.57861  1.000   46.42744  N   ?   A  ?   351  1
  ATOM    2863  N     .  PRO  A   379  ?    3.78460   92.62688    3.20591  1.000   55.79698  N   ?   A  ?   352  1
  ATOM    2864  CA    .  PRO  A   379  ?    3.21192   92.78023    4.55157  1.000   57.81546  C   ?   A  ?   352  1
  ATOM    2865  C     .  PRO  A   379  ?    3.39656   91.50451    5.35170  1.000   53.61576  C   ?   A  ?   352  1
  ATOM    2866  O     .  PRO  A   379  ?    2.95651   90.42848    4.94303  1.000   50.80546  O   ?   A  ?   352  1
  ATOM    2867  CB    .  PRO  A   379  ?    1.73174   93.06994    4.28499  1.000   55.99172  C   ?   A  ?   352  1
  ATOM    2868  CG    .  PRO  A   379  ?    1.47312   92.48056    2.94558  1.000   51.67731  C   ?   A  ?   352  1
  ATOM    2869  CD    .  PRO  A   379  ?    2.75134   92.60471    2.16037  1.000   52.06285  C   ?   A  ?   352  1
  ATOM    2870  N     .  ARG  A   380  ?    4.06046   91.63451    6.49532  1.000   56.68190  N   ?   A  ?   353  1
  ATOM    2871  CA    .  ARG  A   380  ?    4.29386   90.50192    7.37105  1.000   53.91141  C   ?   A  ?   353  1
  ATOM    2872  C     .  ARG  A   380  ?    4.46486   90.99427    8.79542  1.000   49.32273  C   ?   A  ?   353  1
  ATOM    2873  O     .  ARG  A   380  ?    4.82489   92.14670    9.04169  1.000   45.70424  O   ?   A  ?   353  1
  ATOM    2874  CB    .  ARG  A   380  ?    5.51245   89.69429    6.92381  1.000   49.55668  C   ?   A  ?   353  1
  ATOM    2875  CG    .  ARG  A   380  ?    5.13916   88.62501    5.92507  1.000   54.24646  C   ?   A  ?   353  1
  ATOM    2876  CD    .  ARG  A   380  ?    6.03637   88.71442    4.74639  1.000   56.10205  C   ?   A  ?   353  1
  ATOM    2877  NE    .  ARG  A   380  ?    5.75044   87.68356    3.75553  1.000   58.87719  N   ?   A  ?   353  1
  ATOM    2878  CZ    .  ARG  A   380  ?    4.90595   87.83586    2.74102  1.000   64.81367  C   ?   A  ?   353  1
  ATOM    2879  NH1   .  ARG  A   380  ?    4.22749   88.96371    2.59740  1.000   60.16047  N   ?   A  ?   353  1
  ATOM    2880  NH2   .  ARG  A   380  ?    4.72350   86.84385    1.88037  1.000   79.17111  N   ?   A  ?   353  1
  ATOM    2881  N     .  ILE  A   381  ?    4.18535   90.09827    9.73403  1.000   47.85925  N   ?   A  ?   354  1
  ATOM    2882  CA    .  ILE  A   381  ?    4.44780   90.34461   11.13864  1.000   50.63394  C   ?   A  ?   354  1
  ATOM    2883  C     .  ILE  A   381  ?    5.13677   89.11516   11.70307  1.000   52.27305  C   ?   A  ?   354  1
  ATOM    2884  O     .  ILE  A   381  ?    5.00762   88.00640   11.18482  1.000   53.35144  O   ?   A  ?   354  1
  ATOM    2885  CB    .  ILE  A   381  ?    3.17220   90.65051   11.93255  1.000   48.08598  C   ?   A  ?   354  1
  ATOM    2886  CG1   .  ILE  A   381  ?    2.26993   89.42740   11.90921  1.000   40.41643  C   ?   A  ?   354  1
  ATOM    2887  CG2   .  ILE  A   381  ?    2.47617   91.89672   11.37800  1.000   40.79261  C   ?   A  ?   354  1
  ATOM    2888  CD1   .  ILE  A   381  ?    0.98043   89.64467   12.65161  1.000   43.93506  C   ?   A  ?   354  1
  ATOM    2889  N     .  ASP  A   382  ?    5.87588   89.33272   12.78330  1.000   48.55216  N   ?   A  ?   355  1
  ATOM    2890  CA    .  ASP  A   382  ?    6.64711   88.27698   13.42219  1.000   40.76505  C   ?   A  ?   355  1
  ATOM    2891  C     .  ASP  A   382  ?    6.87651   88.71499   14.86012  1.000   46.73535  C   ?   A  ?   355  1
  ATOM    2892  O     .  ASP  A   382  ?    7.49059   89.76456   15.09796  1.000   46.86128  O   ?   A  ?   355  1
  ATOM    2893  CB    .  ASP  A   382  ?    7.96528   88.06088   12.67247  1.000   42.90201  C   ?   A  ?   355  1
  ATOM    2894  CG    .  ASP  A   382  ?    8.88797   87.06407   13.36207  1.000   47.23753  C   ?   A  ?   355  1
  ATOM    2895  OD1   .  ASP  A   382  ?    9.42581   87.38375   14.46750  1.000   41.79157  O   ?   A  ?   355  1
  ATOM    2896  OD2   .  ASP  A   382  ?    9.07594   85.96143   12.78263  1.000   47.10448  O   ?   A  ?   355  1
  ATOM    2897  N     .  ALA  A   383  ?    6.37427   87.93056   15.81773  1.000   45.74048  N   ?   A  ?   356  1
  ATOM    2898  CA    .  ALA  A   383  ?    6.38406   88.37844   17.20889  1.000   42.88895  C   ?   A  ?   356  1
  ATOM    2899  C     .  ALA  A   383  ?    7.78567   88.75184   17.67257  1.000   42.33910  C   ?   A  ?   356  1
  ATOM    2900  O     .  ALA  A   383  ?    7.95432   89.70025   18.44816  1.000   43.41821  O   ?   A  ?   356  1
  ATOM    2901  CB    .  ALA  A   383  ?    5.78599   87.30339   18.11838  1.000   42.13942  C   ?   A  ?   356  1
  ATOM    2902  N     .  ILE  A   384  ?    8.80442   88.01985   17.20755  1.000   41.72338  N   ?   A  ?   357  1
  ATOM    2903  CA    .  ILE  A   384  ?   10.17238   88.28564   17.64770  1.000   41.84897  C   ?   A  ?   357  1
  ATOM    2904  C     .  ILE  A   384  ?   10.71459   89.54515   16.98015  1.000   46.32069  C   ?   A  ?   357  1
  ATOM    2905  O     .  ILE  A   384  ?   11.50793   90.28292   17.58011  1.000   47.68459  O   ?   A  ?   357  1
  ATOM    2906  CB    .  ILE  A   384  ?   11.07670   87.06691   17.37321  1.000   38.31962  C   ?   A  ?   357  1
  ATOM    2907  CG1   .  ILE  A   384  ?   10.69989   85.91978   18.31223  1.000   44.49921  C   ?   A  ?   357  1
  ATOM    2908  CG2   .  ILE  A   384  ?   12.55386   87.42765   17.53718  1.000   33.31365  C   ?   A  ?   357  1
  ATOM    2909  CD1   .  ILE  A   384  ?   11.42701   84.64262   18.03497  1.000   37.83895  C   ?   A  ?   357  1
  ATOM    2910  N     .  VAL  A   385  ?   10.32039   89.80819   15.73098  1.000   43.48852  N   ?   A  ?   358  1
  ATOM    2911  CA    .  VAL  A   385  ?   10.71896   91.05895   15.09012  1.000   47.92972  C   ?   A  ?   358  1
  ATOM    2912  C     .  VAL  A   385  ?   10.06088   92.24300   15.79362  1.000   44.68093  C   ?   A  ?   358  1
  ATOM    2913  O     .  VAL  A   385  ?   10.69123   93.27388   16.03623  1.000   38.33088  O   ?   A  ?   358  1
  ATOM    2914  CB    .  VAL  A   385  ?   10.37477   91.03222   13.59156  1.000   41.29430  C   ?   A  ?   358  1
  ATOM    2915  CG1   .  VAL  A   385  ?   10.79816   92.31186   12.97176  1.000   42.25978  C   ?   A  ?   358  1
  ATOM    2916  CG2   .  VAL  A   385  ?   11.09448   89.87711   12.90995  1.000   49.91190  C   ?   A  ?   358  1
  ATOM    2917  N     .  ALA  A   386  ?    8.77987   92.11293   16.12210  1.000   39.66870  N   ?   A  ?   359  1
  ATOM    2918  CA    .  ALA  A   386  ?    8.12551   93.09268   16.97464  1.000   39.34113  C   ?   A  ?   359  1
  ATOM    2919  C     .  ALA  A   386  ?    8.95139   93.35947   18.22659  1.000   42.52872  C   ?   A  ?   359  1
  ATOM    2920  O     .  ALA  A   386  ?    9.28800   94.51696   18.52580  1.000   43.35955  O   ?   A  ?   359  1
  ATOM    2921  CB    .  ALA  A   386  ?    6.71727   92.60742   17.33550  1.000   38.90017  C   ?   A  ?   359  1
  ATOM    2922  N     .  ILE  A   387  ?    9.29528   92.29070   18.96398  1.000   38.78218  N   ?   A  ?   360  1
  ATOM    2923  CA    .  ILE  A   387  ?   10.07762   92.42561   20.19060  1.000   37.49152  C   ?   A  ?   360  1
  ATOM    2924  C     .  ILE  A   387  ?   11.32941   93.25498   19.95220  1.000   41.22869  C   ?   A  ?   360  1
  ATOM    2925  O     .  ILE  A   387  ?   11.65683   94.15107   20.73574  1.000   41.67304  O   ?   A  ?   360  1
  ATOM    2926  CB    .  ILE  A   387  ?   10.44209   91.04556   20.75224  1.000   42.61719  C   ?   A  ?   360  1
  ATOM    2927  CG1   .  ILE  A   387  ?    9.19965   90.34426   21.27245  1.000   38.86489  C   ?   A  ?   360  1
  ATOM    2928  CG2   .  ILE  A   387  ?   11.50139   91.17818   21.85428  1.000   33.81732  C   ?   A  ?   360  1
  ATOM    2929  CD1   .  ILE  A   387  ?    9.47671   88.94247   21.66232  1.000   41.19150  C   ?   A  ?   360  1
  ATOM    2930  N     .  ASN  A   388  ?   12.07280   92.94516   18.89049  1.000   41.78803  N   ?   A  ?   361  1
  ATOM    2931  CA    .  ASN  A   388  ?   13.32829   93.65840   18.67627  1.000   46.13539  C   ?   A  ?   361  1
  ATOM    2932  C     .  ASN  A   388  ?   13.09328   95.11762   18.29650  1.000   43.65511  C   ?   A  ?   361  1
  ATOM    2933  O     .  ASN  A   388  ?   13.90678   95.98697   18.63586  1.000   44.44569  O   ?   A  ?   361  1
  ATOM    2934  CB    .  ASN  A   388  ?   14.16331   92.94766   17.61334  1.000   38.33693  C   ?   A  ?   361  1
  ATOM    2935  CG    .  ASN  A   388  ?   14.70985   91.63561   18.10127  1.000   44.66653  C   ?   A  ?   361  1
  ATOM    2936  OD1   .  ASN  A   388  ?   14.80363   91.40110   19.30673  1.000   47.32634  O   ?   A  ?   361  1
  ATOM    2937  ND2   .  ASN  A   388  ?   15.08363   90.76575   17.16787  1.000   50.19777  N   ?   A  ?   361  1
  ATOM    2938  N     .  VAL  A   389  ?   11.99534   95.39621   17.59837  1.000   37.91482  N   ?   A  ?   362  1
  ATOM    2939  CA    .  VAL  A   389  ?   11.58735   96.77018   17.35473  1.000   46.42298  C   ?   A  ?   362  1
  ATOM    2940  C     .  VAL  A   389  ?   11.23147   97.46194   18.66809  1.000   46.13235  C   ?   A  ?   362  1
  ATOM    2941  O     .  VAL  A   389  ?   11.76445   98.53385   18.98538  1.000   48.35015  O   ?   A  ?   362  1
  ATOM    2942  CB    .  VAL  A   389  ?   10.42327   96.80681   16.34990  1.000   45.33639  C   ?   A  ?   362  1
  ATOM    2943  CG1   .  VAL  A   389  ?    9.85139   98.21467   16.25919  1.000   37.97492  C   ?   A  ?   362  1
  ATOM    2944  CG2   .  VAL  A   389  ?   10.90484   96.29772   14.97970  1.000   42.26471  C   ?   A  ?   362  1
  ATOM    2945  N     .  LEU  A   390  ?   10.33637   96.85948   19.45674  1.000   40.42905  N   ?   A  ?   363  1
  ATOM    2946  CA    .  LEU  A   390  ?    9.99207   97.46070   20.74560  1.000   43.66492  C   ?   A  ?   363  1
  ATOM    2947  C     .  LEU  A   390  ?   11.22925   97.74436   21.58058  1.000   39.53638  C   ?   A  ?   363  1
  ATOM    2948  O     .  LEU  A   390  ?   11.27079   98.74615   22.29823  1.000   43.23053  O   ?   A  ?   363  1
  ATOM    2949  CB    .  LEU  A   390  ?    9.01107   96.56918   21.52066  1.000   41.40579  C   ?   A  ?   363  1
  ATOM    2950  CG    .  LEU  A   390  ?    7.61503   96.42051   20.87610  1.000   46.25132  C   ?   A  ?   363  1
  ATOM    2951  CD1   .  LEU  A   390  ?    6.68204   95.51295   21.68432  1.000   42.19394  C   ?   A  ?   363  1
  ATOM    2952  CD2   .  LEU  A   390  ?    6.94193   97.77245   20.60506  1.000   36.34701  C   ?   A  ?   363  1
  ATOM    2953  N     .  TYR  A   391  ?   12.24992   96.89095   21.49190  1.000   47.09255  N   ?   A  ?   364  1
  ATOM    2954  CA    .  TYR  A   391  ?   13.46549   97.10242   22.27586  1.000   45.64150  C   ?   A  ?   364  1
  ATOM    2955  C     .  TYR  A   391  ?   14.14376   98.40486   21.87650  1.000   45.11593  C   ?   A  ?   364  1
  ATOM    2956  O     .  TYR  A   391  ?   14.48984   99.22843   22.73296  1.000   42.73614  O   ?   A  ?   364  1
  ATOM    2957  CB    .  TYR  A   391  ?   14.43246   95.92382   22.11337  1.000   36.57872  C   ?   A  ?   364  1
  ATOM    2958  CG    .  TYR  A   391  ?   15.56751   95.97181   23.10443  1.000   38.05556  C   ?   A  ?   364  1
  ATOM    2959  CD1   .  TYR  A   391  ?   16.62975   96.86084   22.93031  1.000   37.93515  C   ?   A  ?   364  1
  ATOM    2960  CD2   .  TYR  A   391  ?   15.57153   95.15550   24.22484  1.000   34.79978  C   ?   A  ?   364  1
  ATOM    2961  CE1   .  TYR  A   391  ?   17.65292   96.92438   23.83441  1.000   38.72605  C   ?   A  ?   364  1
  ATOM    2962  CE2   .  TYR  A   391  ?   16.59766   95.21174   25.14547  1.000   35.03187  C   ?   A  ?   364  1
  ATOM    2963  CZ    .  TYR  A   391  ?   17.64078   96.09815   24.94409  1.000   42.14387  C   ?   A  ?   364  1
  ATOM    2964  OH    .  TYR  A   391  ?   18.68004   96.16912   25.85819  1.000   43.77170  O   ?   A  ?   364  1
  ATOM    2965  N     .  LEU  A   392  ?   14.33900   98.61151   20.57093  1.000   44.42921  N   ?   A  ?   365  1
  ATOM    2966  CA    .  LEU  A   392  ?   14.89727   99.87970   20.11647  1.000   44.58422  C   ?   A  ?   365  1
  ATOM    2967  C     .  LEU  A   392  ?   14.00216  101.05028   20.52074  1.000   44.19107  C   ?   A  ?   365  1
  ATOM    2968  O     .  LEU  A   392  ?   14.50385  102.08082   20.97179  1.000   46.42463  O   ?   A  ?   365  1
  ATOM    2969  CB    .  LEU  A   392  ?   15.11473   99.85856   18.60458  1.000   44.31071  C   ?   A  ?   365  1
  ATOM    2970  CG    .  LEU  A   392  ?   15.85539  101.06249   18.00357  1.000   41.73217  C   ?   A  ?   365  1
  ATOM    2971  CD1   .  LEU  A   392  ?   17.28584  101.09341   18.46896  1.000   41.30943  C   ?   A  ?   365  1
  ATOM    2972  CD2   .  LEU  A   392  ?   15.80805  101.03672   16.48965  1.000   41.82611  C   ?   A  ?   365  1
  ATOM    2973  N     .  MET  A   393  ?   12.67638  100.90691   20.37709  1.000   38.57087  N   ?   A  ?   366  1
  ATOM    2974  CA    .  MET  A   393  ?   11.75813  101.96353   20.79270  1.000   40.50734  C   ?   A  ?   366  1
  ATOM    2975  C     .  MET  A   393  ?   12.01528  102.38557   22.23737  1.000   44.91717  C   ?   A  ?   366  1
  ATOM    2976  O     .  MET  A   393  ?   12.17533  103.57172   22.52930  1.000   47.95115  O   ?   A  ?   366  1
  ATOM    2977  CB    .  MET  A   393  ?   10.30800  101.50974   20.63844  1.000   43.15721  C   ?   A  ?   366  1
  ATOM    2978  CG    .  MET  A   393  ?    9.86270  101.25828   19.22618  1.000   44.88099  C   ?   A  ?   366  1
  ATOM    2979  SD    .  MET  A   393  ?    9.99596  102.72030   18.17472  1.000   42.84054  S   ?   A  ?   366  1
  ATOM    2980  CE    .  MET  A   393  ?    9.42455  102.07612   16.60174  1.000   40.16127  C   ?   A  ?   366  1
  ATOM    2981  N     .  HIS  A   394  ?   12.06492  101.42808   23.16034  1.000   41.52523  N   ?   A  ?   367  1
  ATOM    2982  CA    .  HIS  A   394  ?   12.26568  101.79698   24.55490  1.000   42.95166  C   ?   A  ?   367  1
  ATOM    2983  C     .  HIS  A   394  ?   13.67416  102.31862   24.79948  1.000   48.96222  C   ?   A  ?   367  1
  ATOM    2984  O     .  HIS  A   394  ?   13.87856  103.20546   25.64066  1.000   48.90482  O   ?   A  ?   367  1
  ATOM    2985  CB    .  HIS  A   394  ?   11.94213  100.61152   25.45576  1.000   41.60182  C   ?   A  ?   367  1
  ATOM    2986  CG    .  HIS  A   394  ?   10.46679  100.39252   25.63640  1.000   44.44787  C   ?   A  ?   367  1
  ATOM    2987  ND1   .  HIS  A   394  ?    9.67618   99.78279   24.68036  1.000   47.43745  N   ?   A  ?   367  1
  ATOM    2988  CD2   .  HIS  A   394  ?    9.63267  100.74098   26.64356  1.000   39.71025  C   ?   A  ?   367  1
  ATOM    2989  CE1   .  HIS  A   394  ?    8.42227   99.74946   25.09788  1.000   42.70317  C   ?   A  ?   367  1
  ATOM    2990  NE2   .  HIS  A   394  ?    8.36974  100.32289   26.28708  1.000   45.90136  N   ?   A  ?   367  1
  ATOM    2991  N     .  GLN  A   395  ?   14.64414  101.81747   24.04698  1.000   45.31260  N   ?   A  ?   368  1
  ATOM    2992  CA    .  GLN  A   395  ?   16.01344  102.27086   24.21172  1.000   41.47668  C   ?   A  ?   368  1
  ATOM    2993  C     .  GLN  A   395  ?   16.17924  103.74733   23.81940  1.000   47.25019  C   ?   A  ?   368  1
  ATOM    2994  O     .  GLN  A   395  ?   16.99450  104.45965   24.42285  1.000   41.50281  O   ?   A  ?   368  1
  ATOM    2995  CB    .  GLN  A   395  ?   16.92300  101.35715   23.38416  1.000   43.98275  C   ?   A  ?   368  1
  ATOM    2996  CG    .  GLN  A   395  ?   18.40074  101.40976   23.70023  1.000   48.15374  C   ?   A  ?   368  1
  ATOM    2997  CD    .  GLN  A   395  ?   19.21954  100.60109   22.71918  1.000   43.96434  C   ?   A  ?   368  1
  ATOM    2998  OE1   .  GLN  A   395  ?   18.67715   99.94227   21.83805  1.000   41.01711  O   ?   A  ?   368  1
  ATOM    2999  NE2   .  GLN  A   395  ?   20.53327  100.64654   22.86985  1.000   45.51753  N   ?   A  ?   368  1
  ATOM    3000  N     .  ILE  A   396  ?   15.41237  104.23382   22.83490  1.000   43.76706  N   ?   A  ?   369  1
  ATOM    3001  CA    .  ILE  A   396  ?   15.58789  105.58888   22.32037  1.000   42.28319  C   ?   A  ?   369  1
  ATOM    3002  C     .  ILE  A   396  ?   14.61797  106.59308   22.93429  1.000   45.93032  C   ?   A  ?   369  1
  ATOM    3003  O     .  ILE  A   396  ?   14.70556  107.78923   22.62971  1.000   55.00369  O   ?   A  ?   369  1
  ATOM    3004  CB    .  ILE  A   396  ?   15.46449  105.62668   20.78608  1.000   43.13392  C   ?   A  ?   369  1
  ATOM    3005  CG1   .  ILE  A   396  ?   14.05750  105.23549   20.35094  1.000   38.56244  C   ?   A  ?   369  1
  ATOM    3006  CG2   .  ILE  A   396  ?   16.52276  104.74722   20.14783  1.000   41.63463  C   ?   A  ?   369  1
  ATOM    3007  CD1   .  ILE  A   396  ?   13.86259  105.24134   18.84395  1.000   42.59018  C   ?   A  ?   369  1
  ATOM    3008  N     .  GLY  A   397  ?   13.70339  106.15574   23.78872  1.000   44.50313  N   ?   A  ?   370  1
  ATOM    3009  CA    .  GLY  A   397  ?   12.78327  107.06578   24.42803  1.000   45.71861  C   ?   A  ?   370  1
  ATOM    3010  C     .  GLY  A   397  ?   11.37734  107.06361   23.87165  1.000   48.52499  C   ?   A  ?   370  1
  ATOM    3011  O     .  GLY  A   397  ?   10.52413  107.79774   24.39970  1.000   44.56759  O   ?   A  ?   370  1
  ATOM    3012  N     .  TYR  A   398  ?   11.10793  106.26392   22.80936  1.000   41.58533  N   ?   A  ?   371  1
  ATOM    3013  CA    .  TYR  A   398  ?    9.77942  106.02108   22.24354  1.000   39.34793  C   ?   A  ?   371  1
  ATOM    3014  C     .  TYR  A   398  ?    8.93016  105.09190   23.10499  1.000   43.65729  C   ?   A  ?   371  1
  ATOM    3015  O     .  TYR  A   398  ?    7.82983  104.73882   22.67426  1.000   44.34332  O   ?   A  ?   371  1
  ATOM    3016  CB    .  TYR  A   398  ?    9.90165  105.45534   20.83264  1.000   40.34420  C   ?   A  ?   371  1
  ATOM    3017  CG    .  TYR  A   398  ?   10.08552  106.49346   19.74251  1.000   42.27813  C   ?   A  ?   371  1
  ATOM    3018  CD1   .  TYR  A   398  ?   10.73047  107.70108   19.99211  1.000   41.88687  C   ?   A  ?   371  1
  ATOM    3019  CD2   .  TYR  A   398  ?    9.60358  106.26800   18.46311  1.000   41.16495  C   ?   A  ?   371  1
  ATOM    3020  CE1   .  TYR  A   398  ?   10.88602  108.65178   18.99924  1.000   41.94319  C   ?   A  ?   371  1
  ATOM    3021  CE2   .  TYR  A   398  ?    9.76148  107.20967   17.45848  1.000   44.01965  C   ?   A  ?   371  1
  ATOM    3022  CZ    .  TYR  A   398  ?   10.40066  108.40341   17.73129  1.000   45.88268  C   ?   A  ?   371  1
  ATOM    3023  OH    .  TYR  A   398  ?   10.53924  109.34279   16.72557  1.000   43.36660  O   ?   A  ?   371  1
  ATOM    3024  N     .  GLY  A   399  ?    9.39081  104.73555   24.31249  1.000   46.38679  N   ?   A  ?   372  1
  ATOM    3025  CA    .  GLY  A   399  ?    8.70980  103.72336   25.10056  1.000   41.58458  C   ?   A  ?   372  1
  ATOM    3026  C     .  GLY  A   399  ?    7.21683  103.92704   25.26730  1.000   46.21003  C   ?   A  ?   372  1
  ATOM    3027  O     .  GLY  A   399  ?    6.47404  102.95893   25.38828  1.000   56.10871  O   ?   A  ?   372  1
  ATOM    3028  N     .  GLU  A   400  ?    6.75253  105.17472   25.30855  1.000   53.44205  N   ?   A  ?   373  1
  ATOM    3029  CA    .  GLU  A   400  ?    5.35157  105.44376   25.61416  1.000   50.32992  C   ?   A  ?   373  1
  ATOM    3030  C     .  GLU  A   400  ?    4.57712  106.02951   24.43732  1.000   53.03107  C   ?   A  ?   373  1
  ATOM    3031  O     .  GLU  A   400  ?    3.45672  106.51423   24.62335  1.000   52.35200  O   ?   A  ?   373  1
  ATOM    3032  CB    .  GLU  A   400  ?    5.24721  106.37045   26.82325  1.000   49.05158  C   ?   A  ?   373  1
  ATOM    3033  CG    .  GLU  A   400  ?    6.01084  105.85912   28.01140  1.000   58.05728  C   ?   A  ?   373  1
  ATOM    3034  CD    .  GLU  A   400  ?    5.46779  106.39394   29.30229  1.000   68.71880  C   ?   A  ?   373  1
  ATOM    3035  OE1   .  GLU  A   400  ?    6.01898  106.06198   30.37588  1.000   74.03222  O   ?   A  ?   373  1
  ATOM    3036  OE2   .  GLU  A   400  ?    4.48424  107.15888   29.23563  1.000   77.93011  O   ?   A  ?   373  1
  ATOM    3037  N     .  ARG  A   401  ?    5.13584  106.00408   23.23443  1.000   45.23112  N   ?   A  ?   374  1
  ATOM    3038  CA    .  ARG  A   401  ?    4.36776  106.43316   22.08243  1.000   47.52594  C   ?   A  ?   374  1
  ATOM    3039  C     .  ARG  A   401  ?    3.13323  105.55158   21.92729  1.000   51.73995  C   ?   A  ?   374  1
  ATOM    3040  O     .  ARG  A   401  ?    3.22562  104.32333   21.91653  1.000   55.06839  O   ?   A  ?   374  1
  ATOM    3041  CB    .  ARG  A   401  ?    5.23658  106.38253   20.83480  1.000   44.99768  C   ?   A  ?   374  1
  ATOM    3042  CG    .  ARG  A   401  ?    6.35575  107.40739   20.82202  1.000   44.29994  C   ?   A  ?   374  1
  ATOM    3043  CD    .  ARG  A   401  ?    5.84859  108.74827   20.29721  1.000   46.84263  C   ?   A  ?   374  1
  ATOM    3044  NE    .  ARG  A   401  ?    5.19984  108.62349   18.98763  1.000   49.30678  N   ?   A  ?   374  1
  ATOM    3045  CZ    .  ARG  A   401  ?    5.82858  108.79459   17.82464  1.000   42.61722  C   ?   A  ?   374  1
  ATOM    3046  NH1   .  ARG  A   401  ?    5.17636  108.64477   16.67188  1.000   34.80829  N   ?   A  ?   374  1
  ATOM    3047  NH2   .  ARG  A   401  ?    7.11963  109.09208   17.81392  1.000   38.87067  N   ?   A  ?   374  1
  ATOM    3048  N     .  LYS  A   402  ?    1.96859  106.18928   21.83352  1.000   57.24082  N   ?   A  ?   375  1
  ATOM    3049  CA    .  LYS  A   402  ?    0.71428  105.45378   21.72155  1.000   57.73672  C   ?   A  ?   375  1
  ATOM    3050  C     .  LYS  A   402  ?    0.71577  104.47241   20.55001  1.000   56.29129  C   ?   A  ?   375  1
  ATOM    3051  O     .  LYS  A   402  ?    0.07934  103.41329   20.63271  1.000   50.16027  O   ?   A  ?   375  1
  ATOM    3052  CB    .  LYS  A   402  ?   -0.44432  106.44180   21.58161  1.000   62.14095  C   ?   A  ?   375  1
  ATOM    3053  CG    .  LYS  A   402  ?   -0.75945  107.22505   22.85389  1.000   76.44118  C   ?   A  ?   375  1
  ATOM    3054  CD    .  LYS  A   402  ?   -1.36320  108.60287   22.52613  1.000   98.05404  C   ?   A  ?   375  1
  ATOM    3055  CE    .  LYS  A   402  ?   -2.64612  108.51512   21.68505  1.000   97.49611  C   ?   A  ?   375  1
  ATOM    3056  NZ    .  LYS  A   402  ?   -3.87924  108.40134   22.51893  1.000   95.28700  N   ?   A  ?   375  1
  ATOM    3057  N     .  GLU  A   403  ?    1.40765  104.80089   19.45026  1.000   50.65448  N   ?   A  ?   376  1
  ATOM    3058  CA    .  GLU  A   403  ?    1.36265  103.95254   18.25889  1.000   51.30303  C   ?   A  ?   376  1
  ATOM    3059  C     .  GLU  A   403  ?    1.94172  102.56064   18.49327  1.000   53.44524  C   ?   A  ?   376  1
  ATOM    3060  O     .  GLU  A   403  ?    1.71390  101.66058   17.67506  1.000   55.13307  O   ?   A  ?   376  1
  ATOM    3061  CB    .  GLU  A   403  ?    2.10003  104.61713   17.09333  1.000   50.64065  C   ?   A  ?   376  1
  ATOM    3062  CG    .  GLU  A   403  ?    1.63153  106.02629   16.81266  1.000   45.60966  C   ?   A  ?   376  1
  ATOM    3063  CD    .  GLU  A   403  ?    2.47567  107.07811   17.51572  1.000   47.49706  C   ?   A  ?   376  1
  ATOM    3064  OE1   .  GLU  A   403  ?    2.68111  108.13697   16.91142  1.000   57.86079  O   ?   A  ?   376  1
  ATOM    3065  OE2   .  GLU  A   403  ?    2.94653  106.86393   18.65687  1.000   51.63046  O   ?   A  ?   376  1
  ATOM    3066  N     .  LEU  A   404  ?    2.66346  102.35018   19.58277  1.000   45.62241  N   ?   A  ?   377  1
  ATOM    3067  CA    .  LEU  A   404  ?    3.19009  101.03092   19.86814  1.000   47.58269  C   ?   A  ?   377  1
  ATOM    3068  C     .  LEU  A   404  ?    2.17116  100.07101   20.48730  1.000   52.92218  C   ?   A  ?   377  1
  ATOM    3069  O     .  LEU  A   404  ?    2.45021   98.86583   20.54338  1.000   50.45451  O   ?   A  ?   377  1
  ATOM    3070  CB    .  LEU  A   404  ?    4.39722  101.16683   20.78812  1.000   45.46135  C   ?   A  ?   377  1
  ATOM    3071  CG    .  LEU  A   404  ?    5.51164  102.01691   20.19652  1.000   45.68263  C   ?   A  ?   377  1
  ATOM    3072  CD1   .  LEU  A   404  ?    6.70265  102.03398   21.14763  1.000   39.25660  C   ?   A  ?   377  1
  ATOM    3073  CD2   .  LEU  A   404  ?    5.90683  101.50789   18.79414  1.000   35.35561  C   ?   A  ?   377  1
  ATOM    3074  N     .  LYS  A   405  ?    1.00093  100.54678   20.92848  1.000   52.90527  N   ?   A  ?   378  1
  ATOM    3075  CA    .  LYS  A   405  ?    0.17215   99.73663   21.82630  1.000   55.50393  C   ?   A  ?   378  1
  ATOM    3076  C     .  LYS  A   405  ?   -0.18226   98.37991   21.21667  1.000   55.50346  C   ?   A  ?   378  1
  ATOM    3077  O     .  LYS  A   405  ?   -0.09878   97.34548   21.89856  1.000   51.28437  O   ?   A  ?   378  1
  ATOM    3078  CB    .  LYS  A   405  ?   -1.10487  100.48136   22.22443  1.000   57.50733  C   ?   A  ?   378  1
  ATOM    3079  CG    .  LYS  A   405  ?   -0.89900  101.74803   23.06302  1.000   74.59120  C   ?   A  ?   378  1
  ATOM    3080  CD    .  LYS  A   405  ?    0.24962  101.62233   24.05678  1.000   84.66618  C   ?   A  ?   378  1
  ATOM    3081  CE    .  LYS  A   405  ?    0.66190  102.98774   24.63256  1.000   86.65615  C   ?   A  ?   378  1
  ATOM    3082  NZ    .  LYS  A   405  ?    1.97148  102.93613   25.37694  1.000   84.07946  N   ?   A  ?   378  1
  ATOM    3083  N     .  GLU  A   406  ?   -0.60266   98.36219   19.94239  1.000   45.80427  N   ?   A  ?   379  1
  ATOM    3084  CA    .  GLU  A   406  ?   -1.06371   97.10847   19.34098  1.000   54.27965  C   ?   A  ?   379  1
  ATOM    3085  C     .  GLU  A   406  ?    0.08146   96.12006   19.14544  1.000   52.30888  C   ?   A  ?   379  1
  ATOM    3086  O     .  GLU  A   406  ?   -0.07292   94.92719   19.43700  1.000   47.64230  O   ?   A  ?   379  1
  ATOM    3087  CB    .  GLU  A   406  ?   -1.78020   97.35463   18.00938  1.000   51.29089  C   ?   A  ?   379  1
  ATOM    3088  CG    .  GLU  A   406  ?   -3.11688   98.03806   18.15603  1.000   52.54270  C   ?   A  ?   379  1
  ATOM    3089  CD    .  GLU  A   406  ?   -3.00273   99.54654   17.99042  1.000   70.63002  C   ?   A  ?   379  1
  ATOM    3090  OE1   .  GLU  A   406  ?   -1.95911  100.13816   18.37951  1.000   61.63417  O   ?   A  ?   379  1
  ATOM    3091  OE2   .  GLU  A   406  ?   -3.95891  100.14125   17.44567  1.000   84.48039  O   ?   A  ?   379  1
  ATOM    3092  N     .  THR  A   407  ?    1.23049   96.59099   18.64840  1.000   51.30173  N   ?   A  ?   380  1
  ATOM    3093  CA    .  THR  A   407  ?    2.41259   95.73839   18.58668  1.000   47.01941  C   ?   A  ?   380  1
  ATOM    3094  C     .  THR  A   407  ?    2.68751   95.09644   19.94238  1.000   46.66653  C   ?   A  ?   380  1
  ATOM    3095  O     .  THR  A   407  ?    2.90393   93.88461   20.04295  1.000   49.44563  O   ?   A  ?   380  1
  ATOM    3096  CB    .  THR  A   407  ?    3.63261   96.53800   18.11886  1.000   43.41632  C   ?   A  ?   380  1
  ATOM    3097  OG1   .  THR  A   407  ?    3.43208   97.01436   16.77651  1.000   43.68439  O   ?   A  ?   380  1
  ATOM    3098  CG2   .  THR  A   407  ?    4.85627   95.65463   18.15033  1.000   39.24859  C   ?   A  ?   380  1
  ATOM    3099  N     .  GLU  A   408  ?    2.67183   95.89609   21.00140  1.000   48.74149  N   ?   A  ?   381  1
  ATOM    3100  CA    .  GLU  A   408  ?    2.97227   95.35909   22.31775  1.000   46.79279  C   ?   A  ?   381  1
  ATOM    3101  C     .  GLU  A   408  ?    1.90729   94.36581   22.76326  1.000   51.48779  C   ?   A  ?   381  1
  ATOM    3102  O     .  GLU  A   408  ?    2.20670   93.38890   23.45982  1.000   50.17854  O   ?   A  ?   381  1
  ATOM    3103  CB    .  GLU  A   408  ?    3.09831   96.49974   23.31347  1.000   44.47252  C   ?   A  ?   381  1
  ATOM    3104  CG    .  GLU  A   408  ?    3.53106   96.04472   24.68146  1.000   53.08560  C   ?   A  ?   381  1
  ATOM    3105  CD    .  GLU  A   408  ?    3.89159   97.20585   25.58888  1.000   68.49718  C   ?   A  ?   381  1
  ATOM    3106  OE1   .  GLU  A   408  ?    3.51348   97.12527   26.78651  1.000   68.60513  O   ?   A  ?   381  1
  ATOM    3107  OE2   .  GLU  A   408  ?    4.54356   98.18214   25.09895  1.000   65.93989  O   ?   A  ?   381  1
  ATOM    3108  N     .  ALA  A   409  ?    0.65286   94.60006   22.37649  1.000   50.69596  N   ?   A  ?   382  1
  ATOM    3109  CA    .  ALA  A   409  ?   -0.40525   93.64798   22.69967  1.000   48.58874  C   ?   A  ?   382  1
  ATOM    3110  C     .  ALA  A   409  ?   -0.27130   92.37738   21.86679  1.000   53.81104  C   ?   A  ?   382  1
  ATOM    3111  O     .  ALA  A   409  ?   -0.53879   91.27150   22.35555  1.000   50.21606  O   ?   A  ?   382  1
  ATOM    3112  CB    .  ALA  A   409  ?   -1.77003   94.29187   22.47789  1.000   40.59691  C   ?   A  ?   382  1
  ATOM    3113  N     .  PHE  A   410  ?    0.10688   92.52378   20.59456  1.000   45.59069  N   ?   A  ?   383  1
  ATOM    3114  CA    .  PHE  A   410  ?    0.41993   91.37315   19.77161  1.000   37.71814  C   ?   A  ?   383  1
  ATOM    3115  C     .  PHE  A   410  ?    1.40846   90.44983   20.48524  1.000   50.25912  C   ?   A  ?   383  1
  ATOM    3116  O     .  PHE  A   410  ?    1.15194   89.24801   20.65083  1.000   51.05171  O   ?   A  ?   383  1
  ATOM    3117  CB    .  PHE  A   410  ?    0.95214   91.86528   18.43444  1.000   45.18220  C   ?   A  ?   383  1
  ATOM    3118  CG    .  PHE  A   410  ?    1.64028   90.80651   17.60618  1.000   49.22210  C   ?   A  ?   383  1
  ATOM    3119  CD1   .  PHE  A   410  ?    2.83751   91.09344   16.97628  1.000   43.72320  C   ?   A  ?   383  1
  ATOM    3120  CD2   .  PHE  A   410  ?    1.08744   89.55676   17.44359  1.000   44.55175  C   ?   A  ?   383  1
  ATOM    3121  CE1   .  PHE  A   410  ?    3.47101   90.15925   16.20836  1.000   44.52202  C   ?   A  ?   383  1
  ATOM    3122  CE2   .  PHE  A   410  ?    1.71968   88.60382   16.67402  1.000   52.63496  C   ?   A  ?   383  1
  ATOM    3123  CZ    .  PHE  A   410  ?    2.91414   88.90320   16.05140  1.000   52.25227  C   ?   A  ?   383  1
  ATOM    3124  N     .  VAL  A   411  ?    2.52334   91.00874   20.96567  1.000   46.85927  N   ?   A  ?   384  1
  ATOM    3125  CA    .  VAL  A   411  ?    3.55666   90.18826   21.59099  1.000   45.03397  C   ?   A  ?   384  1
  ATOM    3126  C     .  VAL  A   411  ?    3.03315   89.55640   22.87424  1.000   45.26162  C   ?   A  ?   384  1
  ATOM    3127  O     .  VAL  A   411  ?    3.25133   88.36625   23.13622  1.000   46.13376  O   ?   A  ?   384  1
  ATOM    3128  CB    .  VAL  A   411  ?    4.82532   91.02834   21.84041  1.000   38.56056  C   ?   A  ?   384  1
  ATOM    3129  CG1   .  VAL  A   411  ?    5.79854   90.29942   22.74190  1.000   34.41515  C   ?   A  ?   384  1
  ATOM    3130  CG2   .  VAL  A   411  ?    5.47011   91.38037   20.53079  1.000   33.73587  C   ?   A  ?   384  1
  ATOM    3131  N     .  PHE  A   412  ?    2.32642   90.33948   23.68616  1.000   48.65404  N   ?   A  ?   385  1
  ATOM    3132  CA    .  PHE  A   412  ?    1.81109   89.85062   24.96549  1.000   47.73523  C   ?   A  ?   385  1
  ATOM    3133  C     .  PHE  A   412  ?    0.83636   88.68970   24.77540  1.000   48.41554  C   ?   A  ?   385  1
  ATOM    3134  O     .  PHE  A   412  ?    0.90367   87.68158   25.49419  1.000   48.19859  O   ?   A  ?   385  1
  ATOM    3135  CB    .  PHE  A   412  ?    1.13948   91.00583   25.70781  1.000   43.26175  C   ?   A  ?   385  1
  ATOM    3136  CG    .  PHE  A   412  ?    0.58766   90.63257   27.03096  1.000   44.40561  C   ?   A  ?   385  1
  ATOM    3137  CD1   .  PHE  A   412  ?   -0.78047   90.46917   27.20580  1.000   40.05866  C   ?   A  ?   385  1
  ATOM    3138  CD2   .  PHE  A   412  ?    1.43730   90.44028   28.12043  1.000   45.84874  C   ?   A  ?   385  1
  ATOM    3139  CE1   .  PHE  A   412  ?   -1.30239   90.10960   28.45785  1.000   40.76163  C   ?   A  ?   385  1
  ATOM    3140  CE2   .  PHE  A   412  ?    0.92718   90.09068   29.38725  1.000   44.38628  C   ?   A  ?   385  1
  ATOM    3141  CZ    .  PHE  A   412  ?   -0.43520   89.93366   29.55727  1.000   37.97807  C   ?   A  ?   385  1
  ATOM    3142  N     .  ASP  A   413  ?   -0.09015   88.82135   23.82499  1.000   45.26885  N   ?   A  ?   386  1
  ATOM    3143  CA    .  ASP  A   413  ?   -1.02038   87.73448   23.54966  1.000   52.22208  C   ?   A  ?   386  1
  ATOM    3144  C     .  ASP  A   413  ?   -0.27148   86.52769   23.00950  1.000   54.64891  C   ?   A  ?   386  1
  ATOM    3145  O     .  ASP  A   413  ?   -0.49195   85.39365   23.45417  1.000   52.58939  O   ?   A  ?   386  1
  ATOM    3146  CB    .  ASP  A   413  ?   -2.09878   88.18736   22.55254  1.000   55.38855  C   ?   A  ?   386  1
  ATOM    3147  CG    .  ASP  A   413  ?   -2.97268   89.32580   23.08966  1.000   70.74344  C   ?   A  ?   386  1
  ATOM    3148  OD1   .  ASP  A   413  ?   -2.86333   89.68815   24.29128  1.000   68.71416  O   ?   A  ?   386  1
  ATOM    3149  OD2   .  ASP  A   413  ?   -3.78573   89.86207   22.30221  1.000   77.32098  O   ?   A  ?   386  1
  ATOM    3150  N     .  PHE  A   414  ?    0.63144   86.76817   22.05235  1.000   48.29882  N   ?   A  ?   387  1
  ATOM    3151  CA    .  PHE  A   414  ?    1.45498   85.70396   21.50653  1.000   46.25807  C   ?   A  ?   387  1
  ATOM    3152  C     .  PHE  A   414  ?    2.06325   84.84975   22.60766  1.000   47.72330  C   ?   A  ?   387  1
  ATOM    3153  O     .  PHE  A   414  ?    2.20564   83.63228   22.44666  1.000   45.88046  O   ?   A  ?   387  1
  ATOM    3154  CB    .  PHE  A   414  ?    2.54768   86.30442   20.62888  1.000   46.23469  C   ?   A  ?   387  1
  ATOM    3155  CG    .  PHE  A   414  ?    3.16042   85.32519   19.69509  1.000   46.30471  C   ?   A  ?   387  1
  ATOM    3156  CD1   .  PHE  A   414  ?    4.33807   84.67857   20.02277  1.000   45.91478  C   ?   A  ?   387  1
  ATOM    3157  CD2   .  PHE  A   414  ?    2.54051   85.02002   18.49171  1.000   49.59144  C   ?   A  ?   387  1
  ATOM    3158  CE1   .  PHE  A   414  ?    4.89515   83.75549   19.14603  1.000   48.51919  C   ?   A  ?   387  1
  ATOM    3159  CE2   .  PHE  A   414  ?    3.09483   84.09719   17.60792  1.000   50.40038  C   ?   A  ?   387  1
  ATOM    3160  CZ    .  PHE  A   414  ?    4.27048   83.46678   17.93653  1.000   47.46034  C   ?   A  ?   387  1
  ATOM    3161  N     .  LEU  A   415  ?    2.42916   85.47385   23.73617  1.000   48.98537  N   ?   A  ?   388  1
  ATOM    3162  CA    .  LEU  A   415  ?    2.94376   84.73326   24.88561  1.000   50.78878  C   ?   A  ?   388  1
  ATOM    3163  C     .  LEU  A   415  ?    1.81486   84.08686   25.69021  1.000   50.73523  C   ?   A  ?   388  1
  ATOM    3164  O     .  LEU  A   415  ?    1.87811   82.89536   26.01367  1.000   48.80880  O   ?   A  ?   388  1
  ATOM    3165  CB    .  LEU  A   415  ?    3.77638   85.65826   25.78246  1.000   45.55859  C   ?   A  ?   388  1
  ATOM    3166  CG    .  LEU  A   415  ?    4.06956   85.19198   27.21552  1.000   42.77649  C   ?   A  ?   388  1
  ATOM    3167  CD1   .  LEU  A   415  ?    5.19628   84.19428   27.25701  1.000   45.93962  C   ?   A  ?   388  1
  ATOM    3168  CD2   .  LEU  A   415  ?    4.40432   86.36434   28.09973  1.000   41.41433  C   ?   A  ?   388  1
  ATOM    3169  N     .  ILE  A   416  ?    0.77440   84.85320   26.02527  1.000   47.52643  N   ?   A  ?   389  1
  ATOM    3170  CA    .  ILE  A   416  ?   -0.21354   84.35077   26.97426  1.000   52.91591  C   ?   A  ?   389  1
  ATOM    3171  C     .  ILE  A   416  ?   -1.04569   83.24443   26.34013  1.000   53.99309  C   ?   A  ?   389  1
  ATOM    3172  O     .  ILE  A   416  ?   -1.38572   82.24949   26.98965  1.000   49.84475  O   ?   A  ?   389  1
  ATOM    3173  CB    .  ILE  A   416  ?   -1.10044   85.49773   27.49033  1.000   56.28711  C   ?   A  ?   389  1
  ATOM    3174  CG1   .  ILE  A   416  ?   -0.28474   86.42759   28.37204  1.000   46.21740  C   ?   A  ?   389  1
  ATOM    3175  CG2   .  ILE  A   416  ?   -2.26715   84.93598   28.27653  1.000   51.30160  C   ?   A  ?   389  1
  ATOM    3176  CD1   .  ILE  A   416  ?    0.34237   85.70355   29.52119  1.000   47.00844  C   ?   A  ?   389  1
  ATOM    3177  N     .  SER  A   417  ?   -1.38863   83.40027   25.06626  1.000   46.75817  N   ?   A  ?   390  1
  ATOM    3178  CA    .  SER  A   417  ?   -2.14337   82.38006   24.36496  1.000   41.41068  C   ?   A  ?   390  1
  ATOM    3179  C     .  SER  A   417  ?   -1.34164   81.11093   24.16022  1.000   51.88132  C   ?   A  ?   390  1
  ATOM    3180  O     .  SER  A   417  ?   -1.90688   80.10188   23.73424  1.000   49.81308  O   ?   A  ?   390  1
  ATOM    3181  CB    .  SER  A   417  ?   -2.58015   82.90556   23.00277  1.000   43.54875  C   ?   A  ?   390  1
  ATOM    3182  OG    .  SER  A   417  ?   -1.47551   82.92473   22.11199  1.000   40.95720  O   ?   A  ?   390  1
  ATOM    3183  N     .  LYS  A   418  ?   -0.04415   81.13655   24.42991  1.000   50.84705  N   ?   A  ?   391  1
  ATOM    3184  CA    .  LYS  A   418  ?    0.83369   80.02281   24.13658  1.000   46.44640  C   ?   A  ?   391  1
  ATOM    3185  C     .  LYS  A   418  ?    0.97918   79.81366   22.63559  1.000   50.27657  C   ?   A  ?   391  1
  ATOM    3186  O     .  LYS  A   418  ?    1.48242   78.76611   22.19905  1.000   53.22685  O   ?   A  ?   391  1
  ATOM    3187  CB    .  LYS  A   418  ?    0.34746   78.74871   24.83314  1.000   44.01311  C   ?   A  ?   391  1
  ATOM    3188  CG    .  LYS  A   418  ?    0.37039   78.87872   26.34083  1.000   53.46556  C   ?   A  ?   391  1
  ATOM    3189  CD    .  LYS  A   418  ?    0.09972   77.56509   27.06875  1.000   60.64587  C   ?   A  ?   391  1
  ATOM    3190  CE    .  LYS  A   418  ?   -0.17894   77.82323   28.55896  1.000   63.87121  C   ?   A  ?   391  1
  ATOM    3191  NZ    .  LYS  A   418  ?   -0.57342   76.60186   29.32092  1.000   82.92596  N   ?   A  ?   391  1
  ATOM    3192  N     .  GLU  A   419  ?    0.55066   80.78531   21.82578  1.000   46.94056  N   ?   A  ?   392  1
  ATOM    3193  CA    .  GLU  A   419  ?    0.76576   80.70532   20.38315  1.000   49.40876  C   ?   A  ?   392  1
  ATOM    3194  C     .  GLU  A   419  ?    2.24689   80.51850   20.04007  1.000   51.63035  C   ?   A  ?   392  1
  ATOM    3195  O     .  GLU  A   419  ?    2.58626   79.86264   19.04555  1.000   51.33585  O   ?   A  ?   392  1
  ATOM    3196  CB    .  GLU  A   419  ?    0.20184   81.96614   19.73048  1.000   53.40555  C   ?   A  ?   392  1
  ATOM    3197  CG    .  GLU  A   419  ?    0.59978   82.20347   18.29972  1.000   55.63804  C   ?   A  ?   392  1
  ATOM    3198  CD    .  GLU  A   419  ?   -0.35807   81.55736   17.33414  1.000   74.79946  C   ?   A  ?   392  1
  ATOM    3199  OE1   .  GLU  A   419  ?   -1.02544   80.57809   17.73971  1.000   83.20940  O   ?   A  ?   392  1
  ATOM    3200  OE2   .  GLU  A   419  ?   -0.45190   82.03056   16.17883  1.000   80.25691  O   ?   A  ?   392  1
  ATOM    3201  N     .  TYR  A   420  ?    3.14559   81.07436   20.85551  1.000   49.61432  N   ?   A  ?   393  1
  ATOM    3202  CA    .  TYR  A   420  ?    4.57250   80.97797   20.56770  1.000   50.00707  C   ?   A  ?   393  1
  ATOM    3203  C     .  TYR  A   420  ?    5.07858   79.53233   20.52580  1.000   48.11190  C   ?   A  ?   393  1
  ATOM    3204  O     .  TYR  A   420  ?    6.18506   79.28953   20.02076  1.000   46.29677  O   ?   A  ?   393  1
  ATOM    3205  CB    .  TYR  A   420  ?    5.36928   81.76662   21.61207  1.000   42.06215  C   ?   A  ?   393  1
  ATOM    3206  CG    .  TYR  A   420  ?    5.54544   80.98374   22.87363  1.000   42.84359  C   ?   A  ?   393  1
  ATOM    3207  CD1   .  TYR  A   420  ?    4.51860   80.90857   23.80904  1.000   42.98901  C   ?   A  ?   393  1
  ATOM    3208  CD2   .  TYR  A   420  ?    6.72296   80.28529   23.11685  1.000   41.24637  C   ?   A  ?   393  1
  ATOM    3209  CE1   .  TYR  A   420  ?    4.67572   80.17502   24.96634  1.000   49.91778  C   ?   A  ?   393  1
  ATOM    3210  CE2   .  TYR  A   420  ?    6.88858   79.54534   24.26622  1.000   42.13701  C   ?   A  ?   393  1
  ATOM    3211  CZ    .  TYR  A   420  ?    5.86322   79.49293   25.18911  1.000   51.04825  C   ?   A  ?   393  1
  ATOM    3212  OH    .  TYR  A   420  ?    6.02107   78.75814   26.34065  1.000   52.24630  O   ?   A  ?   393  1
  ATOM    3213  N     .  LEU  A   421  ?    4.32942   78.57188   21.08169  1.000   44.46444  N   ?   A  ?   394  1
  ATOM    3214  CA    .  LEU  A   421  ?    4.75501   77.17798   20.98017  1.000   46.50387  C   ?   A  ?   394  1
  ATOM    3215  C     .  LEU  A   421  ?    4.76888   76.68121   19.54462  1.000   43.20705  C   ?   A  ?   394  1
  ATOM    3216  O     .  LEU  A   421  ?    5.39249   75.65940   19.26741  1.000   47.77579  O   ?   A  ?   394  1
  ATOM    3217  CB    .  LEU  A   421  ?    3.86303   76.26533   21.78235  1.000   35.55631  C   ?   A  ?   394  1
  ATOM    3218  CG    .  LEU  A   421  ?    3.91715   76.40382   23.29301  1.000   47.19431  C   ?   A  ?   394  1
  ATOM    3219  CD1   .  LEU  A   421  ?    2.83816   75.49661   23.86565  1.000   35.22893  C   ?   A  ?   394  1
  ATOM    3220  CD2   .  LEU  A   421  ?    5.31869   76.09591   23.86573  1.000   37.71932  C   ?   A  ?   394  1
  ATOM    3221  N     .  LYS  A   422  ?    4.10013   77.37409   18.63800  1.000   41.27421  N   ?   A  ?   395  1
  ATOM    3222  CA    .  LYS  A   422  ?    4.13734   77.05211   17.22593  1.000   38.04589  C   ?   A  ?   395  1
  ATOM    3223  C     .  LYS  A   422  ?    5.27412   77.75366   16.50587  1.000   42.82287  C   ?   A  ?   395  1
  ATOM    3224  O     .  LYS  A   422  ?    5.36568   77.62427   15.28755  1.000   48.59280  O   ?   A  ?   395  1
  ATOM    3225  CB    .  LYS  A   422  ?    2.80235   77.42314   16.56372  1.000   44.00521  C   ?   A  ?   395  1
  ATOM    3226  CG    .  LYS  A   422  ?    1.54504   77.00318   17.37488  1.000   53.98293  C   ?   A  ?   395  1
  ATOM    3227  CD    .  LYS  A   422  ?    0.24254   77.40614   16.67667  1.000   66.13832  C   ?   A  ?   395  1
  ATOM    3228  CE    .  LYS  A   422  ?   -0.98413   77.22352   17.58091  1.000   82.98353  C   ?   A  ?   395  1
  ATOM    3229  NZ    .  LYS  A   422  ?   -2.28229   77.64725   16.94324  1.000   85.27575  N   ?   A  ?   395  1
  ATOM    3230  N     .  GLY  A   423  ?    6.14380   78.48312   17.22981  1.000   42.91348  N   ?   A  ?   396  1
  ATOM    3231  CA    .  GLY  A   423  ?    7.20537   79.27494   16.63013  1.000   40.49277  C   ?   A  ?   396  1
  ATOM    3232  C     .  GLY  A   423  ?    6.69374   80.60313   16.09442  1.000   46.37109  C   ?   A  ?   396  1
  ATOM    3233  O     .  GLY  A   423  ?    5.51797   80.93552   16.19421  1.000   47.26764  O   ?   A  ?   396  1
  ATOM    3234  N     .  THR  A   424  ?    7.60046   81.38679   15.51712  1.000   46.54335  N   ?   A  ?   397  1
  ATOM    3235  CA    .  THR  A   424  ?    7.21460   82.61109   14.81326  1.000   46.97405  C   ?   A  ?   397  1
  ATOM    3236  C     .  THR  A   424  ?    7.37975   82.37593   13.31984  1.000   48.23687  C   ?   A  ?   397  1
  ATOM    3237  O     .  THR  A   424  ?    7.83540   81.31689   12.88221  1.000   53.15778  O   ?   A  ?   397  1
  ATOM    3238  CB    .  THR  A   424  ?    8.04198   83.82401   15.26096  1.000   45.88204  C   ?   A  ?   397  1
  ATOM    3239  OG1   .  THR  A   424  ?    9.30667   83.83809   14.56442  1.000   42.46304  O   ?   A  ?   397  1
  ATOM    3240  CG2   .  THR  A   424  ?    8.26575   83.80659   16.80440  1.000   37.73295  C   ?   A  ?   397  1
  ATOM    3241  N     .  ARG  A   425  ?    7.02941   83.37919   12.52240  1.000   49.34564  N   ?   A  ?   398  1
  ATOM    3242  CA    .  ARG  A   425  ?    7.16118   83.20177   11.07961  1.000   51.77824  C   ?   A  ?   398  1
  ATOM    3243  C     .  ARG  A   425  ?    8.58184   82.80663   10.69132  1.000   46.81710  C   ?   A  ?   398  1
  ATOM    3244  O     .  ARG  A   425  ?    8.77369   81.86871    9.91232  1.000   52.63857  O   ?   A  ?   398  1
  ATOM    3245  CB    .  ARG  A   425  ?    6.74766   84.46131   10.32566  1.000   47.37865  C   ?   A  ?   398  1
  ATOM    3246  CG    .  ARG  A   425  ?    6.78658   84.23795    8.83940  1.000   50.08852  C   ?   A  ?   398  1
  ATOM    3247  CD    .  ARG  A   425  ?    6.27336   85.42553    8.04121  1.000   59.08207  C   ?   A  ?   398  1
  ATOM    3248  NE    .  ARG  A   425  ?    6.43697   85.16209    6.61917  1.000   58.36821  N   ?   A  ?   398  1
  ATOM    3249  CZ    .  ARG  A   425  ?    5.63347   84.36484    5.92341  1.000   56.16145  C   ?   A  ?   398  1
  ATOM    3250  NH1   .  ARG  A   425  ?    4.60980   83.77889    6.53219  1.000   43.13509  N   ?   A  ?   398  1
  ATOM    3251  NH2   .  ARG  A   425  ?    5.85402   84.16049    4.62562  1.000   52.48086  N   ?   A  ?   398  1
  ATOM    3252  N     .  TYR  A   426  ?    9.59463   83.51100   11.22229  1.000   46.07952  N   ?   A  ?   399  1
  ATOM    3253  CA    .  TYR  A   426  ?   10.98342   83.32178   10.80124  1.000   45.37816  C   ?   A  ?   399  1
  ATOM    3254  C     .  TYR  A   426  ?   11.85137   82.59941   11.82610  1.000   42.54903  C   ?   A  ?   399  1
  ATOM    3255  O     .  TYR  A   426  ?   13.00049   82.26520   11.50607  1.000   39.79090  O   ?   A  ?   399  1
  ATOM    3256  CB    .  TYR  A   426  ?   11.63864   84.67340   10.45286  1.000   41.89606  C   ?   A  ?   399  1
  ATOM    3257  CG    .  TYR  A   426  ?   10.84554   85.45366    9.44597  1.000   46.39653  C   ?   A  ?   399  1
  ATOM    3258  CD1   .  TYR  A   426  ?   11.00588   85.22909    8.09083  1.000   46.25804  C   ?   A  ?   399  1
  ATOM    3259  CD2   .  TYR  A   426  ?    9.90483   86.40685    9.85159  1.000   49.22277  C   ?   A  ?   399  1
  ATOM    3260  CE1   .  TYR  A   426  ?   10.25773   85.92789    7.14791  1.000   50.26611  C   ?   A  ?   399  1
  ATOM    3261  CE2   .  TYR  A   426  ?    9.14864   87.11237    8.91948  1.000   45.70795  C   ?   A  ?   399  1
  ATOM    3262  CZ    .  TYR  A   426  ?    9.32627   86.86184    7.57010  1.000   53.55070  C   ?   A  ?   399  1
  ATOM    3263  OH    .  TYR  A   426  ?    8.58270   87.54065    6.63380  1.000   55.87833  O   ?   A  ?   399  1
  ATOM    3264  N     .  TYR  A   427  ?   11.35528   82.36377   13.03687  1.000   39.65509  N   ?   A  ?   400  1
  ATOM    3265  CA    .  TYR  A   427  ?   12.06625   81.55741   14.02920  1.000   39.93809  C   ?   A  ?   400  1
  ATOM    3266  C     .  TYR  A   427  ?   11.15929   80.43104   14.50578  1.000   47.01302  C   ?   A  ?   400  1
  ATOM    3267  O     .  TYR  A   427  ?   10.15796   80.69704   15.20770  1.000   44.74811  O   ?   A  ?   400  1
  ATOM    3268  CB    .  TYR  A   427  ?   12.51258   82.35394   15.24597  1.000   38.30954  C   ?   A  ?   400  1
  ATOM    3269  CG    .  TYR  A   427  ?   13.27926   83.63095   15.03825  1.000   43.22004  C   ?   A  ?   400  1
  ATOM    3270  CD1   .  TYR  A   427  ?   14.64313   83.70196   15.34651  1.000   37.13225  C   ?   A  ?   400  1
  ATOM    3271  CD2   .  TYR  A   427  ?   12.63201   84.79312   14.62605  1.000   37.94958  C   ?   A  ?   400  1
  ATOM    3272  CE1   .  TYR  A   427  ?   15.34689   84.88165   15.20385  1.000   34.53794  C   ?   A  ?   400  1
  ATOM    3273  CE2   .  TYR  A   427  ?   13.33264   85.97405   14.48040  1.000   41.55392  C   ?   A  ?   400  1
  ATOM    3274  CZ    .  TYR  A   427  ?   14.69403   86.01740   14.77505  1.000   43.87304  C   ?   A  ?   400  1
  ATOM    3275  OH    .  TYR  A   427  ?   15.39466   87.20981   14.64690  1.000   46.01027  O   ?   A  ?   400  1
  ATOM    3276  N     .  PRO  A   428  ?   11.46421   79.17604   14.17621  1.000   41.17375  N   ?   A  ?   401  1
  ATOM    3277  CA    .  PRO  A   428  ?   10.57492   78.09120   14.59899  1.000   38.99292  C   ?   A  ?   401  1
  ATOM    3278  C     .  PRO  A   428  ?   10.71835   77.67054   16.04963  1.000   40.85626  C   ?   A  ?   401  1
  ATOM    3279  O     .  PRO  A   428  ?    9.76766   77.09488   16.58083  1.000   43.55165  O   ?   A  ?   401  1
  ATOM    3280  CB    .  PRO  A   428  ?   10.91507   76.93751   13.62926  1.000   30.51364  C   ?   A  ?   401  1
  ATOM    3281  CG    .  PRO  A   428  ?   12.10703   77.33893   12.90852  1.000   42.84692  C   ?   A  ?   401  1
  ATOM    3282  CD    .  PRO  A   428  ?   12.23659   78.83487   12.97238  1.000   41.04015  C   ?   A  ?   401  1
  ATOM    3283  N     .  ALA  A   429  ?   11.81223   77.95276   16.73806  1.000   40.63990  N   ?   A  ?   402  1
  ATOM    3284  CA    .  ALA  A   429  ?   11.98718   77.38377   18.08242  1.000   40.15646  C   ?   A  ?   402  1
  ATOM    3285  C     .  ALA  A   429  ?   11.29573   78.23505   19.14050  1.000   43.82828  C   ?   A  ?   402  1
  ATOM    3286  O     .  ALA  A   429  ?   11.67547   79.40115   19.33415  1.000   41.56293  O   ?   A  ?   402  1
  ATOM    3287  CB    .  ALA  A   429  ?   13.45662   77.22510   18.42024  1.000   34.15226  C   ?   A  ?   402  1
  ATOM    3288  N     .  PRO  A   430  ?   10.31956   77.69219   19.86877  1.000   52.80095  N   ?   A  ?   403  1
  ATOM    3289  CA    .  PRO  A   430  ?    9.65208   78.48966   20.91440  1.000   47.99687  C   ?   A  ?   403  1
  ATOM    3290  C     .  PRO  A   430  ?   10.58851   79.24083   21.86011  1.000   45.61357  C   ?   A  ?   403  1
  ATOM    3291  O     .  PRO  A   430  ?   10.31823   80.40324   22.18868  1.000   47.14698  O   ?   A  ?   403  1
  ATOM    3292  CB    .  PRO  A   430  ?    8.81777   77.42892   21.64217  1.000   46.84571  C   ?   A  ?   403  1
  ATOM    3293  CG    .  PRO  A   430  ?    8.41371   76.50180   20.55332  1.000   43.22267  C   ?   A  ?   403  1
  ATOM    3294  CD    .  PRO  A   430  ?    9.63703   76.40119   19.65406  1.000   46.55254  C   ?   A  ?   403  1
  ATOM    3295  N     .  ASP  A   431  ?   11.67248   78.62148   22.31799  1.000   42.20948  N   ?   A  ?   404  1
  ATOM    3296  CA    .  ASP  A   431  ?   12.52939   79.28918   23.28947  1.000   40.88049  C   ?   A  ?   404  1
  ATOM    3297  C     .  ASP  A   431  ?   13.18950   80.53894   22.71902  1.000   42.89155  C   ?   A  ?   404  1
  ATOM    3298  O     .  ASP  A   431  ?   13.57859   81.42742   23.48676  1.000   41.74714  O   ?   A  ?   404  1
  ATOM    3299  CB    .  ASP  A   431  ?   13.60899   78.33219   23.80470  1.000   42.95318  C   ?   A  ?   404  1
  ATOM    3300  CG    .  ASP  A   431  ?   13.02845   77.18589   24.60149  1.000   49.87319  C   ?   A  ?   404  1
  ATOM    3301  OD1   .  ASP  A   431  ?   12.22343   77.47773   25.49284  1.000   48.17270  O   ?   A  ?   404  1
  ATOM    3302  OD2   .  ASP  A   431  ?   13.34854   76.00243   24.32392  1.000   50.53780  O   ?   A  ?   404  1
  ATOM    3303  N     .  VAL  A   432  ?   13.35982   80.62836   21.39988  1.000   38.98603  N   ?   A  ?   405  1
  ATOM    3304  CA    .  VAL  A   432  ?   13.96962   81.83617   20.85930  1.000   40.87145  C   ?   A  ?   405  1
  ATOM    3305  C     .  VAL  A   432  ?   13.07044   83.03559   21.14806  1.000   40.84430  C   ?   A  ?   405  1
  ATOM    3306  O     .  VAL  A   432  ?   13.54157   84.11045   21.53038  1.000   38.50390  O   ?   A  ?   405  1
  ATOM    3307  CB    .  VAL  A   432  ?   14.26269   81.67272   19.35437  1.000   41.79835  C   ?   A  ?   405  1
  ATOM    3308  CG1   .  VAL  A   432  ?   14.84658   82.95428   18.79401  1.000   36.32956  C   ?   A  ?   405  1
  ATOM    3309  CG2   .  VAL  A   432  ?   15.21312   80.48329   19.10101  1.000   35.04657  C   ?   A  ?   405  1
  ATOM    3310  N     .  PHE  A   433  ?   11.75855   82.85743   21.00007  1.000   41.06004  N   ?   A  ?   406  1
  ATOM    3311  CA    .  PHE  A   433  ?   10.81874   83.92190   21.32878  1.000   42.82413  C   ?   A  ?   406  1
  ATOM    3312  C     .  PHE  A   433  ?   10.89557   84.28788   22.80701  1.000   39.84822  C   ?   A  ?   406  1
  ATOM    3313  O     .  PHE  A   433  ?   11.01534   85.46309   23.16379  1.000   44.02786  O   ?   A  ?   406  1
  ATOM    3314  CB    .  PHE  A   433  ?    9.40200   83.49801   20.95961  1.000   40.61268  C   ?   A  ?   406  1
  ATOM    3315  CG    .  PHE  A   433  ?    8.34314   84.36357   21.57742  1.000   45.97925  C   ?   A  ?   406  1
  ATOM    3316  CD1   .  PHE  A   433  ?    7.74638   84.00884   22.78850  1.000   46.69539  C   ?   A  ?   406  1
  ATOM    3317  CD2   .  PHE  A   433  ?    7.94735   85.53832   20.96154  1.000   44.15012  C   ?   A  ?   406  1
  ATOM    3318  CE1   .  PHE  A   433  ?    6.76503   84.80346   23.35727  1.000   46.51659  C   ?   A  ?   406  1
  ATOM    3319  CE2   .  PHE  A   433  ?    6.97697   86.33722   21.53220  1.000   43.57272  C   ?   A  ?   406  1
  ATOM    3320  CZ    .  PHE  A   433  ?    6.38802   85.97154   22.72809  1.000   45.25155  C   ?   A  ?   406  1
  ATOM    3321  N     .  LEU  A   434  ?   10.82115   83.28931   23.68057  1.000   38.79001  N   ?   A  ?   407  1
  ATOM    3322  CA    .  LEU  A   434  ?   10.94902   83.53702   25.10688  1.000   40.52699  C   ?   A  ?   407  1
  ATOM    3323  C     .  LEU  A   434  ?   12.24694   84.26351   25.42623  1.000   40.14230  C   ?   A  ?   407  1
  ATOM    3324  O     .  LEU  A   434  ?   12.27496   85.14310   26.29712  1.000   37.14144  O   ?   A  ?   407  1
  ATOM    3325  CB    .  LEU  A   434  ?   10.85270   82.21379   25.88141  1.000   36.19932  C   ?   A  ?   407  1
  ATOM    3326  CG    .  LEU  A   434  ?    9.53782   81.43658   25.67487  1.000   44.87337  C   ?   A  ?   407  1
  ATOM    3327  CD1   .  LEU  A   434  ?    9.48628   80.14809   26.49988  1.000   47.15250  C   ?   A  ?   407  1
  ATOM    3328  CD2   .  LEU  A   434  ?    8.28828   82.29540   25.91835  1.000   37.94785  C   ?   A  ?   407  1
  ATOM    3329  N     .  PHE  A   435  ?   13.33267   83.91791   24.72572  1.000   41.21851  N   ?   A  ?   408  1
  ATOM    3330  CA    .  PHE  A   435  ?   14.63609   84.49914   25.04641  1.000   38.69302  C   ?   A  ?   408  1
  ATOM    3331  C     .  PHE  A   435  ?   14.71514   85.96794   24.63050  1.000   41.92635  C   ?   A  ?   408  1
  ATOM    3332  O     .  PHE  A   435  ?   15.21916   86.80551   25.38358  1.000   40.77656  O   ?   A  ?   408  1
  ATOM    3333  CB    .  PHE  A   435  ?   15.76175   83.70717   24.38074  1.000   36.82850  C   ?   A  ?   408  1
  ATOM    3334  CG    .  PHE  A   435  ?   17.09206   84.40951   24.43196  1.000   39.21110  C   ?   A  ?   408  1
  ATOM    3335  CD1   .  PHE  A   435  ?   17.53642   85.16583   23.35380  1.000   41.80545  C   ?   A  ?   408  1
  ATOM    3336  CD2   .  PHE  A   435  ?   17.86959   84.37258   25.58428  1.000   38.92229  C   ?   A  ?   408  1
  ATOM    3337  CE1   .  PHE  A   435  ?   18.73624   85.83567   23.40988  1.000   36.84948  C   ?   A  ?   408  1
  ATOM    3338  CE2   .  PHE  A   435  ?   19.06876   85.05133   25.64408  1.000   38.09776  C   ?   A  ?   408  1
  ATOM    3339  CZ    .  PHE  A   435  ?   19.49778   85.77726   24.55437  1.000   35.46228  C   ?   A  ?   408  1
  ATOM    3340  N     .  PHE  A   436  ?   14.25619   86.29916   23.42257  1.000   36.69998  N   ?   A  ?   409  1
  ATOM    3341  CA    .  PHE  A   436  ?   14.33462   87.68726   22.99237  1.000   39.02233  C   ?   A  ?   409  1
  ATOM    3342  C     .  PHE  A   436  ?   13.32182   88.54052   23.72323  1.000   44.06099  C   ?   A  ?   409  1
  ATOM    3343  O     .  PHE  A   436  ?   13.60482   89.70273   24.01827  1.000   45.64718  O   ?   A  ?   409  1
  ATOM    3344  CB    .  PHE  A   436  ?   14.14559   87.80326   21.48268  1.000   41.41339  C   ?   A  ?   409  1
  ATOM    3345  CG    .  PHE  A   436  ?   15.39555   87.53206   20.71769  1.000   42.45082  C   ?   A  ?   409  1
  ATOM    3346  CD1   .  PHE  A   436  ?   16.43339   88.44344   20.73019  1.000   42.32368  C   ?   A  ?   409  1
  ATOM    3347  CD2   .  PHE  A   436  ?   15.55864   86.34085   20.02901  1.000   43.38285  C   ?   A  ?   409  1
  ATOM    3348  CE1   .  PHE  A   436  ?   17.59581   88.18564   20.04170  1.000   50.48048  C   ?   A  ?   409  1
  ATOM    3349  CE2   .  PHE  A   436  ?   16.72358   86.07868   19.34594  1.000   43.48711  C   ?   A  ?   409  1
  ATOM    3350  CZ    .  PHE  A   436  ?   17.73809   87.00698   19.34145  1.000   48.54915  C   ?   A  ?   409  1
  ATOM    3351  N     .  LEU  A   437  ?   12.15304   87.97637   24.03689  1.000   44.33525  N   ?   A  ?   410  1
  ATOM    3352  CA    .  LEU  A   437  ?   11.22071   88.65203   24.93000  1.000   40.74218  C   ?   A  ?   410  1
  ATOM    3353  C     .  LEU  A   437  ?   11.87146   88.95680   26.27120  1.000   45.86875  C   ?   A  ?   410  1
  ATOM    3354  O     .  LEU  A   437  ?   11.59100   89.99548   26.87812  1.000   46.17280  O   ?   A  ?   410  1
  ATOM    3355  CB    .  LEU  A   437  ?    9.96387   87.79897   25.13984  1.000   38.06271  C   ?   A  ?   410  1
  ATOM    3356  CG    .  LEU  A   437  ?    8.84249   88.49229   25.91858  1.000   42.54846  C   ?   A  ?   410  1
  ATOM    3357  CD1   .  LEU  A   437  ?    8.52445   89.83782   25.27785  1.000   34.37200  C   ?   A  ?   410  1
  ATOM    3358  CD2   .  LEU  A   437  ?    7.60103   87.64070   25.95671  1.000   45.11667  C   ?   A  ?   410  1
  ATOM    3359  N     .  SER  A   438  ?   12.75102   88.06508   26.74730  1.000   45.26319  N   ?   A  ?   411  1
  ATOM    3360  CA    .  SER  A   438  ?   13.33830   88.24890   28.06937  1.000   43.35024  C   ?   A  ?   411  1
  ATOM    3361  C     .  SER  A   438  ?   14.35317   89.39388   28.08791  1.000   45.62741  C   ?   A  ?   411  1
  ATOM    3362  O     .  SER  A   438  ?   14.54772   90.01564   29.14083  1.000   45.42612  O   ?   A  ?   411  1
  ATOM    3363  CB    .  SER  A   438  ?   13.95663   86.93336   28.57038  1.000   39.43320  C   ?   A  ?   411  1
  ATOM    3364  OG    .  SER  A   438  ?   15.31701   86.76137   28.19361  1.000   38.07612  O   ?   A  ?   411  1
  ATOM    3365  N     .  ARG  A   439  ?   15.00155   89.69729   26.95582  1.000   36.22318  N   ?   A  ?   412  1
  ATOM    3366  CA    .  ARG  A   439  ?   15.80530   90.91406   26.88509  1.000   38.31768  C   ?   A  ?   412  1
  ATOM    3367  C     .  ARG  A   439  ?   14.92918   92.14342   27.09918  1.000   42.24219  C   ?   A  ?   412  1
  ATOM    3368  O     .  ARG  A   439  ?   15.24182   93.01684   27.91736  1.000   40.67905  O   ?   A  ?   412  1
  ATOM    3369  CB    .  ARG  A   439  ?   16.51422   91.02497   25.53835  1.000   48.27283  C   ?   A  ?   412  1
  ATOM    3370  CG    .  ARG  A   439  ?   17.77623   90.19629   25.33218  1.000   55.59831  C   ?   A  ?   412  1
  ATOM    3371  CD    .  ARG  A   439  ?   18.33418   90.49715   23.93530  1.000   59.86423  C   ?   A  ?   412  1
  ATOM    3372  NE    .  ARG  A   439  ?   18.70996   91.91158   23.79051  1.000   71.24028  N   ?   A  ?   412  1
  ATOM    3373  CZ    .  ARG  A   439  ?   18.80460   92.56019   22.62821  1.000   74.57807  C   ?   A  ?   412  1
  ATOM    3374  NH1   .  ARG  A   439  ?   18.53688   91.93544   21.48665  1.000   80.31866  N   ?   A  ?   412  1
  ATOM    3375  NH2   .  ARG  A   439  ?   19.16526   93.84019   22.60132  1.000   67.41574  N   ?   A  ?   412  1
  ATOM    3376  N     .  LEU  A   440  ?   13.81831   92.22235   26.36659  1.000   38.93748  N   ?   A  ?   413  1
  ATOM    3377  CA    .  LEU  A   440  ?   12.93649   93.37570   26.46522  1.000   42.63369  C   ?   A  ?   413  1
  ATOM    3378  C     .  LEU  A   440  ?   12.39074   93.53148   27.88123  1.000   49.43635  C   ?   A  ?   413  1
  ATOM    3379  O     .  LEU  A   440  ?   12.51721   94.59796   28.50209  1.000   46.95315  O   ?   A  ?   413  1
  ATOM    3380  CB    .  LEU  A   440  ?   11.79737   93.22565   25.46432  1.000   44.19751  C   ?   A  ?   413  1
  ATOM    3381  CG    .  LEU  A   440  ?   10.75329   94.33900   25.39125  1.000   41.86264  C   ?   A  ?   413  1
  ATOM    3382  CD1   .  LEU  A   440  ?   11.33541   95.58513   24.74789  1.000   42.13610  C   ?   A  ?   413  1
  ATOM    3383  CD2   .  LEU  A   440  ?    9.58406   93.83704   24.57307  1.000   37.33951  C   ?   A  ?   413  1
  ATOM    3384  N     .  VAL  A   441  ?   11.78627   92.45747   28.40781  1.000   47.50310  N   ?   A  ?   414  1
  ATOM    3385  CA    .  VAL  A   441  ?   11.08528   92.50254   29.68702  1.000   44.00402  C   ?   A  ?   414  1
  ATOM    3386  C     .  VAL  A   441  ?   12.04057   92.82280   30.82066  1.000   45.40665  C   ?   A  ?   414  1
  ATOM    3387  O     .  VAL  A   441  ?   11.66824   93.49655   31.78946  1.000   50.48706  O   ?   A  ?   414  1
  ATOM    3388  CB    .  VAL  A   441  ?   10.33622   91.17428   29.93901  1.000   42.05122  C   ?   A  ?   414  1
  ATOM    3389  CG1   .  VAL  A   441  ?    9.93683   91.03590   31.40655  1.000   35.87696  C   ?   A  ?   414  1
  ATOM    3390  CG2   .  VAL  A   441  ?    9.09065   91.07385   29.01816  1.000   44.85275  C   ?   A  ?   414  1
  ATOM    3391  N     .  VAL  A   442  ?   13.27739   92.36142   30.73131  1.000   43.28592  N   ?   A  ?   415  1
  ATOM    3392  CA    .  VAL  A   442  ?   14.18152   92.56266   31.84899  1.000   44.52924  C   ?   A  ?   415  1
  ATOM    3393  C     .  VAL  A   442  ?   14.96135   93.87221   31.72972  1.000   46.78379  C   ?   A  ?   415  1
  ATOM    3394  O     .  VAL  A   442  ?   15.33996   94.45692   32.75285  1.000   41.55566  O   ?   A  ?   415  1
  ATOM    3395  CB    .  VAL  A   442  ?   15.10255   91.34033   31.96928  1.000   38.24458  C   ?   A  ?   415  1
  ATOM    3396  CG1   .  VAL  A   442  ?   16.23440   91.57728   32.95272  1.000   27.30491  C   ?   A  ?   415  1
  ATOM    3397  CG2   .  VAL  A   442  ?   14.27640   90.15378   32.40167  1.000   42.08471  C   ?   A  ?   415  1
  ATOM    3398  N     .  ASP  A   443  ?   15.20061   94.35114   30.50271  1.000   39.69886  N   ?   A  ?   416  1
  ATOM    3399  CA    .  ASP  A   443  ?   15.92367   95.59877   30.31739  1.000   40.48559  C   ?   A  ?   416  1
  ATOM    3400  C     .  ASP  A   443  ?   15.06291   96.84025   30.52551  1.000   48.61128  C   ?   A  ?   416  1
  ATOM    3401  O     .  ASP  A   443  ?   15.60928   97.91177   30.80024  1.000   50.61518  O   ?   A  ?   416  1
  ATOM    3402  CB    .  ASP  A   443  ?   16.54607   95.64512   28.93105  1.000   44.03642  C   ?   A  ?   416  1
  ATOM    3403  CG    .  ASP  A   443  ?   17.84262   94.91212   28.88175  1.000   48.67841  C   ?   A  ?   416  1
  ATOM    3404  OD1   .  ASP  A   443  ?   18.18760   94.33585   29.94914  1.000   39.96660  O   ?   A  ?   416  1
  ATOM    3405  OD2   .  ASP  A   443  ?   18.49788   94.92263   27.80470  1.000   37.73192  O   ?   A  ?   416  1
  ATOM    3406  N     .  PHE  A   444  ?   13.74927   96.73023   30.39256  1.000   46.33031  N   ?   A  ?   417  1
  ATOM    3407  CA    .  PHE  A   444  ?   12.83582   97.84799   30.59590  1.000   41.41481  C   ?   A  ?   417  1
  ATOM    3408  C     .  PHE  A   444  ?   11.72643   97.35601   31.51049  1.000   45.38282  C   ?   A  ?   417  1
  ATOM    3409  O     .  PHE  A   444  ?   10.55545   97.26776   31.11701  1.000   45.33390  O   ?   A  ?   417  1
  ATOM    3410  CB    .  PHE  A   444  ?   12.29253   98.37844   29.27049  1.000   40.69218  C   ?   A  ?   417  1
[truncated: 759,559 more chars]
